# Supplementary material for: Comparative transcriptome and translatome analysis in contrasting rice genotypes reveals differential mRNA translation in salt-tolerant Pokkali under salt stress
Source: BMC Genomics. 2018 Dec 31;19(Suppl 10):935. doi: 10.1186/s12864-018-5279-4 (PMC6311934; doi:10.1186/s12864-018-5279-4)
Supplement: Supplementary file 1 — Table S1. Distribution of assembled transcripts to different categories. (XLSX 11 kb) [file 12864_2018_5279_MOESM1_ESM.xlsx]

## Sheet: Sheet1
Table S1. Distribution of assembled transcripts in different categories
	IR29_RNA			Pok_RNA			IR29_PS			Pok_PS
Type	Det*	OK	DEG.	Det	OK	DEG.	Det	OK	DEG.	Det	OK	DEG.	Total
Annotated	57390	14369	517	57314	11542	616	57258	14536	502	57112	12157	602	57629
Alter. spliced	19838	7198	133	19832	5440	377	19744	7857	160	19706	5762	161	20099
Single exon	482	192	4	483	141	10	484	168	5	484	103	9	487
Intronic	557	263	3	559	188	18	557	160	7	551	81	3	560
Generic exonic	2310	937	36	2320	713	35	2316	973	42	2299	754	35	2335
Pol. run-on	1969	885	28	1966	507	20	1963	701	22	1960	396	6	1975
Intron antisense	653	272	0	651	208	4	653	302	3	651	235	3	655
Novel intergenic	3172	1250	35	3154	838	38	3165	878	31	3167	539	9	3180
Exon antisense	2789	1083	24	2779	803	17	2781	1054	24	2764	803	34	2795
TOTAL	89160	26449	780	89058	20380	1135	89160	26449	780	89058	20380	1135	89715
“Annotated” stands for transcripts that are the same as those reported in MSU Rice Genome Annotation (v6.1). “Alter. spliced” means alternatively spliced transcripts of annotated genes. “Single exon” stands for single exon transcriptional fragments overlapping reference exons. “Intronic” means transcriptional fragments in introns. “Generic exonic” means generic transcripts overlapped with referen…
