# Supplementary material for: Comparative transcriptome and translatome analysis in contrasting rice genotypes reveals differential mRNA translation in salt-tolerant Pokkali under salt stress
Source: BMC Genomics. 2018 Dec 31;19(Suppl 10):935. doi: 10.1186/s12864-018-5279-4 (PMC6311934; doi:10.1186/s12864-018-5279-4)
Supplement: Supplementary file 4 — Table S3. Expression of salt stresss responsive genes in IR29 and Pok at transcriptional and translational levels. (XLSX 277 kb) [file 12864_2018_5279_MOESM4_ESM.xlsx]

## Sheet: IR29_RNA
Additional file 4: Table S3. Salt stresss responsive genes in IR29 and Pok at transcriptional and translational levels.
Salt stress responsive genes of IR29 at transcriptional level
Locus_id	msu_id	IR29c_RNA (FPKM)	IR29s_RNA(FPKM)	log2FC (IR29s/IR29c)	p_value	q_value	Regulation pattern	Gene description
Os01g58890.1	13101.m06255	31.3243	68.8154	1.13545	0.00118789	0.0356174	up	cysteine proteinase inhibitor precursor protein, putative, expressed
Os02g06640.1	13102.m00736	179.545	494.853	1.46265	0	0	up	ubiquitin family protein, putative, expressed
Os10g31320.1	13110.m02717	55.8391	161.74	1.53433	9.1227e-12	7.31171e-09	up	retrotransposon protein, putative, unclassified, expressed
Os05g03480.2	13105.m00332	18.5842	57.7696	1.63623	2.93155e-05	0.00186938	up	acyl-coenzyme A dehydrogenase, mitochondrial precursor, putative, expressed
Os02g39790.1	13102.m04417	61.4454	203.462	1.72738	0.00189107	0.0493749	up	CPuORF9 - conserved peptide uORF-containing transcript, expressed
Os04g51150.1	13104.m05205	10.9266	36.6893	1.74751	0.00122356	0.0363617	up	transposon protein, putative, unclassified, expressed
Os01g71340.1	13101.m07770	29.9932	106.581	1.82924	0.00158271	0.0447233	up	glycosyl hydrolases family 17, putative, expressed
Os10g26940.1	13110.m02303	22.2515	80.3733	1.85281	0.00185972	0.0487558	up	BURP domain containing protein, expressed
Os01g04050.1	13101.m00359	31.2018	115.635	1.88988	0.00175568	0.0471805	up	BBTI12 - Bowman-Birk type bran trypsin inhibitor precursor, expressed
Os07g08430.1	13107.m00835	15.0996	57.4144	1.9269	0.000196465	0.00870404	up	indole-3-glycerol phosphate lyase, chloroplast precursor, putative, expressed
Os07g10840.1	13107.m01110	13.2209	50.8849	1.94441	0.000124922	0.00608483	up	uncharacterized glycosyltransferase, putative, expressed
Os04g17100.1	13104.m01550	33.7816	130.397	1.9486	0.00104681	0.0323448	up	heavy metal-associated domain containing protein, expressed
Os05g51670.1	13105.m05579	26.1343	101.334	1.95509	0.000868016	0.0281811	up	NAD dependent epimerase/dehydratase family protein, putative, expressed
Os12g16720.1	13112.m01772	7.92071	31.3782	1.98606	0.00161981	0.0454802	up	cytochrome P450 71A1, putative, expressed
Os02g36210.1	13102.m03943	7.0368	27.9117	1.98788	0.00109557	0.0335268	up	ent-kaurene synthase, chloroplast precursor, putative, expressed
Os02g45780.1	13102.m05136	7.55208	30.5243	2.01501	0.00171019	0.0471175	up	zinc finger, C3HC4 type domain containing protein, expressed
Os05g39720.1	13105.m04189	7.63956	31.0458	2.02284	0.000909295	0.0292341	up	OsWRKY70 - Superfamily of TFs having WRKY and zinc finger domains, expressed
Os04g45810.1	13104.m04595	26.5449	108.103	2.0259	0.000802142	0.0265198	up	homeobox associated leucine zipper, putative, expressed
Os09g23560.1	13109.m02227	4.67862	19.1144	2.0305	0.00172343	0.0471805	up	dehydrogenase, putative, expressed
Os06g44010.1	13106.m04617	4.79973	19.6641	2.03454	0.00182296	0.0483122	up	OsWRKY28 - Superfamily of TFs having WRKY and zinc finger domains, expressed
Os03g50870.1	13103.m05532	22.3126	91.5559	2.03679	0.000419107	0.0163495	up	expressed protein
Os03g04770.1	13103.m00497	17.799	73.3888	2.04377	0.000548512	0.0199554	up	beta-amylase, putative, expressed
Os04g13210.1	13104.m01212	3.77158	15.5524	2.04389	0.0011059	0.0336981	up	multidrug resistance-associated protein, putative, expressed
Os02g32580.1	13102.m03525	10.8589	44.8448	2.04607	0.00111612	0.0339315	up	expressed protein
Os04g33240.1	13104.m03206	5.56001	23.3422	2.06978	0.00177676	0.0475644	up	sex determination protein tasselseed-2, putative, expressed
Os06g21400.1	13106.m02291	303.092	1283.44	2.08219	0.00175885	0.0471805	up	hypothetical protein
Os10g32680.1	13110.m02855	8.61928	36.6993	2.09011	0.000137218	0.00655036	up	expressed protein
Os07g41230.1	13107.m04287	3.24295	13.9185	2.10162	0.00180597	0.0480476	up	esterase, putative, expressed
Os04g53990.1	13104.m05576	3.54321	15.2262	2.10342	0.00180753	0.0480476	up	ethylene-responsive protein related, putative, expressed
Os07g03279.1	13107.m00268	46.6792	200.97	2.10613	0.000337679	0.0137404	up	SCP-like extracellular protein, expressed
Os07g03458.1	13107.m00286	54.2717	233.807	2.10704	0.000335878	0.0136882	up	SCP-like extracellular protein, expressed
Os04g53190.1	13104.m05466	19.3208	83.2527	2.10735	0.000298456	0.01258	up	CPuORF12 - conserved peptide uORF-containing transcript, expressed
Os07g03368.1	13107.m00277	62.5388	269.673	2.10839	0.000346176	0.0139786	up	SCP-like extracellular protein, expressed
Os09g23590.1	13109.m02230	162.305	700.772	2.11023	0.000665951	0.0229345	up	expressed protein
Os02g41510.1	13102.m04580	9.59961	41.5649	2.11432	0.00154752	0.0438695	up	MYB family transcription factor, putative, expressed
Os09g31478.1	13109.m03147	9.22125	39.9812	2.11629	0.000729635	0.0244749	up	auxin efflux carrier component, putative, expressed
Os06g11450.1	13106.m01242	2.41124	10.5103	2.12396	0.00185998	0.0487558	up	zinc finger, C3HC4 type domain containing protein, expressed
Os08g33710.1	13108.m03517	12.8627	56.135	2.12571	0.000668303	0.0229641	up	ribonuclease T2 family domain containing protein, expressed
Os08g37660.1	13108.m03971	10.4871	45.9134	2.13029	0.00140542	0.0407423	up	plastocyanin-like domain containing protein, putative, expressed
Os12g43580.1	13112.m04594	4.03305	17.6819	2.13233	0.00174635	0.0471805	up	expressed protein
Os03g52370.2	13103.m05705	82.428	361.887	2.13433	0.000443007	0.0170306	up	PIII4 - Proteinase inhibitor II family protein precursor, expressed
Os08g02700.1	13108.m00214	8.84416	38.8698	2.13585	0.000654347	0.0226529	up	fructose-bisphospate aldolase isozyme, putative, expressed
Os03g50960.2	13103.m05539	7.04018	30.9659	2.137	0.00168808	0.0467314	up	LTPL118 - Protease inhibitor/seed storage/LTP family protein precursor, expressed
Os07g23430.1	13107.m02298	2.20895	9.74771	2.1417	0.00175429	0.0471805	up	fatty acid desaturase, putative, expressed
Os03g50160.1	13103.m05456	17.457	77.2821	2.14633	0.000652529	0.0226196	up	plastocyanin-like domain containing protein, putative, expressed
Os03g60080.1	13103.m06594	35.6022	157.622	2.14643	0.000180249	0.00814943	up	NAC domain-containing protein 67, putative, expressed
Os06g35700.1	13106.m03686	8.56603	38.0574	2.15148	0.000401578	0.0157821	up	reticuline oxidase-like protein precursor, putative, expressed
Os01g66120.1	13101.m07154	27.8546	124.166	2.15628	0.000319776	0.0133193	up	No apical meristem protein, putative, expressed
Os01g03720.1	13101.m00323	2.50602	11.1716	2.15637	0.00174862	0.0471805	up	MYB family transcription factor, putative, expressed
Os11g45740.1	13111.m04576	7.75446	34.8866	2.16957	0.000609427	0.021578	up	MYB family transcription factor, putative, expressed
Os01g71350.1	13101.m07771	13.9196	62.8179	2.17406	0.000370212	0.0147244	up	glycosyl hydrolases family 17, putative, expressed
Os07g48010.1	13107.m05129	8.93128	40.7323	2.18923	0.000502816	0.0187839	up	peroxidase precursor, putative, expressed
Os04g25650.1	13104.m02410	3.54081	16.1907	2.19302	0.001208	0.0360374	up	cysteine-rich receptor-like protein kinase, putative, expressed
Os09g17152.1	13109.m01645	4.13403	18.9148	2.19389	0.00120844	0.0360374	up	OsFBX319 - F-box domain containing protein, expressed
Os06g05470.1	13106.m00532	4.64187	21.4145	2.20581	0.00167574	0.0465076	up	expressed protein
Os09g29710.1	13109.m02946	19.2507	89.0442	2.20961	0.000521196	0.0191951	up	beta-expansin precursor, putative, expressed
Os03g12510.1	13103.m01432	11.7227	54.3898	2.21403	0.000621949	0.0219333	up	non-symbiotic hemoglobin 2, putative, expressed
Os01g50410.1	13101.m05244	5.36106	24.9226	2.21687	0.000649207	0.0225636	up	STE_MEKK_ste11_MAP3K.6 - STE kinases include homologs to sterile 7, sterile 11 and sterile 20 from yeast, expressed
Os01g50420.1	13101.m05245	6.19161	29.0803	2.23166	0.000433039	0.0167939	up	STE_MEKK_ste11_MAP3K.7 - STE kinases include homologs to sterile 7, sterile 11 and sterile 20 from yeast, expressed
Os07g48830.1	13107.m05237	7.60633	35.7328	2.23198	0.000401204	0.0157821	up	glycosyl transferase 8 domain containing protein, putative, expressed
Os02g52860.1	13102.m06025	39.7097	187.094	2.2362	0.00012049	0.00593454	up	phosphate carrier protein, mitochondrial precursor, putative, expressed
Os03g16170.1	13103.m01923	11.8492	55.8721	2.23734	0.000370095	0.0147244	up	protein phosphatase 2C, putative, expressed
Os01g58290.1	13101.m06188	3.65812	17.2611	2.23835	0.000631133	0.0221684	up	OsSub9 - Putative Subtilisin homologue, expressed
Os04g42980.1	13104.m04255	3.08873	14.6093	2.2418	0.000623509	0.021959	up	zinc finger family protein, putative, expressed
Os04g49980.1	13104.m05111	4.70452	22.3627	2.24897	0.00138586	0.0402799	up	late embryogenesis abundant group 1, putative, expressed
Os02g50350.1	13102.m05713	15.9599	75.9724	2.25102	0.000189095	0.00849129	up	dihydroorotate dihydrogenase protein, putative, expressed
Os10g17489.1	13110.m01431	2.75703	13.1244	2.25106	0.000855791	0.0279202	up	UDP-glucoronosyl and UDP-glucosyl transferase domain containing protein, expressed
Os06g37224.1	13106.m03854	5.50671	26.3165	2.2567	0.000375189	0.0148776	up	cytochrome P450, putative, expressed
Os10g33810.1	13110.m02992	2.11118	10.1292	2.26239	0.00137761	0.0401283	up	myb-related protein Myb4, putative, expressed
Os11g03820.1	13111.m00325	1.13699	5.47237	2.26695	0.000757452	0.0252634	up	D-mannose binding lectin family protein, expressed
Os07g48900.1	13107.m05249	3.32788	16.0197	2.26717	0.00177992	0.0476008	up	expressed protein
Os07g39720.1	13107.m04119	4.828	23.4837	2.28216	0.000926463	0.0295224	up	expressed protein
Os07g44410.1	13107.m04674	6.94912	33.8404	2.28385	0.000191905	0.00855168	up	WD40-like Beta Propeller Repeat family protein, expressed
Os11g05380.1	13111.m00515	4.651	22.7463	2.29002	0.000339225	0.0137821	up	cytochrome P450, putative, expressed
Os10g25230.1	13110.m02124	3.14335	15.3768	2.29038	0.00116817	0.0351501	up	ZIM domain containing protein, putative, expressed
Os02g41840.1	13102.m04621	5.69631	27.8826	2.29127	0.000524843	0.0192266	up	DUF584 domain containing protein, putative, expressed
Os09g25090.1	13109.m02395	3.43289	16.8762	2.29749	0.000513154	0.019009	up	CAMK_KIN1/SNF1/Nim1_like.34 - CAMK includes calcium/calmodulin depedent protein kinases, expressed
Os08g24300.1	13108.m02492	9.59965	47.2234	2.29845	0.000710292	0.0239624	up	hypothetical protein
Os11g47600.1	13111.m04742	5.27857	25.9811	2.29924	0.000463881	0.0176281	up	glycosyl hydrolase, putative, expressed
Os10g38360.1	13110.m03495	8.22351	40.773	2.30979	0.000612648	0.021663	up	glutathione S-transferase, putative, expressed
Os10g39100.1	13110.m03572	5.16492	25.6439	2.3118	0.000412544	0.016165	up	uncharacterized Cys-rich domain containing protein, putative, expressed
Os06g04220.1	13106.m00374	3.68856	18.3732	2.31647	0.00187953	0.0491222	up	expressed protein
Os10g05660.1	13110.m00486	5.40673	27.1847	2.32997	0.000560879	0.0202937	up	thaumatin, putative, expressed
Os08g40270.1	13108.m04303	1.4963	7.55436	2.33591	0.000697874	0.0236946	up	lectin-like protein kinase, putative
Os05g45300.1	13105.m04808	2.79437	14.172	2.34244	0.00150033	0.0429928	up	enoyl-CoA hydratase/isomerase family protein, putative, expressed
Os01g71830.1	13101.m07827	12.1632	61.9588	2.34878	0.000118118	0.00583943	up	glycosyl hydrolases family 17, putative, expressed
Os02g26810.1	13102.m02911	1.95318	9.9792	2.3531	0.000593861	0.0211971	up	cytochrome P450, putative, expressed
Os10g41550.1	13110.m03880	5.94461	30.4008	2.35445	0.00116116	0.0349791	up	beta-amylase, putative, expressed
Os10g02880.1	13110.m00196	3.34182	17.1223	2.35717	0.000458831	0.0174865	up	O-methyltransferase, putative, expressed
Os11g47580.1	13111.m04740	1.16789	5.98691	2.3579	0.00173032	0.0471805	up	glycosyl hydrolase, putative, expressed
Os01g51030.1	13101.m05316	3.62582	18.6167	2.36022	0.001402	0.0407042	up	expressed protein
Os11g07960.1	13111.m00836	2.27922	11.7122	2.3614	0.000686221	0.023389	up	transferase family protein, putative, expressed
Os01g11600.1	13101.m01245	14.4713	74.6657	2.36725	0.00057125	0.0205564	up	conserved hypothetical protein
Os01g06220.1	13101.m00608	3.15049	16.2738	2.3689	0.000508013	0.0188979	up	gibberellin receptor GID1L2, putative, expressed
Os01g72910.1	13101.m07952	3.0339	15.7836	2.37919	0.00184023	0.0484342	up	abscisic stress-ripening, putative, expressed
Os10g25020.1	13110.m02103	7.78127	40.5178	2.38048	0.000642447	0.0223875	up	red chlorophyll catabolite reductase, putative
Os07g23410.2	13107.m02297	1.89829	9.90038	2.38278	0.000898577	0.0289835	up	fatty acid desaturase, putative, expressed
Os02g44870.1	13102.m05027	34.1972	178.433	2.38344	3.00821e-05	0.00189891	up	dehydrin, putative, expressed
Os01g53220.1	13101.m05575	1.97573	10.3238	2.38551	0.000984427	0.0310335	up	HSF-type DNA-binding domain containing protein, expressed
Os10g39680.1	13110.m03645	28.9867	151.631	2.3871	0.00012119	0.00595201	up	CHIT14 - Chitinase family protein precursor, expressed
Os09g24900.2	13109.m02373	1.19015	6.23169	2.38848	0.00119312	0.0356979	up	methyltransferase, putative, expressed
Os03g52910.1	13103.m05771	4.36006	22.9554	2.39641	0.000404573	0.0158762	up	uncharacterized UPF0114 domain containing protein, expressed
Os04g25060.1	13104.m02351	2.5374	13.3788	2.39853	0.000567588	0.0204868	up	cysteine-rich receptor-like protein kinase, putative, expressed
Os01g42190.1	13101.m04332	1.56326	8.27269	2.4038	0.00100751	0.0314985	up	heat shock protein DnaJ, putative, expressed
Os12g11990.1	13112.m01262	4.23863	22.4343	2.40403	0.000154531	0.00723397	up	expressed protein
Os07g09490.1	13107.m00956	1.30957	6.95731	2.40944	0.00078473	0.0260745	up	ATPase, putative, expressed
Os02g26770.1	13102.m02906	1.79232	9.55232	2.41402	0.000486053	0.0182868	up	cytochrome P450, putative, expressed
Os04g51820.3	13104.m11947	1.75146	9.42696	2.42824	0.00113831	0.0344477	up	OsHKT1
Os03g14050.1	13103.m01643	9.61329	51.8784	2.43203	0.000420938	0.0163968	up	thaumatin-like protein 1 precursor, putative, expressed
Os06g49629.1	13106.m05316	2.07265	11.1877	2.43236	0.000911497	0.0292575	up	hypothetical protein
Os08g31850.1	13108.m03306	4.98714	26.974	2.43528	0.000163835	0.00756242	up	expressed protein
Os01g15270.1	13101.m01686	82.496	448.965	2.44421	0.000877987	0.0284582	up	expressed protein
Os01g73200.1	13101.m07989	13.7221	74.7248	2.44508	0.000656557	0.0226997	up	peroxidase precursor, putative, expressed
Os01g43774.1	13101.m04531	1.76735	9.67623	2.45286	0.00034272	0.0138602	up	cytochrome P450 72A1, putative, expressed
Os01g14550.1	13101.m01601	1.92704	10.5718	2.45576	0.000919316	0.0294173	up	pathogen-related protein, putative, expressed
Os06g35960.1	13106.m03713	5.94887	32.7662	2.46152	0.000640734	0.0223731	up	HSF-type DNA-binding domain containing protein, expressed
Os04g44530.1	13104.m04440	4.53143	24.9781	2.46262	9.31648e-05	0.00477981	up	expressed protein
Os01g25280.1	13101.m02679	4.58264	25.3423	2.4673	0.000628791	0.0221156	up	jacalin-like lectin domain containing protein, expressed
Os09g04339.1	13109.m00363	3.40867	18.8627	2.46825	0.000306648	0.0128739	up	expressed protein
Os03g16950.1	13103.m02020	9.3963	52.0203	2.46891	9.25429e-05	0.00477128	up	cysteine-rich repeat secretory protein 55 precursor, putative, expressed
Os11g07950.1	13111.m00835	2.82718	15.6655	2.47015	0.000425893	0.0165654	up	expressed protein
Os07g24000.1	13107.m02367	1.28627	7.20555	2.48591	0.000833309	0.0272775	up	AWPM-19-like membrane family protein, putative, expressed
Os07g04560.1	13107.m00396	4.7235	26.4813	2.48704	0.000234746	0.0102455	up	no apical meristem protein, putative
Os10g20470.1	13110.m01676	5.48383	30.8345	2.49129	0.000100901	0.00512234	up	MATE efflux family protein, putative, expressed
Os07g39740.1	13107.m04121	1.22678	6.90729	2.49324	0.000601158	0.0213998	up	GDSL-like lipase/acylhydrolase, putative, expressed
Os05g30760.1	13105.m03151	1.28267	7.25043	2.49892	0.00103442	0.0319994	up	esterase, putative, expressed
Os03g13050.1	13103.m01510	3.60101	20.3996	2.50207	0.000179713	0.00813908	up	E2F-related protein, putative, expressed
Os03g24100.1	13103.m02848	2.39889	13.6103	2.50425	0.000576205	0.0206785	up	expressed protein
Os02g28170.1	13102.m03071	1.1144	6.35903	2.51254	0.00170288	0.0469933	up	transferase family protein, putative, expressed
Os03g48310.1	13103.m05211	1.73478	9.92346	2.51609	0.000127734	0.00618763	up	plasma membrane ATPase, putative, expressed
Os03g15370.1	13103.m01799	1.51162	8.71199	2.5269	0.000922579	0.0294346	up	ubiquitin fusion protein, putative, expressed
Os01g71820.1	13101.m07826	18.8161	108.626	2.52933	2.81681e-05	0.00181494	up	glycosyl hydrolases family 17, putative, expressed
Os07g39270.1	13107.m04065	1.00514	5.80536	2.52999	0.00115748	0.0349079	up	polyprenyl synthetase, putative, expressed
Os01g71400.1	13101.m07776	2.29792	13.3806	2.54174	0.000394177	0.0155374	up	glycosyl hydrolases family 17, putative, expressed
Os03g43770.1	13103.m04706	1.13187	6.61334	2.54667	0.000583065	0.0208963	up	OsFBX97 - F-box domain containing protein, expressed
Os08g34290.1	13108.m03588	1.603	9.47995	2.5641	0.000948386	0.0300866	up	chorismate mutase, chloroplast precursor, putative, expressed
Os03g10210.1	13103.m01139	4.76813	28.3268	2.57067	5.30113e-06	0.000450834	up	homeobox domain containing protein, expressed
Os05g37190.1	13105.m03874	3.75296	22.3471	2.57399	7.33887e-05	0.00397101	up	ZOS5-08 - C2H2 zinc finger protein, expressed
Os09g15670.1	13109.m01486	9.95148	59.3038	2.57514	2.79312e-05	0.00180624	up	protein phosphatase 2C, putative, expressed
Os02g36110.1	13102.m03929	3.34618	20.0371	2.58209	8.98279e-05	0.00468611	up	cytochrome P450, putative, expressed
Os06g13560.4	13106.m01492	1.46958	8.8076	2.58335	0.000513046	0.019009	up	SAM dependent carboxyl methyltransferase, putative, expressed
Os07g34520.1	13107.m03514	5.46704	32.9618	2.59196	2.49333e-05	0.00164045	up	isocitrate lyase, putative, expressed
Os03g55660.1	13103.m06062	0.957272	5.77481	2.59277	0.000346919	0.0139873	up	nucleoporin, putative, expressed
Os05g51390.1	13105.m05535	1.03323	6.23757	2.59382	0.00145438	0.0418575	up	uncharacterized protein PA4923, putative, expressed
Os06g21410.1	13106.m02292	42.7987	259.073	2.59772	0.000134291	0.00643455	up	arabinogalactan peptide 23 precursor, putative, expressed
Os02g36280.1	13102.m03950	2.24662	13.6253	2.60046	0.000110413	0.00556248	up	cytochrome P450, putative, expressed
Os09g15560.1	13109.m01474	1.85672	11.2891	2.60411	0.000244433	0.0105465	up	OsFBX314 - F-box domain containing protein, expressed
Os02g32140.1	13102.m03473	0.872511	5.32314	2.60903	0.000503862	0.0187951	up	AP2 domain containing protein, expressed
Os12g06410.1	13112.m00655	0.848964	5.18475	2.6105	0.000641188	0.0223731	up	U-box domain-containing protein, putative, expressed
Os04g09900.1	13104.m00881	6.68552	40.8326	2.61061	0.000168868	0.00776762	up	ent-kaurene synthase, chloroplast precursor, putative, expressed
Os11g10470.1	13111.m01110	18.381	112.504	2.61369	3.12565e-05	0.00195887	up	expressed protein
Os01g58194.1	13101.m06178	5.65714	34.821	2.62181	6.78722e-05	0.00372353	up	protein disulfide isomerase, putative, expressed
Os10g20610.1	13110.m01694	1.52449	9.46607	2.63444	0.000123512	0.00603841	up	laccase-15 precursor, putative, expressed
Os01g51690.1	13101.m05395	1.11961	6.97127	2.63843	0.000464911	0.0176419	up	OsWRKY59 - Superfamily of TFs having WRKY and zinc finger domains, expressed
Os01g07870.1	13101.m00811	4.6999	29.3257	2.64146	7.26965e-06	0.000579491	up	ABC transporter family protein, putative, expressed
Os05g50580.1	13105.m05427	0.801529	5.01171	2.64448	0.000342408	0.0138602	up	OsSCP30 - Putative Serine Carboxypeptidase homologue, expressed
Os03g22170.1	13103.m02665	1.02966	6.44484	2.64598	0.000504538	0.0187951	up	AP2 domain containing protein, expressed
Os04g52630.1	13104.m05399	0.951851	5.95875	2.6462	0.000134027	0.00643354	up	leucine-rich repeat-containing protein kinase family protein, putative, expressed
Os07g03600.1	13107.m00300	2.60099	16.3191	2.64942	0.000317932	0.0132843	up	SCP-like extracellular protein, expressed
Os05g34830.1	13105.m03629	8.54103	53.698	2.65239	4.70258e-05	0.00275456	up	No apical meristem protein, putative, expressed
Os10g28240.1	13110.m02393	1.14324	7.18953	2.65277	9.12058e-05	0.00473	up	calcium-transporting ATPase, plasma membrane-type, putative, expressed
Os02g50690.1	13102.m05752	1.7203	10.8583	2.65807	0.000139437	0.00660857	up	GDSL-like lipase/acylhydrolase, putative, expressed
Os05g49900.1	13105.m05346	2.72482	17.3746	2.67274	3.56427e-05	0.00218727	up	3-ketoacyl-CoA synthase, putative, expressed
Os04g51160.1	13104.m05206	2.02599	13.0286	2.68498	0.000137451	0.00655036	up	transposon protein, putative, unclassified, expressed
Os05g43940.1	13105.m04634	1.51616	9.78167	2.68966	0.00020802	0.00918517	up	O-methyltransferase, putative, expressed
Os04g45590.1	13104.m04574	2.75859	17.8683	2.6954	0.000159928	0.00744617	up	glyoxalase family protein, putative, expressed
Os01g24710.1	13101.m02614	33.3984	217.175	2.70101	1.54638e-09	4.81179e-07	up	jacalin-like lectin domain containing protein, expressed
Os09g10010.1	13109.m00873	5.64711	36.7278	2.70129	0.000126913	0.00617046	up	expressed protein
Os03g16020.1	13103.m30167	3.63582	23.7094	2.70511	0.000387626	0.015302	up	hsp20/alpha crystallin family protein, putative
Os02g26470.1	13102.m02866	1.45586	9.54233	2.71247	0.000748336	0.0250541	up	expressed protein
Os01g09810.1	13101.m01049	1.92098	12.6141	2.71513	0.00070472	0.0238048	up	uncharacterized UPF0114 domain containing protein
Os05g05080.1	13105.m00522	4.39619	29.2308	2.73316	0.00021226	0.00935676	up	expressed protein
Os08g04350.1	13108.m00412	4.02389	26.7723	2.73408	7.32485e-05	0.00397101	up	plastocyanin-like domain containing protein, putative, expressed
Os07g44440.1	13107.m04678	3.19852	21.2842	2.73431	0.000184288	0.00831782	up	peroxiredoxin, putative, expressed
Os08g04540.1	13108.m00435	3.11657	20.7876	2.73769	9.20295e-05	0.00475408	up	decarboxylase, putative, expressed
Os03g04890.1	13103.m00508	1.15832	7.794	2.75032	6.79975e-05	0.00372353	up	zinc finger family protein, putative, expressed
Os07g13800.1	13107.m01434	1.33491	9.04901	2.76102	0.00105134	0.0324468	up	cytokinin-N-glucosyltransferase, putative, expressed
Os12g36830.1	13112.m03777	46.6147	317.436	2.76761	1.49681e-06	0.000157099	up	pathogenesis-related Bet v I family protein, putative, expressed
Os09g31478.2	13109.m03146	1.18761	8.11487	2.7725	0.000130201	0.00627265	up	auxin efflux carrier component, putative, expressed
Os02g12380.1	13102.m01339	0.943572	6.45836	2.77496	0.000159362	0.00743379	up	histone deacetylase, putative, expressed
Os02g11870.1	13102.m01287	2.11116	14.4508	2.77504	0.000117666	0.00583893	up	expressed protein
Os07g37730.1	13107.m03886	3.17009	21.8596	2.78567	1.82229e-05	0.00125096	up	NADH-ubiquinone oxidoreductase, mitochondrial precursor, putative, expressed
Os01g21144.1	13101.m02247	0.937494	6.49544	2.79255	6.66707e-05	0.00368907	up	expressed protein
Os04g35250.1	13104.m03427	0.916441	6.35055	2.79277	0.000179063	0.00812357	up	MONOCULM 1, putative
Os06g37300.1	13106.m03861	4.90122	34.0198	2.79516	0.000310994	0.0130356	up	cytochrome P450, putative, expressed
Os09g06770.1	13109.m00516	1.38077	9.64534	2.80436	0.000319255	0.0133186	up	RING finger protein, putative, expressed
Os12g15530.1	13112.m01638	2.31341	16.1722	2.80542	1.20535e-05	0.000883109	up	retrotransposon protein, putative, unclassified, expressed
Os05g43880.1	13105.m04628	0.810709	5.72249	2.81939	0.000148744	0.00701271	up	gibberellin 2-beta-dioxygenase, putative
Os12g03050.1	13112.m00255	3.46435	24.4559	2.81953	0.00146664	0.0421642	up	no apical meristem protein, putative, expressed
Os10g02350.1	13110.m00139	0.918593	6.50024	2.82299	0.000192056	0.00855168	up	transmembrane 9 superfamily member, putative, expressed
Os02g32770.1	13102.m03552	0.899377	6.45673	2.84381	0.000113633	0.0056707	up	cytochrome P450, putative, expressed
Os03g08580.2	13103.m00990	1.23011	8.93074	2.85999	0.000223555	0.00980565	up	expressed protein
Os12g05840.1	13112.m00593	2.60367	18.9578	2.86417	0.00100116	0.0314218	up	Cupin domain containing protein, expressed
Os09g25690.1	13109.m02462	3.80824	27.7437	2.86496	4.64359e-05	0.00273538	up	retrotransposon protein, putative, unclassified
Os05g49940.1	13105.m05351	2.94547	21.5597	2.87177	6.84066e-05	0.00373819	up	expressed protein
Os01g60020.1	13101.m06384	5.07291	37.2229	2.8753	7.38585e-06	0.000586632	up	NAC domain transcription factor, putative, expressed
Os06g44260.1	13106.m04651	1.6656	12.2591	2.87974	8.14151e-05	0.00431532	up	synthase, putative, expressed
Os12g42910.1	13112.m04526	0.831481	6.22512	2.90435	6.29918e-05	0.00351491	up	sodium/calcium exchanger protein, putative, expressed
Os08g04560.1	13108.m00437	2.4932	18.7402	2.91007	9.77653e-06	0.000743044	up	decarboxylase, putative, expressed
Os08g04240.1	13108.m00398	0.709953	5.36071	2.91663	0.000139672	0.00660857	up	cysteine-rich repeat secretory protein 55 precursor, putative, expressed
Os01g20980.1	13101.m02230	3.13136	23.8421	2.92865	5.33962e-06	0.000452225	up	pectinesterase, putative, expressed
Os07g04810.1	13107.m00425	0.832491	6.38532	2.93925	8.70917e-05	0.00457041	up	protein kinase domain containing protein, expressed
Os05g01380.1	13105.m00064	2.83388	21.9704	2.95471	2.26235e-05	0.00151556	up	polygalacturonase inhibitor precursor, putative, expressed
Os05g03920.1	13105.m00385	3.39578	26.3553	2.95628	5.75231e-06	0.000476937	up	TKL_IRAK_DUF26-lf.3 - DUF26 kinases have homology to DUF26 containing loci, expressed
Os09g34160.1	13109.m03430	1.07765	8.38685	2.96025	1.39838e-05	0.00100505	up	resistance protein, putative, expressed
Os11g47550.1	13111.m04736	1.0401	8.12846	2.96626	8.17217e-05	0.00432292	up	glycosyl hydrolase, putative, expressed
Os08g27720.1	13108.m02861	1.10426	8.6845	2.97536	0.00047824	0.0180603	up	pirin, putative, expressed
Os09g33680.2	13109.m03355	0.651387	5.23296	3.00604	8.60749e-05	0.00452604	up	Os9bglu31 - beta-glucosidase, dhurrinase, similar to G. max hydroxyisourate hydrolase, expressed
Os01g71760.1	13101.m07820	0.908432	7.34189	3.0147	5.92822e-05	0.00335033	up	amino acid permease family protein, putative
Os09g39850.1	13109.m04007	1.31805	10.7218	3.02407	0.000121295	0.00595201	up	AP2 domain containing protein
Os12g11980.1	13112.m01261	12.7608	105.957	3.05369	1.43419e-06	0.000152955	up	hypothetical protein
Os03g61500.1	13103.m06772	6.84915	57.5497	3.07081	0.000826403	0.0271522	up	uncharacterized Cys-rich domain containing protein, putative
Os08g42570.1	13108.m04593	0.62997	5.30381	3.07367	5.0844e-05	0.00293618	up	plant protein of unknown function domain containing protein, expressed
Os01g20206.1	13101.m14872	3.24386	27.361	3.07634	1.2861e-06	0.000138841	up	methyltransferase, putative
Os02g36070.1	13102.m03925	1.7148	14.4844	3.07839	7.62968e-06	0.00060238	up	cytochrome P450, putative, expressed
Os07g29390.2	13107.m02949	0.726434	6.16061	3.08417	0.000100272	0.00511	up	peptidyl-prolyl cis-trans isomerase, putative, expressed
Os10g38340.1	13110.m03493	8.27317	70.2651	3.0863	9.23248e-07	0.000104355	up	glutathione S-transferase GSTU6, putative, expressed
Os01g07300.1	13101.m00731	1.38825	11.8547	3.09411	0.000112385	0.00562969	up	uncharacterized 50.6 kDa protein in the 5region of gyrA and gyrB, putative, expressed
Os05g32860.1	13105.m03388	4.02975	34.473	3.09671	1.35177e-05	0.000975844	up	expressed protein
Os05g31020.1	13105.m03184	1.02632	8.84805	3.10788	1.12163e-05	0.000835664	up	eukaryotic peptide chain release factor subunit 1-1, putative, expressed
Os10g22520.1	13110.m01889	8.0296	69.4181	3.11191	9.07064e-07	0.000103409	up	cellulase, putative, expressed
Os08g40690.1	13108.m04352	0.612238	5.29971	3.11375	5.44471e-05	0.00311031	up	glycosyl hydrolase, putative, expressed
Os12g05860.1	13112.m00594	2.88087	24.9408	3.11393	8.03423e-05	0.00426701	up	Cupin domain containing protein, expressed
Os01g48300.1	13101.m05004	0.680432	5.9129	3.11934	0.00010597	0.00535907	up	ATP synthase protein I related, putative, expressed
Os01g50400.1	13101.m05243	2.29097	19.9448	3.12198	5.90979e-06	0.000486941	up	STE_MEKK_ste11_MAP3K.5 - STE kinases include homologs to sterile 7, sterile 11 and sterile 20 from yeast, expressed
Os01g42380.1	13101.m04352	5.31379	46.5432	3.13076	7.17832e-08	1.17106e-05	up	pleiotropic drug resistance protein, putative, expressed
Os12g05690.1	13112.m00576	2.14481	18.9303	3.14177	1.28795e-05	0.000935853	up	expressed protein
Os11g47560.1	13111.m04737	4.21314	37.2868	3.1457	6.67453e-06	0.000541518	up	glycosyl hydrolase, putative, expressed
Os02g42585.1	13102.m12308	2.15224	19.0998	3.14965	1.88009e-06	0.000189796	up	AP2 domain containing protein, expressed
Os07g05940.1	13107.m00559	3.09155	27.4517	3.15049	9.41232e-07	0.000105486	up	9-cis-epoxycarotenoid dioxygenase 1, chloroplast precursor, putative, expressed
Os11g47500.1	13111.m04732	4.46854	39.7932	3.15465	1.01017e-05	0.000759035	up	glycosyl hydrolase, putative, expressed
Os01g46440.1	13101.m04771	2.07246	18.6319	3.16835	0.000690372	0.0235002	up	VQ domain containing protein, putative, expressed
Os04g50940.1	13104.m05179	1.01348	9.19036	3.18081	9.82823e-06	0.000744799	up	peptide transporter PTR2, putative, expressed
Os08g01480.1	13108.m00068	0.581451	5.30295	3.18907	3.42491e-05	0.00212144	up	cytochrome P450, putative, expressed
Os12g17160.1	13112.m01818	0.594323	5.42683	3.19079	1.92374e-05	0.00131137	up	flavonol sulfotransferase, putative, expressed
Os02g36030.1	13102.m03921	1.40222	13.0023	3.21298	4.65923e-06	0.000405369	up	cytochrome P450, putative, expressed
Os03g49310.1	13103.m05338	0.999417	9.29479	3.21726	0.000560249	0.0202937	up	THION39 - Plant thionin family protein precursor, expressed
Os04g55740.1	13104.m05784	3.01903	28.15	3.22098	1.56422e-06	0.000163526	up	peroxidase precursor, putative, expressed
Os01g63980.1	13101.m06870	0.559844	5.27429	3.23588	1.81197e-05	0.00124804	up	ZOS1-17 - C2H2 zinc finger protein, expressed
Os04g01470.1	13104.m00056	3.59462	33.9171	3.2381	1.47095e-06	0.00015583	up	O-methyltransferase, putative, expressed
Os12g05870.1	13112.m00595	2.81237	26.6066	3.24193	8.57204e-06	0.000657165	up	Cupin domain containing protein
Os12g15680.1	13112.m01654	6.60947	62.6601	3.24494	3.05418e-07	4.10051e-05	up	laccase precursor protein, putative, expressed
Os12g29400.1	13112.m02984	2.618	24.9593	3.25304	4.68754e-06	0.000406495	up	GRAM domain containing protein, expressed
Os02g18180.1	13102.m02041	2.30252	22.3134	3.27663	6.85516e-07	8.02266e-05	up	ATP-binding cassette sub-family E member 1, putative, expressed
Os03g07170.1	13103.m00797	1.11959	10.8856	3.28138	2.87315e-06	0.000270434	up	lactose permease-related, putative, expressed
Os04g12540.1	13104.m01152	0.672506	6.54354	3.28245	4.00792e-06	0.000355723	up	receptor-like protein kinase, putative, expressed
Os07g05830.1	13107.m00546	1.57516	15.3411	3.28383	8.94784e-06	0.000683993	up	zinc-finger protein, putative, expressed
Os10g25400.1	13110.m02141	1.7641	17.2496	3.28956	2.32625e-06	0.000225374	up	GDSL-like lipase/acylhydrolase, putative, expressed
Os08g40680.1	13108.m04351	3.47478	34.2584	3.30147	1.08945e-06	0.000120062	up	glycosyl hydrolase, putative, expressed
Os12g25660.1	13112.m02601	0.815099	8.14971	3.3217	5.35167e-06	0.000452225	up	cytochrome P450, putative, expressed
Os06g13560.2	13106.m01493	1.70109	17.0677	3.32674	9.34947e-06	0.000712634	up	SAM dependent carboxyl methyltransferase, putative, expressed
Os04g58090.1	13104.m06093	1.84547	18.5372	3.32836	2.99685e-06	0.000279097	up	harpin-induced protein 1 domain containing protein, expressed
Os05g32370.1	13105.m03332	0.634364	6.37804	3.32973	1.90725e-06	0.000191147	up	ATP-dependent RNA helicase, putative, expressed
Os06g32980.1	13106.m03403	0.549268	5.62811	3.35707	2.56952e-05	0.00168638	up	peroxidase precursor, putative, expressed
Os03g17790.1	13103.m02126	10.4018	107.086	3.36386	5.86306e-07	6.98523e-05	up	OsRCI2-5 - Putative low temperature and salt responsive protein, expressed
Os10g23310.1	13110.m01980	0.767292	7.90526	3.36496	5.37875e-06	0.000453066	up	transferase family protein, putative, expressed
Os12g01400.1	13112.m00049	1.62124	16.7626	3.37008	8.42425e-06	0.000647878	up	OsCML26 - Calmodulin-related calcium sensor protein
Os06g31090.1	13106.m03218	0.541683	5.61352	3.37338	3.74246e-05	0.00227028	up	GAMYB-binding protein, putative, expressed
Os02g17400.1	13102.m01944	0.958402	9.93279	3.3735	9.27613e-07	0.000104402	up	leucine rich repeat protein, putative
Os01g19330.1	13101.m02102	1.76569	18.333	3.37614	2.51175e-06	0.000239831	up	MYB family transcription factor, putative, expressed
Os11g01390.1	13111.m00049	2.63573	27.5733	3.387	1.18735e-05	0.000874767	up	OsCML25 - Calmodulin-related calcium sensor protein
Os06g11290.1	13106.m01222	2.7691	28.9881	3.38797	1.22217e-06	0.000132481	up	12-oxophytodienoate reductase, putative, expressed
Os07g36544.2	13107.m10022	0.996621	10.4341	3.38812	4.3797e-06	0.000383572	up	serine/threonine-protein kinase receptor precursor, putative, expressed
Os03g44380.1	13103.m04776	0.529096	5.56554	3.39492	1.58932e-05	0.00111501	up	9-cis-epoxycarotenoid dioxygenase 1, chloroplast precursor, putative, expressed
Os03g55050.1	13103.m05980	0.629642	6.62466	3.39524	1.61983e-05	0.00113042	up	UDP-glucoronosyl and UDP-glucosyl transferase domain containing protein, expressed
Os06g13720.1	13106.m01514	0.665373	7.0132	3.39784	5.20506e-06	0.000444093	up	dehydrogenase E1 component domain containing protein, expressed
Os02g30100.1	13102.m03280	1.14447	12.0781	3.39965	0.00124522	0.0368398	up	cytochrome P450, putative, expressed
Os12g36850.1	13112.m03779	18.1698	196.617	3.43577	6.03869e-05	0.00339103	up	pathogenesis-related Bet v I family protein, putative, expressed
Os06g51050.1	13106.m05494	1.04036	11.4118	3.45538	2.88419e-06	0.000270511	up	CHIT7 - Chitinase family protein precursor, expressed
Os06g30640.1	13106.m03167	0.752041	8.26211	3.45763	1.47769e-05	0.00104781	up	cytochrome P450, putative
Os10g30390.1	13110.m02616	0.928214	10.2599	3.46641	1.72088e-06	0.000175736	up	cytochrome P450, putative, expressed
Os04g48850.1	13104.m04981	2.41912	26.9118	3.47569	2.36878e-07	3.34125e-05	up	aminotransferase, classes I and II, domain containing protein, expressed
Os11g42200.1	13111.m04192	3.27462	36.6392	3.48399	6.85983e-06	0.000553864	up	laccase precursor protein, putative, expressed
Os06g44190.1	13106.m04641	5.06567	57.0691	3.49389	5.51486e-07	6.6715e-05	up	hypothetical protein
Os11g03300.1	13111.m00269	5.764	65.4395	3.50502	2.27557e-08	4.45826e-06	up	NAC domain transcription factor, putative, expressed
Os12g42280.1	13112.m04440	0.9578	10.9615	3.51657	3.89563e-07	5.00905e-05	up	9-cis-epoxycarotenoid dioxygenase 1, chloroplast precursor, putative, expressed
Os09g34020.1	13109.m03410	2.14287	24.6236	3.52242	4.05229e-06	0.000358458	up	expressed protein
Os03g52370.1	13103.m05704	0.895059	10.3621	3.53319	0.000177783	0.00807934	up	PIII4 - Proteinase inhibitor II family protein precursor, expressed
Os02g30910.1	13102.m03380	2.40421	28.2471	3.55447	1.16114e-07	1.78553e-05	up	nodulin MtN3 family protein, putative, expressed
Os06g30370.1	13106.m03134	1.14242	13.458	3.5583	2.78995e-06	0.000263541	up	osMFT1 MFT-Like1 homologous to Mother of FT and TFL1 gene
Os10g28299.1	13110.m02399	2.51808	29.6637	3.5583	5.52905e-06	0.000463072	up	expressed protein
Os01g11150.1	13101.m01203	0.603534	7.12271	3.56092	3.33548e-06	0.000307387	up	gibberellin 2-beta-dioxygenase, putative, expressed
Os11g37970.1	13111.m03725	6.73608	79.5211	3.56136	0.00125708	0.037149	up	WIP5 - Wound-induced protein precursor, expressed
Os06g13940.1	13106.m01540	3.24338	38.6197	3.57377	3.42877e-07	4.58017e-05	up	expressed protein
Os06g10820.1	13106.m01171	0.7092	8.45605	3.57572	1.19963e-05	0.000881364	up	helix-loop-helix DNA-binding domain containing protein
Os05g37060.1	13105.m03846	1.60309	19.1459	3.57811	1.87094e-06	0.000189596	up	MYB family transcription factor, putative, expressed
Os12g44220.2	13112.m08949	0.521932	6.25092	3.58214	3.66932e-06	0.000330102	up	ATPase 2, putative, expressed
Os07g39860.1	13107.m04137	1.56101	18.9199	3.59935	2.28717e-06	0.000222402	up	expressed protein
Os11g03370.1	13111.m00275	1.58274	19.4074	3.61611	1.28851e-07	1.95861e-05	up	no apical meristem protein, putative, expressed
Os05g07120.2	13105.m00779	0.925729	11.5941	3.64666	3.54828e-06	0.000321399	up	basic helix-loop-helix, putative, expressed
Os02g49720.2	13102.m05640	1.61338	20.5002	3.66748	1.90793e-06	0.000191147	up	aldehyde dehydrogenase, putative, expressed
Os05g31970.1	13105.m03286	0.671192	8.62961	3.6845	3.16907e-06	0.0002941	up	expressed protein
Os03g48780.1	13103.m05271	11.9749	154.412	3.6887	1.53185e-09	4.81179e-07	up	Cupin domain containing protein, expressed
Os08g28710.1	13108.m02965	1.37136	17.9668	3.71165	5.68643e-08	9.51901e-06	up	receptor protein kinase CRINKLY4 precursor, putative, expressed
Os01g72460.1	13101.m07896	2.85004	37.4545	3.71609	2.24986e-05	0.00151556	up	NADPH quinone oxidoreductase, putative, expressed
Os07g03409.1	13107.m00281	0.385391	5.07126	3.71795	2.83126e-05	0.00181757	up	SCP-like extracellular protein
Os04g53606.1	13104.m05520	2.22217	29.5939	3.73526	1.23577e-07	1.88929e-05	up	expressed protein
Os02g40900.1	13102.m04566	0.60506	8.08332	3.7398	8.39981e-06	0.000647878	up	RNA recognition motif containing protein, putative, expressed
Os03g64260.1	13103.m07140	1.68063	22.6383	3.75169	2.56314e-07	3.54934e-05	up	AP2 domain containing protein, expressed
Os03g32420.1	13103.m03690	0.371868	5.01815	3.75429	2.47209e-06	0.000236899	up	expressed protein
Os07g03590.1	13107.m00299	1.70669	23.5081	3.78388	7.22249e-08	1.17106e-05	up	SCP-like extracellular protein, expressed
Os01g35300.1	13101.m03570	0.674681	9.62118	3.83394	2.09923e-06	0.000205018	up	retrotransposon protein, putative, Ty1-copia subclass
Os10g37660.1	13110.m03420	1.09727	15.8522	3.85269	1.1425e-05	0.000844081	up	trehalase precursor, putative, expressed
Os06g37280.1	13106.m03859	0.390351	5.65297	3.85617	1.80502e-06	0.000183619	up	expressed protein
Os09g10620.1	13109.m00934	0.399497	5.94466	3.89534	8.42641e-06	0.000647878	up	seed maturation protein LEA 4, putative
Os07g03467.1	13107.m00287	1.93945	29.1358	3.90907	3.42002e-08	6.36921e-06	up	SCP-like extracellular protein, expressed
Os08g01370.1	13108.m00055	2.57021	38.883	3.91918	2.40574e-06	0.000232224	up	expressed protein
Os03g19290.1	13103.m02308	1.39713	21.2958	3.93003	2.693e-07	3.69052e-05	up	mitochondrial import inner membrane translocase subunit Tim17, putative, expressed
Os04g34180.1	13104.m03317	0.959627	14.6442	3.93172	3.53224e-08	6.44643e-06	up	hypothetical protein
Os12g37690.1	13112.m03880	1.61342	24.7298	3.93805	1.96098e-08	3.87946e-06	up	MYB family transcription factor, putative, expressed
Os06g39240.2	13106.m04067	1.3556	21.1417	3.96308	2.2152e-07	3.17277e-05	up	endothelial differentiation-related factor 1, putative, expressed
Os05g51130.1	13105.m05500	2.56683	40.6085	3.98372	3.58222e-07	4.7373e-05	up	mitochondrial chaperone BCS1, putative, expressed
Os09g13890.1	13109.m01283	0.32534	5.16497	3.98874	3.43494e-06	0.000313278	up	calmodulin binding protein, putative, expressed
Os11g05410.1	13111.m00520	0.426968	6.84743	4.00336	6.31835e-07	7.46045e-05	up	Ser/Thr protein phosphatase family protein, putative, expressed
Os02g54140.1	13102.m06200	0.548694	8.84516	4.01081	4.06792e-07	5.16345e-05	up	hsp20/alpha crystallin family protein, putative, expressed
Os01g36790.1	13101.m03725	0.406544	6.69767	4.04218	5.93652e-08	9.87515e-06	up	TKL_IRAK_DUF26-lf.2 - DUF26 kinases have homology to DUF26 containing loci, expressed
Os01g43740.1	13101.m04528	2.38072	39.6056	4.05623	1.06059e-09	3.66205e-07	up	cytochrome P450 72A1, putative, expressed
Os03g48770.1	13103.m05270	9.60944	160.427	4.06132	1.12152e-10	5.20406e-08	up	Cupin domain containing protein, expressed
Os10g21590.1	13110.m01788	0.83419	13.9717	4.06599	3.2094e-08	6.02024e-06	up	transporter family protein, putative, expressed
Os09g10660.1	13109.m00938	0.589953	10.0308	4.08769	1.13686e-05	0.000842263	up	hypothetical protein
Os01g32670.1	13101.m03294	7.05914	120.206	4.08987	9.70202e-10	3.46769e-07	up	expressed protein
Os11g26570.1	13111.m02541	1.04617	17.9296	4.09916	1.22958e-08	2.62267e-06	up	dehydrin, putative, expressed
Os02g37480.1	13102.m04103	0.494681	8.5321	4.10833	5.79118e-07	6.93081e-05	up	glycine-rich cell wall structural protein precursor, putative, expressed
Os12g36840.1	13112.m03778	0.752345	13.0186	4.11304	1.00105e-07	1.56109e-05	up	pathogenesis-related Bet v I family protein, putative, expressed
Os04g28320.1	13104.m02682	3.94898	69.0456	4.128	1.14283e-06	0.000124904	up	hypothetical protein
Os04g28390.1	13104.m02688	6.39778	112.39	4.1348	3.76148e-07	4.90086e-05	up	expressed protein
Os03g57640.1	13103.m06321	2.37831	42.301	4.15268	6.82699e-10	2.61691e-07	up	gibberellin receptor GID1L2, putative, expressed
Os08g36910.1	13108.m03879	0.676397	12.1521	4.16719	5.38816e-08	9.13535e-06	up	alpha-amylase precursor, putative, expressed
Os07g03288.1	13107.m00269	3.39952	61.2343	4.17094	1.60883e-08	3.32437e-06	up	SCP-like extracellular protein
Os07g03377.1	13107.m00278	3.39952	61.2343	4.17094	1.60883e-08	3.32437e-06	up	SCP-like extracellular protein
Os03g02050.1	13103.m00150	0.737565	13.2858	4.17097	9.27832e-08	1.46073e-05	up	LTPL151 - Protease inhibitor/seed storage/LTP family protein precursor, expressed
Os05g07810.1	13105.m00856	0.613408	11.0845	4.17555	5.22705e-07	6.43024e-05	up	universal stress protein domain containing protein, putative, expressed
Os03g48760.1	13103.m05269	3.36831	60.8816	4.17591	5.34701e-08	9.12407e-06	up	Cupin domain containing protein
Os11g47520.1	13111.m04734	1.19811	21.6556	4.17591	2.07202e-07	3.01114e-05	up	glycosyl hydrolase, putative, expressed
Os04g28310.1	13104.m02681	0.310257	5.77092	4.21726	3.01539e-05	0.00189891	up	hypothetical protein
Os09g17146.1	13109.m01644	0.478318	9.15024	4.25777	1.19689e-08	2.57473e-06	up	expressed protein
Os05g31670.1	13105.m03251	1.01504	19.4332	4.25892	1.09593e-08	2.43112e-06	up	AWPM-19-like membrane family protein, putative, expressed
Os08g02030.1	13108.m00136	0.807063	15.6879	4.28083	2.98512e-09	8.05646e-07	up	transferase family protein, putative, expressed
Os11g47530.1	13111.m04735	0.638073	12.5734	4.30051	1.4608e-08	3.0664e-06	up	glycosyl hydrolase, putative, expressed
Os06g48300.1	13106.m05135	1.81784	35.9368	4.30516	7.85361e-09	1.80918e-06	up	protein phosphatase 2C, putative, expressed
Os05g46480.2	13105.m04962	10.0705	200.683	4.31672	1.81193e-11	1.22881e-08	up	late embryogenesis abundant protein, group 3, putative, expressed
Os05g46480.4	13105.m04965	1.71603	35.3337	4.3639	1.31235e-09	4.39371e-07	up	late embryogenesis abundant protein, group 3, putative, expressed
Os03g20680.1	13103.m02480	0.861648	18.0597	4.38953	1.89052e-09	5.74741e-07	up	late embryogenesis abundant protein 1, putative, expressed
Os10g36180.1	13110.m03269	0.782395	16.4481	4.39388	1.43662e-09	4.63993e-07	up	expressed protein
Os12g26960.1	13112.m02741	1.00417	21.2416	4.40282	1.96547e-08	3.87946e-06	up	THION34 - Plant thionin family protein precursor, expressed
Os12g05480.1	13112.m00552	1.7545	37.5297	4.4189	0.000171993	0.00784319	up	hypothetical protein
Os05g07170.1	13105.m00784	0.378717	8.16854	4.43089	3.61087e-05	0.00220563	up	hypothetical protein
Os01g52470.1	13101.m05490	0.430947	9.41589	4.44952	1.57088e-09	4.8312e-07	up	elongation factor, putative, expressed
Os12g05210.1	13112.m00524	1.02779	22.5396	4.45484	3.3608e-09	8.97876e-07	up	expressed protein
Os01g06560.1	13101.m00648	0.358388	7.86779	4.45637	6.82475e-08	1.12117e-05	up	transcription factor HBP-1b, putative, expressed
Os03g32220.1	13103.m03673	0.695211	15.4217	4.47137	2.90267e-09	7.91471e-07	up	ZOS3-11 - C2H2 zinc finger protein, expressed
Os11g13970.1	13111.m01428	0.363022	8.10284	4.4803	7.51737e-09	1.80752e-06	up	transferase family protein, putative
Os05g11620.1	13105.m01258	0.554955	12.4928	4.49258	1.78112e-08	3.56886e-06	up	expressed protein
Os09g02180.1	13109.m00133	1.47347	33.5334	4.50831	8.21205e-09	1.87242e-06	up	expressed protein
Os04g28330.1	13104.m02683	2.14251	49.1504	4.51983	6.92961e-06	0.000557086	up	hypothetical protein
Os05g05520.1	13105.m00576	0.249474	5.90307	4.5645	1.06612e-09	3.66205e-07	up	transposon protein, putative, Mutator sub-class
Os11g26790.1	13111.m02563	5.40598	129.504	4.58229	1.83298e-12	2.10785e-09	up	dehydrin, putative, expressed
Os08g08920.1	13108.m00935	0.395236	9.67956	4.61415	5.00733e-08	8.67975e-06	up	Cupin domain containing protein
Os01g27860.1	13101.m02892	0.359324	8.91145	4.6323	3.15358e-08	5.95778e-06	up	expressed protein
Os10g40040.1	13110.m03704	0.206458	5.14873	4.64029	2.39707e-08	4.66177e-06	up	expressed protein
Os06g46740.1	13106.m04941	1.99394	51.4935	4.69069	5.20362e-12	4.91537e-09	up	early nodulin 20 precursor, putative, expressed
Os06g12290.1	13106.m01343	0.286365	7.50786	4.71247	3.60578e-08	6.53215e-06	up	glutathione S-transferase GSTU6, putative
Os12g08930.1	13112.m00948	1.2266	32.4993	4.72767	1.19737e-08	2.57473e-06	up	expressed protein
Os02g08330.1	13102.m00960	1.28619	34.3941	4.74098	1.52256e-12	1.83046e-09	up	gp176, putative, expressed
Os07g08800.1	13107.m00874	0.879803	24.0016	4.76981	4.58912e-05	0.00270932	up	hypothetical protein
Os02g33590.1	13102.m03644	0.54539	15.2436	4.80477	9.17717e-11	4.49494e-08	up	U-box domain-containing protein, putative, expressed
Os02g07170.1	13102.m00808	0.316831	8.92908	4.81673	2.47302e-09	7.10966e-07	up	MYB family transcription factor, putative, expressed
Os11g42989.1	13111.m04276	0.266949	7.77505	4.86421	2.00332e-10	8.68619e-08	up	exo70 exocyst complex subunit, putative, expressed
Os05g44760.1	13105.m04741	0.477132	14.3972	4.91526	2.00688e-11	1.29464e-08	up	hexokinase, putative, expressed
Os11g43049.1	13111.m04282	0.28373	8.90994	4.97283	1.0007e-10	4.72635e-08	up	exo70 exocyst complex subunit, putative
Os05g04210.1	13105.m00419	0.952495	30.4984	5.00088	3.42684e-11	2.01414e-08	up	MYB family transcription factor, putative, expressed
Os02g26720.1	13102.m02901	0.315038	10.1136	5.00464	8.22964e-11	4.18588e-08	up	Inositol 1, 3, 4-trisphosphate 5/6-kinase, putative, expressed
Os03g24690.1	13103.m02911	0.214114	6.9692	5.02454	2.90221e-09	7.91471e-07	up	terpene synthase, putative, expressed
Os11g31550.1	13111.m03058	0.179235	5.91734	5.04502	0.00017138	0.00783326	up	BRASSINOSTEROID INSENSITIVE 1-associated receptor kinase 1 precursor, putative, expressed
Os04g01950.1	13104.m00107	0.505575	17.1465	5.08384	2.30176e-11	1.44951e-08	up	legume lectins beta domain containing protein, putative, expressed
Os08g01910.1	13108.m00123	0.342596	11.6665	5.08971	9.74383e-11	4.68572e-08	up	expressed protein
Os01g40430.1	13101.m04141	0.549447	18.7566	5.09328	4.18601e-11	2.30658e-08	up	OsWRKY27 - Superfamily of TFs having WRKY and zinc finger domains, expressed
Os01g38110.1	13101.m03886	0.271705	9.31589	5.09958	1.96838e-11	1.29464e-08	up	cytochrome P450, putative, expressed
Os07g05365.1	13107.m00489	1.18481	40.9199	5.11008	6.16596e-12	5.62357e-09	up	photosystem II 10 kDa polypeptide, chloroplast precursor, putative, expressed
Os02g29000.1	13102.m03157	0.158166	5.49167	5.11773	2.61853e-07	3.60716e-05	up	Cupin domain containing protein
Os08g31280.1	13108.m03238	0.35997	12.6202	5.13171	1.55854e-10	6.98673e-08	up	DC1, putative, expressed
Os11g06150.1	13111.m00611	0.229233	8.38215	5.19244	8.35165e-05	0.00440026	up	basic proline-rich protein precursor, putative, expressed
Os06g44240.1	13106.m04649	0.150479	5.68277	5.23896	5.79463e-11	3.06524e-08	up	gp176, putative
Os11g26780.1	13111.m02562	1.14182	44.8261	5.29493	1.65645e-13	2.80286e-10	up	dehydrin, putative, expressed
Os01g25100.1	13101.m02661	0.312411	12.5075	5.3232	2.7664e-10	1.14326e-07	up	glutathione S-transferase, putative, expressed
Os02g43330.1	13102.m04811	1.15607	47.7899	5.36941	8.88178e-16	4.69829e-12	up	homeobox associated leucine zipper, putative, expressed
Os08g23870.1	13108.m02448	0.147961	6.14644	5.37646	1.45216e-09	4.63993e-07	up	late embryogenesis abundant group 1, putative, expressed
Os04g52110.1	13104.m05334	0.135404	5.84308	5.43139	3.54758e-11	2.03978e-08	up	late embryogenesis abundant protein, group 3, putative, expressed
Os11g47510.1	13111.m04733	0.306945	13.2664	5.43365	1.43227e-06	0.000152955	up	glycosyl hydrolase, putative, expressed
Os08g05780.1	13108.m00569	0.241184	10.7195	5.47396	8.25895e-12	6.82628e-09	up	expressed protein
Os06g09190.1	13106.m00982	0.125535	5.604	5.4803	7.52896e-11	3.90458e-08	up	mitogen-activated protein kinase kinase 5, putative, expressed
Os12g02060.1	13112.m00131	1.44839	68.1086	5.55531	3.13083e-14	6.90061e-11	up	peroxidase precursor, putative
Os03g61160.1	13103.m06728	0.301209	14.7517	5.61397	9.62119e-13	1.21177e-09	up	expressed protein
Os12g18560.1	13112.m01971	0.215702	10.9963	5.67183	2.91833e-12	3.08748e-09	up	invertase/pectin methylesterase inhibitor family protein, putative, expressed
Os01g68290.1	13101.m07431	0.16834	8.62821	5.67961	7.71243e-09	1.80918e-06	up	expressed protein
Os07g23570.1	13107.m02314	0.24144	13.9581	5.8533	9.54792e-15	2.29575e-11	up	cytochrome P450 72A1, putative, expressed
Os05g05930.1	13105.m00630	0.113102	6.6385	5.87516	2.03458e-09	6.04637e-07	up	peripheral-type benzodiazepine receptor, putative, expressed
Os01g17330.1	13101.m01939	0.336561	21.7163	6.01177	3.77476e-15	9.98386e-12	up	eukaryotic translation initiation factor 6, putative, expressed
Os11g06770.2	13111.m09202	0.13458	8.94959	6.05529	5.15787e-12	4.91537e-09	up	ethylene-responsive transcription factor ERF110, putative, expressed
Os01g72270.1	13101.m07873	0.146623	9.91915	6.08003	4.52971e-14	9.21587e-11	up	cytochrome P450, putative, expressed
Os09g17530.1	13109.m01681	0.312507	22.4816	6.16872	3.10862e-15	9.98386e-12	up	OsFBX321 - F-box domain containing protein
Os02g57810.1	13102.m06685	0.199635	16.0291	6.32718	2.22045e-16	1.95762e-12	up	cytochrome P450, putative
Os03g37930.1	13103.m04117	0.0875681	7.26326	6.37407	1.77636e-15	7.83048e-12	up	potassium transporter, putative, expressed
Os07g23710.1	13107.m02328	0.0789591	7.38254	6.54687	4.86517e-09	1.24931e-06	up	cytochrome P450, putative
Os06g21910.1	13106.m02348	0.0675375	7.45361	6.78611	1.05436e-05	0.00078776	up	late embryogenesis abundant group 1, putative, expressed
Os03g04780.1	13103.m00498	0.160736	18.9351	6.88023	7.81558e-06	0.000615221	up	RNA recognition motif containing protein, putative
Os11g38880.1	13111.m03825	0.265355	32.5757	6.93973	0.000130943	0.00629695	up	hypothetical protein
Os11g46810.1	13111.m04639	0.0429122	5.95979	7.11773	3.42164e-10	1.39229e-07	up	retrotransposon protein, putative, unclassified
Os01g09900.1	13101.m01060	0.0352927	5.04379	7.159	2.64886e-10	1.11206e-07	up	helix-loop-helix DNA-binding domain containing protein, expressed
Os11g43790.1	13111.m04365	0.0412677	7.57363	7.51983	9.11847e-07	0.000103508	up	DUF581 domain containing protein, expressed
Os01g47290.1	13101.m04871	0.0315414	5.92616	7.55371	1.18637e-06	0.000129129	up	expressed protein
Os12g04450.1	13112.m00426	0.0302065	6.53623	7.75746	3.90134e-07	5.00905e-05	up	zinc finger, C3HC4 type domain containing protein, expressed
Os03g42520.1	13103.m04574	0.0136167	5.97731	8.77798	7.46324e-09	1.80752e-06	up	expressed protein
Os02g03230.1	13102.m00301	0	46.0406	1.79769e+308	0.000365144	0.0145746	up	membrane related protein CP5, putative, expressed
Os03g49620.4	13103.m05386	0	17.8763	1.79769e+308	0.000490072	0.0183857	up	BRASSINOSTEROID INSENSITIVE 1-associated receptor kinase 1 precursor, putative, expressed
Os07g14150.2	13107.m01469	0	101.082	1.79769e+308	0.00051477	0.0190156	up	cytidine deaminase, putative, expressed
Os07g28610.2	13107.m02865	0	39.635	1.79769e+308	0.000586069	0.0209756	up	expressed protein
Os09g33470.1	13109.m03325	0	23.3556	1.79769e+308	0.000756412	0.0252605	up	mitochondrial carrier protein, putative, expressed
Os05g43570.1	13105.m04590	0	8.7074	1.79769e+308	0.000919894	0.0294173	up	AGC_AGC_other_NDRh_TRCd.2 - ACG kinases include homologs to PKA, PKG and PKC, expressed
Os01g42650.1	13101.m04385	0	22.2763	1.79769e+308	0.000927562	0.0295224	up	cytochrome c oxidase subunit 5B, mitochondrial precursor, putative, expressed
Os02g40330.3	13102.m04491	0	5.43889	1.79769e+308	0.00097058	0.0307435	up	retrotransposon protein, putative, Ty3-gypsy subclass, expressed
Os07g14150.5	13107.m01473	0	12.4737	1.79769e+308	0.00101031	0.0315487	up	cytidine deaminase, putative, expressed
Os04g10680.3	13104.m00961	0	7.63041	1.79769e+308	0.00106242	0.0327506	up	zinc finger, C3HC4 type domain containing protein, expressed
Os09g10720.1	13109.m00947	0	5.89123	1.79769e+308	0.00112196	0.0340697	up	AP2-associated protein kinase 1, putative, expressed
Os07g35340.1	13107.m03612	0	7.83806	1.79769e+308	0.00113091	0.0343022	up	TKL_IRAK_DUF26-lc.14 - DUF26 kinases have homology to DUF26 containing loci, expressed
Os02g12350.1	13102.m01336	0	6.38303	1.79769e+308	0.00127148	0.0373244	up	histone deacetylase, putative, expressed
Os04g51270.1	13104.m05221	0	22.5879	1.79769e+308	0.00132428	0.0387026	up	vacuolar ATPase G subunit, putative, expressed
Os05g07940.1	13105.m00871	0	32.0046	1.79769e+308	0.00162519	0.0455347	up	glyoxalase family protein, putative, expressed
Os11g23930.1	13111.m02277	14.618	0.155151	-6.55793	7.89124e-12	6.73276e-09	down	expressed protein
Os04g04350.1	13104.m00360	29.7	0.396009	-6.22878	4.35721e-08	7.63204e-06	down	hypothetical protein
Os04g46820.1	13104.m04725	24.0845	0.380614	-5.98363	8.68257e-08	1.37512e-05	down	LTPL121 - Protease inhibitor/seed storage/LTP family protein precursor, putative
Os01g18950.1	13101.m02059	5.08443	0.0818811	-5.95641	1.00338e-07	1.56109e-05	down	peroxidase precursor, putative
Os03g19427.1	13103.m02325	23.2271	0.471177	-5.62339	4.90719e-14	9.27073e-11	down	nicotianamine synthase, putative, expressed
Os11g07770.1	13111.m00812	8.18505	0.213678	-5.25948	2.18129e-09	6.33987e-07	down	dirigent, putative, expressed
Os04g46810.1	13104.m04724	27.3803	0.785489	-5.1234	2.71876e-11	1.67229e-08	down	LTPL120 - Protease inhibitor/seed storage/LTP family protein precursor, expressed
Os03g19420.2	13103.m02323	18.2492	0.560024	-5.0262	1.25826e-11	9.24437e-09	down	nicotianamine synthase, putative, expressed
Os10g39890.1	13110.m03677	6.18806	0.203268	-4.92803	2.60063e-08	5.02073e-06	down	POEI31 - Pollen Ole e I allergen and extensin family protein precursor, putative, expressed
Os06g28630.1	13106.m02955	8.73924	0.365803	-4.57837	4.18425e-08	7.47765e-06	down	expressed protein
Os04g53710.1	13104.m05537	7.93004	0.335232	-4.5641	7.26128e-08	1.17106e-05	down	plastocyanin-like domain containing protein, putative, expressed
Os03g25320.1	13103.m02984	12.2803	0.589258	-4.3813	4.7734e-07	5.89961e-05	down	peroxidase precursor, putative
Os02g43410.1	13102.m04822	5.96406	0.295311	-4.33599	9.02478e-09	2.02285e-06	down	transposon protein, putative, unclassified, expressed
Os07g44460.1	13107.m04680	5.52338	0.285382	-4.27459	3.70451e-07	4.87466e-05	down	peroxidase precursor, putative
Os02g20540.1	13102.m02298	12.8181	0.702123	-4.19031	2.3876e-07	3.34125e-05	down	fasciclin domain containing protein, expressed
Os01g11730.1	13101.m01262	7.21129	0.403702	-4.15889	2.82931e-07	3.83755e-05	down	GDSL-like lipase/acylhydrolase, putative, expressed
Os03g25280.1	13103.m02978	5.91609	0.35351	-4.06482	3.56796e-07	4.7373e-05	down	peroxidase precursor, putative, expressed
Os08g04500.1	13108.m00431	18.1165	1.10483	-4.0354	7.86629e-09	1.80918e-06	down	terpene synthase, putative, expressed
Os05g50340.1	13105.m05399	87.0836	5.35153	-4.02438	3.74094e-07	4.89823e-05	down	MYB family transcription factor, putative, expressed
Os02g44310.1	13102.m04947	78.8909	4.90817	-4.0066	2.5481e-09	7.24675e-07	down	LTPL112 - Protease inhibitor/seed storage/LTP family protein precursor, expressed
Os07g43570.1	13107.m04578	5.79705	0.368845	-3.97423	7.61533e-07	8.79554e-05	down	TKL_IRAK_DUF26-lc.25 - DUF26 kinases have homology to DUF26 containing loci, expressed
Os03g25030.1	13103.m02950	8.12824	0.545414	-3.89752	2.71213e-07	3.69758e-05	down	GDSL-like lipase/acylhydrolase, putative, expressed
Os05g11210.1	13105.m01213	5.87115	0.439755	-3.73887	7.98641e-06	0.000626803	down	lachrymatory factor synthase, putative, expressed
Os06g12180.1	13106.m01330	8.0002	0.633222	-3.65925	2.40408e-05	0.00159362	down	jacalin-like lectin domain containing protein, expressed
Os10g07556.1	13110.m07659	13.7308	1.24728	-3.46057	1.47882e-06	0.00015583	down	wall-associated receptor kinase-like 22 precursor, putative, expressed
Os02g03900.1	13102.m00385	18.7468	1.7142	-3.45104	4.51615e-07	5.66102e-05	down	metal transporter Nramp6, putative, expressed
Os07g01440.1	13107.m00053	13.0824	1.20486	-3.44069	5.74793e-06	0.000476937	down	plastocyanin-like domain containing protein, putative, expressed
Os02g54570.1	13102.m06250	8.35263	0.789979	-3.40234	5.58818e-05	0.00318538	down	SCP-like extracellular protein, expressed
Os12g37260.1	13112.m03825	14.4079	1.44038	-3.32234	5.49919e-07	6.6715e-05	down	lipoxygenase 2.1, chloroplast precursor, putative, expressed
Os01g07850.1	13101.m00809	5.70994	0.572161	-3.31898	3.0006e-05	0.00189863	down	glyoxalase family protein, putative, expressed
Os04g11030.1	13104.m00998	7.85507	0.806906	-3.28315	4.7074e-05	0.00275456	down	expressed protein
Os06g07250.1	13106.m00755	11.4465	1.22419	-3.225	0.0006459	0.0224782	down	jacalin-like lectin domain containing protein, expressed
Os02g44080.1	13102.m04904	37.7855	4.14099	-3.18979	2.10064e-06	0.000205018	down	aquaporin protein, putative, expressed
Os02g35180.1	13102.m03819	12.2011	1.36733	-3.15758	1.82567e-05	0.00125096	down	OsRR2 type-A response regulator, expressed
Os07g20600.1	13107.m02100	7.19658	0.816983	-3.13893	0.000112632	0.00563141	down	retrotransposon, putative, centromere-specific
Os11g06730.1	13111.m00681	7.26673	0.861917	-3.07568	0.000213997	0.00941765	down	ECAGL2 - ECA1 gametogenesis related family protein precursor, expressed
Os01g32460.1	13101.m03272	14.6445	1.74908	-3.06569	4.68312e-05	0.00275253	down	expressed protein
Os10g31730.1	13110.m02763	14.2498	1.72391	-3.04719	1.21133e-05	0.00088504	down	retrotransposon protein, putative, unclassified, expressed
Os02g02370.1	13102.m00172	7.60512	0.961548	-2.98354	0.000111076	0.00557468	down	myb-like DNA-binding domain containing protein, putative
Os10g39160.1	13110.m03583	5.37842	0.682097	-2.97913	0.000184983	0.00833143	down	peroxidase precursor, putative
Os10g36360.1	13110.m03291	11.0746	1.44623	-2.93688	0.000348221	0.0140184	down	expressed protein
Os06g02530.1	13106.m00180	13.2084	1.80757	-2.86933	9.3755e-05	0.00479637	down	expressed protein
Os03g62670.1	13103.m06934	40.6641	5.62679	-2.85337	1.79096e-05	0.00123679	down	expressed protein
Os07g01420.1	13107.m00051	7.07498	1.0061	-2.81395	0.000298696	0.01258	down	peroxidase precursor, putative
Os08g07080.1	13108.m00725	9.14823	1.30906	-2.80496	0.000200241	0.00885647	down	terpene synthase, putative, expressed
Os07g43560.1	13107.m04577	13.9877	2.00914	-2.79951	2.30789e-05	0.00154145	down	TKL_IRAK_DUF26-lc.24 - DUF26 kinases have homology to DUF26 containing loci, expressed
Os03g21480.1	13103.m02570	6.44154	0.943429	-2.77142	0.000301627	0.0126832	down	HAD superfamily phosphatase, putative, expressed
Os07g47960.1	13107.m05123	7.40329	1.10288	-2.74689	0.000650311	0.0225723	down	basic helix-loop-helix domain containing protein, expressed
Os03g52355.1	13103.m30159	7.39727	1.10565	-2.7421	0.0014064	0.0407423	down	hypothetical protein
Os05g04470.1	13105.m00450	9.06909	1.37401	-2.72257	0.000167516	0.00771885	down	peroxidase precursor, putative, expressed
Os12g06660.1	13112.m00685	9.50335	1.46166	-2.70083	0.00016079	0.00746051	down	actin, putative, expressed
Os11g45990.1	13111.m04600	5.08144	0.785144	-2.69421	0.000321976	0.0133688	down	von Willebrand factor type A domain containing protein, putative, expressed
Os10g40430.1	13110.m03745	12.795	2.02023	-2.66299	0.000381121	0.0150677	down	LTPL139 - Protease inhibitor/seed storage/LTP family protein precursor, expressed
Os07g37230.1	13107.m03829	6.41862	1.02102	-2.65226	0.000313674	0.0131272	down	inositol-1-monophosphatase, putative, expressed
Os01g01840.1	13101.m00113	5.67276	0.906802	-2.64519	0.00151802	0.0432544	down	helix-loop-helix DNA-binding domain containing protein, expressed
Os01g55320.1	13101.m05825	5.76566	0.932555	-2.62823	0.00108517	0.033331	down	heavy metal-associated domain containing protein
Os08g42170.1	13108.m04533	14.0175	2.29066	-2.61339	0.000331783	0.0136258	down	zinc transporter 2 precursor, putative, expressed
Os06g04850.1	13106.m00450	8.13112	1.32904	-2.61307	0.000380797	0.0150677	down	homeobox associated leucine zipper, putative, expressed
Os05g47540.1	13105.m05037	73.5253	12.2362	-2.58708	1.75851e-05	0.00122075	down	CPuORF26 - conserved peptide uORF-containing transcript, expressed
Os09g33650.1	13109.m03351	5.2216	0.872632	-2.58105	0.000979027	0.0309001	down	expressed protein
Os02g03870.1	13102.m00382	18.8861	3.27843	-2.52625	8.95078e-05	0.00467864	down	periplasmic beta-glucosidase precursor, putative, expressed
Os06g20150.1	13106.m02152	12.091	2.17932	-2.47198	0.000513974	0.0190127	down	peroxidase precursor, putative, expressed
Os01g24560.1	13101.m02597	15.9931	2.93852	-2.44429	0.000371867	0.014768	down	fruit bromelain precursor, putative, expressed
Os04g48350.1	13104.m04920	7.9506	1.4625	-2.44263	0.00114806	0.034703	down	dehydration-responsive element-binding protein, putative, expressed
Os02g45620.1	13102.m05118	6.77439	1.25565	-2.43166	0.0014367	0.0414841	down	DUF623 domain containing protein, expressed
Os10g39980.1	13110.m03689	11.5133	2.13589	-2.43039	0.000522751	0.0191951	down	expressed protein
Os09g16090.1	13109.m01529	5.37916	0.998112	-2.43011	0.00127026	0.0373244	down	UDP-glucoronosyl/UDP-glucosyl transferase, putative, expressed
Os04g33740.1	13104.m03269	6.29643	1.18343	-2.41156	0.000685748	0.023389	down	glycosyl hydrolases, putative, expressed
Os10g31660.1	13110.m02756	135.345	25.5251	-2.40665	7.58584e-05	0.00408631	down	glycine-rich cell wall structural protein 2 precursor, putative, expressed
Os05g02390.1	13105.m00203	7.1042	1.37647	-2.3677	0.00175853	0.0471805	down	ZOS5-02 - C2H2 zinc finger protein, expressed
Os04g36800.1	13104.m03559	12.0985	2.40133	-2.33293	0.000665159	0.0229345	down	3-oxoacyl-synthase, putative, expressed
Os01g22660.3	13101.m02405	5.1709	1.06211	-2.28349	0.00151281	0.0432544	down	GDSL-like lipase/acylhydrolase, putative, expressed
Os05g12410.1	13105.m01349	238.802	49.4881	-2.27066	4.66381e-07	5.81854e-05	down	BURP domain containing protein
Os03g01700.1	13103.m00093	32.6045	6.91679	-2.2369	0.000415063	0.0162397	down	expressed protein
Os01g74110.1	13101.m08097	11.2829	2.43659	-2.21121	0.00170021	0.0469895	down	metal cation transporter, putative, expressed
Os11g24140.1	13111.m02300	21.7585	4.72232	-2.20401	0.00174667	0.0471805	down	plastocyanin-like domain containing protein, putative, expressed
Os02g40730.1	13102.m04540	14.4067	3.25108	-2.14775	0.00115647	0.0349079	down	ammonium transporter protein, putative, expressed
Os12g17600.2	13112.m01865	1153.75	267.043	-2.11119	8.89842e-05	0.00466048	down	ribulose bisphosphate carboxylase small chain, chloroplast precursor, putative, expressed
Os09g10340.1	13109.m00907	24.4809	5.84053	-2.06749	0.00109648	0.0335268	down	cytochrome P450, putative, expressed
Os04g52260.1	13104.m05352	209.705	76.7384	-1.45034	0.000837499	0.0273807	down	LTPL124 - Protease inhibitor/seed storage/LTP family protein precursor, expressed
Os02g20360.1	13102.m02277	38.6781	14.1725	-1.44842	0.0012368	0.0366728	down	tyrosine aminotransferase, putative, expressed
Os11g13890.1	13111.m01414	415.328	202.931	-1.03327	2.22045e-16	1.95762e-12	down	chlorophyll A-B binding protein, putative, expressed
Os01g16890.1	13101.m01889	60.8903	0	-1.79769e+308	1.69555e-13	2.80286e-10	down	ribosomal protein L7Ae, putative, expressed
Os12g05260.1	13112.m00529	27.0303	0	-1.79769e+308	0.000511061	0.0189846	down	phytosulfokines precursor, putative, expressed
Os02g32009.1	13102.m03458	30.6404	0	-1.79769e+308	0.00054272	0.0197992	down	expressed protein
Os01g58680.1	13101.m06230	7.08499	0	-1.79769e+308	0.000791398	0.0262631	down	apurinic endonuclease-redox protein, putative, expressed
Os01g54910.1	13101.m05771	7.57934	0	-1.79769e+308	0.00102422	0.0317954	down	GTP-binding protein typA/bipA, putative, expressed
Os11g34230.2	13111.m03318	5.66189	0	-1.79769e+308	0.00170391	0.0469933	down	expressed protein
Os08g10510.1	13108.m01120	5.53195	0	-1.79769e+308	0.00182577	0.048338	down	aminotransferase, putative, expressed

## Sheet: Pok_RNA
Salt stress responsive genes of Pok at transcriptional level
Locus_id	msu_id	Pokc_RNA (FPKM)	Poks_RNA (FPKM)	log2FC (Poks/Pokc)	p_value	q_value	Regulation pattern	Gene description
Os01g01910.1	13101.m00120	0	10.9038	1e+300	0.000414887	0.0111402	up	hypothetical protein
Os01g06310.1	13101.m00619	0.437567	15.9467	5.18761	2.93654e-12	1.32993e-09	up	glycine-rich cell wall structural protein precursor, putative, expressed
Os01g11600.1	13101.m01245	16.7706	83.175	2.31021	8.20183e-05	0.00390545	up	conserved hypothetical protein
Os01g39020.1	13101.m03983	0.501944	5.75656	3.51961	1.8579e-07	2.29036e-05	up	HSF-type DNA-binding domain containing protein, expressed
Os01g43070.1	13101.m04440	3.25619	11.6948	1.84461	0.00280263	0.0427567	up	psbP-related thylakoid lumenal protein 4, chloroplast precursor, putative, expressed
Os01g46760.1	13101.m04810	2.1658	19.1266	3.14261	2.01113e-07	2.43969e-05	up	protein phosphatase 2C, putative, expressed
Os01g47570.1	13101.m04919	3.92311	15.3301	1.9663	0.00148268	0.0265528	up	expressed protein
Os01g50400.1	13101.m05243	2.56409	26.2145	3.35385	1.26908e-08	2.26876e-06	up	STE_MEKK_ste11_MAP3K.5 - STE kinases include homologs to sterile 7, sterile 11 and sterile 20 from yeast, expressed
Os01g52690.1	13101.m05517	0.850284	10.7077	3.65456	1.51753e-09	3.81818e-07	up	retrotransposon protein, putative, unclassified, expressed
Os01g53220.1	13101.m05575	1.64378	6.25612	1.92825	0.00219575	0.0355437	up	HSF-type DNA-binding domain containing protein, expressed
Os01g54910.1	13101.m05771	0	6.06196	1e+300	0.000169504	0.00654261	up	GTP-binding protein typA/bipA, putative, expressed
Os01g55590.1	13101.m05865	0.757602	5.89049	2.95888	4.09398e-05	0.00217847	up	AMP-binding enzyme, putative, expressed
Os01g56180.1	13101.m05936	3.89559	24.9569	2.67953	0.000331406	0.00981501	up	expressed protein
Os01g58194.1	13101.m06178	6.56383	63.6221	3.27692	7.25329e-09	1.39455e-06	up	protein disulfide isomerase, putative, expressed
Os01g58550.1	13101.m06216	1.72015	9.33433	2.44001	0.00011965	0.00514444	up	methyladenine glycosylase, putative, expressed
Os01g60790.1	13101.m06472	0	34.1197	1e+300	0.000155759	0.00614382	up	40S ribosomal protein S26, putative, expressed
Os01g62600.1	13101.m06707	0.764211	7.19155	3.23426	1.73219e-07	2.16577e-05	up	laccase precursor protein, putative
Os01g64360.1	13101.m06927	3.19751	17.4311	2.44664	3.90167e-05	0.00208704	up	MYB family transcription factor, putative, expressed
Os01g65080.4	13101.m15104	1.61099	6.48331	2.00878	0.00133147	0.0244899	up	ZOS1-18 - C2H2 zinc finger protein, expressed
Os01g71380.1	13101.m07774	7.98791	31.7362	1.99024	0.000433964	0.0114266	up	glycosyl hydrolases family 17, putative, expressed
Os01g04360.1	13101.m00395	0.683133	5.82689	3.09249	1.20416e-05	0.000743661	up	hsp20/alpha crystallin family protein, putative, expressed
Os01g06560.1	13101.m00648	0.226454	8.09043	5.15893	3.61267e-13	2.1036e-10	up	transcription factor HBP-1b, putative, expressed
Os01g09640.1	13101.m01030	7.24483	31.9889	2.14255	0.00022462	0.00787911	up	Myb transcription factor, putative, expressed
Os01g09870.1	13101.m01057	3.04596	13.5196	2.15008	0.000983404	0.0195529	up	expressed protein
Os01g14050.1	13101.m01546	0	8.9814	1e+300	0.000207575	0.00750849	up	C2 domain containing protein, putative, expressed
Os01g15270.1	13101.m01686	42.5511	308.379	2.85744	3.11044e-06	0.000234007	up	expressed protein
Os01g16970.3	13101.m01902	1.41536	5.2623	1.89453	0.00298209	0.0447863	up	glucosidase II beta subunit-like domain containing protein, expressed
Os01g19770.1	13101.m02149	0.0430999	16.8923	8.61447	1.78836e-06	0.000154435	up	mitochondrial import inner membrane translocase subunit Tim17, putative, expressed
Os01g20206.1	13101.m14872	1.63779	7.98522	2.28558	0.000107256	0.00476312	up	methyltransferase, putative
Os01g23990.1	13101.m02537	1.32511	8.22324	2.6336	0.000153744	0.00609453	up	expressed protein
Os01g28500.1	13101.m02954	7.0704	33.3101	2.2361	0.000137523	0.00562795	up	SCP-like extracellular protein, expressed
Os01g49720.1	13101.m05172	3.5245	18.6011	2.3999	5.74042e-05	0.00293207	up	glutathione S-transferase, putative, expressed
Os01g50910.1	13101.m05302	0.920591	52.4185	5.83137	0.000730759	0.0159112	up	late embryogenesis abundant protein, group 3, putative, expressed
Os01g52830.1	13101.m05533	0.0825212	5.79147	6.13302	4.57847e-11	1.60537e-08	up	DUF1264 domain containing protein, putative, expressed
Os01g60810.1	13101.m06474	0	5.80398	1e+300	0.000234627	0.00805	up	DUF623 domain containing protein, expressed
Os01g61340.1	13101.m06528	1.30476	10.121	2.9555	5.48066e-05	0.00280643	up	hypothetical protein
Os01g68290.1	13101.m07431	0	9.50858	1e+300	0.000446477	0.0117107	up	expressed protein
Os02g01590.2	13102.m00081	0	15.3472	1e+300	0.000214094	0.00762643	up	glycosyl hydrolases, putative, expressed
Os02g01590.1	13102.m00080	11.1668	104.488	3.22606	1.2463e-08	2.24776e-06	up	glycosyl hydrolases, putative, expressed
Os02g08470.1	13102.m00980	0.975079	5.31587	2.44671	0.000206871	0.00750296	up	conserved hypothetical protein
Os02g13800.1	13102.m01534	10.0739	45.9879	2.19062	8.58885e-05	0.00402111	up	HSF-type DNA-binding domain containing protein, expressed
Os02g19210.1	13102.m02149	0	8.15167	1e+300	0.000266989	0.00865061	up	WD repeat-containing protein, putative, expressed
Os02g30100.1	13102.m03280	0.863059	11.2832	3.70857	2.24412e-05	0.00131046	up	cytochrome P450, putative, expressed
Os02g33380.1	13102.m03618	7.112	43.0679	2.59829	7.28433e-06	0.000475592	up	pectinesterase inhibitor domain containing protein, putative, expressed
Os02g33420.1	13102.m03622	1.47014	5.4638	1.89395	0.00133041	0.0244899	up	ATPase, AAA family protein, expressed
Os02g36570.1	13102.m03991	0.864882	10.2442	3.56617	6.78828e-08	9.8818e-06	up	ABC1 family domain containing protein, putative, expressed
Os02g43330.1	13102.m04811	2.09654	50.599	4.59303	1.77636e-15	1.57401e-12	up	homeobox associated leucine zipper, putative, expressed
Os02g43350.1	13102.m04814	0	11.9736	1e+300	0.000142763	0.00577285	up	OsFtsH7 FtsH protease, homologue of AtFtsH7, expressed
Os02g47744.4	13102.m05385	0	5.12477	1e+300	0.00127218	0.0235059	up	MYB family transcription factor, putative, expressed
Os02g54140.1	13102.m06200	0.563035	25.1758	5.48267	6.66134e-16	6.46467e-13	up	hsp20/alpha crystallin family protein, putative, expressed
Os02g56560.1	13102.m06499	0	7.7714	1e+300	0.000759692	0.0163699	up	CK1_CaseinKinase_1.6 - CK1 includes the casein kinase 1 kinases, expressed
Os02g56850.1	13102.m06534	0	9.27725	1e+300	0.000517058	0.0127637	up	glutathione reductase, putative, expressed
Os02g57840.2	13102.m06690	1.70966	18.5298	3.43806	3.02766e-08	4.67453e-06	up	remorin C-terminal domain containing protein, putative, expressed
Os02g15740.1	13102.m01755	0.0581932	9.91732	7.41296	2.25833e-08	3.65276e-06	up	expressed protein
Os02g26470.1	13102.m02866	0.403118	23.3861	5.85831	1.90359e-12	9.46223e-10	up	expressed protein
Os02g26700.9	13102.m02892	17.3692	65.0611	1.90526	0.00181066	0.0307255	up	cation transport regulator-like protein 1, putative, expressed
Os02g30910.1	13102.m03380	3.26868	47.6582	3.86595	2.01634e-11	7.60983e-09	up	nodulin MtN3 family protein, putative, expressed
Os02g32580.1	13102.m03525	7.09302	28.2128	1.99188	0.000488502	0.0123519	up	expressed protein
Os02g40090.3	13102.m04463	1.37265	7.23059	2.39715	0.0026615	0.0413325	up	transporter-related, putative, expressed
Os02g41840.1	13102.m04621	3.74083	19.6865	2.39578	4.82395e-05	0.00252082	up	DUF584 domain containing protein, putative, expressed
Os02g44540.5	13102.m04975	0	7.03665	1e+300	0.000534215	0.0128295	up	expressed protein
Os02g51750.2	13102.m12452	0	6.2212	1e+300	0.000490361	0.012371	up	annexin, putative, expressed
Os02g52670.1	13102.m06004	1.0669	5.30125	2.31291	0.000549848	0.0130453	up	AP2 domain containing protein, expressed
Os03g04080.1	13103.m00415	0.137855	6.97313	5.66059	3.45479e-07	3.84747e-05	up	expressed protein
Os03g04490.1	13103.m00459	0	5.28984	1e+300	0.000311199	0.00943929	up	cyclin-dependent kinase inhibitor, putative, expressed
Os03g07170.1	13103.m00797	0.200342	25.2939	6.98018	0	0	up	lactose permease-related, putative, expressed
Os03g15960.2	13103.m01886	6.7647	37.659	2.4769	1.70404e-05	0.00102142	up	hsp20/alpha crystallin family protein, putative, expressed
Os03g18680.1	13103.m02237	2.66586	10.6122	1.99305	0.00334799	0.048048	up	membrane associated DUF588 domain containing protein, putative, expressed
Os03g19290.1	13103.m02308	0.488399	59.299	6.9238	0	0	up	mitochondrial import inner membrane translocase subunit Tim17, putative, expressed
Os03g26910.1	13103.m03144	2.91107	10.2568	1.81696	0.00195421	0.0325464	up	uncharacterized glycosyl hydrolase Rv2006/MT2062, putative, expressed
Os03g31300.1	13103.m03578	0	9.30737	1e+300	0.000123725	0.00525317	up	chaperone protein clpB 1, putative, expressed
Os03g43720.4	13103.m04697	1.78282	8.26416	2.21271	0.000897193	0.0184508	up	transporter family protein, putative, expressed
Os03g44380.1	13103.m04776	1.52183	7.34908	2.27176	0.000204491	0.00745533	up	9-cis-epoxycarotenoid dioxygenase 1, chloroplast precursor, putative, expressed
Os03g47034.1	13103.m12848	1.89835	10.1839	2.42347	0.000292736	0.00912225	up	expressed protein
Os03g57640.1	13103.m06321	1.30577	6.94983	2.41207	0.00011454	0.00497722	up	gibberellin receptor GID1L2, putative, expressed
Os03g02050.1	13103.m00150	0.50788	22.5243	5.47085	7.99361e-15	6.26576e-12	up	LTPL151 - Protease inhibitor/seed storage/LTP family protein precursor, expressed
Os03g12940.3	13103.m01496	0	11.8616	1e+300	0.000161443	0.00631519	up	OsFBO13 - F-box and other domain containing protein, expressed
Os03g16020.1	13103.m30167	5.27442	19.5225	1.88806	0.00301758	0.0452098	up	hsp20/alpha crystallin family protein, putative
Os03g16170.1	13103.m01923	16.5263	73.2445	2.14796	0.0001963	0.00726049	up	protein phosphatase 2C, putative, expressed
Os03g17790.1	13103.m02126	6.52706	67.2389	3.36479	2.38724e-08	3.83086e-06	up	OsRCI2-5 - Putative low temperature and salt responsive protein, expressed
Os03g18130.1	13103.m02170	7.06628	40.3797	2.51461	6.4136e-06	0.000427154	up	asparagine synthetase, putative, expressed
Os03g19270.2	13103.m02304	1.74899	7.78257	2.15372	0.00161799	0.0281089	up	universal stress protein domain containing protein, putative, expressed
Os03g20680.1	13103.m02480	2.07743	33.5892	4.01512	1.49953e-11	5.99225e-09	up	late embryogenesis abundant protein 1, putative, expressed
Os03g21650.1	13103.m02598	0.525254	5.77732	3.45931	6.06402e-05	0.00305903	up	expressed protein
Os03g26490.1	13103.m03103	0.785142	10.8452	3.78796	1.59522e-08	2.66481e-06	up	expressed protein
Os03g43880.1	13103.m04720	6.14852	20.2349	1.71853	0.00245991	0.0387127	up	PLA IIIA/PLP7, putative, expressed
Os03g48760.1	13103.m05269	4.57056	24.8309	2.44169	9.05038e-05	0.004173	up	Cupin domain containing protein
Os03g48770.1	13103.m05270	11.3007	53.0892	2.232	8.63398e-05	0.004025	up	Cupin domain containing protein, expressed
Os03g48780.1	13103.m05271	16.0285	60.8873	1.9255	0.000548598	0.0130453	up	Cupin domain containing protein, expressed
Os03g49190.1	13103.m05324	0.0826502	6.5532	6.30904	2.95537e-07	3.38373e-05	up	oleosin, putative, expressed
Os03g51950.2	13103.m05659	0	6.16794	1e+300	0.000765928	0.0164312	up	expressed protein
Os03g52170.1	13103.m05682	0	54.3691	1e+300	0.000115827	0.00500115	up	4-hydroxy-3-methylbut-2-enyl diphosphate reductase, putative, expressed
Os03g61360.1	13103.m06758	1.22875	7.24241	2.55928	0.000186387	0.0069955	up	hydrolase, alpha/beta fold family domain containing protein, expressed
Os04g19740.1	13104.m01814	1.23176	7.74279	2.65213	8.17102e-06	0.000525317	up	transketolase, chloroplast precursor, putative, expressed
Os04g31710.1	13104.m03031	0.096291	20.9268	7.76374	0	0	up	expressed protein
Os04g33920.1	13104.m03288	0.157287	30.1641	7.58329	0	0	up	LTPL102 - Protease inhibitor/seed storage/LTP family protein precursor, expressed
Os04g43390.2	13104.m29420	7.69281	23.8938	1.63505	0.00121401	0.0228454	up	Os4bglu16 - monolignol beta-glucoside homologue, expressed
Os04g45810.1	13104.m04595	27.539	112.809	2.03434	0.000295128	0.00916876	up	homeobox associated leucine zipper, putative, expressed
Os04g49980.1	13104.m05111	1.67974	52.0466	4.9535	2.66454e-15	2.26263e-12	up	late embryogenesis abundant group 1, putative, expressed
Os04g52110.1	13104.m05334	0.118101	21.469	7.50609	4.44089e-16	4.52527e-13	up	late embryogenesis abundant protein, group 3, putative, expressed
Os04g58810.1	13104.m06195	1.6402	9.14873	2.4797	0.000165078	0.00640815	up	CAF1 family ribonuclease containing protein, putative, expressed
Os04g59540.1	13104.m06278	0.945462	5.70931	2.59422	1.83576e-05	0.00109075	up	phosphatidylinositol-4-phosphate 5-Kinase, putative, expressed
Os04g17100.1	13104.m01550	31.8485	119.033	1.90207	0.000699176	0.015522	up	heavy metal-associated domain containing protein, expressed
Os04g40560.1	13104.m03952	2.49378	9.47367	1.92559	0.00110258	0.0213079	up	WD domain, G-beta repeat domain containing protein, expressed
Os04g41640.1	13104.m04090	7.17783	39.8857	2.47425	0.00159128	0.0278372	up	HEV2 - Hevein family protein precursor, expressed
Os04g47140.2	13104.m04769	5.40612	21.9554	2.02191	0.000919464	0.0187081	up	expressed protein
Os04g51270.1	13104.m05221	0	11.3883	1e+300	0.000553574	0.0130645	up	vacuolar ATPase G subunit, putative, expressed
Os05g03920.1	13105.m00385	1.11423	8.54551	2.93912	1.883e-06	0.000161161	up	TKL_IRAK_DUF26-lf.3 - DUF26 kinases have homology to DUF26 containing loci, expressed
Os05g05930.1	13105.m00630	0.164416	27.6001	7.39118	1.11022e-15	1.02847e-12	up	peripheral-type benzodiazepine receptor, putative, expressed
Os05g07810.1	13105.m00856	0.324257	6.72938	4.37526	2.37277e-09	5.82615e-07	up	universal stress protein domain containing protein, putative, expressed
Os05g07890.1	13105.m00865	5.48438	24.9766	2.18717	0.00229475	0.0367089	up	embryo-specific 3, putative, expressed
Os05g23398.1	13105.m02374	0.899775	9.258	3.36306	9.2228e-07	8.86607e-05	up	expressed protein
Os05g31020.1	13105.m03184	0.728214	14.2937	4.29487	2.39742e-12	1.13626e-09	up	eukaryotic peptide chain release factor subunit 1-1, putative, expressed
Os05g33010.2	13105.m03406	0	5.35234	1e+300	0.000669402	0.0150745	up	heat shock protein DnaJ, putative, expressed
Os05g40010.1	13105.m04220	21.6481	81.3875	1.91057	0.000524726	0.0127672	up	LTPL17 - Protease inhibitor/seed storage/LTP family protein precursor, expressed
Os05g44900.1	13105.m04761	5.57856	45.5669	3.03002	5.28291e-05	0.00271883	up	expressed protein
Os05g46480.4	13105.m04965	0.458642	34.7813	6.2448	0	0	up	late embryogenesis abundant protein, group 3, putative, expressed
Os05g46480.2	13105.m04962	1.68247	341.751	7.66622	0	0	up	late embryogenesis abundant protein, group 3, putative, expressed
Os05g47650.1	13105.m05050	2.0173	6.9209	1.77853	0.00319837	0.0468604	up	B3 DNA binding domain containing protein, expressed
Os05g47700.1	13105.m05055	28.8764	89.194	1.62706	0.00350091	0.0495477	up	LTPL152 - Protease inhibitor/seed storage/LTP family protein precursor, expressed
Os05g49440.2	13105.m05291	0	12.4	1e+300	0.000182591	0.0069039	up	DUF1264 domain containing protein, putative, expressed
Os05g49940.1	13105.m05351	2.37878	9.48188	1.99495	0.00169996	0.0292611	up	expressed protein
Os05g03590.1	13105.m00350	1.7243	8.42881	2.28932	0.000749204	0.0162089	up	expressed protein
Os05g10670.1	13105.m01149	9.6656	44.9632	2.21781	1.07121e-06	0.00010107	up	zinc finger CCCH type family protein, putative, expressed
Os05g28210.1	13105.m02905	0.0559699	6.76975	6.91831	4.36937e-06	0.000307061	up	small hydrophilic plant seed protein, putative, expressed
Os05g31670.1	13105.m03251	0.42478	55.2357	7.02274	0	0	up	AWPM-19-like membrane family protein, putative, expressed
Os05g38290.2	13105.m10386	3.39713	22.3767	2.71961	4.4652e-06	0.000311647	up	protein phosphatase 2C, putative, expressed
Os05g38530.1	13105.m04043	3.68005	29.136	2.985	7.30443e-07	7.26167e-05	up	DnaK family protein, putative, expressed
Os05g48650.1	13105.m05184	2.28669	14.016	2.61574	2.45383e-05	0.00140162	up	transcription factor HBP-1b, putative, expressed
Os05g49730.1	13105.m05324	0.892071	8.33661	3.22423	2.70231e-07	3.14703e-05	up	protein phosphatase 2C, putative, expressed
Os06g07030.1	13106.m00731	6.32748	23.5392	1.89536	0.000832687	0.0173519	up	AP2 domain containing protein, expressed
Os06g10820.1	13106.m01171	1.58609	13.5175	3.09128	3.06913e-06	0.000233336	up	helix-loop-helix DNA-binding domain containing protein
Os06g13720.1	13106.m01514	0.80604	17.7237	4.45868	6.07292e-13	3.43795e-10	up	dehydrogenase E1 component domain containing protein, expressed
Os06g22060.1	13106.m02365	3.44767	15.0212	2.1233	0.000294588	0.00916597	up	pyrophosphate--fructose 6-phosphate 1-phosphotransferase subunit alpha, putative, expressed
Os06g44190.1	13106.m04641	3.62205	56.9195	3.97405	7.75755e-11	2.55464e-08	up	hypothetical protein
Os06g45430.1	13106.m04787	0	9.79744	1e+300	0.000327966	0.00977403	up	cell cycle control protein, putative, expressed
Os06g47200.1	13106.m05003	0	29.4079	1e+300	0.00339116	0.0483638	up	LTPL85 - Protease inhibitor/seed storage/LTP family protein precursor, expressed
Os06g51440.1	13106.m05560	0.537266	19.7898	5.20297	2.24265e-14	1.57604e-11	up	transposon protein, putative, CACTA, En/Spm sub-class, expressed
Os06g04460.1	13106.m00401	0	11.7192	1e+300	0.00017864	0.00681414	up	hypersensitive-induced response protein, putative, expressed
Os06g11980.1	13106.m01300	7.1031	28.4063	1.99969	0.000607167	0.0140296	up	DUF581 domain containing protein, expressed
Os06g21400.1	13106.m02291	236.681	913.527	1.9485	0.00197276	0.0327401	up	hypothetical protein
Os06g21910.1	13106.m02348	0	22.7824	1e+300	0.000250591	0.00833059	up	late embryogenesis abundant group 1, putative, expressed
Os06g30370.1	13106.m03134	2.59489	25.9074	3.31962	5.47084e-08	8.17513e-06	up	osMFT1 MFT-Like1 homologous to Mother of FT and TFL1 gene
Os06g32600.1	13106.m03366	0	5.41547	1e+300	0.000873287	0.0180254	up	THION15 - Plant thionin family protein precursor, expressed
Os06g35960.1	13106.m03713	5.60477	62.3144	3.47484	1.28259e-08	2.27298e-06	up	HSF-type DNA-binding domain containing protein, expressed
Os06g45710.1	13106.m04819	4.77137	15.3951	1.69	0.00334708	0.048048	up	phosphoglycerate kinase protein, putative, expressed
Os06g46740.1	13106.m04941	0.882176	35.2291	5.31956	0	0	up	early nodulin 20 precursor, putative, expressed
Os06g47230.1	13106.m05007	0	1256.54	1e+300	0.000689939	0.015384	up	coiled-coil domain-containing protein 72, putative, expressed
Os06g48300.1	13106.m05135	1.83292	24.7135	3.75309	2.15142e-09	5.34707e-07	up	protein phosphatase 2C, putative, expressed
Os07g01810.1	13107.m00095	2.05748	9.1079	2.14624	0.000373684	0.0104182	up	potassium channel protein, putative, expressed
Os07g05365.1	13107.m00489	1.97751	24.7612	3.64632	7.02313e-09	1.37473e-06	up	photosystem II 10 kDa polypeptide, chloroplast precursor, putative, expressed
Os07g05940.1	13107.m00559	0.669719	12.7689	4.25293	5.11857e-12	2.26775e-09	up	9-cis-epoxycarotenoid dioxygenase 1, chloroplast precursor, putative, expressed
Os07g24000.1	13107.m02367	2.2799	15.9959	2.81066	2.89995e-06	0.000222184	up	AWPM-19-like membrane family protein, putative, expressed
Os07g31340.1	13107.m03167	1.21654	5.89907	2.27771	0.000152736	0.0060907	up	regulator of nonsense transcripts 1, putative, expressed
Os07g44430.1	13107.m24471	0	7.94737	1e+300	0.000404368	0.0110174	up	peroxiredoxin, putative
Os07g34520.1	13107.m03514	4.52153	15.5236	1.77958	0.00159418	0.027864	up	isocitrate lyase, putative, expressed
Os07g41160.2	13107.m10029	1.17478	16.5775	3.81877	8.09084e-09	1.53849e-06	up	protein of unknown function DUF1675 domain containing protein, expressed
Os07g48680.1	13107.m05218	3.57555	16.7543	2.2283	0.000449315	0.0117426	up	zinc finger, C3HC4 type domain containing protein, expressed
Os08g08080.1	13108.m00832	1.29286	6.37103	2.30096	0.00034228	0.00995103	up	BUD13, putative, expressed
Os08g10500.1	13108.m23056	5.79282	21.5596	1.89599	0.00189573	0.031746	up	hypothetical protein
Os08g19420.1	13108.m02022	1.81014	8.15331	2.17128	0.000384591	0.0106494	up	O-methyltransferase, putative, expressed
Os08g23870.1	13108.m02448	0.0537724	6.09002	6.82344	5.95478e-06	0.000401849	up	late embryogenesis abundant group 1, putative, expressed
Os08g25720.1	13108.m02643	0	7.32129	1e+300	0.00166386	0.0287856	up	pyrophosphate--fructose 6-phosphate 1-phosphotransferase subunit alpha, putative, expressed
Os08g32520.1	13108.m03376	3.47285	11.7625	1.76	0.00342786	0.0487847	up	expressed protein
Os08g36440.1	13108.m03830	2.46125	9.4156	1.93566	0.00201333	0.033224	up	HVA22, putative, expressed
Os08g01370.1	13108.m00055	1.49452	73.63	5.62254	1.57516e-11	6.17342e-09	up	expressed protein
Os08g01910.1	13108.m00123	1.1493	10.6147	3.20724	4.55622e-07	4.76183e-05	up	expressed protein
Os08g02030.1	13108.m00136	0.47563	5.13337	3.43199	1.86555e-07	2.29036e-05	up	transferase family protein, putative, expressed
Os08g02640.5	13108.m00208	0	5.05878	1e+300	0.000767319	0.0164437	up	succinate dehydrogenase iron-sulfur subunit 2,mitochondrial precursor, putative, expressed
Os08g02640.2	13108.m00205	0	9.51793	1e+300	0.000298703	0.00925163	up	succinate dehydrogenase iron-sulfur subunit 2,mitochondrial precursor, putative, expressed
Os08g32960.1	13108.m03426	2.27467	16.2617	2.83775	0.000913929	0.0186632	up	endonuclease/exonuclease/phosphatase family domain containing protein, expressed
Os08g34390.1	13108.m03598	0.369602	9.39192	4.66738	5.38287e-11	1.82838e-08	up	retrotransposon protein, putative, unclassified, expressed
Os08g37960.3	13108.m09310	0	5.52053	1e+300	0.000525743	0.0127672	up	RNA recognition motif containing protein, expressed
Os08g40680.1	13108.m04351	1.03321	13.8005	3.73951	4.4834e-09	9.82491e-07	up	glycosyl hydrolase, putative, expressed
Os09g02180.1	13109.m00133	1.00798	96.7313	6.58444	0	0	up	expressed protein
Os09g10620.1	13109.m00934	0.677537	16.7121	4.62445	6.58526e-10	1.74296e-07	up	seed maturation protein LEA 4, putative
Os09g15670.1	13109.m01486	19.78	88.8545	2.1674	8.36548e-05	0.00396485	up	protein phosphatase 2C, putative, expressed
Os09g15680.1	13109.m01487	1.43315	6.02013	2.0706	0.00112411	0.0216126	up	caltractin, putative
Os09g23590.1	13109.m02230	184.875	604.954	1.71028	0.00318241	0.0466937	up	expressed protein
Os09g32500.1	13109.m03234	0	9.55855	1e+300	0.000564559	0.0132402	up	60S ribosomal protein L32, putative, expressed
Os09g04100.1	13109.m00332	0	8.96185	1e+300	0.000378	0.0105097	up	expressed protein
Os09g08100.1	13109.m00667	1.14176	7.53677	2.72269	0.000619857	0.014194	up	cysteine proteinase inhibitor precursor, putative, expressed
Os09g25090.1	13109.m02395	4.50241	29.0177	2.68816	2.2638e-06	0.000183809	up	CAMK_KIN1/SNF1/Nim1_like.34 - CAMK includes calcium/calmodulin depedent protein kinases, expressed
Os09g25690.1	13109.m02462	1.15333	19.9105	4.10965	2.85828e-10	8.44227e-08	up	retrotransposon protein, putative, unclassified
Os09g27210.1	13109.m02644	0	5.6713	1e+300	0.000212229	0.00757482	up	lecithine cholesterol acyltransferase, putative, expressed
Os09g39910.2	13109.m04016	2.06328	8.11672	1.97595	0.00119116	0.0225403	up	ABC transporter, ATP-binding protein, putative, expressed
Os10g04280.1	13110.m00346	0.353636	6.33256	4.16245	3.41393e-08	5.23127e-06	up	DNA-directed RNA polymerase II subunit RPB1, putative
Os10g30150.1	13110.m02588	0.514666	8.36301	4.02231	2.18635e-08	3.56462e-06	up	universal stress protein domain containing protein, putative, expressed
Os10g35070.2	13110.m03136	8.10283	68.3903	3.07729	0.00124973	0.0232223	up	alpha-galactosidase precursor, putative, expressed
Os10g35770.1	13110.m03225	2.00595	11.5009	2.51939	7.1835e-05	0.00354479	up	E2F-related protein, putative, expressed
Os10g36180.1	13110.m03269	0.600388	56.3139	6.55145	0	0	up	expressed protein
Os10g41330.1	13110.m03852	9.41662	34.2981	1.86485	0.00183821	0.0311152	up	AP2 domain containing protein, expressed
Os10g09240.1	13110.m00811	0.671732	16.2509	4.59649	1.08987e-10	3.41715e-08	up	expressed protein
Os10g13850.1	13110.m01221	9.41974	36.795	1.96575	0.000545843	0.0130108	up	POEI17 - Pollen Ole e I allergen and extensin family protein precursor, expressed
Os10g25770.1	13110.m02179	0	20.1439	1e+300	0.000240166	0.00817127	up	transcription initiation factor IIE subunit beta, putative, expressed
Os10g31320.1	13110.m02717	50.2447	142.359	1.50249	2.22558e-10	6.76976e-08	up	retrotransposon protein, putative, unclassified, expressed
Os10g36610.1	13110.m03316	23.839	97.8762	2.03763	0.00104724	0.0205021	up	UP-9A, putative
Os10g40040.1	13110.m03704	0.166737	24.4187	7.19427	0	0	up	expressed protein
Os11g02389.1	13111.m00165	86.3251	303.253	1.81267	0.000965174	0.0193605	up	protease inhibitor/seed storage/LTP family, putative, expressed
Os11g03300.1	13111.m00269	1.61179	25.646	3.992	5.10703e-14	3.35746e-11	up	NAC domain transcription factor, putative, expressed
Os11g24070.1	13111.m02293	8.20532	33.6493	2.03595	0.000375344	0.0104502	up	LTPL10 - Protease inhibitor/seed storage/LTP family protein precursor, expressed
Os11g37970.1	13111.m03725	8.23365	32.5122	1.98137	0.00185985	0.0313512	up	WIP5 - Wound-induced protein precursor, expressed
Os11g43790.1	13111.m04365	0.0599906	17.4808	8.18682	4.78006e-08	7.21612e-06	up	DUF581 domain containing protein, expressed
Os11g26570.1	13111.m02541	0.0998027	52.5767	9.04113	0	0	up	dehydrin, putative, expressed
Os11g26750.1	13111.m02559	0.167675	41.2844	7.94379	0.00231773	0.037012	up	dehydrin, putative, expressed
Os11g26780.1	13111.m02562	0.310379	85.2819	8.10207	0	0	up	dehydrin, putative, expressed
Os11g26790.1	13111.m02563	1.5628	480.048	8.2629	0	0	up	dehydrin, putative, expressed
Os11g32890.1	13111.m03210	0.165742	19.561	6.8829	1.07692e-13	6.85861e-11	up	expressed protein
Os11g38980.2	13111.m03836	1.48756	7.31392	2.29769	0.00151494	0.0268941	up	F-box/Kelch-repeat protein, putative, expressed
Os11g47500.1	13111.m04732	0.839277	6.46079	2.94449	2.19326e-05	0.00128444	up	glycosyl hydrolase, putative, expressed
Os12g03040.1	13112.m00254	1.82441	12.663	2.79512	9.39592e-06	0.000592844	up	no apical meristem protein, putative, expressed
Os12g05210.1	13112.m00524	2.65616	57.2568	4.43003	2.77556e-13	1.71412e-10	up	expressed protein
Os12g13910.1	13112.m01481	9.02522	34.6192	1.93954	0.000522807	0.0127672	up	expressed protein
Os12g15530.1	13112.m01638	0.812769	7.60159	3.22538	7.00996e-08	1.01321e-05	up	retrotransposon protein, putative, unclassified, expressed
Os12g15680.1	13112.m01654	2.404	9.65927	2.00647	0.00078647	0.0166441	up	laccase precursor protein, putative, expressed
Os12g42910.1	13112.m04526	1.45409	6.65103	2.19346	0.000259753	0.00851388	up	sodium/calcium exchanger protein, putative, expressed
Os12g02800.1	13112.m00225	7.07549	24.0824	1.76708	0.00232104	0.0370132	up	CRP11 - Cysteine-rich family protein precursor, expressed
Os12g08700.1	13112.m00920	0.142999	14.3516	6.64906	1.59483e-06	0.000142295	up	expressed protein
Os12g29400.1	13112.m02984	2.27358	24.7273	3.44307	1.99971e-08	3.28662e-06	up	GRAM domain containing protein, expressed
Os01g07100.1	13101.m00709	7.276	1.30489	-2.47922	0.000232684	0.00801032	down	expressed protein
Os01g10430.1	13101.m01125	5.22256	0	-1e+300	0.00148755	0.0265973	down	protein kinase family protein, putative, expressed
Os01g13100.1	13101.m01438	6.2047	1.55648	-1.99508	0.00189344	0.0317338	down	KH domain containing protein, putative, expressed
Os01g17170.1	13101.m01925	277.297	106.302	-1.38326	3.56867e-09	8.08104e-07	down	magnesium-protoporphyrin IX monomethyl ester cyclase,chloroplast precursor, putative, expressed
Os01g25010.1	13101.m02651	5.84034	1.38059	-2.08076	0.00133385	0.0244899	down	flavonol synthase/flavanone 3-hydroxylase, putative, expressed
Os01g25520.1	13101.m02704	59.9438	14.7019	-2.0276	0.000451753	0.0117725	down	ferredoxin-nitrite reductase, putative
Os01g36390.1	13101.m03685	8.96402	2.52004	-1.8307	0.00142938	0.0258257	down	MCM4 - Putative minichromosome maintenance MCM complex subunit 4, expressed
Os01g37870.2	13101.m03860	10.413	2.51906	-2.04743	0.00055443	0.0130645	down	PPR repeat domain containing protein, putative, expressed
Os01g42120.1	13101.m04325	5.67121	0.606876	-3.22418	0.000460102	0.0118803	down	expressed protein
Os01g44220.5	13101.m04579	10.992	2.8078	-1.96894	0.0010883	0.0211638	down	glucose-1-phosphate adenylyltransferase large subunit, chloroplast precursor, putative, expressed
Os01g52160.1	13101.m05456	9.12806	2.1266	-2.10176	0.00180411	0.0306398	down	heavy metal-associated domain containing protein, expressed
Os01g57942.1	13101.m14885	716.144	121.686	-2.55708	4.1368e-06	0.000293756	down	cytochrome b6, putative
Os01g57945.1	13101.m14886	760.434	143.478	-2.40599	1.31671e-05	0.000810714	down	cytochrome b6-f complex subunit 4, putative
Os01g58020.1	13101.m06160	3068.6	583.484	-2.39481	3.42011e-05	0.00187371	down	ribulose bisphosphate carboxylase large chain precursor, putative
Os01g58022.1	13101.m14884	289.706	51.889	-2.48109	7.07966e-06	0.000466937	down	NADPH-dependent oxidoreductase, putative
Os01g58024.1	13101.m14883	458.518	64.0697	-2.83926	3.09716e-07	3.52627e-05	down	NADPH-dependent oxidoreductase, putative, expressed
Os01g58034.1	13101.m06162	1426.24	232.643	-2.61603	2.63241e-06	0.00020555	down	expressed protein
Os01g58035.1	13101.m14877	230.578	32.5483	-2.8246	1.70121e-06	0.000148801	down	hypothetical protein
Os01g58038.1	13101.m14876	2886.83	309.893	-3.21964	1.52172e-08	2.56303e-06	down	photosystem II reaction center protein Z, putative
Os01g58049.1	13101.m06164	485.278	63.5425	-2.93302	1.3406e-07	1.76267e-05	down	photosystem I assembly protein ycf4, putative, expressed
Os01g60770.1	13101.m06469	36.6173	10.959	-1.74041	0.00189211	0.0317338	down	expansin precursor, putative, expressed
Os01g65780.4	13101.m07112	5.38151	0	-1e+300	0.00034679	0.0100249	down	glycosyl transferase, putative, expressed
Os01g07310.1	13101.m00732	26.0564	7.77856	-1.74406	0.0024109	0.038118	down	transporter-related, putative, expressed
Os01g09700.1	13101.m01036	9.62739	1.48917	-2.69264	4.46008e-06	0.000311647	down	aminotransferase, classes I and II, domain containing protein, expressed
Os01g10450.1	13101.m01128	5.66973	0	-1e+300	0.00096728	0.0193669	down	protein kinase domain containing protein, expressed
Os01g10450.2	13101.m01130	10.7976	0	-1e+300	0.00052765	0.0127672	down	protein kinase domain containing protein, expressed
Os01g10800.1	13101.m01166	16.0241	5.03851	-1.66918	0.0027764	0.0425757	down	pentatricopeptide, putative, expressed
Os01g25065.1	13101.m02657	46.9452	7.23732	-2.69745	1.67167e-06	0.000147483	down	ATP synthase subunit beta, putative
Os01g27040.1	13101.m02812	14.7937	4.77721	-1.63074	0.00333775	0.0480352	down	chromatin-remodeling complex ATPase chain, putative, expressed
Os01g35050.3	13101.m03540	11.6368	0	-1e+300	0.000128739	0.00538749	down	early-responsive to dehydration protein-related, putative, expressed
Os01g51290.1	13101.m05347	10.7586	2.97344	-1.85529	0.00124086	0.0231369	down	protein kinase family protein, putative, expressed
Os01g52550.1	13101.m05501	8.15443	1.95211	-2.06255	0.000521662	0.0127637	down	ABC transporter, ATP-binding protein, putative, expressed
Os01g56140.1	13101.m05932	9.03836	1.07289	-3.07455	0.0012266	0.0229404	down	expressed protein
Os01g56550.2	13101.m05990	6.09821	0	-1e+300	0.00102037	0.0201307	down	transcription initiation factor IIF beta subunit, putative, expressed
Os01g57110.2	13101.m06057	5.7713	0	-1e+300	0.000254117	0.0083801	down	SNF2 family N-terminal domain containing protein, expressed
Os01g57946.1	13101.m14890	419.613	30.8877	-3.76395	1.74798e-11	6.72148e-09	down	DNA-directed RNA polymerase subunit alpha, putative
Os01g57948.1	13101.m14889	983.281	107.578	-3.19222	9.41764e-09	1.74483e-06	down	hypothetical protein
Os01g57952.1	13101.m14888	16934	1325.42	-3.6754	2.55401e-10	7.65451e-08	down	hypothetical protein
Os01g57954.1	13101.m14887	1061.7	108.983	-3.28421	4.37887e-09	9.70015e-07	down	translation initiation factor IF-1, chloroplast, putative
Os01g57956.1	13101.m14892	708.367	70.917	-3.32029	2.66142e-09	6.30695e-07	down	chloroplast 50S ribosomal protein L14, putative, expressed
Os01g57958.1	13101.m14891	987.871	125.467	-2.97701	9.38602e-08	1.31922e-05	down	chloroplast 50S ribosomal protein L16, putative, expressed
Os01g57966.1	13101.m14880	449.346	99.7641	-2.17123	8.15215e-05	0.00390002	down	photosystem I assembly protein ycf3, putative
Os01g58000.1	13101.m06158	165.754	26.0656	-2.66883	2.36198e-06	0.000189516	down	ATP synthase epsilon chain, putative, expressed
Os01g58039.1	13101.m14878	169.758	17.8504	-3.24945	6.74698e-09	1.33499e-06	down	uncharacterized protein ycf70, putative, expressed
Os01g60040.2	13101.m06385	5.48128	1.49688	-1.87256	0.00149985	0.0267427	down	HEAT repeat family protein, putative, expressed
Os01g61560.1	13101.m06554	8.65124	2.13792	-2.0167	0.00201986	0.0332813	down	phosphatidate cytidylyltransferase, putative, expressed
Os01g67360.1	13101.m07312	5.27306	1.28441	-2.03754	0.000720802	0.0158126	down	methyltransferase, putative, expressed
Os01g67370.1	13101.m07314	8.85026	2.64859	-1.7405	0.00344135	0.048888	down	expressed protein
Os01g70840.2	13101.m15113	6.45521	1.30404	-2.30748	0.00118396	0.0224819	down	esterase, putative, expressed
Os01g72980.1	13101.m07960	12.5407	0	-1e+300	0.000178879	0.00681414	down	tRNA uridine 5-carboxymethylaminomethyl modification enzyme gidA, putative, expressed
Os02g01210.1	13102.m00035	9.78046	2.27274	-2.10547	0.00117944	0.0224492	down	amino acid transporter, putative, expressed
Os02g07680.1	13102.m00874	17.6122	4.35271	-2.01659	0.000250309	0.00833059	down	cytochrome P450, putative, expressed
Os02g09170.3	13102.m01007	5.04386	0.252026	-4.32288	1.00878e-09	2.6024e-07	down	sucrose-phosphate synthase, putative, expressed
Os02g09310.1	13102.m01023	9.27645	0.850489	-3.44721	1.10924e-07	1.50708e-05	down	cytochrome P450, putative
Os02g09740.1	13102.m01068	6.41771	0	-1e+300	0.00112848	0.0216558	down	STRUBBELIG-RECEPTOR FAMILY 7 precursor, putative, expressed
Os02g24574.1	13102.m02660	73.0904	9.29654	-2.97492	5.12725e-07	5.27744e-05	down	NADPH-dependent oxidoreductase, putative
Os02g24594.1	13102.m12277	2065.42	584.273	-1.82172	0.00280165	0.0427567	down	hypothetical protein
Os02g24612.1	13102.m02666	912.798	101.158	-3.17369	1.34681e-08	2.36621e-06	down	ribosomal protein S2, putative
Os02g24618.1	13102.m12278	27790.9	2386.86	-3.54143	3.1468e-09	7.20581e-07	down	hypothetical protein
Os02g24624.1	13102.m12279	43.5063	6.54368	-2.73305	0.000281125	0.00886874	down	conserved hypothetical protein
Os02g24626.1	13102.m12280	35.8742	3.31352	-3.43651	3.11167e-06	0.000234007	down	uncharacterized protein ycf70, putative
Os02g30620.1	13102.m03342	7.53988	0	-1e+300	0.000132776	0.00552242	down	dnaJ domain containing protein, expressed
Os02g31070.4	13102.m03396	8.90533	2.48775	-1.83983	0.00347848	0.0492986	down	expressed protein
Os02g31290.2	13102.m03425	11.1204	1.2429	-3.16142	1.4309e-07	1.84568e-05	down	AML1, putative, expressed
Os02g38210.1	13102.m04202	13.0751	0	-1e+300	0.000142084	0.00577285	down	elongation factor Tu, putative, expressed
Os02g39140.1	13102.m04325	6.85539	1.2537	-2.45105	0.000145645	0.0058661	down	helix-loop-helix DNA-binding domain containing protein, expressed
Os02g39570.1	13102.m04384	6.67686	1.61759	-2.04533	0.00153695	0.0272137	down	ACT domain containing protein, expressed
Os02g44108.1	13102.m04915	23.0215	6.06084	-1.92539	0.000756194	0.0163255	down	expansin precursor, putative, expressed
Os02g44310.1	13102.m04947	7.23961	0.742579	-3.2853	1.88996e-06	0.000161161	down	LTPL112 - Protease inhibitor/seed storage/LTP family protein precursor, expressed
Os02g44320.1	13102.m04948	144.297	44.6722	-1.6916	0.00207701	0.0339722	down	LTPL113 - Protease inhibitor/seed storage/LTP family protein precursor, expressed
Os02g45450.1	13102.m05095	5.00244	1.23398	-2.01931	0.00156943	0.0275971	down	dehydration-responsive element-binding protein, putative, expressed
Os02g48790.2	13102.m05521	9.28997	2.40343	-1.95058	0.00100572	0.0198996	down	AML1, putative, expressed
Os02g50560.1	13102.m05738	13.4197	0.849558	-3.9815	4.21346e-10	1.17631e-07	down	DSHCT domain containing protein, expressed
Os02g50850.1	13102.m05773	5.24222	0	-1e+300	0.000600663	0.0139108	down	BAH domain containing protein, putative, expressed
Os02g52940.2	13102.m06037	64.6598	30.0244	-1.10673	0.000551666	0.013058	down	soluble inorganic pyrophosphatase, putative, expressed
Os02g53490.1	13102.m06110	8.629	0	-1e+300	0.000259845	0.00851388	down	cation efflux family protein, putative, expressed
Os02g55480.2	13102.m06362	6.01694	1.61414	-1.89826	0.00281445	0.0429009	down	zinc finger, C3HC4 type domain containing protein, expressed
Os02g55870.1	13102.m06414	10.8957	2.98276	-1.86904	0.00121818	0.0228897	down	heparanase-like protein precursor, putative, expressed
Os02g56850.4	13102.m06532	15.8859	4.736	-1.746	0.00347675	0.0492986	down	glutathione reductase, putative, expressed
Os02g57120.1	13102.m06571	21.148	6.29483	-1.74828	0.00274843	0.0422103	down	HEAT repeat family protein, putative, expressed
Os02g10160.1	13102.m01124	8.41223	0	-1e+300	0.000144693	0.00583931	down	AGAP003371-PA, putative, expressed
Os02g24576.1	13102.m12272	577.833	75.8621	-2.9292	1.32706e-07	1.76267e-05	down	chloroplast 30S ribosomal protein S7, putative
Os02g24578.1	13102.m12271	3202.96	458.138	-2.80555	4.08389e-07	4.42711e-05	down	chloroplast 30S ribosomal protein S12, putative
Os02g24582.1	13102.m12270	29.3865	5.28758	-2.47447	0.00315129	0.0465049	down	hypothetical protein
Os02g24596.1	13102.m12274	322.615	52.9006	-2.60846	2.42928e-06	0.000193353	down	apocytochrome f precursor, putative
Os02g24598.1	13102.m12273	307.988	34.037	-3.1777	1.18829e-08	2.16227e-06	down	chloroplast envelope membrane protein, putative
Os02g24604.1	13102.m02664	401.679	65.5072	-2.61632	2.2829e-06	0.00018439	down	photosystem I assembly protein ycf4, putative
Os02g24622.1	13102.m12287	10295.4	1416.71	-2.86139	3.52648e-07	3.90596e-05	down	hypothetical protein
Os02g24628.1	13102.m12286	2886.83	309.893	-3.21964	1.52172e-08	2.56303e-06	down	photosystem II reaction center protein Z, putative
Os02g24636.1	13102.m12283	230.912	32.9167	-2.81045	1.9061e-06	0.000161859	down	hypothetical protein
Os02g24642.1	13102.m12281	129.812	21.5962	-2.58757	3.75117e-06	0.00027206	down	photosystem II reaction center protein K precursor, putative, expressed
Os02g26700.2	13102.m02896	7.38856	1.52707	-2.27453	0.00124597	0.0231899	down	cation transport regulator-like protein 1, putative, expressed
Os02g27340.1	13102.m02970	10.7097	2.02528	-2.40273	7.90319e-05	0.00380773	down	riboflavin biosynthesis protein ribD, putative, expressed
Os02g32780.1	13102.m03553	5.09301	1.21779	-2.06426	0.000510125	0.012694	down	pentatricopeptide, putative, expressed
Os02g33010.1	13102.m03573	28.9437	8.95842	-1.69193	0.00318568	0.046708	down	expressed protein
Os02g36740.1	13102.m04008	6.75692	1.07248	-2.65542	0.00031171	0.00943929	down	zinc finger, C3HC4 type, putative, expressed
Os02g38140.1	13102.m04194	7.16333	0	-1e+300	0.001268	0.0234499	down	glycosyl transferase family 17 protein, putative, expressed
Os02g38160.2	13102.m04196	6.19849	1.70712	-1.86036	0.00194867	0.0325464	down	glycosyl transferase family 17 protein, putative, expressed
Os02g39840.3	13102.m12418	9.35235	2.88047	-1.69902	0.00310677	0.0461487	down	eukaryotic initiation factor iso-4F subunit p82-34, putative, expressed
Os02g47440.3	13102.m12438	6.22344	0	-1e+300	0.00217329	0.0352359	down	syntaxin, putative, expressed
Os02g48360.1	13102.m05465	23.5536	6.39735	-1.8804	0.000765696	0.0164312	down	pyrophosphate--fructose 6-phosphate 1-phosphotransferase subunit alpha, putative, expressed
Os02g52860.1	13102.m06025	150.349	32.5055	-2.20956	8.60257e-05	0.00402111	down	phosphate carrier protein, mitochondrial precursor, putative, expressed
Os02g53500.2	13102.m06112	6.13681	0	-1e+300	0.00125292	0.0232555	down	RFC5 - Putative clamp loader of PCNA, replication factor C subunit 5, expressed
Os03g08270.3	13103.m00944	7.88476	1.15366	-2.77285	0.00120814	0.0227559	down	ataxin-2 C-terminal region family protein, expressed
Os03g08360.3	13103.m00959	6.39611	0	-1e+300	0.000396054	0.0108635	down	3-ketoacyl-CoA synthase 10, putative, expressed
Os03g08860.1	13103.m01026	12.4779	0	-1e+300	0.000285723	0.00894477	down	GRAM domain containing protein, expressed
Os03g15690.1	13103.m01839	11.643	0	-1e+300	0.000162333	0.00633784	down	phosphate carrier protein, mitochondrial precursor, putative, expressed
Os03g17840.1	13103.m02131	14.3848	4.57154	-1.6538	0.00316127	0.0465209	down	expressed protein
Os03g18940.1	13103.m02266	6.15866	1.08977	-2.4986	0.00025098	0.00833059	down	exonuclease, putative, expressed
Os03g19420.2	13103.m02323	8.46775	0.353538	-4.58204	2.1096e-11	7.81703e-09	down	nicotianamine synthase, putative, expressed
Os03g19650.1	13103.m02353	5.69779	0.819908	-2.79687	2.26237e-05	0.00131295	down	PPR2, putative, expressed
Os03g20450.1	13103.m02454	10.2066	2.84345	-1.84378	0.00142612	0.025812	down	expressed protein
Os03g23010.3	13103.m02781	7.21199	0	-1e+300	0.000442321	0.0116316	down	expressed protein
Os03g28420.1	13103.m12825	32.0027	8.73094	-1.87398	0.00118536	0.0224819	down	3-oxoacyl-synthase, putative, expressed
Os03g29150.3	13103.m03344	10.1096	2.26236	-2.15983	0.0025071	0.0393945	down	NAD dependent epimerase/dehydratase family protein, putative, expressed
Os03g29950.1	13103.m03430	9.38665	2.21915	-2.0806	0.00134076	0.0245505	down	glucose-6-phosphate 1-dehydrogenase, chloroplast precursor, putative, expressed
Os03g29980.1	13103.m03434	9.41399	2.27411	-2.04951	0.000502105	0.0125403	down	ACT domain containing protein, expressed
Os03g40550.1	13103.m04385	11.9931	2.61996	-2.19458	0.000152525	0.0060907	down	kinase, pfkB family, putative, expressed
Os03g43720.2	13103.m04699	12.8044	0	-1e+300	0.000422815	0.0112346	down	transporter family protein, putative, expressed
Os03g47930.1	13103.m05168	11.1337	3.35756	-1.72945	0.00259567	0.0405363	down	expressed protein
Os03g48471.1	13103.m05231	575.019	60.8179	-3.24104	5.71774e-09	1.16528e-06	down	ATP synthase subunit alpha, putative
Os03g49220.2	13103.m05329	6.60504	0	-1e+300	0.00306404	0.0457138	down	adenylosuccinate synthetase, chloroplast precursor, putative, expressed
Os03g49580.1	13103.m05377	10.3628	2.15467	-2.26588	0.00067111	0.0150796	down	eukaryotic peptide chain release factor subunit 1-1, putative, expressed
Os03g49940.1	13103.m05428	9.38325	0.692841	-3.75949	1.15051e-06	0.000108052	down	integral membrane protein, putative, expressed
Os03g52840.2	13103.m05764	5.87506	0.573049	-3.35787	2.76801e-06	0.000213682	down	serine hydroxymethyltransferase, mitochondrial precursor, putative, expressed
Os03g53300.2	13103.m05818	18.6583	1.32284	-3.81811	4.54436e-08	6.9115e-06	down	expressed protein
Os03g59640.1	13103.m06544	14.9297	1.08045	-3.78848	1.62051e-07	2.05131e-05	down	magnesium-chelatase subunit chlD, chloroplast precursor, putative, expressed
Os03g61030.1	13103.m06705	18.1693	4.85231	-1.90476	0.000982049	0.0195529	down	transcription termination factor nusG family protein, expressed
Os03g61890.2	13103.m06820	8.20511	0.504077	-4.02481	5.48608e-10	1.49075e-07	down	chloroplast protein import component Toc159, putative, expressed
Os03g63020.1	13103.m06982	7.67112	1.83155	-2.06637	0.000931169	0.0188334	down	protein kinase domain containing protein, expressed
Os03g63330.1	13103.m07019	20.7782	2.81571	-2.8835	0.00204502	0.0335839	down	aspartokinase, chloroplast precursor, putative, expressed
Os03g01700.1	13103.m00093	7.35213	0.437061	-4.07226	4.1296e-10	1.17631e-07	down	expressed protein
Os03g05520.2	13103.m12859	6.29149	0	-1e+300	0.000696665	0.0154831	down	nicotiana lesion-inducing like, putative, expressed
Os03g05530.1	13103.m00597	9.88111	2.9787	-1.72999	0.00329101	0.0476563	down	nodulin, putative, expressed
Os03g09060.1	13103.m01047	11.8029	3.31216	-1.8333	0.0019917	0.0329471	down	prenyltransferase, putative, expressed
Os03g09930.1	13103.m01102	8.70254	0.53909	-4.01284	4.32327e-10	1.19065e-07	down	sulfate transporter, putative, expressed
Os03g11960.2	13103.m01351	12.2412	0	-1e+300	0.000759873	0.0163699	down	copper/zinc superoxide dismutase, putative, expressed
Os03g14669.2	13103.m01716	20.1124	3.62711	-2.47119	3.00902e-05	0.00168936	down	core histone H2A/H2B/H3/H4, putative, expressed
Os03g15110.2	13103.m01773	6.63329	1.09764	-2.59532	0.000790456	0.0166765	down	expressed protein
Os03g16950.1	13103.m02020	7.02115	1.90486	-1.88202	0.00256963	0.040222	down	cysteine-rich repeat secretory protein 55 precursor, putative, expressed
Os03g18070.1	13103.m02163	42.6695	9.81733	-2.1198	0.000340848	0.00993775	down	omega-3 fatty acid desaturase, chloroplast precursor, putative, expressed
Os03g18600.1	13103.m02230	16.9021	5.08084	-1.73406	0.00282446	0.0430214	down	cyclase/dehydrase family protein, putative, expressed
Os03g19360.1	13103.m02316	28.8863	3.18646	-3.18036	1.87102e-06	0.000160892	down	hypothetical protein
Os03g19427.1	13103.m02325	11.5005	0.280292	-5.35862	2.55351e-14	1.73469e-11	down	nicotianamine synthase, putative, expressed
Os03g20380.6	13103.m02440	11.751	1.13933	-3.36652	1.3094e-07	1.75563e-05	down	CAMK_KIN1/SNF1/Nim1_like.2 - CAMK includes calcium/calmodulin depedent protein kinases, expressed
Os03g22270.3	13103.m02678	14.8445	4.18168	-1.82778	0.00147948	0.0265187	down	auxin-repressed protein, putative, expressed
Os03g28330.1	13103.m03305	235.714	63.908	-1.88297	0.00126268	0.0233939	down	sucrose synthase, putative, expressed
Os03g30790.1	13103.m03520	9.49683	1.96617	-2.27206	0.00027248	0.00874512	down	erlin-2 precursor, putative, expressed
Os03g38740.1	13103.m04205	7.02974	1.66553	-2.07749	0.000253627	0.0083801	down	Dicer, putative, expressed
Os03g39655.1	13103.m04302	6.19764	1.66862	-1.89306	0.00334177	0.0480352	down	expressed protein
Os03g40010.1	13103.m04335	25.4522	0	-1e+300	9.60937e-05	0.00440246	down	DEK C terminal domain containing protein, expressed
Os03g40020.1	13103.m04337	5.14247	0	-1e+300	0.00225124	0.0361595	down	PPR repeat containing protein, expressed
Os03g46440.1	13103.m04999	7.82765	1.66306	-2.23474	0.000210933	0.00756364	down	BTBA4 - Bric-a-Brac,Tramtrack, Broad Complex BTB domain with Ankyrin repeat region, expressed
Os03g50810.1	13103.m05526	18.4806	5.6451	-1.71094	0.00316086	0.0465209	down	receptor protein kinase TMK1 precursor, putative, expressed
Os03g55640.3	13103.m06059	6.59005	0.967795	-2.76752	2.94486e-05	0.00165791	down	OsSigP2 - Putative Type I Signal Peptidase homologue
Os03g55874.1	13103.m06087	122.207	18.5627	-2.71885	1.0489e-06	9.9426e-05	down	ATP synthase subunit beta, putative
Os03g62180.3	13103.m06864	8.48772	0	-1e+300	0.000118737	0.005116	down	lectin protein kinase family protein, putative, expressed
Os03g64030.2	13103.m07109	6.8435	1.20755	-2.50265	0.00284656	0.0432932	down	receptor protein kinase, putative, expressed
Os04g02880.1	13104.m00209	18.3916	3.53106	-2.38088	0.000127084	0.00535364	down	expressed protein
Os04g10380.1	13104.m00933	5.49215	1.40318	-1.96867	0.000770638	0.0164629	down	glycine-rich protein, putative, expressed
Os04g32150.1	13104.m03076	8.00719	1.53835	-2.37992	0.000349185	0.0100563	down	amidohydrolase family protein, expressed
Os04g33740.1	13104.m03269	11.9954	2.45528	-2.28853	8.02595e-05	0.00385776	down	glycosyl hydrolases, putative, expressed
Os04g40950.3	13104.m11913	6.51616	1.5593	-2.06313	0.00255468	0.0400187	down	glyceraldehyde-3-phosphate dehydrogenase, putative, expressed
Os04g42420.3	13104.m11918	5.96344	0.998384	-2.57848	0.00026221	0.00855013	down	nodulin, putative, expressed
Os04g52940.1	13104.m05442	5.05647	1.07412	-2.23498	0.000362834	0.010271	down	SIT4 phosphatase-associated protein domain containing protein, expressed
Os04g57500.1	13104.m06020	12.055	0	-1e+300	0.000715906	0.0157608	down	phosphatidate cytidylyltransferase, putative, expressed
Os04g57520.1	13104.m06023	9.02938	0	-1e+300	0.000268107	0.00867306	down	UBX domain-containing protein, putative, expressed
Os04g02050.1	13104.m00118	31.5268	5.78684	-2.44573	4.88346e-07	5.05203e-05	down	bifunctional 3-phosphoadenosine 5-phosphosulfate synthetase, putative, expressed
Os04g20270.1	13104.m01865	8.57635	1.89213	-2.18035	0.000448157	0.0117396	down	transcriptional regulator Sir2 family protein, putative, expressed
Os04g20990.1	13104.m01936	7.81362	1.42191	-2.45816	0.000128515	0.00538749	down	tRNA-dihydrouridine synthase, putative, expressed
Os04g22130.1	13104.m02051	12.5492	1.25681	-3.31975	0.00352396	0.0497416	down	conserved hypothetical protein
Os04g23180.1	13104.m02158	6.27263	1.18269	-2.40701	0.000335692	0.00985794	down	cation efflux family protein, putative, expressed
Os04g24410.2	13104.m02280	18.2621	3.31693	-2.46093	2.25551e-05	0.00131295	down	kinesin heavy chain isolog, putative, expressed
Os04g32560.2	13104.m03121	50.8262	10.916	-2.21912	6.63812e-05	0.00331581	down	ATP-dependent Clp protease ATP-binding subunit clpA homolog CD4B,chloroplast precursor, putative, expressed
Os04g36800.1	13104.m03559	33.5005	11.2144	-1.57883	0.00179316	0.0304792	down	3-oxoacyl-synthase, putative, expressed
Os04g46750.2	13104.m04716	5.66153	0	-1e+300	0.000524858	0.0127672	down	glycosyl transferase 8 domain containing protein, putative, expressed
Os04g51370.1	13104.m05232	9.81858	1.77594	-2.46693	2.84347e-05	0.00160526	down	protein kinase, putative, expressed
Os04g51880.4	13104.m05302	10.8944	1.94718	-2.48413	0.000103286	0.00466734	down	GHMP kinases ATP-binding protein, putative, expressed
Os04g51950.1	13104.m05316	8.08769	0	-1e+300	0.000194858	0.00723052	down	serine/threonine-protein kinase HT1, putative, expressed
Os04g55050.1	13104.m05702	10.2181	1.8282	-2.48263	0.000126613	0.00535347	down	amidase, putative, expressed
Os05g06920.1	13105.m00748	31.8061	7.65348	-2.05512	0.000333513	0.00982723	down	relA-SpoT like protein RSH4, putative, expressed
Os05g11210.1	13105.m01213	6.53001	0.944775	-2.78904	4.23933e-05	0.00222674	down	lachrymatory factor synthase, putative, expressed
Os05g12640.6	13105.m10353	26.4991	7.53932	-1.81344	0.00195339	0.0325464	down	BURP domain containing protein, expressed
Os05g14590.1	13105.m01535	6.45885	1.19721	-2.4316	8.18596e-05	0.00390545	down	MCM6 - Putative minichromosome maintenance MCM complex subunit 6, expressed
Os05g15160.1	13105.m01594	7.01692	1.81516	-1.95074	0.00240924	0.038118	down	phosphate/phosphate translocator, putative, expressed
Os05g22860.1	13105.m02313	56.8203	4.80039	-3.56518	6.22188e-10	1.66845e-07	down	DNA-directed RNA polymerase subunit beta, putative
Os05g22864.1	13105.m10287	222.486	25.0938	-3.14831	1.50242e-08	2.56303e-06	down	hypothetical protein
Os05g32390.2	13105.m03334	11.5279	0	-1e+300	0.000169178	0.00654239	down	FZL, putative, expressed
Os05g33690.3	13105.m03496	9.32373	1.05731	-3.1405	2.1416e-05	0.00126144	down	receptor-like protein kinase precursor, putative, expressed
Os05g34320.3	13105.m03570	14.7982	3.45072	-2.10045	0.000529786	0.0127927	down	beta-hexosaminidase precursor, putative, expressed
Os05g37390.1	13105.m03895	13.9601	3.38264	-2.04509	0.0014703	0.0264467	down	G10 protein, putative, expressed
Os05g38400.3	13105.m04026	15.9208	3.98645	-1.99774	0.000554506	0.0130645	down	OsFtsH8 FtsH protease, homologue of AtFtsH3/10, expressed
Os05g46560.1	13105.m04974	5.11419	1.25172	-2.0306	0.00235395	0.03745	down	RAN GTPase-activating protein 1, putative, expressed
Os05g51340.1	13105.m05529	12.2322	0.88388	-3.79069	3.13283e-05	0.00174446	down	hypothetical protein
Os05g01675.1	13105.m10280	564.996	149.457	-1.91851	0.000905546	0.0185478	down	photosystem I P700 chlorophyll a apoprotein A1, putative
Os05g03000.2	13105.m00278	10.1299	2.57108	-1.97818	0.00122139	0.0228975	down	inner membrane protein alx, putative, expressed
Os05g04900.1	13105.m00504	8.37878	0.614752	-3.76866	0.000902472	0.0185034	down	conserved hypothetical protein
Os05g06500.1	13105.m00696	37.7271	0	-1e+300	0.000161361	0.00631519	down	universal stress protein domain containing protein, putative, expressed
Os05g22868.1	13105.m10288	17.0858	2.06964	-3.04535	1.60297e-06	0.000142295	down	uncharacterized protein ycf73, putative
Os05g27880.2	13105.m02864	7.58628	1.98629	-1.93332	0.0012224	0.0228975	down	BBF1 - 2 Bric-a-Brac, Tramtrack, Broad Complex BTB domains with a F5/8 type C discoidin domain, expressed
Os05g30010.1	13105.m03060	9.84936	2.44376	-2.01093	0.000608324	0.0140404	down	WD domain, G-beta repeat domain containing protein, expressed
Os05g34040.2	13105.m03534	8.67414	2.50056	-1.79447	0.0034473	0.0489247	down	monooxygenase, putative, expressed
Os05g35320.1	13105.m03698	591.3	99.9324	-2.56487	2.71509e-05	0.00154133	down	ATP synthase like protein, putative
Os05g35570.1	13105.m03727	9.67947	2.89439	-1.74167	0.00284228	0.0432604	down	DUF803 domain containing, putative, expressed
Os05g38040.4	13105.m03976	9.88739	1.69774	-2.54197	4.1416e-05	0.00219236	down	expressed protein
Os05g43570.1	13105.m04590	7.58005	0	-1e+300	0.000392392	0.0107921	down	AGC_AGC_other_NDRh_TRCd.2 - ACG kinases include homologs to PKA, PKG and PKC, expressed
Os05g47540.3	13105.m05038	7.73411	0.579261	-3.73895	2.62429e-08	4.10855e-06	down	CPuORF26 - conserved peptide uORF-containing transcript, expressed
Os05g47850.1	13105.m05071	15.1148	0.907781	-4.05748	9.44202e-11	3.05442e-08	down	chloroplastic group IIA intron splicing facilitator CRS1, chloroplast precursor, putative, expressed
Os05g49160.2	13105.m05255	6.83247	0	-1e+300	0.000614804	0.0141419	down	expressed protein
Os06g09679.1	13106.m01043	187.537	54.9641	-1.77061	0.00155987	0.0275001	down	chaperonin, putative, expressed
Os06g09679.2	13106.m01045	19.3363	3.23965	-2.5774	3.88463e-05	0.00208544	down	chaperonin, putative, expressed
Os06g09688.1	13106.m01046	284.928	69.287	-2.03994	0.000491684	0.012371	down	chaperonin, putative
Os06g20090.1	13106.m02146	7.587	2.28913	-1.72873	0.00271608	0.0419346	down	NUP155, putative, expressed
Os06g22010.1	13106.m02360	95.4624	16.998	-2.48957	1.10942e-05	0.000691434	down	ubiquinone oxidoreductase, putative
Os06g26234.1	13106.m02800	8.72999	2.42925	-1.84547	0.0016892	0.0291252	down	1,4-alpha-glucan-branching enzyme, putative, expressed
Os06g28630.1	13106.m02955	9.08588	0.47153	-4.26821	5.25517e-09	1.09274e-06	down	expressed protein
Os06g39700.1	13106.m04118	247.379	18.7924	-3.7185	2.95903e-11	1.07688e-08	down	DNA-directed RNA polymerase subunit alpha, putative
Os06g39712.1	13106.m10424	298.061	47.6591	-2.64478	1.73547e-06	0.000151149	down	OsClp10 - Putative Clp protease homologue, expressed
Os06g39714.1	13106.m10425	595.472	70.63	-3.07568	3.50608e-13	2.10159e-10	down	hypothetical protein
Os06g39736.1	13106.m10429	2065.42	584.273	-1.82172	0.00280165	0.0427567	down	hypothetical protein
Os06g39870.1	13106.m04137	8.14053	2.23163	-1.86703	0.00297934	0.0447779	down	26S protease regulatory subunit 8, putative, expressed
Os06g45980.1	13106.m04854	9.49475	2.20841	-2.10412	0.000269348	0.00869545	down	toprim domain-containing protein, putative, expressed
Os06g46434.1	13106.m04907	21.4629	4.14322	-2.37302	6.67781e-05	0.00332748	down	cytochrome c biogenesis protein ccsA, putative
Os06g47544.1	13106.m05045	6.27897	0	-1e+300	0.00139792	0.0254599	down	expressed protein
Os06g51250.1	13106.m05528	21.7116	6.12915	-1.82471	0.00275383	0.0422614	down	EF hand family protein, putative, expressed
Os06g01460.1	13106.m00049	12.1326	3.6797	-1.72123	0.00274669	0.0422103	down	expressed protein
Os06g02180.1	13106.m00137	8.7076	1.62715	-2.41993	3.49138e-05	0.00189745	down	CSLD2 - cellulose synthase-like family D, expressed
Os06g04510.1	13106.m00409	37.987	0	-1e+300	0.000230564	0.00797707	down	enolase, putative, expressed
Os06g05180.2	13106.m00496	5.30408	0.446608	-3.57002	1.28417e-07	1.7332e-05	down	coatomer subunit beta, putative, expressed
Os06g08140.1	13106.m00851	8.07751	2.19568	-1.87924	0.00225873	0.0362464	down	protein phosphatase 2C, putative, expressed
Os06g08740.2	13106.m00920	5.43084	1.1037	-2.29882	0.000187167	0.00700389	down	expressed protein
Os06g09910.1	13106.m01071	5.67134	0.0304783	-7.53976	0.000214423	0.00762643	down	phosphopantothenoylcysteine decarboxylase, putative, expressed
Os06g12630.1	13106.m01383	38.9068	13.9781	-1.47685	0.00106764	0.0208215	down	glutathione S-transferase, N-terminal domain containing protein, expressed
Os06g17840.1	13106.m01957	11.0504	3.42612	-1.68944	0.00301917	0.0452098	down	expressed protein
Os06g19070.1	13106.m02034	6.7615	0.824993	-3.03489	4.22171e-06	0.000298591	down	cytochrome P450, putative, expressed
Os06g29120.2	13106.m03006	6.25167	1.57685	-1.9872	0.00124565	0.0231899	down	STE_PAK_Ste20_STLK.5 - STE kinases include homologs to sterile 7, sterile 11 and sterile 20 from yeast, expressed
Os06g39726.1	13106.m10439	1123.06	243.289	-2.2067	0.00294464	0.044289	down	hypothetical protein
Os06g39738.1	13106.m10438	286.003	41.4431	-2.78682	4.85358e-07	5.04673e-05	down	apocytochrome f precursor, putative
Os06g39742.1	13106.m10437	201.135	23.1188	-3.12103	2.64092e-08	4.10855e-06	down	hypothetical protein
Os06g39744.1	13106.m10436	310.413	48.9282	-2.66545	1.60588e-06	0.000142295	down	photosystem I assembly protein ycf4, putative
Os06g39746.1	13106.m10435	7292.6	1023.22	-2.83332	2.01186e-06	0.00016804	down	hypothetical protein
Os06g39748.1	13106.m10434	158.465	21.2457	-2.89892	1.34547e-06	0.000123517	down	conserved hypothetical protein
Os06g39752.1	13106.m10433	94.8544	13.234	-2.84146	2.07217e-06	0.000171482	down	hypothetical protein
Os06g39754.1	13106.m10432	3673.61	678.22	-2.43737	0.000115103	0.00498044	down	expressed protein
Os06g46435.1	13106.m10450	23.2718	4.70766	-2.3055	5.97566e-05	0.00302193	down	NADPH-dependent oxidoreductase, putative, expressed
Os06g46438.1	13106.m10448	87.5536	11.4859	-2.9303	3.69902e-06	0.000269236	down	NADPH-dependent oxidoreductase, putative
Os06g49110.1	13106.m05238	47.9425	0	-1e+300	0.000218338	0.00772521	down	delta-aminolevulinic acid dehydratase, chloroplast precursor, putative, expressed
Os06g51110.1	13106.m05506	8.40825	0.863052	-3.28429	2.46414e-05	0.00140277	down	cyclin, putative, expressed
Os07g06190.1	13107.m00585	12.7071	4.11343	-1.62722	0.00339663	0.0484078	down	ethylene-insensitive protein 2, putative, expressed
Os07g06300.1	13107.m00595	12.4643	3.98725	-1.64434	0.0030672	0.0457275	down	ethylene-insensitive protein 2, putative, expressed
Os07g07560.2	13107.m00742	5.657	0	-1e+300	0.000242302	0.00823018	down	CK1_CaseinKinase_1a.6 - CK1 includes the casein kinase 1 kinases, expressed
Os07g19444.1	13107.m02029	6.68096	0	-1e+300	0.000629684	0.0143336	down	regulatory protein, putative, expressed
Os07g22496.1	13107.m09928	87.5536	11.4859	-2.9303	3.69902e-06	0.000269236	down	NADPH-dependent oxidoreductase, putative
Os07g22504.1	13107.m09930	17.0941	3.41477	-2.32364	6.85388e-05	0.00339034	down	NADPH-dependent oxidoreductase, putative
Os07g24830.1	13107.m02450	15.9673	0.412174	-5.27572	5.96811e-12	2.58788e-09	down	thionin-like peptide, putative, expressed
Os07g30154.1	13107.m03037	5.3417	1.21725	-2.13367	0.00322956	0.0470838	down	POEI2 - Pollen Ole e I allergen and extensin family protein precursor, putative, expressed
Os07g31340.2	13107.m03169	7.69509	1.22186	-2.65486	1.54071e-05	0.000931741	down	regulator of nonsense transcripts 1, putative, expressed
Os07g34020.1	13107.m03463	11.8616	3.08598	-1.9425	0.00167613	0.0289243	down	expressed protein
Os07g34030.1	13107.m03464	15.3928	4.44064	-1.79342	0.00209551	0.0341652	down	OsPDIL5-4 protein disulfide isomerase PDIL5-4, expressed
Os07g36800.1	13107.m03777	12.3991	0	-1e+300	0.000277296	0.00883703	down	UPF0041 domain containing protein, putative, expressed
Os07g37830.2	13107.m03901	15.441	0	-1e+300	0.000131695	0.00548863	down	peptidyl-prolyl cis-trans isomerase CYP37, chloroplast precursor, putative, expressed
Os07g39780.2	13107.m04129	8.61811	1.39687	-2.62517	0.00196324	0.0326334	down	SUMO-activating enzyme subunit 2, putative, expressed
Os07g41190.1	13107.m04283	5.67177	1.06064	-2.41886	0.0031803	0.0466937	down	WD domain, G-beta repeat domain containing protein, expressed
Os07g49310.1	13107.m05297	28.2365	7.69699	-1.8752	0.00269947	0.041773	down	omega-3 fatty acid desaturase, chloroplast precursor, putative, expressed
Os07g01020.1	13107.m00002	21.2013	3.30857	-2.67987	0.00332272	0.0479922	down	SOR/SNZ family protein, putative, expressed
Os07g07310.1	13107.m00711	20.1568	4.96775	-2.0206	0.000105378	0.0047306	down	polynucleotide phosphorylase, putative, expressed
Os07g13234.1	13107.m01376	7.40926	1.59053	-2.21982	0.000308826	0.00943609	down	expressed protein
Os07g15370.1	13107.m01610	22.284	6.68294	-1.73745	0.00223734	0.0361022	down	metal transporter Nramp6, putative, expressed
Os07g29360.1	13107.m02945	5.40228	1.37865	-1.97032	0.000934864	0.0188639	down	tetratricopeptide repeat domain containing protein, expressed
Os07g31840.1	13107.m03222	9.04643	2.30048	-1.97542	0.000772398	0.0164832	down	leucine-rich repeat family protein, putative, expressed
Os07g34589.3	13107.m03528	44.3629	0	-1e+300	0.000861978	0.0178346	down	translation initiation factor SUI1, putative, expressed
Os07g36630.1	13107.m03761	21.6991	5.31625	-2.02916	0.000269653	0.00869545	down	CSLF8 - cellulose synthase-like family F
Os07g41300.1	13107.m04297	6.76598	1.16244	-2.54114	0.000136025	0.00560348	down	respiratory-chain NADH dehydrogenase, 49 Kd subunit family protein
Os07g43700.2	13107.m04591	7.77062	2.0019	-1.95666	0.00167057	0.0288772	down	lactate/malate dehydrogenase, putative, expressed
Os07g46310.1	13107.m04876	237.11	70.3692	-1.75254	0.00175237	0.0299106	down	magnesium-chelatase, putative
Os08g01520.1	13108.m00073	5.38762	0.160502	-5.06898	8.93507e-12	3.64194e-09	down	cytochrome P450, putative
Os08g02110.1	13108.m00144	5.44829	1.40585	-1.95436	0.00177062	0.0301716	down	peroxidase precursor, putative, expressed
Os08g07080.1	13108.m00725	5.87621	0	-1e+300	0.000334318	0.00983174	down	terpene synthase, putative, expressed
Os08g09210.1	13108.m00965	9.64637	2.21754	-2.12102	0.000453695	0.0117787	down	phosphoribosylamine--glycine ligase, putative, expressed
Os08g14230.1	13108.m01520	7.94267	1.81866	-2.12675	0.000519478	0.0127637	down	villin, putative, expressed
Os08g25624.4	13108.m02633	13.839	0.51122	-4.75865	2.52753e-12	1.17071e-09	down	phosphate/phosphate translocator, putative, expressed
Os08g37390.1	13108.m03935	5.29971	0.633061	-3.0655	0.000249033	0.00833059	down	cyclin, putative, expressed
Os08g37610.2	13108.m03966	9.49991	0	-1e+300	0.000121783	0.00521416	down	expressed protein
Os08g37890.1	13108.m03999	5.48993	0	-1e+300	0.000273117	0.00874684	down	expressed protein
Os08g37920.2	13108.m04007	6.80999	0	-1e+300	0.0010257	0.0201969	down	ZOS8-09 - C2H2 zinc finger protein, expressed
Os08g38780.1	13108.m04116	14.8153	0	-1e+300	0.000180196	0.00684674	down	core histone H2A/H2B/H3/H4, putative, expressed
Os08g03640.1	13108.m00328	86.086	0	-1e+300	0.000134622	0.0055764	down	60S acidic ribosomal protein P0, putative, expressed
Os08g09320.1	13108.m00983	6.37419	0	-1e+300	0.000284629	0.00893795	down	YL1 nuclear protein C-terminal domain containing protein, expressed
Os08g10020.1	13108.m01060	11.549	2.86777	-2.00977	0.00278413	0.0426301	down	photosystem II 10 kDa polypeptide, chloroplast precursor, putative, expressed
Os08g10510.1	13108.m01120	6.19158	0	-1e+300	0.00049586	0.0124454	down	aminotransferase, putative, expressed
Os08g13440.2	13108.m01437	8.2025	0	-1e+300	0.00344231	0.048888	down	cupin domain containing protein, expressed
Os08g15149.1	13108.m01620	13.4542	2.76074	-2.28493	0.00020256	0.007423	down	oxidoreductase, 2OG-Fe oxygenase family protein
Os08g16830.1	13108.m01801	18.2621	3.97909	-2.19834	0.00123745	0.0230944	down	retrotransposon protein, putative, SINE subclass, expressed
Os08g21350.2	13108.m02205	15.2196	4.29583	-1.82492	0.00150678	0.0268194	down	cig3, putative, expressed
Os08g24840.1	13108.m02547	6.36417	0.345147	-4.20469	1.10741e-05	0.000691434	down	hypothetical protein
Os08g25130.1	13108.m02580	6.06073	1.64754	-1.87917	0.00265558	0.041282	down	enhancer of polycomb, putative, expressed
Os09g04680.1	13109.m00401	805.047	215.409	-1.90199	0.000811369	0.0169945	down	photosystem II P680 chlorophyll A apoprotein, putative
Os09g10930.1	13109.m00970	15.0646	2.46037	-2.61422	1.72168e-05	0.00102596	down	gamma response I protein, putative, expressed
Os09g15170.1	13109.m01426	6.73154	1.70536	-1.98086	0.000778088	0.0165354	down	nucleobase-ascorbate transporter, putative, expressed
Os09g17600.2	13109.m01689	14.9992	3.75634	-1.99748	0.000670836	0.0150796	down	membrane protein, putative, expressed
Os09g19850.1	13109.m01870	11.8432	3.09457	-1.93625	0.00122694	0.0229404	down	chloroplastic group IIA intron splicing facilitator CRS1, chloroplast precursor, putative, expressed
Os09g23280.1	13109.m02195	6.25935	0	-1e+300	0.000406916	0.0110526	down	pyrrolidone-carboxylate peptidase, putative, expressed
Os09g24404.1	13109.m07513	789.046	146.993	-2.42436	3.2969e-05	0.00182183	down	chloroplast 50S ribosomal protein L2, putative
Os09g24414.1	13109.m07516	1415.28	108.861	-3.70052	3.68598e-11	1.3179e-08	down	chloroplast 50S ribosomal protein L22, putative
Os09g24416.1	13109.m07517	602.068	39.2385	-3.93958	2.13496e-12	1.03596e-09	down	chloroplast 30S ribosomal protein S3, putative
Os09g24418.1	13109.m07518	1017.23	134.52	-2.91875	1.41027e-07	1.83066e-05	down	hypothetical protein
Os09g27070.1	13109.m02627	6.90497	1.75883	-1.97302	0.00290954	0.0439787	down	E2F-related protein, putative, expressed
Os09g36240.1	13109.m03562	13.0859	2.24025	-2.54628	1.71611e-05	0.00102564	down	deoxyribodipyrimidine photolyase family protein, expressed
Os09g04690.1	13109.m00402	88.4248	9.20102	-3.26459	7.94222e-08	1.12405e-05	down	hypothetical protein
Os09g07360.2	13109.m00582	10.7334	1.59564	-2.7499	1.55522e-05	0.000937736	down	frigida, putative, expressed
Os09g07910.1	13109.m00649	180.994	13.5962	-3.73467	4.64753e-11	1.60537e-08	down	DNA-directed RNA polymerase subunit alpha, putative
Os09g08880.1	13109.m00753	178.503	17.7274	-3.33189	2.89481e-09	6.78118e-07	down	ATP synthase like protein, putative
Os09g10340.1	13109.m00907	10.0247	2.06099	-2.28215	0.000115063	0.00498044	down	cytochrome P450, putative, expressed
Os09g10850.1	13109.m00960	7.22131	0	-1e+300	0.000516877	0.0127637	down	meiotic coiled-coil protein 7, putative, expressed
Os09g14610.2	13109.m01363	5.42553	1.23707	-2.13284	0.000526885	0.0127672	down	DCL2, putative, expressed
Os09g29130.1	13109.m02883	5.93172	1.38851	-2.09491	0.000597847	0.0138614	down	ZF-HD protein dimerisation region containing protein, expressed
Os09g31502.1	13109.m03157	9.08275	1.73252	-2.39026	0.000174574	0.00671288	down	dehydrogenase, putative, expressed
Os10g11810.2	13110.m01075	5.54047	1.41681	-1.96736	0.00306952	0.0457287	down	dehydrogenase, putative, expressed
Os10g21408.1	13110.m07735	20.9488	4.15381	-2.33436	5.30932e-05	0.00272554	down	hypothetical protein
Os10g21418.1	13110.m07736	46.3741	5.0893	-3.18778	1.45392e-08	2.53256e-06	down	NADPH-dependent oxidoreductase, putative
Os10g33230.1	13110.m02918	7.84847	1.90374	-2.04357	0.000460521	0.0118803	down	RNA recognition motif containing protein, putative, expressed
Os10g33960.1	13110.m03014	20.5139	6.43399	-1.67282	0.00301353	0.0451919	down	START domain containing protein, expressed
Os10g34710.1	13110.m03099	14.6175	3.87457	-1.91559	0.0018537	0.0312993	down	myosin-2 heavy chain, non muscle, putative, expressed
Os10g39540.1	13110.m03625	5.04313	0	-1e+300	0.00237424	0.0376845	down	protein phosphatase 2C, putative, expressed
Os10g41340.1	13110.m03853	11.9595	3.46226	-1.78837	0.00338662	0.0483328	down	palmitoyl-protein thioesterase 1 precursor, putative, expressed
Os10g02300.2	13110.m00134	7.89182	0	-1e+300	0.000426654	0.0112925	down	uncharacterized Cys-rich domain containing protein, putative, expressed
Os10g25674.2	13110.m07829	16.0553	2.86039	-2.48877	0.000306447	0.00939512	down	mps one binder kinase activator-like 1A, putative, expressed
Os10g32400.1	13110.m02830	158.03	51.9273	-1.60564	0.00343896	0.048888	down	PsbP, putative, expressed
Os10g34750.1	13110.m03103	6.90748	1.40814	-2.29436	0.000452298	0.0117725	down	LIG1 - Putative DNA ligase I, expressed
Os10g38980.1	13110.m03553	10.2408	1.8441	-2.47334	6.69512e-05	0.00332797	down	expressed protein
Os10g40430.1	13110.m03745	5.42981	1.39736	-1.9582	0.00336366	0.0481931	down	LTPL139 - Protease inhibitor/seed storage/LTP family protein precursor, expressed
Os11g01330.1	13111.m00041	5.7652	0.613186	-3.23297	5.28288e-07	5.38326e-05	down	expressed protein
Os11g01380.1	13111.m00048	50.0679	15.3501	-1.70564	0.00202695	0.0333408	down	clathrin heavy chain, putative, expressed
Os11g01570.1	13111.m00070	31.7581	9.45847	-1.74745	0.00169991	0.0292611	down	PMR5, putative, expressed
Os11g07860.1	13111.m00821	9.37262	0	-1e+300	0.00158138	0.0277593	down	hypothetical protein
Os11g11370.1	13111.m01206	8.84955	0	-1e+300	0.000814235	0.0170371	down	expressed protein
Os11g11970.1	13111.m01267	5.24975	1.01908	-2.36498	0.0018553	0.0313005	down	hypothetical protein
Os11g16310.1	13111.m01639	10.1571	0.650209	-3.96544	4.16376e-10	1.17631e-07	down	expressed protein
Os11g19250.1	13111.m01949	5.95982	0.744464	-3.001	4.57105e-06	0.000316864	down	AARP2CN domain containing protein, expressed
Os11g23880.1	13111.m02271	7.34126	1.25733	-2.54567	7.7383e-05	0.00373712	down	expressed protein
Os11g29230.1	13111.m02819	10.1724	1.22454	-3.05435	8.76359e-07	8.54555e-05	down	pentatricopeptide repeat protein PPR986-12, putative, expressed
Os11g31980.1	13111.m03108	9.28023	1.34677	-2.78466	3.61797e-06	0.000265231	down	OsSCP63 - Putative Serine Carboxypeptidase homologue, expressed
Os11g32480.1	13111.m03166	38.1629	0	-1e+300	0.00337612	0.0482625	down	TPR repeat region family protein, expressed
Os11g38010.1	13111.m03729	15.6966	3.78694	-2.05135	0.000558202	0.0131062	down	targeting protein for Xklp2, putative, expressed
Os11g38800.2	13111.m03816	5.63867	0	-1e+300	0.000410991	0.0110802	down	zinc finger family protein, putative, expressed
Os11g41680.1	13111.m04138	11.4348	2.57462	-2.151	0.000333273	0.00982723	down	cytochrome P450, putative, expressed
Os11g01340.3	13111.m00042	28.7292	8.86516	-1.6963	0.00224969	0.0361595	down	omega-3 fatty acid desaturase, chloroplast precursor, putative, expressed
Os11g04174.1	13111.m00365	6.60734	0	-1e+300	0.000508621	0.012672	down	expressed protein
Os11g11960.1	13111.m01266	7.8164	1.4896	-2.39158	5.94895e-05	0.00301591	down	disease resistance protein RPM1, putative, expressed
Os11g26890.2	13111.m02576	6.3384	1.3736	-2.20615	0.00104182	0.0204551	down	expressed protein
Os11g34110.1	13111.m03300	6.63504	1.45622	-2.18787	0.00304523	0.0454999	down	heparan-alpha-glucosaminide N-acetyltransferase, putative, expressed
Os11g34230.2	13111.m03318	5.08116	1.04731	-2.27847	0.00141774	0.0257059	down	expressed protein
Os11g37130.1	13111.m03635	37.2812	8.97452	-2.05454	0.000349926	0.0100563	down	mttA/Hcf106 family protein, putative, expressed
Os11g37560.1	13111.m03676	7.50195	0	-1e+300	0.000226291	0.00791049	down	expressed protein
Os11g41500.1	13111.m04116	9.62698	2.11774	-2.18456	0.00155398	0.0274201	down	NC domain-containing protein, putative
Os11g45710.2	13111.m04570	9.26259	0	-1e+300	0.000123248	0.00525317	down	Os11bglu36 SFR2 homologue, expressed
Os11g48090.5	13111.m09256	5.82233	1.18882	-2.29206	0.000387502	0.0106865	down	helicase conserved C-terminal domain containing protein, expressed
Os12g01150.1	13112.m00018	8.19359	1.92404	-2.09036	0.000579041	0.0135	down	hypothetical protein
Os12g02380.1	13112.m00169	59.8101	18.1038	-1.7241	0.00186219	0.0313648	down	elongation factor P, putative, expressed
Os12g03070.3	13112.m00258	7.17399	0	-1e+300	0.000703562	0.0155854	down	FHA domain containing protein, putative, expressed
Os12g03070.1	13112.m00261	5.59648	0	-1e+300	0.000368954	0.0103714	down	FHA domain containing protein, putative, expressed
Os12g04500.1	13112.m00431	15.4473	2.78831	-2.46989	0.000222001	0.00780382	down	response regulator receiver domain containing protein
Os12g10580.1	13112.m01121	1947.69	361.016	-2.43163	4.98534e-05	0.00258527	down	ribulose bisphosphate carboxylase large chain precursor, putative
Os12g10600.1	13112.m01123	512.582	117.624	-2.1236	0.000123602	0.00525317	down	photosystem II P680 chlorophyll A apoprotein, putative
Os12g10604.1	13112.m01124	265.426	38.7798	-2.77493	5.51815e-07	5.56732e-05	down	retrotransposon protein, putative, unclassified
Os12g14070.1	13112.m01497	46.6935	13.4587	-1.79469	0.00116431	0.0222062	down	DnaK family protein, putative, expressed
Os12g32230.1	13112.m03287	10.1593	2.49092	-2.02805	0.000873854	0.0180254	down	molybdenum cofactor biosynthesis protein 1, putative, expressed
Os12g33944.1	13112.m08841	27.812	8.1968	-1.76257	0.00266859	0.0413895	down	ELF protein
Os12g35620.1	13112.m03650	11.9797	0	-1e+300	0.000227313	0.00791115	down	expressed protein
Os12g37320.1	13112.m03832	7.83616	0.476215	-4.04046	1.36125e-09	3.46778e-07	down	lipoxygenase 2.2, chloroplast precursor, putative, expressed
Os12g37350.1	13112.m03835	25.1453	0.948862	-4.72794	0	0	down	lipozygenase protein, putative
Os12g43363.1	13112.m04570	5.71459	0	-1e+300	0.000312519	0.00944975	down	fatty acid hydroxylase, putative, expressed
Os12g01370.1	13112.m00046	32.0007	9.56436	-1.74236	0.00175494	0.0299294	down	fatty acid desaturase, putative, expressed
Os12g02370.4	13112.m08871	25.4611	3.9165	-2.70066	8.59361e-06	0.000547306	down	chalcone--flavonone isomerase, putative, expressed
Os12g02530.3	13112.m08883	9.94061	0	-1e+300	0.000282792	0.00889397	down	BTBN22 - Bric-a-Brac, Tramtrack, Broad Complex BTB domain with non-phototropic hypocotyl 3 NPH3 and coiled-coil domains, expressed
Os12g04480.1	13112.m00429	8.20912	2.2958	-1.83823	0.00267515	0.0414597	down	cytochrome P450, putative, expressed
Os12g05890.1	13112.m00597	8.921	1.93129	-2.20764	0.000470879	0.0120257	down	expressed protein
Os12g06660.1	13112.m00685	7.74162	0.944209	-3.03546	1.34078e-06	0.000123517	down	actin, putative, expressed
Os12g08830.2	13112.m00938	5.02543	1.08013	-2.21804	0.00147157	0.0264467	down	thylakoid lumenal 29.8 kDa protein, putative, expressed
Os12g09720.1	13112.m01033	6.93822	0.717604	-3.27331	3.2986e-05	0.00182183	down	dirigent, putative
Os12g10570.1	13112.m01120	150.323	24.6719	-2.60712	2.43826e-06	0.000193353	down	ATP synthase subunit beta, putative
Os12g10590.1	13112.m01122	183.963	26.1253	-2.81589	4.45554e-07	4.70486e-05	down	OsClp13 - Putative Clp protease homologue
Os12g10610.1	13112.m01125	638.657	66.9574	-3.25373	4.99416e-09	1.04929e-06	down	retrotransposon protein, putative, Ty3-gypsy subclass
Os12g19420.1	13112.m02060	268.239	46.6484	-2.52362	7.17646e-06	0.000470277	down	ubiquinone oxidoreductase, putative
Os12g19430.1	13112.m02061	160.901	26.4183	-2.60656	5.98936e-06	0.000402849	down	ATP synthase epsilon chain, putative
Os12g34154.1	13112.m08815	10.4841	3.0654	-1.77405	0.00273683	0.0421274	down	ribosomal protein S2, putative, expressed
Os12g34550.1	13112.m03525	28.5226	2.39733	-3.57261	2.53244e-09	6.14419e-07	down	ribosomal protein S15 containing protein
Os12g34990.4	13112.m03576	7.49236	0	-1e+300	0.000495707	0.0124454	down	hydrolase, putative, expressed
Os12g37260.1	13112.m03825	43.717	2.82285	-3.95297	0	0	down	lipoxygenase 2.1, chloroplast precursor, putative, expressed
Os12g38400.2	13112.m03955	15.2867	0	-1e+300	0.000135944	0.00560348	down	MYB family transcription factor, putative, expressed
Os12g39860.1	13112.m04140	27.3436	0	-1e+300	0.000295758	0.00917434	down	phosphoribosyl transferase, putative, expressed
Os12g41230.1	13112.m04300	5.4459	0.724052	-2.91101	8.27131e-06	0.00052843	down	tesmin/TSO1-like CXC domain containing protein, expressed
Os12g41430.1	13112.m04324	6.02807	1.31937	-2.19185	0.000621431	0.0142045	down	expressed protein
Os12g41810.1	13112.m04373	6.15662	1.79924	-1.77475	0.00269895	0.041773	down	expressed protein
	13114.m00140	36.4547	10.8896	-1.74315	0.00170482	0.0292767	down	ruBisCO large subunit-binding protein subunit beta, chloroplast precursor, putative
	13114.m00140	14.1962	4.52792	-1.64859	0.00311166	0.0461877	down	chromatin-remodeling complex ATPase chain, putative
	13114.m00140	38.3878	11.1689	-1.78115	0.00133382	0.0244899	down	ruBisCO large subunit-binding protein subunit beta, chloroplast precursor, putative

## Sheet: IR29_PS
Salt stress responsive genes of IR29 at translation level
locus_id	msu_id	IR29c_PS FPKM	IR29s_PS FPKM	log2FC(IR29s_PS/IR29c_PS)	p_value	q_value	Regulation pattern	pattern in Pok-PS	Gene description
Commonly upregulated DEGs in IR29-PS and Pok_PS
Os06g11290.1	13106.m01222	3.30526	25.8885	2.96948	1.96228e-05	0.00134674	up	common up	12-oxophytodienoate reductase, putative, expressed
Os05g10650.1	13105.m01147	1.82496	10.7417	2.55728	0.000184477	0.00824233	up	common up	6-phosphofructokinase, putative, expressed
Os07g05940.1	13107.m00559	0.671383	19.8057	4.88264	7.15139e-12	7.93477e-09	up	common up	9-cis-epoxycarotenoid dioxygenase 1, chloroplast precursor, putative, expressed
Os12g42280.1	13112.m04440	0.679999	7.33097	3.4304	1.69928e-06	0.000181	up	common up	9-cis-epoxycarotenoid dioxygenase 1, chloroplast precursor, putative, expressed
Os06g48240.1	13106.m05129	0.266362	5.43605	4.3511	4.49835e-08	8.61774e-06	up	common up	AAA ATPase, putative, expressed
Os01g07870.1	13101.m00811	5.36467	23.0448	2.10288	0.00107793	0.0317172	up	common up	ABC transporter family protein, putative, expressed
Os08g30770.1	13108.m03185	1.6172	7.24348	2.16319	0.00117272	0.0334436	up	common up	ABC transporter, ATP-binding protein, putative, expressed
Os09g39910.1	13109.m04014	0.711751	8.53048	3.58318	4.29917e-06	0.000384094	up	common up	ABC transporter, ATP-binding protein, putative, expressed
Os03g13950.1	13103.m01621	43.8714	127.658	1.54093	0.00208435	0.049381	up	common up	actin-depolymerizing factor, putative, expressed
Os04g56000.1	13104.m05818	1.49301	11.2669	2.9158	0.000483714	0.0173129	up	common up	AGAP001055-PA, putative, expressed
Os10g35070.2	13110.m03136	2.57947	15.5608	2.59277	0.000341171	0.0133212	up	common up	alpha-galactosidase precursor, putative, expressed
Os04g48850.1	13104.m04981	1.72824	18.1964	3.39628	1.12932e-06	0.000130185	up	common up	aminotransferase, classes I and II, domain containing protein, expressed
Os03g62480.1	13103.m06897	2.40007	10.3755	2.11204	0.00203931	0.0485855	up	common up	anthocyanidin 5,3-O-glucosyltransferase, putative, expressed
Os02g52670.1	13102.m06004	0.226079	7.97425	5.14045	2.30561e-09	7.39712e-07	up	common up	AP2 domain containing protein, expressed
Os03g64260.1	13103.m07140	1.16994	20.6626	4.14252	2.96751e-08	5.98651e-06	up	common up	AP2 domain containing protein, expressed
Os03g18130.1	13103.m02170	15.5879	75.8116	2.28199	0.000222849	0.00955597	up	common up	asparagine synthetase, putative, expressed
Os02g18180.1	13102.m02041	1.09658	20.9815	4.25803	1.05581e-09	3.95989e-07	up	common up	ATP-binding cassette sub-family E member 1, putative, expressed
Os05g31670.1	13105.m03251	0.786244	15.2097	4.27387	2.52448e-08	5.2112e-06	up	common up	AWPM-19-like membrane family protein, putative, expressed
Os07g24000.1	13107.m02367	1.57018	7.73434	2.30035	0.00171775	0.0433573	up	common up	AWPM-19-like membrane family protein, putative, expressed
Os05g07120.2	13105.m00779	0.567461	6.6644	3.55388	5.46472e-05	0.00307004	up	common up	basic helix-loop-helix, putative, expressed
Os03g04770.1	13103.m00497	8.9235	42.8917	2.26502	0.000353663	0.0136802	up	common up	beta-amylase, putative, expressed
Os12g36110.1	13112.m03703	3.26377	15.0651	2.20659	0.000739629	0.0238627	up	common up	calmodulin binding protein, putative, expressed
Os09g25090.1	13109.m02395	2.01482	10.3187	2.35653	0.000669973	0.022273	up	common up	CAMK_KIN1/SNF1/Nim1_like.34 - CAMK includes calcium/calmodulin depedent protein kinases, expressed
Os10g39680.1	13110.m03645	28.5078	146.367	2.36016	0.000228025	0.0097309	up	common up	CHIT14 - Chitinase family protein precursor, expressed
Os01g11600.1	13101.m01245	7.15255	42.0109	2.55423	0.000451546	0.0164715	up	common up	conserved hypothetical protein
Os04g53190.1	13104.m05466	7.2602	83.0647	3.51616	2.11183e-08	4.57202e-06	up	common up	CPuORF12 - conserved peptide uORF-containing transcript, expressed
Os02g39790.1	13102.m04417	38.898	165.94	2.0929	0.000561174	0.0193569	up	common up	CPuORF9 - conserved peptide uORF-containing transcript, expressed
Os03g48760.1	13103.m05269	3.42248	36.6957	3.4225	1.35847e-05	0.000985683	up	common up	Cupin domain containing protein
Os03g48770.1	13103.m05270	14.8804	140.644	3.24057	2.79197e-07	4.26223e-05	up	common up	Cupin domain containing protein, expressed
Os03g48780.1	13103.m05271	14.6543	142.169	3.27821	1.40668e-07	2.40119e-05	up	common up	Cupin domain containing protein, expressed
Os01g43740.1	13101.m04528	2.29895	31.4093	3.77214	3.11227e-08	6.18482e-06	up	common up	cytochrome P450 72A1, putative, expressed
Os01g43774.1	13101.m04531	1.79748	9.37828	2.38335	0.000514925	0.0181856	up	common up	cytochrome P450 72A1, putative, expressed
Os02g57810.1	13102.m06685	0.131613	10.3412	6.29596	1.22125e-14	4.06507e-11	up	common up	cytochrome P450, putative
Os02g36070.1	13102.m03925	0.524503	6.94177	3.72628	7.5069e-07	9.34119e-05	up	common up	cytochrome P450, putative, expressed
Os02g36110.1	13102.m03929	1.01948	10.1406	3.31424	4.21717e-06	0.000379389	up	common up	cytochrome P450, putative, expressed
Os12g25660.1	13112.m02601	0.969719	7.11388	2.875	7.67214e-05	0.00402962	up	common up	cytochrome P450, putative, expressed
Os07g13800.1	13107.m01434	1.61318	10.3818	2.68609	0.000821787	0.0258363	up	common up	cytokinin-N-glucosyltransferase, putative, expressed
Os08g31280.1	13108.m03238	0.139417	8.52469	5.93417	6.52152e-11	3.69492e-08	up	common up	DC1, putative, expressed
Os08g04540.1	13108.m00435	1.38366	16.6371	3.58784	1.63207e-06	0.000175244	up	common up	decarboxylase, putative, expressed
Os08g04560.1	13108.m00437	1.47363	10.422	2.82219	4.50028e-05	0.0026396	up	common up	decarboxylase, putative, expressed
Os02g44870.1	13102.m05027	22.2734	164.835	2.88763	1.95293e-06	0.000202352	up	common up	dehydrin, putative, expressed
Os11g26570.1	13111.m02541	0.689854	9.49937	3.78347	5.08994e-07	6.67685e-05	up	common up	dehydrin, putative, expressed
Os11g26780.1	13111.m02562	0.74218	31.2714	5.39693	6.1684e-13	1.00205e-09	up	common up	dehydrin, putative, expressed
Os11g26790.1	13111.m02563	3.73075	89.2786	4.58078	9.6454e-12	1.02739e-08	up	common up	dehydrin, putative, expressed
Os06g13720.1	13106.m01514	0.854827	6.84847	3.00208	4.75687e-05	0.00274179	up	common up	dehydrogenase E1 component domain containing protein, expressed
Os02g30714.1	13102.m03357	0.63964	6.54104	3.35419	7.48307e-05	0.00394588	up	common up	dehydrogenase/reductase, putative, expressed
Os05g38530.1	13105.m04043	3.68264	17.4205	2.24197	0.000633971	0.0213157	up	common up	DnaK family protein, putative, expressed
Os02g41840.1	13102.m04621	2.2706	16.5096	2.86216	5.20658e-05	0.0029562	up	common up	DUF584 domain containing protein, putative, expressed
Os03g13050.1	13103.m01510	2.47597	12.6623	2.35448	0.000684867	0.022571	up	common up	E2F-related protein, putative, expressed
Os06g46740.1	13106.m04941	0.738634	28.6236	5.2762	7.7427e-13	1.08516e-09	up	common up	early nodulin 20 precursor, putative, expressed
Os06g39240.2	13106.m04067	0.703483	28.9306	5.36193	1.62375e-11	1.46346e-08	up	common up	endothelial differentiation-related factor 1, putative, expressed
Os04g09900.1	13104.m00881	0.991086	21.9569	4.46952	1.17172e-10	6.24034e-08	up	common up	ent-kaurene synthase, chloroplast precursor, putative, expressed
Os02g32520.1	13102.m03515	10.317	122.913	3.57454	5.08358e-09	1.39557e-06	up	common up	ERD1 protein, chloroplast precursor, putative, expressed
Os01g17330.1	13101.m01939	0.659209	28.7561	5.44699	2.73337e-13	5.19906e-10	up	common up	eukaryotic translation initiation factor 6, putative, expressed
Os01g68290.1	13101.m07431	0.199245	12.8241	6.00817	5.00437e-11	3.02829e-08	up	common up	expressed protein
Os02g26470.1	13102.m02866	1.13243	6.90842	2.60893	0.00178819	0.0444609	up	common up	expressed protein
Os03g24100.1	13103.m02848	0.53667	7.22375	3.75064	3.66685e-06	0.000342357	up	common up	expressed protein
Os03g61160.1	13103.m06728	0	9.86909	1e+300	0.0015887	0.0411931	up	common up	expressed protein
Os04g53606.1	13104.m05520	1.40493	35.9755	4.67845	1.08371e-10	5.88943e-08	up	common up	expressed protein
Os05g11620.1	13105.m01258	1.54597	11.8624	2.93981	0.000125896	0.00609544	up	common up	expressed protein
Os05g30510.1	13105.m03118	0.137836	5.07739	5.20306	1.71387e-05	0.00118851	up	common up	expressed protein
Os05g32860.1	13105.m03388	1.59383	20.0039	3.64971	1.76094e-06	0.000186821	up	common up	expressed protein
Os05g05080.1	13105.m00522	3.49915	27.1646	2.95665	7.97463e-05	0.00418025	up	common up	expressed protein
Os06g13940.1	13106.m01540	1.7481	34.2542	4.29242	4.31433e-09	1.22219e-06	up	common up	expressed protein
Os07g39720.1	13107.m04119	1.52095	15.6318	3.36144	6.30956e-06	0.0005317	up	common up	expressed protein
Os07g39860.1	13107.m04137	1.32307	19.9313	3.91308	3.7963e-07	5.40597e-05	up	common up	expressed protein
Os08g31850.1	13108.m03306	3.15669	27.441	3.11985	2.85245e-06	0.000279257	up	common up	expressed protein
Os08g01370.1	13108.m00055	1.8273	24.4631	3.74282	2.2007e-05	0.00147242	up	common up	expressed protein
Os08g01910.1	13108.m00123	0.074847	6.06992	6.34159	5.52225e-13	9.80347e-10	up	common up	expressed protein
Os09g02180.1	13109.m00133	0.985008	29.2425	4.89179	2.12388e-09	6.98232e-07	up	common up	expressed protein
Os09g04339.1	13109.m00363	1.97568	9.96096	2.33394	0.00118564	0.0336953	up	common up	expressed protein
Os09g34020.1	13109.m03410	0.963869	16.1951	4.07058	6.43743e-07	8.20202e-05	up	common up	expressed protein
Os10g28299.1	13110.m02399	1.78883	31.5051	4.1385	2.80105e-07	4.26223e-05	up	common up	expressed protein
Os12g05210.1	13112.m00524	0.97308	20.3028	4.38297	1.02759e-08	2.51428e-06	up	common up	expressed protein
Os12g05690.1	13112.m00576	2.21719	25.4276	3.51959	8.15151e-07	9.86667e-05	up	common up	expressed protein
Os12g08700.1	13112.m00920	0.145964	8.47067	5.85879	1.88874e-08	4.12256e-06	up	common up	expressed protein
Os12g08930.1	13112.m00948	0.931536	44.5382	5.57929	4.28435e-12	5.18582e-09	up	common up	expressed protein
Os07g23430.1	13107.m02298	0.92608	6.95308	2.90844	6.16372e-05	0.00337178	up	common up	fatty acid desaturase, putative, expressed
Os08g02700.1	13108.m00214	7.4463	37.2506	2.32267	0.000289848	0.0115927	up	common up	fructose-bisphospate aldolase isozyme, putative, expressed
Os02g50690.1	13102.m05752	1.34242	10.8924	3.02041	1.98797e-05	0.00136077	up	common up	GDSL-like lipase/acylhydrolase, putative, expressed
Os03g57640.1	13103.m06321	2.97137	45.7594	3.94487	3.80443e-09	1.08934e-06	up	common up	gibberellin receptor GID1L2, putative, expressed
Os06g12290.1	13106.m01343	0.551935	6.88051	3.63994	1.0644e-05	0.000805183	up	common up	glutathione S-transferase GSTU6, putative
Os10g38340.1	13110.m03493	7.72262	60.7074	2.97471	3.69504e-06	0.000342357	up	common up	glutathione S-transferase GSTU6, putative, expressed
Os01g49720.1	13101.m05172	2.1063	13.2701	2.65539	0.000242847	0.0101791	up	common up	glutathione S-transferase, putative, expressed
Os10g38360.1	13110.m03495	6.8655	33.515	2.28737	0.000935409	0.0284674	up	common up	glutathione S-transferase, putative, expressed
Os08g40680.1	13108.m04351	3.53257	29.9548	3.084	6.15935e-06	0.00052069	up	common up	glycosyl hydrolase, putative, expressed
Os11g47560.1	13111.m04737	2.19914	27.6397	3.65173	1.01178e-05	0.00077645	up	common up	glycosyl hydrolase, putative, expressed
Os11g47500.1	13111.m04732	3.59423	31.625	3.13731	2.48915e-05	0.00164068	up	common up	glycosyl hydrolase, putative, expressed
Os11g47600.1	13111.m04742	4.2931	24.4781	2.5114	0.000172366	0.00779274	up	common up	glycosyl hydrolase, putative, expressed
Os01g71350.1	13101.m07771	12.8892	62.0188	2.26654	0.000291339	0.0116313	up	common up	glycosyl hydrolases family 17, putative, expressed
Os01g71830.1	13101.m07827	8.355	47.3837	2.50368	8.15771e-05	0.0042263	up	common up	glycosyl hydrolases family 17, putative, expressed
Os01g71820.1	13101.m07826	11.8655	75.0219	2.66054	3.08684e-05	0.0019618	up	common up	glycosyl hydrolases family 17, putative, expressed
Os04g45590.1	13104.m04574	1.59004	13.0521	3.03714	4.4647e-05	0.00262452	up	common up	glyoxalase family protein, putative, expressed
Os02g08330.1	13102.m00960	1.76712	34.154	4.27258	1.41753e-10	7.2591e-08	up	common up	gp176, putative, expressed
Os12g29400.1	13112.m02984	3.45231	25.359	2.87686	4.02045e-05	0.00240586	up	common up	GRAM domain containing protein, expressed
Os04g58090.1	13104.m06093	1.2416	14.8133	3.57662	1.14361e-06	0.00013063	up	common up	harpin-induced protein 1 domain containing protein, expressed
Os03g25610.1	13103.m03021	2.98833	17.7154	2.56759	0.00124441	0.0348268	up	common up	heavy metal-associated domain containing protein, expressed
Os04g17100.1	13104.m01550	19.9494	107.615	2.43145	0.000280429	0.0113477	up	common up	heavy metal-associated domain containing protein, expressed
Os06g10820.1	13106.m01171	0.34867	7.63013	4.45177	5.62725e-07	7.28091e-05	up	common up	helix-loop-helix DNA-binding domain containing protein
Os02g43330.1	13102.m04811	0.308803	47.4817	7.26454	0	0	up	common up	homeobox associated leucine zipper, putative, expressed
Os04g45810.1	13104.m04595	19.583	86.895	2.14967	0.000717981	0.0233445	up	common up	homeobox associated leucine zipper, putative, expressed
Os03g10210.1	13103.m01139	4.12404	20.7397	2.33027	8.27769e-05	0.00427183	up	common up	homeobox domain containing protein, expressed
Os06g35960.1	13106.m03713	7.08393	45.4277	2.68095	5.5405e-05	0.00308657	up	common up	HSF-type DNA-binding domain containing protein, expressed
Os02g54140.1	13102.m06200	1.23756	10.6794	3.10927	4.20612e-05	0.0025057	up	common up	hsp20/alpha crystallin family protein, putative, expressed
Os03g15960.2	13103.m01886	9.04844	42.9882	2.2482	0.000557134	0.0192674	up	common up	hsp20/alpha crystallin family protein, putative, expressed
Os01g18530.1	13101.m02010	0.395055	46.446	6.87736	5.86198e-14	1.56099e-10	up	common up	hypothetical protein
Os04g34180.1	13104.m03317	1.57143	21.4308	3.76954	4.60286e-08	8.75497e-06	up	common up	hypothetical protein
Os05g07170.1	13105.m00784	0.285382	6.86443	4.58817	9.40284e-06	0.000742991	up	common up	hypothetical protein
Os06g44190.1	13106.m04641	2.33437	36.6832	3.97402	2.64267e-07	4.1153e-05	up	common up	hypothetical protein
Os07g34520.1	13107.m03514	3.70805	22.9251	2.6282	4.19367e-05	0.00250388	up	common up	isocitrate lyase, putative, expressed
Os12g15680.1	13112.m01654	2.04068	33.0994	4.01968	5.50124e-09	1.49482e-06	up	common up	laccase precursor protein, putative, expressed
Os03g07170.1	13103.m00797	1.08773	6.88871	2.66292	0.000140941	0.00665446	up	common up	lactose permease-related, putative, expressed
Os04g49980.1	13104.m05111	3.34063	21.9163	2.71381	0.00015296	0.0070592	up	common up	late embryogenesis abundant group 1, putative, expressed
Os08g23870.1	13108.m02448	0.157594	5.91692	5.23056	1.36948e-08	3.17111e-06	up	common up	late embryogenesis abundant group 1, putative, expressed
Os03g20680.1	13103.m02480	0.387954	9.2197	4.57076	6.001e-09	1.61415e-06	up	common up	late embryogenesis abundant protein 1, putative, expressed
Os05g46480.4	13105.m04965	0.940543	21.2977	4.50106	1.04805e-08	2.51428e-06	up	common up	late embryogenesis abundant protein, group 3, putative, expressed
Os05g46480.2	13105.m04962	4.50296	140.467	4.96322	7.08766e-13	1.04854e-09	up	common up	late embryogenesis abundant protein, group 3, putative, expressed
Os04g01950.1	13104.m00107	0.484609	14.5096	4.90404	2.94778e-10	1.30827e-07	up	common up	legume lectins beta domain containing protein, putative, expressed
Os08g39850.2	13108.m04257	0.997593	14.9272	3.90335	7.99283e-07	9.72444e-05	up	common up	lipoxygenase, chloroplast precursor, putative, expressed
Os10g20470.1	13110.m01676	3.91466	23.4405	2.58204	0.000134512	0.00639629	up	common up	MATE efflux family protein, putative, expressed
Os01g50160.1	13101.m05221	2.64199	15.0188	2.50707	0.00013356	0.00637379	up	common up	MDR-like ABC transporter, putative, expressed
Os01g20206.1	13101.m14872	2.47176	38.6941	3.9685	9.94097e-10	3.89291e-07	up	common up	methyltransferase, putative
Os09g33470.1	13109.m03325	0	14.5121	1e+300	0.00130856	0.0362879	up	common up	mitochondrial carrier protein, putative, expressed
Os05g51130.1	13105.m05500	2.29872	51.1645	4.47624	1.5036e-09	5.26833e-07	up	common up	mitochondrial chaperone BCS1, putative, expressed
Os03g19290.1	13103.m02308	1.91395	18.4331	3.26768	1.07342e-05	0.000805183	up	common up	mitochondrial import inner membrane translocase subunit Tim17, putative, expressed
Os01g19330.1	13101.m02102	0.916875	12.726	3.7949	4.87661e-07	6.49297e-05	up	common up	MYB family transcription factor, putative, expressed
Os01g64360.1	13101.m06927	2.80877	22.1754	2.98095	1.72248e-05	0.00119137	up	common up	MYB family transcription factor, putative, expressed
Os02g41510.1	13102.m04580	2.00483	20.0767	3.32398	1.31077e-05	0.000953672	up	common up	MYB family transcription factor, putative, expressed
Os05g04210.1	13105.m00419	0.27005	20.3068	6.23259	1.07025e-13	2.37499e-10	up	common up	MYB family transcription factor, putative, expressed
Os07g48870.1	13107.m05244	1.93657	9.97153	2.36431	0.000826223	0.0259146	up	common up	MYB family transcription factor, putative, expressed
Os11g45740.1	13111.m04576	5.80119	37.3354	2.68612	3.40151e-05	0.00210648	up	common up	MYB family transcription factor, putative, expressed
Os12g37690.1	13112.m03880	1.81715	21.3754	3.5562	4.08565e-07	5.75645e-05	up	common up	MYB family transcription factor, putative, expressed
Os10g33810.1	13110.m02992	1.1207	6.34761	2.50181	0.000768906	0.0245506	up	common up	myb-related protein Myb4, putative, expressed
Os01g60020.1	13101.m06384	2.83734	28.819	3.34441	6.37853e-07	8.16605e-05	up	common up	NAC domain transcription factor, putative, expressed
Os11g03300.1	13111.m00269	4.14625	49.0187	3.56345	1.38783e-06	0.00015471	up	common up	NAC domain transcription factor, putative, expressed
Os05g51670.1	13105.m05579	22.1017	109.435	2.30784	0.000143316	0.00671401	up	common up	NAD dependent epimerase/dehydratase family protein, putative, expressed
Os07g37730.1	13107.m03886	3.10454	23.6675	2.93046	7.7714e-06	0.000636752	up	common up	NADH-ubiquinone oxidoreductase, mitochondrial precursor, putative, expressed
Os11g14910.1	13111.m01538	0.88519	12.9934	3.87565	1.22745e-07	2.13632e-05	up	common up	NADP-dependent oxidoreductase, putative, expressed
Os07g04560.1	13107.m00396	2.20223	20.0651	3.18765	7.66056e-06	0.000629608	up	common up	no apical meristem protein, putative
Os01g66120.1	13101.m07154	15.8848	107.217	2.75481	1.62652e-05	0.00113981	up	common up	No apical meristem protein, putative, expressed
Os05g34830.1	13105.m03629	5.63673	40.0402	2.82852	0.000487345	0.0174195	up	common up	No apical meristem protein, putative, expressed
Os11g03370.1	13111.m00275	0.846706	12.1104	3.83824	1.04717e-07	1.88412e-05	up	common up	no apical meristem protein, putative, expressed
Os02g30910.1	13102.m03380	2.81219	20.9772	2.89906	1.70769e-05	0.00118731	up	common up	nodulin MtN3 family protein, putative, expressed
Os01g36950.4	13101.m03749	0	29.3561	1e+300	0.000978683	0.0294812	up	common up	N-rich protein, putative, expressed
Os11g01390.1	13111.m00049	0.987161	11.831	3.58314	2.74236e-05	0.00178113	up	common up	OsCML25 - Calmodulin-related calcium sensor protein
Os12g01400.1	13112.m00049	0.632378	7.30547	3.53012	2.04453e-05	0.00138534	up	common up	OsCML26 - Calmodulin-related calcium sensor protein
Os07g37400.1	13107.m03847	1.6693	12.6915	2.92655	5.31741e-05	0.00300631	up	common up	OsFBX257 - F-box domain containing protein, expressed
Os09g17152.1	13109.m01645	1.32542	9.84092	2.89235	6.86742e-05	0.00367645	up	common up	OsFBX319 - F-box domain containing protein, expressed
Os06g30370.1	13106.m03134	0.735146	13.6728	4.21714	7.12562e-08	1.30861e-05	up	common up	osMFT1 MFT-Like1 homologous to Mother of FT and TFL1 gene
Os03g17790.1	13103.m02126	10.364	99.888	3.26873	1.44878e-06	0.000159135	up	common up	OsRCI2-5 - Putative low temperature and salt responsive protein, expressed
Os01g40430.1	13101.m04141	0.229492	7.44451	5.01966	4.39485e-09	1.2319e-06	up	common up	OsWRKY27 - Superfamily of TFs having WRKY and zinc finger domains, expressed
Os06g44010.1	13106.m04617	2.39626	15.6556	2.70782	7.54522e-05	0.00397079	up	common up	OsWRKY28 - Superfamily of TFs having WRKY and zinc finger domains, expressed
Os05g39720.1	13105.m04189	4.8095	25.5552	2.40966	0.000151465	0.00701383	up	common up	OsWRKY70 - Superfamily of TFs having WRKY and zinc finger domains, expressed
Os12g36830.1	13112.m03777	33.1233	433.461	3.70998	2.22045e-16	1.18257e-12	up	common up	pathogenesis-related Bet v I family protein, putative, expressed
Os12g36850.1	13112.m03779	10.1319	161.443	3.99404	1.41489e-05	0.00101282	up	common up	pathogenesis-related Bet v I family protein, putative, expressed
Os01g20980.1	13101.m02230	2.30737	16.2494	2.81606	2.35583e-05	0.00156833	up	common up	pectinesterase, putative, expressed
Os04g55740.1	13104.m05784	4.38414	33.3186	2.92596	9.04253e-06	0.000725282	up	common up	peroxidase precursor, putative, expressed
Os07g48010.1	13107.m05129	10.814	56.8395	2.394	0.00014184	0.00667325	up	common up	peroxidase precursor, putative, expressed
Os07g05365.1	13107.m00489	1.15294	21.3796	4.21285	3.73905e-08	7.32111e-06	up	common up	photosystem II 10 kDa polypeptide, chloroplast precursor, putative, expressed
Os03g52370.2	13103.m05705	89.0617	369.127	2.05124	0.000896764	0.0276274	up	common up	PIII4 - Proteinase inhibitor II family protein precursor, expressed
Os08g04350.1	13108.m00412	4.1997	19.6157	2.22365	0.00139183	0.0377506	up	common up	plastocyanin-like domain containing protein, putative, expressed
Os01g42380.1	13101.m04352	3.18512	30.2973	3.24977	1.47121e-07	2.48227e-05	up	common up	pleiotropic drug resistance protein, putative, expressed
Os05g01380.1	13105.m00064	2.65635	15.5499	2.54938	0.000428881	0.0159062	up	common up	polygalacturonase inhibitor precursor, putative, expressed
Os01g58194.1	13101.m06178	4.07251	22.9761	2.49615	0.000193663	0.0085808	up	common up	protein disulfide isomerase, putative, expressed
Os03g16170.1	13103.m01923	4.26454	39.9026	3.22602	1.08629e-06	0.000126318	up	common up	protein phosphatase 2C, putative, expressed
Os06g48300.1	13106.m05135	0.59074	17.4888	4.88776	2.742e-10	1.23757e-07	up	common up	protein phosphatase 2C, putative, expressed
Os09g15670.1	13109.m01486	4.59259	46.2806	3.33303	3.11211e-07	4.62974e-05	up	common up	protein phosphatase 2C, putative, expressed
Os08g28710.1	13108.m02965	0.328712	12.1622	5.20944	4.82592e-12	5.58736e-09	up	common up	receptor protein kinase CRINKLY4 precursor, putative, expressed
Os02g57840.2	13102.m06690	3.08052	14.6637	2.251	0.00189249	0.0462342	up	common up	remorin C-terminal domain containing protein, putative, expressed
Os09g34160.1	13109.m03430	0.382538	5.52695	3.85281	1.47282e-07	2.48227e-05	up	common up	resistance protein, putative, expressed
Os09g25690.1	13109.m02462	2.81684	19.7255	2.80792	0.000104013	0.00522596	up	common up	retrotransposon protein, putative, unclassified
Os10g31330.5	13110.m07877	20.8952	123.029	2.55775	3.69e-05	0.00223829	up	common up	retrotransposon protein, putative, unclassified, expressed
Os10g31460.5	13110.m02736	3.8335	28.7072	2.90468	4.65277e-05	0.00270521	up	common up	retrotransposon protein, putative, unclassified, expressed
Os10g31460.2	13110.m02737	3.13549	23.0385	2.87729	5.68607e-05	0.00315447	up	common up	retrotransposon protein, putative, unclassified, expressed
Os12g15530.1	13112.m01638	1.66254	11.2338	2.75639	3.31281e-05	0.00206114	up	common up	retrotransposon protein, putative, unclassified, expressed
Os02g40900.1	13102.m04566	1.47305	10.3812	2.8171	0.000186047	0.00829858	up	common up	RNA recognition motif containing protein, putative, expressed
Os06g13560.2	13106.m01493	3.71447	21.278	2.51814	0.000261215	0.0108179	up	common up	SAM dependent carboxyl methyltransferase, putative, expressed
Os06g13560.4	13106.m01492	0.621326	9.80993	3.98082	7.09372e-07	8.95255e-05	up	common up	SAM dependent carboxyl methyltransferase, putative, expressed
Os07g03288.1	13107.m00269	1.78745	24.2606	3.76264	2.01027e-06	0.000206685	up	common up	SCP-like extracellular protein
Os07g03377.1	13107.m00278	1.78745	24.2606	3.76264	2.01027e-06	0.000206685	up	common up	SCP-like extracellular protein
Os07g03279.1	13107.m00268	26.3436	149.708	2.50662	5.49243e-05	0.00307265	up	common up	SCP-like extracellular protein, expressed
Os07g03368.1	13107.m00277	35.508	203.741	2.52052	5.1502e-05	0.00293672	up	common up	SCP-like extracellular protein, expressed
Os07g03458.1	13107.m00286	30.6227	174.22	2.50824	5.43589e-05	0.00306087	up	common up	SCP-like extracellular protein, expressed
Os07g03580.1	13107.m00298	2.00159	22.5762	3.49558	2.55716e-06	0.000255995	up	common up	SCP-like extracellular protein, expressed
Os09g10620.1	13109.m00934	0.378294	5.11314	3.75663	3.8194e-05	0.00230106	up	common up	seed maturation protein LEA 4, putative
Os01g50400.1	13101.m05243	1.74175	18.5915	3.41603	1.18659e-06	0.000134458	up	common up	STE_MEKK_ste11_MAP3K.5 - STE kinases include homologs to sterile 7, sterile 11 and sterile 20 from yeast, expressed
Os12g26960.1	13112.m02741	3.43977	20.5735	2.5804	0.000493284	0.0176081	up	common up	THION34 - Plant thionin family protein precursor, expressed
Os05g03920.1	13105.m00385	2.77765	18.2306	2.71443	6.95874e-05	0.00371351	up	common up	TKL_IRAK_DUF26-lf.3 - DUF26 kinases have homology to DUF26 containing loci, expressed
Os02g43750.1	13102.m04860	2.71527	11.4332	2.07406	0.00156116	0.040757	up	common up	transcription initiation factor, putative, expressed
Os08g02030.1	13108.m00136	0.654308	12.3798	4.24188	9.30166e-09	2.3149e-06	up	common up	transferase family protein, putative, expressed
Os10g21590.1	13110.m01788	1.0368	10.8425	3.38648	5.36941e-06	0.000464227	up	common up	transporter family protein, putative, expressed
Os02g33590.1	13102.m03644	0.240312	8.97762	5.22335	5.10174e-11	3.02829e-08	up	common up	U-box domain-containing protein, putative, expressed
Os10g39100.1	13110.m03572	4.81217	20.8413	2.11468	0.00146882	0.0390741	up	common up	uncharacterized Cys-rich domain containing protein, putative, expressed
Os03g19270.3	13103.m02302	0.274797	7.98965	4.86169	4.26337e-07	5.91298e-05	up	common up	universal stress protein domain containing protein, putative, expressed
Os05g07810.1	13105.m00856	0.2028	12.0716	5.89542	1.83769e-11	1.57857e-08	up	common up	universal stress protein domain containing protein, putative, expressed
Os06g11450.1	13106.m01242	1.7638	8.37408	2.24724	0.0013192	0.0363727	up	common up	zinc finger, C3HC4 type domain containing protein, expressed
Os07g05830.1	13107.m00546	0.23301	9.80821	5.39553	2.04293e-10	9.89114e-08	up	common up	zinc-finger protein, putative, expressed
Os03g32220.1	13103.m03673	0.310796	10.8491	5.12547	2.24472e-10	1.0674e-07	up	common up	ZOS3-11 - C2H2 zinc finger protein, expressed
Os05g37190.1	13105.m03874	2.55691	16.622	2.70062	5.86362e-05	0.00323946	up	common up	ZOS5-08 - C2H2 zinc finger protein, expressed
Uniquely up regulated DEGs in IR29-PS
Os10g28350.1	13110.m02410	5.27035	29.0516	2.46265	0.000274471	0.0111904	up	IR-PS specific	1,2-dihydroxy-3-keto-5-methylthiopentene dioxygenase protein, putative, expressed
Os06g11200.1	13106.m01213	0.350694	17.8134	5.66661	1.36765e-09	4.85587e-07	up	IR-PS specific	12-oxophytodienoate reductase, putative, expressed
Os08g35740.2	13108.m03749	1.97859	14.1975	2.8431	0.000209538	0.00908759	up	IR-PS specific	12-oxophytodienoate reductase, putative, expressed
Os03g50290.1	13103.m05467	31.9067	85.5904	1.42359	6.92476e-06	0.000576249	up	IR-PS specific	14-3-3 protein, putative, expressed
Os05g49900.1	13105.m05346	2.63104	13.0188	2.30689	0.000457526	0.0166441	up	IR-PS specific	3-ketoacyl-CoA synthase, putative, expressed
Os03g44380.1	13103.m04776	0.578564	5.81165	3.3284	1.06109e-05	0.000805183	up	IR-PS specific	9-cis-epoxycarotenoid dioxygenase 1, chloroplast precursor, putative, expressed
Os01g50100.1	13101.m05215	1.94968	22.1159	3.50377	3.85972e-06	0.000353198	up	IR-PS specific	ABC transporter, ATP-binding protein, putative, expressed
Os05g03480.2	13105.m00332	14.1364	41.5507	1.55546	0.000609598	0.0207053	up	IR-PS specific	acyl-coenzyme A dehydrogenase, mitochondrial precursor, putative, expressed
Os05g07090.1	13105.m00773	6.0578	25.6702	2.08323	0.00143183	0.0384746	up	IR-PS specific	acyl-coenzyme A dehydrogenase, mitochondrial precursor, putative, expressed
Os04g57540.1	13104.m06025	6.25733	34.9493	2.48164	0.000272213	0.0111542	up	IR-PS specific	adenylate kinase, putative, expressed
Os05g43570.1	13105.m04590	0	13.2717	1e+300	0.00111409	0.0324584	up	opposite	AGC_AGC_other_NDRh_TRCd.2 - ACG kinases include homologs to PKA, PKG and PKC, expressed
Os02g49720.2	13102.m05640	1.02401	6.57836	2.6835	0.000532109	0.0186602	up	IR-PS specific	aldehyde dehydrogenase, putative, expressed
Os03g12890.2	13103.m01480	10.9269	37.2775	1.77042	0.000546218	0.0190632	up	IR-PS specific	aminotransferase domain containing protein, putative, expressed
Os09g39850.1	13109.m04007	0.973439	6.69913	2.78281	0.00069929	0.0228764	up	IR-PS specific	AP2 domain containing protein
Os02g42585.1	13102.m12308	0.394598	9.64569	4.61143	6.15474e-10	2.56085e-07	up	IR-PS specific	AP2 domain containing protein, expressed
Os03g22170.1	13103.m02665	0.365539	6.36358	4.12174	3.41446e-07	4.91479e-05	up	IR-PS specific	AP2 domain containing protein, expressed
Os08g36920.1	13108.m03882	2.46002	12.4791	2.34278	0.00100462	0.0300019	up	IR-PS specific	AP2 domain containing protein, expressed
Os11g32110.3	13111.m03124	0	8.78686	1e+300	0.000693254	0.0227673	up	IR-PS specific	auxin response factor, putative, expressed
Os11g06150.1	13111.m00611	0.321386	14.564	5.50196	7.63822e-11	4.23746e-08	up	IR-PS specific	basic proline-rich protein precursor, putative, expressed
Os01g04050.1	13101.m00359	41.6346	198.817	2.25559	0.000212876	0.00918746	up	IR-PS specific	BBTI12 - Bowman-Birk type bran trypsin inhibitor precursor, expressed
Os06g47360.1	13106.m05026	5.80183	42.3317	2.86716	0.000210159	0.00909317	up	IR-PS specific	beta-expansin precursor, putative, expressed
Os09g29710.1	13109.m02946	20.7506	118.086	2.50861	8.11913e-05	0.00421631	up	IR-PS specific	beta-expansin precursor, putative, expressed
Os10g26940.1	13110.m02303	16.199	65.0711	2.00611	0.00123438	0.0347466	up	IR-PS specific	BURP domain containing protein, expressed
Os02g52780.1	13102.m06015	2.61223	16.6141	2.66906	9.07969e-05	0.00464968	up	IR-PS specific	bZIP transcription factor, putative, expressed
Os02g20970.1	13102.m02350	2.97756	19.6214	2.72023	1.16133e-05	0.000863825	up	IR-PS specific	C2 domain containing protein, putative, expressed
Os01g43460.2	13101.m15052	0.548489	11.0735	4.3355	2.44e-08	5.1124e-06	up	IR-PS specific	C4-dicarboxylate transporter/malic acid transport protein, expressed
Os02g34600.1	13102.m03749	6.40952	26.5865	2.05241	0.00134556	0.0367497	up	IR-PS specific	CAMK_CAMK_like.13 - CAMK includes calcium/calmodulin depedent protein kinases, expressed
Os12g03810.2	13112.m00343	10.0205	35.0994	1.8085	0.000619468	0.020897	up	IR-PS specific	CAMK_KIN1/SNF1/Nim1_like.37 - CAMK includes calcium/calmodulin depedent protein kinases, expressed
Os11g03970.1	13111.m00340	3.37111	23.8802	2.82452	0.000587055	0.0200934	up	IR-PS specific	CAMK_KIN1/SNF1/Nim1_like.5 - CAMK includes calcium/calmodulin depedent protein kinases, expressed
Os06g51150.1	13106.m05511	2.90306	17.9368	2.62727	0.000373958	0.0142259	up	IR-PS specific	catalase isozyme B, putative, expressed
Os10g22520.1	13110.m01889	6.92868	49.3355	2.83197	1.02566e-05	0.000784836	up	IR-PS specific	cellulase, putative, expressed
Os06g51050.1	13106.m05494	1.42173	7.12973	2.3262	0.00165428	0.0423574	up	IR-PS specific	CHIT7 - Chitinase family protein precursor, expressed
Os08g27070.1	13108.m02792	3.73575	53.6364	3.84374	1.57283e-07	2.63415e-05	up	IR-PS specific	co-chaperone protein SBA1, putative, expressed
Os01g20850.1	13101.m02209	0.29941	10.2008	5.09041	0.000615432	0.0208385	up	IR-PS specific	conserved hypothetical protein
Os05g14580.1	13105.m01534	1.88403	15.728	3.06144	9.11325e-05	0.00465072	up	IR-PS specific	conserved hypothetical protein
Os09g27410.1	13109.m02666	1.00256	8.71125	3.1192	0.00106691	0.031449	up	IR-PS specific	conserved hypothetical protein
Os12g05870.1	13112.m00595	0.84361	9.41896	3.48092	1.73228e-05	0.00119196	up	IR-PS specific	Cupin domain containing protein
Os07g34280.1	13107.m03490	0.354105	5.68265	4.00431	3.30267e-07	4.83224e-05	up	IR-PS specific	CXE carboxylesterase, putative, expressed
Os01g58890.1	13101.m06255	30.4869	89.2847	1.55022	1.14248e-06	0.00013063	up	IR-PS specific	cysteine proteinase inhibitor precursor protein, putative, expressed
Os03g16950.1	13103.m02020	4.03501	42.092	3.3829	4.3676e-07	6.02616e-05	up	IR-PS specific	cysteine-rich repeat secretory protein 55 precursor, putative, expressed
Os03g16960.1	13103.m02021	1.77942	65.3298	5.19826	2.69638e-11	2.05148e-08	up	IR-PS specific	cysteine-rich repeat secretory protein 55 precursor, putative, expressed
Os07g23570.1	13107.m02314	0.0185314	7.84227	8.72516	7.10543e-15	2.70301e-11	up	IR-PS specific	cytochrome P450 72A1, putative, expressed
Os06g30640.1	13106.m03167	0.838893	5.03936	2.58668	0.00100863	0.0300434	up	IR-PS specific	cytochrome P450, putative
Os02g26810.1	13102.m02911	1.25894	8.78289	2.80248	7.07482e-05	0.00376414	up	IR-PS specific	cytochrome P450, putative, expressed
Os02g36030.1	13102.m03921	0.243357	6.52637	4.74513	2.41415e-09	7.5631e-07	up	IR-PS specific	cytochrome P450, putative, expressed
Os02g26770.1	13102.m02906	1.19765	8.4437	2.81767	7.34351e-05	0.00387997	up	IR-PS specific	cytochrome P450, putative, expressed
Os02g36280.1	13102.m03950	0.550336	6.53195	3.56913	1.68586e-06	0.000180292	up	IR-PS specific	cytochrome P450, putative, expressed
Os06g37224.1	13106.m03854	1.15958	15.2126	3.7136	1.35618e-07	2.32993e-05	up	IR-PS specific	cytochrome P450, putative, expressed
Os10g30390.1	13110.m02616	0.204523	8.37361	5.35552	2.52607e-11	1.97843e-08	up	IR-PS specific	cytochrome P450, putative, expressed
Os02g50350.1	13102.m05713	14.4674	74.3704	2.36192	0.00012358	0.00600512	up	IR-PS specific	dihydroorotate dihydrogenase protein, putative, expressed
Os03g16860.2	13103.m02006	31.6388	88.3767	1.48197	0.00123077	0.0346818	up	IR-PS specific	DnaK family protein, putative, expressed
Os07g41230.1	13107.m04287	1.90877	9.85911	2.36881	0.000732772	0.0237096	up	IR-PS specific	esterase, putative, expressed
Os11g06770.2	13111.m09202	0.088528	5.53633	5.96665	1.65114e-10	8.14226e-08	up	IR-PS specific	ethylene-responsive transcription factor ERF110, putative, expressed
Os03g09170.1	13103.m01059	5.37753	24.1516	2.1671	0.00102402	0.0304338	up	IR-PS specific	ethylene-responsive transcription factor, putative, expressed
Os01g47460.1	13101.m04897	1.55143	7.37926	2.24987	0.00151603	0.0399707	up	IR-PS specific	expressed protein
Os01g55160.1	13101.m05805	2.7738	13.2782	2.25913	0.00162839	0.0419366	up	IR-PS specific	expressed protein
Os02g11859.1	13102.m01286	5.15945	39.9369	2.95243	2.21379e-05	0.00147747	up	IR-PS specific	expressed protein
Os02g11870.1	13102.m01287	0.539639	6.32911	3.55194	9.34168e-06	0.000740356	up	IR-PS specific	expressed protein
Os02g32580.1	13102.m03525	7.37034	31.2391	2.08355	0.0014055	0.0379971	up	IR-PS specific	expressed protein
Os03g07190.1	13103.m00801	4.87904	35.6668	2.86991	0.000111213	0.00552516	up	IR-PS specific	expressed protein
Os03g16730.1	13103.m01989	1.00846	7.60953	2.91566	0.000121763	0.00593851	up	IR-PS specific	expressed protein
Os03g50870.1	13103.m05532	21.2779	135.72	2.67321	9.11833e-06	0.000726982	up	IR-PS specific	expressed protein
Os03g53540.1	13103.m05846	0.688195	5.04041	2.87265	0.000385324	0.0146165	up	IR-PS specific	expressed protein
Os03g07200.2	13103.m00802	4.00143	19.2884	2.26915	0.00127793	0.0355961	up	IR-PS specific	expressed protein
Os04g28360.1	13104.m02685	0.339201	11.3527	5.06475	0.00127717	0.0355961	up	IR-PS specific	expressed protein
Os04g44530.1	13104.m04440	3.45257	18.7421	2.44054	0.000763285	0.0244297	up	IR-PS specific	expressed protein
Os04g06520.1	13104.m00572	0.619065	6.5594	3.4054	5.1926e-05	0.00295457	up	IR-PS specific	expressed protein
Os06g04220.1	13106.m00374	1.86475	16.6887	3.16182	4.56178e-05	0.00266394	up	IR-PS specific	expressed protein
Os06g20820.1	13106.m02226	2.53891	21.2364	3.06426	8.12261e-05	0.00421631	up	IR-PS specific	expressed protein
Os08g05780.1	13108.m00569	0.441634	5.73141	3.69797	4.43494e-06	0.000392352	up	IR-PS specific	expressed protein
Os09g10010.1	13109.m00873	13.7497	67.9537	2.30515	0.000496361	0.0176706	up	IR-PS specific	expressed protein
Os09g19890.2	13109.m01875	0.992184	7.54359	2.92657	0.000371132	0.0141386	up	IR-PS specific	expressed protein
Os09g23590.1	13109.m02230	77.349	661.944	3.09725	2.99356e-06	0.000289874	up	IR-PS specific	expressed protein
Os09g17146.1	13109.m01644	0.201635	5.48032	4.76444	3.27052e-09	9.57041e-07	up	IR-PS specific	expressed protein
Os09g23595.1	13109.m02231	2.13918	16.0803	2.91017	0.000268129	0.0110355	up	IR-PS specific	expressed protein
Os10g40350.1	13110.m03737	3.6682	45.6455	3.63733	0.000451012	0.0164715	up	IR-PS specific	expressed protein
Os10g24690.1	13110.m02073	0.510357	5.47471	3.4232	2.06866e-05	0.00139813	up	IR-PS specific	expressed protein
Os10g26150.1	13110.m02224	12.834	86.23	2.74822	0.000468696	0.0168889	up	IR-PS specific	expressed protein
Os10g32680.1	13110.m02855	9.83651	36.859	1.9058	0.000270187	0.0111031	up	IR-PS specific	expressed protein
Os11g07950.1	13111.m00835	1.93503	13.5952	2.81267	9.20486e-05	0.00468674	up	IR-PS specific	expressed protein
Os11g10470.1	13111.m01110	10.2747	194.991	4.24624	6.32414e-11	3.66099e-08	up	IR-PS specific	expressed protein
Os01g63410.1	13101.m06804	10.8658	62.2288	2.51778	0.000143463	0.00671401	up	opposite	expressed protein
Os08g04630.1	13108.m00444	2.45141	11.9755	2.2884	0.000607519	0.0207053	up	IR-PS specific	external NADH-ubiquinone oxidoreductase 1, mitochondrial precursor, putative, expressed
Os03g03370.1	13103.m00317	3.3542	23.042	2.78023	0.00141976	0.0382896	up	IR-PS specific	fatty acid hydroxylase, putative, expressed
Os05g28760.1	13105.m02961	0.566169	6.31635	3.47979	0.000429542	0.0159086	up	IR-PS specific	GCRP1 - Glycine and cysteine rich family protein precursor, putative
Os06g06230.1	13106.m00638	0.705245	5.03437	2.83562	0.000666036	0.0221698	up	IR-PS specific	GDSL-like lipase/acylhydrolase, putative
Os06g50940.1	13106.m05484	3.93059	25.1175	2.67587	0.000112951	0.00559067	up	IR-PS specific	GDSL-like lipase/acylhydrolase, putative, expressed
Os10g25400.1	13110.m02141	1.34383	10.6143	2.98159	3.36898e-05	0.0020912	up	IR-PS specific	GDSL-like lipase/acylhydrolase, putative, expressed
Os01g55240.1	13101.m05812	2.97049	13.9098	2.22733	0.000931295	0.0283747	up	IR-PS specific	gibberellin 2-beta-dioxygenase, putative, expressed
Os01g11150.1	13101.m01203	0.886577	7.22798	3.02727	5.87643e-05	0.00323982	up	IR-PS specific	gibberellin 2-beta-dioxygenase, putative, expressed
Os02g40890.2	13102.m04564	2.64963	28.5508	3.42967	3.21702e-06	0.000307047	up	IR-PS specific	GLTP domain containing protein, putative, expressed
Os01g48960.1	13101.m05086	0.977313	5.8177	2.57356	0.000353813	0.0136802	up	IR-PS specific	glutamate synthase, chloroplast precursor, putative, expressed
Os08g40690.1	13108.m04352	0.483787	5.17171	3.4182	1.39868e-05	0.00100392	up	IR-PS specific	glycosyl hydrolase, putative, expressed
Os11g47530.1	13111.m04735	0.53436	7.83566	3.87417	7.79244e-07	9.60671e-05	up	IR-PS specific	glycosyl hydrolase, putative, expressed
Os11g47510.1	13111.m04733	0.293377	10.7639	5.1973	1.36763e-06	0.000153665	up	IR-PS specific	glycosyl hydrolase, putative, expressed
Os01g71340.1	13101.m07770	35.2959	160.692	2.18673	0.000265042	0.0109423	up	IR-PS specific	glycosyl hydrolases family 17, putative, expressed
Os01g71860.1	13101.m07830	0.679523	6.85736	3.33506	4.01412e-06	0.000364819	up	IR-PS specific	glycosyl hydrolases family 17, putative, expressed
Os07g48830.1	13107.m05237	4.36421	32.6642	2.90392	9.70524e-06	0.000757891	up	IR-PS specific	glycosyl transferase 8 domain containing protein, putative, expressed
Os01g63230.1	13101.m06784	3.89053	20.3974	2.39035	0.000182609	0.00817259	up	IR-PS specific	growth regulator related protein, putative, expressed
Os01g42190.1	13101.m04332	1.29752	8.12991	2.64748	0.000336729	0.01321	up	IR-PS specific	heat shock protein DnaJ, putative, expressed
Os03g56540.1	13103.m06170	3.41832	22.2636	2.70333	0.000276026	0.0112047	up	IR-PS specific	heat shock protein DnaJ, putative, expressed
Os10g28340.5	13110.m07871	1.15827	6.55678	2.50102	0.000655502	0.0219013	up	IR-PS specific	heat stress transcription factor, putative, expressed
Os05g44760.1	13105.m04741	0.0920924	5.77663	5.971	1.44773e-12	1.83579e-09	up	IR-PS specific	hexokinase, putative, expressed
Os02g12350.1	13102.m01336	0	5.34133	1e+300	0.00182953	0.0451516	up	IR-PS specific	histone deacetylase, putative, expressed
Os03g61360.1	13103.m06758	2.70495	16.357	2.59624	0.000282071	0.0113635	up	IR-PS specific	hydrolase, alpha/beta fold family domain containing protein, expressed
Os05g46460.4	13105.m04956	2.97321	16.9494	2.51114	0.000305067	0.0121248	up	IR-PS specific	hydrolase, alpha/beta fold family domain containing protein, expressed
Os06g24730.1	13106.m02654	11.6532	54.0277	2.21297	0.000281812	0.0113635	up	IR-PS specific	hydrolase, alpha/beta fold family domain containing protein, expressed
Os02g46370.1	13102.m05205	3.45946	19.734	2.51207	0.000370446	0.0141327	up	IR-PS specific	hypothetical protein
Os05g03960.1	13105.m00390	21.3823	134.579	2.65396	0.000195241	0.008622	up	IR-PS specific	hypothetical protein
Os05g11600.1	13105.m01256	0.387406	7.23106	4.22229	0.000398606	0.0150347	up	IR-PS specific	hypothetical protein
Os06g49629.1	13106.m05316	0.844047	5.04253	2.57875	0.00114613	0.0331024	up	IR-PS specific	hypothetical protein
Os07g08800.1	13107.m00874	0.93907	19.7443	4.39406	1.63695e-05	0.0011441	up	IR-PS specific	hypothetical protein
Os08g10500.1	13108.m23056	7.3891	44.9851	2.60598	0.000554783	0.0192674	up	IR-PS specific	hypothetical protein
Os08g42800.1	13108.m04630	0.458461	7.08193	3.94927	3.19016e-06	0.000305579	up	IR-PS specific	hypothetical protein
Os09g10660.1	13109.m00938	0.370788	7.91701	4.41629	3.0603e-06	0.000295263	up	IR-PS specific	hypothetical protein
Os12g07250.1	13112.m00756	0.180045	10.4874	5.86416	4.39629e-07	6.03448e-05	up	IR-PS specific	hypothetical protein
Os08g42740.5	13108.m04621	2.6313	11.5952	2.13967	0.00131479	0.0363569	up	IR-PS specific	IBR domain containing protein, putative, expressed
Os07g08430.1	13107.m00835	13.9905	55.1556	1.97906	0.000174059	0.00784267	up	IR-PS specific	indole-3-glycerol phosphate lyase, chloroplast precursor, putative, expressed
Os02g26720.1	13102.m02901	0.571611	9.35764	4.03304	8.92365e-08	1.62759e-05	up	IR-PS specific	Inositol 1, 3, 4-trisphosphate 5/6-kinase, putative, expressed
Os12g18560.1	13112.m01971	0.170169	8.74021	5.68263	1.64873e-11	1.46346e-08	up	IR-PS specific	invertase/pectin methylesterase inhibitor family protein, putative, expressed
Os01g25280.1	13101.m02679	4.22464	40.2273	3.25128	5.28686e-06	0.000458579	up	IR-PS specific	jacalin-like lectin domain containing protein, expressed
Os01g24710.1	13101.m02614	41.451	315.252	2.92703	4.87521e-11	3.02829e-08	up	IR-PS specific	jacalin-like lectin domain containing protein, expressed
Os01g13470.1	13101.m01481	1.36047	9.83691	2.8541	0.000139624	0.00660401	up	IR-PS specific	KH domain containing protein, putative, expressed
Os09g36520.1	13109.m03602	0	18.6366	1e+300	0.000619949	0.020897	up	IR-PS specific	ki1 protein, putative, expressed
Os01g21250.1	13101.m02261	81.6747	518.279	2.66577	2.08086e-09	6.98232e-07	up	IR-PS specific	late embryogenesis abundant protein, putative
Os03g62620.4	13103.m06920	1.62401	9.30342	2.5182	0.000916707	0.0280586	up	IR-PS specific	late embryogenesis abundant protein, putative, expressed
Os08g40270.1	13108.m04303	0.751211	5.32343	2.82507	9.5106e-05	0.00482396	up	IR-PS specific	lectin-like protein kinase, putative
Os08g39840.1	13108.m04254	1.64517	12.0712	2.87527	1.60316e-05	0.0011264	up	IR-PS specific	lipoxygenase, chloroplast precursor, putative, expressed
Os03g50960.2	13103.m05539	6.35188	34.0311	2.4216	0.000394652	0.0149278	up	IR-PS specific	LTPL118 - Protease inhibitor/seed storage/LTP family protein precursor, expressed
Os03g02685.1	13103.m12834	34.1532	134.184	1.97411	0.00149391	0.0396228	up	IR-PS specific	lysM domain containing protein, putative, expressed
Os04g35250.1	13104.m03427	0.574117	5.07475	3.14392	4.61006e-05	0.00268624	up	IR-PS specific	MONOCULM 1, putative
Os04g13210.1	13104.m01212	2.72673	14.2067	2.38133	0.000207125	0.00903238	up	IR-PS specific	multidrug resistance-associated protein, putative, expressed
Os01g03720.1	13101.m00323	1.43708	8.89716	2.6302	0.000236479	0.0100114	up	IR-PS specific	MYB family transcription factor, putative, expressed
Os05g37060.1	13105.m03846	0.805433	10.5005	3.70455	2.6943e-06	0.000267711	up	IR-PS specific	MYB family transcription factor, putative, expressed
Os01g13740.2	13101.m01514	1.4145	7.50784	2.40811	0.00130329	0.0362268	up	IR-PS specific	myb-like DNA-binding domain containing protein, expressed
Os03g60080.1	13103.m06594	18.587	147.508	2.98842	1.01243e-06	0.000118767	up	IR-PS specific	NAC domain-containing protein 67, putative, expressed
Os01g72460.1	13101.m07896	9.61258	44.7736	2.21965	0.000618129	0.0208885	up	IR-PS specific	NADPH quinone oxidoreductase, putative, expressed
Os04g33490.1	13104.m03238	0	14.336	1e+300	0.00156322	0.0407576	up	IR-PS specific	neutral/alkaline invertase, putative, expressed
Os07g48450.1	13107.m05187	9.10947	36.6869	2.00983	0.000219777	0.00946673	up	IR-PS specific	no apical meristem protein, putative, expressed
Os11g08210.1	13111.m00864	10.8887	47.2522	2.11755	0.000586711	0.0200934	up	IR-PS specific	no apical meristem protein, putative, expressed
Os04g01470.1	13104.m00056	1.42141	24.6769	4.11776	1.31018e-08	3.06744e-06	up	IR-PS specific	O-methyltransferase, putative, expressed
Os09g17530.1	13109.m01681	0.106121	10.5228	6.63166	6.39711e-13	1.00205e-09	up	IR-PS specific	OsFBX321 - F-box domain containing protein
Os01g58290.1	13101.m06188	2.6865	14.2864	2.41084	0.000285781	0.0114609	up	IR-PS specific	OsSub9 - Putative Subtilisin homologue, expressed
Os04g51040.1	13104.m05190	1.26075	6.08106	2.27004	0.00119809	0.0339699	up	IR-PS specific	OsWAK50 - OsWAK receptor-like protein kinase, expressed
Os01g09100.1	13101.m00963	5.01006	24.6891	2.30097	0.000745594	0.0239498	up	IR-PS specific	OsWRKY10 - Superfamily of TFs having WRKY and zinc finger domains, expressed
Os11g29870.1	13111.m02887	3.27166	13.5641	2.05169	0.00139764	0.0378613	up	IR-PS specific	OsWRKY72 - Superfamily of TFs having WRKY and zinc finger domains, expressed
Os05g50610.2	13105.m05431	0.785704	6.71459	3.09524	0.000115758	0.00569782	up	IR-PS specific	OsWRKY8v2 - Superfamily of TFs having WRKY and zinc finger domains
Os04g37490.1	13104.m03581	5.29504	24.712	2.2225	0.00163788	0.0420589	up	IR-PS specific	oxidoreductase, aldo/keto reductase family protein, putative, expressed
Os12g36840.1	13112.m03778	0.145694	6.8767	5.56071	3.12397e-09	9.34699e-07	up	IR-PS specific	pathogenesis-related Bet v I family protein, putative, expressed
Os01g14550.1	13101.m01601	1.7129	10.3664	2.59741	0.000355056	0.0137026	up	IR-PS specific	pathogen-related protein, putative, expressed
Os11g06130.4	13111.m00607	0.949552	5.50757	2.5361	0.00133621	0.0366628	up	IR-PS specific	PHD-finger family protein, expressed
Os05g21180.1	13105.m02239	3.34356	16.1231	2.26967	0.000882654	0.0272987	up	IR-PS specific	phosphatidic acid phosphatase-related, putative, expressed
Os08g37790.1	13108.m03988	0	36.0065	1e+300	0.000468682	0.0168889	up	opposite	phospho-2-dehydro-3-deoxyheptonate aldolase, chloroplast precursor, putative, expressed
Os06g41360.2	13106.m04317	1.82598	10.6148	2.53933	0.00044902	0.0164715	up	IR-PS specific	phosphoribosyl transferase, putative, expressed
Os07g05360.1	13107.m00487	15.6375	74.2756	2.24788	0.000364231	0.0139556	up	IR-PS specific	photosystem II 10 kDa polypeptide, chloroplast precursor, putative, expressed
Os04g42800.1	13104.m04232	0	5.45688	1e+300	0.00180894	0.0447284	up	IR-PS specific	photosystem-II repair protein, putative, expressed
Os03g48310.1	13103.m05211	2.25437	11.4425	2.3436	0.000317676	0.0125507	up	IR-PS specific	plasma membrane ATPase, putative, expressed
Os03g50160.1	13103.m05456	16.6594	90.216	2.43705	0.000131574	0.0063016	up	IR-PS specific	plastocyanin-like domain containing protein, putative, expressed
Os08g04340.1	13108.m00411	4.67993	27.4043	2.54984	0.000937584	0.0285011	up	IR-PS specific	plastocyanin-like domain containing protein, putative, expressed
Os08g37670.1	13108.m03972	61.8222	294.737	2.25323	0.000166201	0.0075268	up	IR-PS specific	plastocyanin-like domain containing protein, putative, expressed
Os07g39270.1	13107.m04065	0.852796	5.27467	2.62881	0.000996059	0.0298358	up	IR-PS specific	polyprenyl synthetase, putative, expressed
Os01g43170.1	13101.m04453	0	10.2847	1e+300	0.00111132	0.0324489	up	IR-PS specific	polypyrimidine tract-binding protein, putative, expressed
Os12g04290.1	13112.m00409	7.86933	36.6371	2.21899	0.000659237	0.0219985	up	IR-PS specific	PP2A regulatory subunit TAP46, putative, expressed
Os08g24630.1	13108.m02526	0.433614	5.94673	3.77761	2.31991e-06	0.000234893	up	IR-PS specific	protein kinase domain containing protein, expressed
Os02g02780.1	13102.m00233	2.65353	15.7872	2.57277	0.000548571	0.0191203	up	IR-PS specific	protein kinase family protein, putative, expressed
Os04g56110.3	13104.m05832	0.493876	7.43972	3.91303	4.30455e-06	0.000384094	up	IR-PS specific	protein kinase, putative, expressed
Os12g09640.1	13112.m01024	1.00741	5.85216	2.53831	0.00122988	0.0346818	up	IR-PS specific	protein phosphatase 2C, putative, expressed
Os07g16970.1	13107.m01777	1.5918	7.55871	2.24748	0.00197396	0.047441	up	IR-PS specific	rab GDP dissociation inhibitor alpha, putative, expressed
Os05g24010.1	13105.m02449	2.17146	10.7786	2.31143	0.000740193	0.0238627	up	IR-PS specific	receptor protein kinase-like, putative, expressed
Os10g25020.1	13110.m02103	9.08032	44.866	2.30481	0.000835793	0.0261839	up	IR-PS specific	red chlorophyll catabolite reductase, putative
Os06g35700.1	13106.m03686	4.32281	36.5145	3.07843	1.45217e-06	0.000159135	up	IR-PS specific	reticuline oxidase-like protein precursor, putative, expressed
Os10g31320.1	13110.m02717	39.9116	238.647	2.57999	9.17086e-09	2.30388e-06	up	IR-PS specific	retrotransposon protein, putative, unclassified, expressed
Os10g31460.1	13110.m02733	0.91315	6.60293	2.85418	0.000274832	0.0111904	up	IR-PS specific	retrotransposon protein, putative, unclassified, expressed
Os09g06770.1	13109.m00516	1.17659	7.9516	2.75663	0.000530198	0.0186262	up	IR-PS specific	RING finger protein, putative, expressed
Os02g54254.1	13102.m06213	1.65924	19.2891	3.53919	2.2276e-07	3.57342e-05	up	IR-PS specific	saccharopine dehydrogenase, putative, expressed
Os07g03590.1	13107.m00299	1.04545	10.6489	3.34851	6.3634e-06	0.000532865	up	IR-PS specific	SCP-like extracellular protein, expressed
Os07g03600.1	13107.m00300	1.42561	9.97275	2.80641	0.000289936	0.0115927	up	IR-PS specific	SCP-like extracellular protein, expressed
Os07g03467.1	13107.m00287	0.918053	13.295	3.85616	3.76187e-07	5.38575e-05	up	IR-PS specific	SCP-like extracellular protein, expressed
Os05g47770.1	13105.m05061	0.690753	7.41997	3.42517	0.000119922	0.00587022	up	IR-PS specific	serine/threonine-protein kinase At1g18390 precursor, putative, expressed
Os04g33240.1	13104.m03206	4.48297	20.4561	2.19	0.00117427	0.0334436	up	IR-PS specific	sex determination protein tasselseed-2, putative, expressed
Os05g36070.3	13105.m03781	1.10017	10.5638	3.26333	3.5337e-05	0.00217318	up	IR-PS specific	signal peptide peptidase domain containing protein, expressed
Os05g46760.1	13105.m05000	1.72082	11.8909	2.78869	8.55386e-05	0.00439731	up	IR-PS specific	STE_MEKK_ste11_MAP3K.19 - STE kinases include homologs to sterile 7, sterile 11 and sterile 20 from yeast, expressed
Os01g50370.1	13101.m05240	3.21462	14.701	2.1932	0.00116177	0.0333371	up	IR-PS specific	STE_MEKK_ste11_MAP3K.4 - STE kinases include homologs to sterile 7, sterile 11 and sterile 20 from yeast, expressed
Os01g50410.1	13101.m05244	4.13762	17.6989	2.09679	0.00172873	0.0435685	up	IR-PS specific	STE_MEKK_ste11_MAP3K.6 - STE kinases include homologs to sterile 7, sterile 11 and sterile 20 from yeast, expressed
Os01g50420.1	13101.m05245	3.65363	15.6922	2.10265	0.001636	0.0420513	up	IR-PS specific	STE_MEKK_ste11_MAP3K.7 - STE kinases include homologs to sterile 7, sterile 11 and sterile 20 from yeast, expressed
Os06g29120.2	13106.m03006	1.1997	6.39167	2.41352	0.000765415	0.0244685	up	IR-PS specific	STE_PAK_Ste20_STLK.5 - STE kinases include homologs to sterile 7, sterile 11 and sterile 20 from yeast, expressed
Os04g58280.1	13104.m06116	12.3544	59.2388	2.26152	0.000336903	0.01321	up	IR-PS specific	stem-specific protein TSJT1, putative, expressed
Os06g44260.1	13106.m04651	1.18263	9.37966	2.98754	7.08883e-05	0.00376414	up	IR-PS specific	synthase, putative, expressed
Os10g05660.1	13110.m00486	2.85261	28.0602	3.29817	6.87548e-05	0.00367645	up	IR-PS specific	thaumatin, putative, expressed
Os07g08840.1	13107.m00879	259.756	570.322	1.13462	0	0	up	IR-PS specific	thioredoxin, putative, expressed
Os01g36790.1	13101.m03725	0.478305	6.48614	3.76136	4.2313e-07	5.89923e-05	up	IR-PS specific	TKL_IRAK_DUF26-lf.2 - DUF26 kinases have homology to DUF26 containing loci, expressed
Os04g45940.1	13104.m04612	8.34567	38.0158	2.1875	0.000755049	0.0241952	up	IR-PS specific	transcription factor like protein, putative, expressed
Os11g13970.1	13111.m01428	0.217048	6.95004	5.00093	8.49286e-10	3.47933e-07	up	IR-PS specific	transferase family protein, putative
Os10g23310.1	13110.m01980	0.602721	7.11704	3.56172	2.31137e-06	0.000234893	up	IR-PS specific	transferase family protein, putative, expressed
Os11g07960.1	13111.m00836	1.47583	7.29915	2.30621	0.00143838	0.0386115	up	IR-PS specific	transferase family protein, putative, expressed
Os07g34589.3	13107.m03528	32.5738	195.027	2.58189	5.51116e-05	0.00307666	up	IR-PS specific	translation initiation factor SUI1, putative, expressed
Os03g11900.1	13103.m01345	14.4115	65.8486	2.19193	0.000502825	0.017853	up	IR-PS specific	transporter family protein, putative, expressed
Os07g01560.1	13107.m00066	12.8508	51.8454	2.01236	0.00175598	0.0439474	up	IR-PS specific	transporter family protein, putative, expressed
Os07g17360.2	13107.m01821	2.24516	9.55316	2.08916	0.00210921	0.049837	up	IR-PS specific	transposon protein, putative, unclassified, expressed
Os10g37660.1	13110.m03420	0.889796	7.52488	3.08012	0.000179605	0.00806527	up	IR-PS specific	trehalase precursor, putative, expressed
Os05g06160.1	13105.m00655	0.881276	6.5833	2.90115	0.000518066	0.0182723	up	IR-PS specific	trehalose phosphatase, putative
Os05g03810.1	13105.m00373	1.23787	12.9754	3.38984	9.52764e-06	0.000749132	up	IR-PS specific	trehalose phosphatase, putative
Os12g32130.1	13112.m03276	0.947249	8.16294	3.10727	0.000126824	0.00612923	up	IR-PS specific	trehalose phosphatase, putative
Os08g31980.1	13108.m03320	1.985	14.0938	2.82785	3.63687e-05	0.00222124	up	IR-PS specific	trehalose-6-phosphate synthase, putative, expressed
Os05g25390.1	13105.m02601	2.21574	11.2159	2.33968	0.00134945	0.0367804	up	IR-PS specific	tyrosine protein kinase domain containing protein, putative, expressed
Os07g48730.1	13107.m05225	0.413727	9.67777	4.54793	1.31318e-08	3.06744e-06	up	IR-PS specific	tyrosine protein kinase domain containing protein, putative, expressed
Os09g27010.1	13109.m02619	2.73073	13.7648	2.33363	0.000473605	0.0170427	up	IR-PS specific	tyrosine protein kinase domain containing protein, putative, expressed
Os04g53620.2	13104.m05524	46.2658	151.757	1.71375	0.000404449	0.0152335	up	IR-PS specific	ubiquitin family protein, putative, expressed
Os03g15370.1	13103.m01799	2.08548	12.4927	2.58263	0.000196485	0.00866259	up	IR-PS specific	ubiquitin fusion protein, putative, expressed
Os09g15320.1	13109.m01443	1.5759	14.5378	3.20555	3.29458e-05	0.0020546	up	IR-PS specific	ubiquitin-conjugating enzyme, putative, expressed
Os03g55050.1	13103.m05980	0.354533	7.09131	4.32206	2.83092e-07	4.28321e-05	up	IR-PS specific	UDP-glucoronosyl and UDP-glucosyl transferase domain containing protein, expressed
Os10g17489.1	13110.m01431	2.15318	11.1849	2.377	0.000559439	0.019322	up	IR-PS specific	UDP-glucoronosyl and UDP-glucosyl transferase domain containing protein, expressed
Os05g51390.1	13105.m05535	0.342722	6.61064	4.26968	8.65262e-07	0.000103323	up	IR-PS specific	uncharacterized protein PA4923, putative, expressed
Os01g09810.1	13101.m01049	0.930296	12.0552	3.69582	1.37258e-05	0.000990524	up	IR-PS specific	uncharacterized UPF0114 domain containing protein
Os03g52910.1	13103.m05771	3.56765	25.5339	2.83937	4.71143e-05	0.00272149	up	IR-PS specific	uncharacterized UPF0114 domain containing protein, expressed
Os02g47650.1	13102.m05374	7.1972	37.3179	2.37436	0.000418086	0.0156365	up	IR-PS specific	universal stress protein domain containing protein, putative, expressed
Os01g46440.1	13101.m04771	0.368803	11.394	4.94927	0.0016693	0.0426192	up	IR-PS specific	VQ domain containing protein, putative, expressed
Os03g47280.1	13103.m05089	4.32193	20.9632	2.27811	0.00151369	0.0399486	up	IR-PS specific	VQ domain containing protein, putative, expressed
Os11g46850.1	13111.m04643	2.34388	14.3279	2.61186	0.00116567	0.033338	up	IR-PS specific	wall-associated kinase, putative
Os11g37950.1	13111.m03723	12.3387	63.1241	2.35501	2.70951e-06	0.000268222	up	IR-PS specific	WIP3 - Wound-induced protein precursor, expressed
Os11g37970.1	13111.m03725	37.271	297.396	2.99626	1.08887e-08	2.58888e-06	up	IR-PS specific	WIP5 - Wound-induced protein precursor, expressed
Os10g25290.1	13110.m02129	8.57566	41.1094	2.26115	0.000810788	0.0256724	up	IR-PS specific	ZIM domain containing protein, putative, expressed
Os02g45780.1	13102.m05136	3.70497	24.1281	2.70318	6.16643e-05	0.00337178	up	IR-PS specific	zinc finger, C3HC4 type domain containing protein, expressed
Os04g10680.3	13104.m00961	0	9.12764	1e+300	0.000719981	0.0233809	up	IR-PS specific	zinc finger, C3HC4 type domain containing protein, expressed
Os04g32480.1	13104.m03110	0.168162	7.04981	5.38966	2.36954e-07	3.75586e-05	up	IR-PS specific	zinc-finger protein, putative, expressed
Os04g55920.2	13104.m05804	12.134	64.7773	2.41643	0.000417217	0.015626	up	IR-PS specific	zinc-finger protein, putative, expressed
Os01g63980.1	13101.m06870	0.521366	5.19632	3.31712	1.27693e-05	0.000934155	up	IR-PS specific	ZOS1-17 - C2H2 zinc finger protein, expressed
Commonly down regulated DEGs in IR29-PS and Pok_PS
Os06g04460.1	13106.m00401	11.5518	0	-1e+300	0.000862876	0.0268743	down	common down	hypersensitive-induced response protein, putative, expressed
Os07g36080.2	13107.m03697	20.9326	0	-1e+300	0.00116579	0.033338	down	common down	oxygen evolving enhancer protein 3 domain containing protein, expressed
Os08g03640.1	13108.m00328	89.4907	0	-1e+300	0.000463437	0.0167903	down	common down	60S acidic ribosomal protein P0, putative, expressed
Os09g31502.1	13109.m03157	5.57983	0	-1e+300	0.00179344	0.0445083	down	common down	dehydrogenase, putative, expressed
Uniquely down regulated DEGs in IR29-PS
Os08g01380.2	13108.m00057	713.057	142.361	-2.32447	0.000108987	0.00545528	down	IR-PS specific	2Fe-2S iron-sulfur cluster binding domain containing protein, expressed
Os02g40710.1	13102.m04538	5.21076	0.959356	-2.44135	0.0011335	0.0328087	down	IR-PS specific	ammonium transporter protein, putative, expressed
Os02g51110.1	13102.m05807	50.4456	8.93367	-2.4974	1.87974e-06	0.00019568	down	IR-PS specific	aquaporin protein, putative, expressed
Os06g49880.2	13106.m05352	6.0247	0	-1e+300	0.00188167	0.0460734	down	IR-PS specific	B-box zinc finger family protein, putative, expressed
Os01g52240.1	13101.m05463	780.791	143.254	-2.44637	5.76261e-05	0.00319028	down	IR-PS specific	chlorophyll A-B binding protein, putative, expressed
Os11g13890.1	13111.m01414	565.912	260.075	-1.12165	0	0	down	IR-PS specific	chlorophyll A-B binding protein, putative, expressed
Os07g46990.2	13107.m04982	54.7204	13.7578	-1.99183	0.00133266	0.0366226	down	IR-PS specific	copper/zinc superoxide dismutase, putative, expressed
Os05g47540.1	13105.m05037	61.0028	11.8277	-2.3667	0.000204823	0.00897076	down	IR-PS specific	CPuORF26 - conserved peptide uORF-containing transcript, expressed
Os11g40690.1	13111.m04036	7.02365	0.748983	-3.22922	3.75626e-05	0.00226815	down	IR-PS specific	dehydrogenase, putative, expressed
Os12g12600.1	13112.m01331	18.0514	3.33755	-2.43525	0.0006533	0.0218552	down	IR-PS specific	dirigent, putative, expressed
Os06g01920.1	13106.m00104	6.37373	0.0330834	-7.58989	6.80091e-07	8.62388e-05	down	IR-PS specific	expansin precursor, putative, expressed
Os01g45470.1	13101.m04663	716.2	149.586	-2.25938	0.000514775	0.0181856	down	IR-PS specific	expressed protein
Os03g62670.1	13103.m06934	34.4082	5.29063	-2.70124	6.39185e-05	0.00347364	down	IR-PS specific	expressed protein
Os05g07240.1	13105.m00792	7.42294	0.976453	-2.92637	0.000612951	0.0207927	down	IR-PS specific	expressed protein
Os06g28630.1	13106.m02955	7.72412	0.775217	-3.3167	3.74194e-05	0.00226464	down	IR-PS specific	expressed protein
Os07g33320.1	13107.m03385	14.5208	2.19632	-2.72496	0.000353962	0.0136802	down	IR-PS specific	expressed protein
Os11g23930.1	13111.m02277	13.3861	1.01025	-3.72795	2.07112e-06	0.000212122	down	IR-PS specific	expressed protein
Os11g07020.1	13111.m00718	445.777	110.145	-2.01692	0.00118958	0.0337713	down	IR-PS specific	fructose-bisphospate aldolase isozyme, putative, expressed
Os02g38920.1	13102.m04289	9.67454	0	-1e+300	0.0013426	0.0367442	down	opposite	glyceraldehyde-3-phosphate dehydrogenase, putative, expressed
Os10g31530.1	13110.m02743	24.7576	3.45496	-2.84113	6.06636e-05	0.00333763	down	IR-PS specific	glycine-rich cell wall protein, putative, expressed
Os10g31710.1	13110.m02761	58.6752	12.5305	-2.22731	0.000993623	0.0297964	down	IR-PS specific	glycine-rich cell wall structural protein 2 precursor, putative
Os10g31660.1	13110.m02756	113.135	21.6427	-2.38609	0.000151005	0.00700544	down	IR-PS specific	glycine-rich cell wall structural protein 2 precursor, putative, expressed
Os02g17880.1	13102.m01996	5.72416	0.531751	-3.42824	3.68372e-05	0.00223829	down	IR-PS specific	glycosyl hydrolases family 16, putative
Os04g04350.1	13104.m00360	8.39628	0.876344	-3.26018	0.000580178	0.0199092	down	IR-PS specific	hypothetical protein
Os05g24810.1	13105.m02537	11.5014	1.05098	-3.452	8.41623e-06	0.000681203	down	IR-PS specific	hypothetical protein
Os07g37230.1	13107.m03829	6.72454	0.923843	-2.86372	0.000111737	0.00554086	down	IR-PS specific	inositol-1-monophosphatase, putative, expressed
Os06g12180.1	13106.m01330	5.13827	0.311262	-4.04508	9.15888e-06	0.000728035	down	IR-PS specific	jacalin-like lectin domain containing protein, expressed
Os04g24478.1	13104.m02291	8.55167	1.09786	-2.96151	0.00023204	0.00988403	down	IR-PS specific	jasmonate-induced protein, putative, expressed
Os04g24319.1	13104.m02271	5.30884	0.621386	-3.09483	0.00100586	0.0300019	down	IR-PS specific	jasmonate-induced protein, putative, expressed
Os05g11210.1	13105.m01213	7.2188	1.29663	-2.47699	0.00162792	0.0419366	down	IR-PS specific	lachrymatory factor synthase, putative, expressed
Os02g44310.1	13102.m04947	115.914	6.99237	-4.05113	1.04797e-09	3.95989e-07	down	IR-PS specific	LTPL112 - Protease inhibitor/seed storage/LTP family protein precursor, expressed
Os04g46810.1	13104.m04724	32.0661	0.533983	-5.90811	2.16716e-13	4.43917e-10	down	IR-PS specific	LTPL120 - Protease inhibitor/seed storage/LTP family protein precursor, expressed
Os04g46820.1	13104.m04725	33.8572	0.149706	-7.82119	1.0989e-06	0.000127228	down	IR-PS specific	LTPL121 - Protease inhibitor/seed storage/LTP family protein precursor, putative
Os10g40430.1	13110.m03745	10.7785	1.99767	-2.43176	0.00131469	0.0363569	down	IR-PS specific	LTPL139 - Protease inhibitor/seed storage/LTP family protein precursor, expressed
Os10g11730.1	13110.m01068	5.02907	0.41432	-3.60147	6.22532e-05	0.00339701	down	IR-PS specific	LTPL88 - Protease inhibitor/seed storage/LTP family protein precursor, expressed
Os01g74110.1	13101.m08097	11.2466	2.37246	-2.24503	0.00149548	0.039625	down	IR-PS specific	metal cation transporter, putative, expressed
Os01g44390.1	13101.m04602	23.6653	3.61024	-2.71261	3.11041e-05	0.00197208	down	IR-PS specific	MYB family transcription factor, putative, expressed
Os05g50340.1	13105.m05399	66.4224	6.49035	-3.3553	2.98532e-05	0.00191557	down	IR-PS specific	MYB family transcription factor, putative, expressed
Os11g03290.1	13111.m00267	7.44424	0.99966	-2.89662	0.000301631	0.0120062	down	IR-PS specific	nucleoside-triphosphatase, putative, expressed
Os11g20040.1	13111.m02030	5.34245	0.919508	-2.53857	0.000898467	0.0276274	down	IR-PS specific	O-methyltransferase, putative, expressed
Os02g30810.1	13102.m03369	25.646	6.33673	-2.01692	0.00200923	0.0480286	down	IR-PS specific	OsSAUR10 - Auxin-responsive SAUR gene family member, expressed
Os05g34030.1	13105.m03533	5.30664	0.844287	-2.65199	0.000346921	0.0135061	down	IR-PS specific	peptide transporter PTR2, putative, expressed
Os02g03870.1	13102.m00382	9.43512	2.16371	-2.12453	0.00170501	0.0431997	down	IR-PS specific	periplasmic beta-glucosidase precursor, putative, expressed
Os07g01420.1	13107.m00051	7.81194	0.593277	-3.7189	4.04181e-06	0.000366086	down	IR-PS specific	peroxidase precursor, putative
Os07g44460.1	13107.m04680	5.88952	0.157763	-5.22232	8.94799e-09	2.27397e-06	down	IR-PS specific	peroxidase precursor, putative
Os10g39160.1	13110.m03583	6.57462	0.223453	-4.87886	2.43264e-08	5.1124e-06	down	IR-PS specific	peroxidase precursor, putative
Os05g04470.1	13105.m00450	7.19576	0.586152	-3.6178	2.36656e-06	0.000238709	down	IR-PS specific	peroxidase precursor, putative, expressed
Os07g44499.1	13107.m04683	5.92015	0.0428939	-7.10872	3.24616e-10	1.41708e-07	down	IR-PS specific	peroxidase, putative, expressed
Os03g38730.1	13103.m04202	173.048	65.9353	-1.39205	3.79872e-11	2.59374e-08	down	IR-PS specific	peroxisomal membrane protein, putative, expressed
Os04g24460.1	13104.m02289	11.7477	2.00739	-2.54898	0.000466001	0.0168374	down	IR-PS specific	phytase, putative
Os04g24340.1	13104.m02273	12.651	1.86686	-2.76056	0.00014828	0.00689103	down	IR-PS specific	phytase, putative
Os04g53710.1	13104.m05537	16.7335	0.658982	-4.66636	7.98659e-09	2.0648e-06	down	IR-PS specific	plastocyanin-like domain containing protein, putative, expressed
Os07g01440.1	13107.m00053	16.2625	1.33217	-3.6097	1.77774e-06	0.000187855	down	IR-PS specific	plastocyanin-like domain containing protein, putative, expressed
Os07g35860.1	13107.m03676	5.62893	0.100174	-5.81228	2.65555e-09	8.22264e-07	down	IR-PS specific	plastocyanin-like domain containing protein, putative, expressed
Os10g39890.1	13110.m03677	8.81724	0.44951	-4.2939	3.29113e-07	4.83224e-05	down	IR-PS specific	POEI31 - Pollen Ole e I allergen and extensin family protein precursor, putative, expressed
Os10g18170.1	13110.m01492	8.54559	0.169238	-5.65806	0.000266919	0.0110028	down	IR-PS specific	RALFL16 - Rapid ALkalinization Factor RALF family protein precursor, putative
Os01g73700.1	13101.m08046	6.33673	0.808948	-2.96962	0.000310346	0.0122796	down	IR-PS specific	RCLEA2 - Root cap and Late embryogenesis related family protein precursor, putative, expressed
Os01g73720.1	13101.m08048	6.172	0.946168	-2.70557	0.000674647	0.0224005	down	IR-PS specific	RCLEA4 - Root cap and Late embryogenesis related family protein precursor, expressed
Os01g73730.1	13101.m08049	6.26833	0.751987	-3.0593	0.00047717	0.0171017	down	IR-PS specific	RCLEA5 - Root cap and Late embryogenesis related family protein precursor, expressed
Os10g31670.1	13110.m02757	6.48009	0.273495	-4.56643	2.12602e-07	3.47325e-05	down	opposite	retrotransposon protein, putative, unclassified, expressed
Os10g31500.1	13110.m02739	7.87782	1.52235	-2.37149	0.00156424	0.0407576	down	IR-PS specific	retrotransposon protein, putative, unclassified, expressed
Os12g17600.2	13112.m01865	2075.25	188.926	-3.45739	3.08358e-08	6.17389e-06	down	IR-PS specific	ribulose bisphosphate carboxylase small chain, chloroplast precursor, putative, expressed
Os06g37000.1	13106.m03829	9.12252	1.13116	-3.01162	4.67405e-05	0.00270577	down	IR-PS specific	RNA recognition motif containing protein, expressed
Os05g04510.2	13105.m00455	175.753	5.32519	-5.04458	2.28706e-14	6.7669e-11	down	IR-PS specific	S-adenosylmethionine synthetase, putative, expressed
Os02g54570.1	13102.m06250	8.49603	0.388283	-4.45161	1.38855e-06	0.00015471	down	IR-PS specific	SCP-like extracellular protein, expressed
Os04g55800.1	13104.m05790	10.9866	2.51985	-2.12434	0.00199607	0.0478427	down	IR-PS specific	sulfate transporter, putative, expressed
Os12g27020.1	13112.m02747	6.21699	0.685964	-3.18001	0.00201815	0.0481984	down	IR-PS specific	THION41 - Plant thionin family protein precursor, putative
Os02g02170.1	13102.m00151	6.34399	0.411453	-3.94659	2.70163e-07	4.18265e-05	down	IR-PS specific	transporter, major facilitator family, putative, expressed
Os02g02190.1	13102.m00153	6.85425	0.491865	-3.80066	5.63246e-07	7.28091e-05	down	IR-PS specific	transporter, major facilitator family, putative, expressed
Os10g07556.1	13110.m07659	10.4571	1.72475	-2.60003	0.000236871	0.0100121	down	IR-PS specific	wall-associated receptor kinase-like 22 precursor, putative, expressed
Os02g36740.5	13102.m04010	7.48753	1.1143	-2.74835	0.000528144	0.0185785	down	IR-PS specific	zinc finger, C3HC4 type, putative, expressed
Os08g42170.1	13108.m04533	15.0779	2.28539	-2.72192	0.000210349	0.00909317	down	IR-PS specific	zinc transporter 2 precursor, putative, expressed

## Sheet: Pok_PS
Salt stress responsive genes of Pok at translational level
Locus_id	msu_id	Pokc_PS (FPKM)	Poks_PS (FPKM)	log2FC (Poks_PS/Pokc_PS)	p_value	q_value	Regulation pattern	Compared with Pok-PS	Gene description
Commonly up regulated DEGs in IR29-PS and Pok_PS
Os06g11290.1	13106.m01222	1.45259	7.38793	2.34655	0.000793802	0.021892	up	common up	12-oxophytodienoate reductase, putative, expressed
Os05g10650.1	13105.m01147	1.37623	13.109	3.25176	3.49655e-07	4.5807e-05	up	common up	6-phosphofructokinase, putative, expressed
Os07g05940.1	13107.m00559	1.41606	14.6961	3.37548	9.79139e-08	1.4363e-05	up	common up	9-cis-epoxycarotenoid dioxygenase 1, chloroplast precursor, putative, expressed
Os12g42280.1	13112.m04440	0.463476	5.01916	3.43688	6.77656e-07	8.25472e-05	up	common up	9-cis-epoxycarotenoid dioxygenase 1, chloroplast precursor, putative, expressed
Os06g48240.1	13106.m05129	0.197109	7.04034	5.15858	3.59017e-11	1.66185e-08	up	common up	AAA ATPase, putative, expressed
Os01g07870.1	13101.m00811	4.6339	19.0335	2.03824	0.00027791	0.0100676	up	common up	ABC transporter family protein, putative, expressed
Os08g30770.1	13108.m03185	1.29708	7.67739	2.56535	3.53967e-05	0.00212482	up	common up	ABC transporter, ATP-binding protein, putative, expressed
Os09g39910.1	13109.m04014	0.721556	6.80934	3.23833	5.34872e-06	0.000447445	up	common up	ABC transporter, ATP-binding protein, putative, expressed
Os03g13950.1	13103.m01621	54.8441	143.081	1.38343	2.1977e-09	5.65163e-07	up	common up	actin-depolymerizing factor, putative, expressed
Os04g56000.1	13104.m05818	2.41813	18.7278	2.95322	4.52764e-05	0.00252168	up	common up	AGAP001055-PA, putative, expressed
Os10g35070.2	13110.m03136	11.396	55.7499	2.29044	7.28509e-05	0.00368321	up	common up	alpha-galactosidase precursor, putative, expressed
Os04g48850.1	13104.m04981	1.11979	11.3575	3.34234	7.79628e-07	9.33313e-05	up	common up	aminotransferase, classes I and II, domain containing protein, expressed
Os03g62480.1	13103.m06897	1.5437	9.50825	2.62279	5.85457e-05	0.00310811	up	common up	anthocyanidin 5,3-O-glucosyltransferase, putative, expressed
Os02g52670.1	13102.m06004	1.382	7.25997	2.39321	0.00125212	0.0301718	up	common up	AP2 domain containing protein, expressed
Os03g64260.1	13103.m07140	1.04985	8.68482	3.04831	4.46344e-05	0.00250602	up	common up	AP2 domain containing protein, expressed
Os03g18130.1	13103.m02170	10.898	112.92	3.37315	2.34676e-10	9.2232e-08	up	common up	asparagine synthetase, putative, expressed
Os02g18180.1	13102.m02041	0.743355	11.7728	3.98526	6.17251e-09	1.36104e-06	up	common up	ATP-binding cassette sub-family E member 1, putative, expressed
Os05g31670.1	13105.m03251	1.02075	77.3046	6.24286	0	0	up	common up	AWPM-19-like membrane family protein, putative, expressed
Os07g24000.1	13107.m02367	3.23497	17.9669	2.47352	9.95566e-05	0.00462256	up	common up	AWPM-19-like membrane family protein, putative, expressed
Os05g07120.2	13105.m00779	0.122058	7.92229	6.02028	2.30491e-08	4.24879e-06	up	common up	basic helix-loop-helix, putative, expressed
Os03g04770.1	13103.m00497	10.9295	44.4611	2.02431	0.000321692	0.0112809	up	common up	beta-amylase, putative, expressed
Os12g36110.1	13112.m03703	2.59728	10.2765	1.98427	0.00128683	0.0308227	up	common up	calmodulin binding protein, putative, expressed
Os09g25090.1	13109.m02395	4.25271	19.5426	2.20017	0.000254446	0.0094645	up	common up	CAMK_KIN1/SNF1/Nim1_like.34 - CAMK includes calcium/calmodulin depedent protein kinases, expressed
Os10g39680.1	13110.m03645	14.264	57.4036	2.00877	0.000641102	0.0186771	up	common up	CHIT14 - Chitinase family protein precursor, expressed
Os01g11600.1	13101.m01245	10.8854	48.5921	2.15832	0.00106188	0.0269988	up	common up	conserved hypothetical protein
Os04g53190.1	13104.m05466	8.85383	34.1769	1.94865	0.00043829	0.0143076	up	common up	CPuORF12 - conserved peptide uORF-containing transcript, expressed
Os02g39790.1	13102.m04417	43.4894	134.66	1.63059	0.00131207	0.0313063	up	common up	CPuORF9 - conserved peptide uORF-containing transcript, expressed
Os03g48760.1	13103.m05269	4.03488	27.3151	2.7591	6.59231e-05	0.00341587	up	common up	Cupin domain containing protein
Os03g48770.1	13103.m05270	10.5367	72.972	2.79193	2.18583e-06	0.00021376	up	common up	Cupin domain containing protein, expressed
Os03g48780.1	13103.m05271	13.9175	81.6487	2.55253	6.21362e-06	0.000499729	up	common up	Cupin domain containing protein, expressed
Os01g43740.1	13101.m04528	1.27664	25.2446	4.30555	3.35496e-11	1.62521e-08	up	common up	cytochrome P450 72A1, putative, expressed
Os01g43774.1	13101.m04531	0.722397	11.1731	3.95109	3.14484e-09	7.70671e-07	up	common up	cytochrome P450 72A1, putative, expressed
Os02g57810.1	13102.m06685	0.302828	7.23072	4.57757	4.2614e-10	1.53043e-07	up	common up	cytochrome P450, putative
Os02g36070.1	13102.m03925	0.814962	5.48519	2.75074	6.98995e-05	0.00356377	up	common up	cytochrome P450, putative, expressed
Os02g36110.1	13102.m03929	1.24893	10.9436	3.13133	2.10163e-06	0.000207474	up	common up	cytochrome P450, putative, expressed
Os12g25660.1	13112.m02601	0.808972	5.51206	2.76843	6.3577e-05	0.00332084	up	common up	cytochrome P450, putative, expressed
Os07g13800.1	13107.m01434	0.924527	8.24888	3.15741	0.000906848	0.0240632	up	common up	cytokinin-N-glucosyltransferase, putative, expressed
Os08g31280.1	13108.m03238	0.434398	8.67675	4.32006	3.01904e-08	5.30659e-06	up	common up	DC1, putative, expressed
Os08g04540.1	13108.m00435	0.598006	9.66246	4.01416	3.72705e-06	0.000328959	up	common up	decarboxylase, putative, expressed
Os08g04560.1	13108.m00437	2.92609	11.3668	1.95778	0.00143826	0.0333619	up	common up	decarboxylase, putative, expressed
Os02g44870.1	13102.m05027	38.0761	138.35	1.86136	0.000312966	0.0110493	up	common up	dehydrin, putative, expressed
Os11g26570.1	13111.m02541	0.785434	70.1049	6.47988	0	0	up	common up	dehydrin, putative, expressed
Os11g26780.1	13111.m02562	1.01043	95.3549	6.56026	0	0	up	common up	dehydrin, putative, expressed
Os11g26790.1	13111.m02563	6.30561	467.412	6.21192	0	0	up	common up	dehydrin, putative, expressed
Os06g13720.1	13106.m01514	1.36679	22.7714	4.05837	2.46875e-10	9.52296e-08	up	common up	dehydrogenase E1 component domain containing protein, expressed
Os02g30714.1	13102.m03357	0.954907	5.22126	2.45097	0.00155627	0.0354223	up	common up	dehydrogenase/reductase, putative, expressed
Os05g38530.1	13105.m04043	4.05443	28.9863	2.8378	2.52103e-06	0.000241995	up	common up	DnaK family protein, putative, expressed
Os02g41840.1	13102.m04621	3.91322	19.4331	2.31209	0.000259505	0.00953349	up	common up	DUF584 domain containing protein, putative, expressed
Os03g13050.1	13103.m01510	1.05657	5.81181	2.4596	0.000420456	0.0138445	up	common up	E2F-related protein, putative, expressed
Os06g46740.1	13106.m04941	1.86993	52.9965	4.82484	2.06501e-14	2.38968e-11	up	common up	early nodulin 20 precursor, putative, expressed
Os06g39240.2	13106.m04067	3.87624	35.0644	3.17727	1.74597e-06	0.000178277	up	common up	endothelial differentiation-related factor 1, putative, expressed
Os04g09900.1	13104.m00881	1.92115	11.1963	2.54298	5.97917e-05	0.00316107	up	common up	ent-kaurene synthase, chloroplast precursor, putative, expressed
Os02g32520.1	13102.m03515	11.7979	46.2681	1.97149	0.000216871	0.0083967	up	common up	ERD1 protein, chloroplast precursor, putative, expressed
Os01g17330.1	13101.m01939	0.878072	16.6453	4.24463	9.34904e-10	3.04282e-07	up	common up	eukaryotic translation initiation factor 6, putative, expressed
Os01g68290.1	13101.m07431	0.521481	19.2726	5.20779	1.95708e-10	7.99332e-08	up	common up	expressed protein
Os02g26470.1	13102.m02866	0.460232	15.9489	5.11495	1.36386e-10	5.79782e-08	up	common up	expressed protein
Os03g24100.1	13103.m02848	1.13416	7.40086	2.70606	0.00020269	0.00801144	up	common up	expressed protein
Os03g61160.1	13103.m06728	0	11.8953	1e+300	0.000495677	0.0156439	up	common up	expressed protein
Os04g53606.1	13104.m05520	1.37386	23.8729	4.11907	1.52875e-09	4.42277e-07	up	common up	expressed protein
Os05g11620.1	13105.m01258	1.24674	18.2065	3.86822	7.36995e-08	1.12055e-05	up	common up	expressed protein
Os05g30510.1	13105.m03118	0.967849	10.1283	3.38746	8.82973e-05	0.0041896	up	common up	expressed protein
Os05g32860.1	13105.m03388	1.7607	21.6747	3.6218	3.47511e-07	4.5807e-05	up	common up	expressed protein
Os05g05080.1	13105.m00522	3.42177	19.8599	2.53704	0.000355494	0.0120798	up	common up	expressed protein
Os06g13940.1	13106.m01540	2.69744	20.0986	2.89743	1.75095e-05	0.0012117	up	common up	expressed protein
Os07g39720.1	13107.m04119	2.25666	11.7847	2.38465	0.000516094	0.0160362	up	common up	expressed protein
Os07g39860.1	13107.m04137	1.8718	9.33085	2.31758	0.00150575	0.0345426	up	common up	expressed protein
Os08g31850.1	13108.m03306	3.59544	30.5629	3.08754	3.32189e-07	4.40732e-05	up	common up	expressed protein
Os08g01370.1	13108.m00055	1.36645	93.3081	6.0935	7.02993e-13	4.88112e-10	up	common up	expressed protein
Os08g01910.1	13108.m00123	0.804572	9.04974	3.49158	1.31482e-06	0.000140449	up	common up	expressed protein
Os09g02180.1	13109.m00133	2.53201	86.4148	5.09292	3.14637e-13	2.25996e-10	up	common up	expressed protein
Os09g04339.1	13109.m00363	1.01571	8.14782	3.00392	1.98416e-05	0.00132894	up	common up	expressed protein
Os09g34020.1	13109.m03410	0.758712	15.8622	4.38589	4.4965e-08	7.26063e-06	up	common up	expressed protein
Os10g28299.1	13110.m02399	1.21607	12.6206	3.37548	4.00669e-05	0.00231496	up	common up	expressed protein
Os12g05210.1	13112.m00524	2.27395	70.1978	4.94815	3.10862e-14	3.23763e-11	up	common up	expressed protein
Os12g05690.1	13112.m00576	1.46541	8.766	2.58061	0.000267147	0.0097455	up	common up	expressed protein
Os12g08700.1	13112.m00920	0.398741	7.61529	4.25537	3.04909e-06	0.000284809	up	common up	expressed protein
Os12g08930.1	13112.m00948	0.963246	20.357	4.40148	2.11345e-08	4.0021e-06	up	common up	expressed protein
Os07g23430.1	13107.m02298	0.615939	6.35297	3.36657	1.31286e-06	0.000140449	up	common up	fatty acid desaturase, putative, expressed
Os08g02700.1	13108.m00214	6.64873	38.3758	2.52905	1.5844e-05	0.00111121	up	common up	fructose-bisphospate aldolase isozyme, putative, expressed
Os02g50690.1	13102.m05752	2.13937	9.80185	2.19587	0.000635976	0.0186081	up	common up	GDSL-like lipase/acylhydrolase, putative, expressed
Os03g57640.1	13103.m06321	2.46585	35.3277	3.84064	7.74813e-10	2.6458e-07	up	common up	gibberellin receptor GID1L2, putative, expressed
Os06g12290.1	13106.m01343	0.325843	9.14843	4.81127	5.71305e-09	1.29351e-06	up	common up	glutathione S-transferase GSTU6, putative
Os10g38340.1	13110.m03493	6.37841	48.0195	2.91235	9.62245e-07	0.000108932	up	common up	glutathione S-transferase GSTU6, putative, expressed
Os01g49720.1	13101.m05172	3.97557	35.8091	3.17109	4.06835e-09	9.85393e-07	up	common up	glutathione S-transferase, putative, expressed
Os10g38360.1	13110.m03495	6.96316	47.7976	2.77912	5.51891e-06	0.000456186	up	common up	glutathione S-transferase, putative, expressed
Os08g40680.1	13108.m04351	2.27125	33.1733	3.86847	1.8927e-09	5.32769e-07	up	common up	glycosyl hydrolase, putative, expressed
Os11g47560.1	13111.m04737	1.80895	19.3842	3.42166	1.40837e-06	0.000148163	up	common up	glycosyl hydrolase, putative, expressed
Os11g47500.1	13111.m04732	1.46734	14.9104	3.34504	3.9893e-05	0.00231468	up	common up	glycosyl hydrolase, putative, expressed
Os11g47600.1	13111.m04742	0.96196	9.22538	3.26156	2.96514e-06	0.000278216	up	common up	glycosyl hydrolase, putative, expressed
Os01g71350.1	13101.m07771	7.06376	25.0908	1.82865	0.0022954	0.0466016	up	common up	glycosyl hydrolases family 17, putative, expressed
Os01g71830.1	13101.m07827	8.84926	49.0178	2.46968	1.62955e-05	0.00113904	up	common up	glycosyl hydrolases family 17, putative, expressed
Os01g71820.1	13101.m07826	10.7239	48.2233	2.16891	0.000300613	0.0107222	up	common up	glycosyl hydrolases family 17, putative, expressed
Os04g45590.1	13104.m04574	0.560048	14.8255	4.72638	2.78862e-10	1.05613e-07	up	common up	glyoxalase family protein, putative, expressed
Os02g08330.1	13102.m00960	2.38682	44.9436	4.23495	8.04468e-13	5.4055e-10	up	common up	gp176, putative, expressed
Os12g29400.1	13112.m02984	3.20446	36.8746	3.52447	4.43799e-08	7.22213e-06	up	common up	GRAM domain containing protein, expressed
Os04g58090.1	13104.m06093	1.69548	14.3749	3.08378	4.61637e-06	0.000392486	up	common up	harpin-induced protein 1 domain containing protein, expressed
Os03g25610.1	13103.m03021	1.91122	14.152	2.88844	0.000230346	0.00877483	up	common up	heavy metal-associated domain containing protein, expressed
Os04g17100.1	13104.m01550	33.2655	139.239	2.06546	0.000177832	0.00723998	up	common up	heavy metal-associated domain containing protein, expressed
Os06g10820.1	13106.m01171	1.30367	13.6822	3.39165	5.33588e-06	0.000447445	up	common up	helix-loop-helix DNA-binding domain containing protein
Os02g43330.1	13102.m04811	4.60324	57.5279	3.64354	9.93803e-11	4.40445e-08	up	common up	homeobox associated leucine zipper, putative, expressed
Os04g45810.1	13104.m04595	18.9883	82.1065	2.11238	0.000255211	0.00947602	up	common up	homeobox associated leucine zipper, putative, expressed
Os03g10210.1	13103.m01139	2.58913	17.4809	2.75524	4.23129e-06	0.000365717	up	common up	homeobox domain containing protein, expressed
Os06g35960.1	13106.m03713	10.9813	100.804	3.19843	3.61763e-08	6.12644e-06	up	common up	HSF-type DNA-binding domain containing protein, expressed
Os02g54140.1	13102.m06200	1.19964	21.4977	4.1635	2.15298e-09	5.65163e-07	up	common up	hsp20/alpha crystallin family protein, putative, expressed
Os03g15960.2	13103.m01886	9.8569	42.382	2.10425	0.000394288	0.0131409	up	common up	hsp20/alpha crystallin family protein, putative, expressed
Os01g18530.1	13101.m02010	0.738551	42.7486	5.85504	9.61453e-14	8.01083e-11	up	common up	hypothetical protein
Os04g34180.1	13104.m03317	1.25317	6.5507	2.38606	0.000394291	0.0131409	up	common up	hypothetical protein
Os05g07170.1	13105.m00784	0.411571	6.18119	3.90867	0.00163175	0.0366723	up	common up	hypothetical protein
Os06g44190.1	13106.m04641	4.68214	54.6644	3.54536	9.14412e-08	1.3703e-05	up	common up	hypothetical protein
Os07g34520.1	13107.m03514	7.11532	24.2607	1.76962	0.00165262	0.0369731	up	common up	isocitrate lyase, putative, expressed
Os12g15680.1	13112.m01654	4.42145	27.4023	2.6317	1.30134e-05	0.000939403	up	common up	laccase precursor protein, putative, expressed
Os03g07170.1	13103.m00797	0.568528	40.3792	6.15024	0	0	up	common up	lactose permease-related, putative, expressed
Os04g49980.1	13104.m05111	3.45133	75.7404	4.45584	2.81397e-12	1.72397e-09	up	common up	late embryogenesis abundant group 1, putative, expressed
Os08g23870.1	13108.m02448	0.14731	21.5067	7.18979	1.62093e-14	1.98611e-11	up	common up	late embryogenesis abundant group 1, putative, expressed
Os03g20680.1	13103.m02480	2.12004	38.533	4.18393	3.1644e-11	1.56939e-08	up	common up	late embryogenesis abundant protein 1, putative, expressed
Os05g46480.4	13105.m04965	1.96581	70.566	5.16578	3.77476e-15	5.6163e-12	up	common up	late embryogenesis abundant protein, group 3, putative, expressed
Os05g46480.2	13105.m04962	5.65419	652.818	6.85122	0	0	up	common up	late embryogenesis abundant protein, group 3, putative, expressed
Os04g01950.1	13104.m00107	0.838862	7.59048	3.17769	1.06137e-05	0.000792416	up	common up	legume lectins beta domain containing protein, putative, expressed
Os08g39850.2	13108.m04257	0.539984	7.09076	3.71495	8.99042e-06	0.000679948	up	common up	lipoxygenase, chloroplast precursor, putative, expressed
Os10g20470.1	13110.m01676	2.54276	14.6838	2.52975	8.49129e-05	0.00405673	up	common up	MATE efflux family protein, putative, expressed
Os01g50160.1	13101.m05221	1.73644	8.36232	2.26777	0.000279514	0.0100751	up	common up	MDR-like ABC transporter, putative, expressed
Os01g20206.1	13101.m14872	2.48504	21.9829	3.14504	1.47258e-07	2.11544e-05	up	common up	methyltransferase, putative
Os09g33470.1	13109.m03325	0	20.9906	1e+300	0.000295838	0.0106064	up	common up	mitochondrial carrier protein, putative, expressed
Os05g51130.1	13105.m05500	2.78634	23.2052	3.05801	1.0247e-06	0.000114142	up	common up	mitochondrial chaperone BCS1, putative, expressed
Os03g19290.1	13103.m02308	1.85609	71.9774	5.27721	3.33067e-15	5.33676e-12	up	common up	mitochondrial import inner membrane translocase subunit Tim17, putative, expressed
Os01g19330.1	13101.m02102	1.60914	8.03954	2.32082	0.000822072	0.0223548	up	common up	MYB family transcription factor, putative, expressed
Os01g64360.1	13101.m06927	4.16303	17.6058	2.08034	0.00102661	0.026402	up	common up	MYB family transcription factor, putative, expressed
Os02g41510.1	13102.m04580	2.21341	13.2228	2.57869	0.000194747	0.00775637	up	common up	MYB family transcription factor, putative, expressed
Os05g04210.1	13105.m00419	0.90403	14.8146	4.03451	1.53317e-08	3.01282e-06	up	common up	MYB family transcription factor, putative, expressed
Os07g48870.1	13107.m05244	1.14067	8.17552	2.84142	3.24631e-05	0.00198301	up	common up	MYB family transcription factor, putative, expressed
Os11g45740.1	13111.m04576	3.86305	15.845	2.03621	0.00110782	0.0276359	up	common up	MYB family transcription factor, putative, expressed
Os12g37690.1	13112.m03880	1.59197	16.6414	3.38589	3.02221e-07	4.06146e-05	up	common up	MYB family transcription factor, putative, expressed
Os10g33810.1	13110.m02992	0.602351	6.20796	3.36544	3.35932e-06	0.00030292	up	common up	myb-related protein Myb4, putative, expressed
Os01g60020.1	13101.m06384	5.66768	24.4227	2.1074	0.000415715	0.0137232	up	common up	NAC domain transcription factor, putative, expressed
Os11g03300.1	13111.m00269	2.84664	40.281	3.82277	2.08411e-12	1.31552e-09	up	common up	NAC domain transcription factor, putative, expressed
Os05g51670.1	13105.m05579	21.1173	70.1393	1.7318	0.00116906	0.0288525	up	common up	NAD dependent epimerase/dehydratase family protein, putative, expressed
Os07g37730.1	13107.m03886	1.47483	15.5435	3.39769	8.77581e-08	1.32464e-05	up	common up	NADH-ubiquinone oxidoreductase, mitochondrial precursor, putative, expressed
Os11g14910.1	13111.m01538	1.25966	12.5417	3.31563	7.07431e-07	8.56732e-05	up	common up	NADP-dependent oxidoreductase, putative, expressed
Os07g04560.1	13107.m00396	1.3031	13.93	3.41817	8.30659e-07	9.88721e-05	up	common up	no apical meristem protein, putative
Os01g66120.1	13101.m07154	21.8147	86.395	1.98565	0.000206422	0.00809751	up	common up	No apical meristem protein, putative, expressed
Os05g34830.1	13105.m03629	5.84169	27.6343	2.242	0.00101293	0.0261455	up	common up	No apical meristem protein, putative, expressed
Os11g03370.1	13111.m00275	0.713285	10.3228	3.85521	1.53143e-08	3.01282e-06	up	common up	no apical meristem protein, putative, expressed
Os02g30910.1	13102.m03380	4.01763	39.641	3.30258	2.89067e-08	5.19075e-06	up	common up	nodulin MtN3 family protein, putative, expressed
Os01g36950.4	13101.m03749	15.3769	55.8674	1.86124	0.00132783	0.031502	up	common up	N-rich protein, putative, expressed
Os11g01390.1	13111.m00049	0.76365	29.3273	5.26319	1.24981e-10	5.42366e-08	up	common up	OsCML25 - Calmodulin-related calcium sensor protein
Os12g01400.1	13112.m00049	0.485014	17.9822	5.2124	3.5733e-11	1.66185e-08	up	common up	OsCML26 - Calmodulin-related calcium sensor protein
Os07g37400.1	13107.m03847	1.6904	7.31456	2.11341	0.00218007	0.0447398	up	common up	OsFBX257 - F-box domain containing protein, expressed
Os09g17152.1	13109.m01645	0.703956	7.06896	3.32794	6.79038e-06	0.000537808	up	common up	OsFBX319 - F-box domain containing protein, expressed
Os06g30370.1	13106.m03134	5.02347	34.4426	2.77744	1.09457e-05	0.000811565	up	common up	osMFT1 MFT-Like1 homologous to Mother of FT and TFL1 gene
Os03g17790.1	13103.m02126	8.14759	63.8436	2.9701	3.99367e-06	0.000348068	up	common up	OsRCI2-5 - Putative low temperature and salt responsive protein, expressed
Os01g40430.1	13101.m04141	0.471936	6.04	3.67789	3.1815e-06	0.000295108	up	common up	OsWRKY27 - Superfamily of TFs having WRKY and zinc finger domains, expressed
Os06g44010.1	13106.m04617	2.31868	10.2661	2.14651	0.000864287	0.0232688	up	common up	OsWRKY28 - Superfamily of TFs having WRKY and zinc finger domains, expressed
Os05g39720.1	13105.m04189	3.43029	22.6379	2.72233	3.86478e-06	0.000339677	up	common up	OsWRKY70 - Superfamily of TFs having WRKY and zinc finger domains, expressed
Os12g36830.1	13112.m03777	37.677	211.021	2.48563	5.2056e-09	1.20481e-06	up	common up	pathogenesis-related Bet v I family protein, putative, expressed
Os12g36850.1	13112.m03779	20.3134	105.906	2.38229	2.48949e-05	0.00160486	up	common up	pathogenesis-related Bet v I family protein, putative, expressed
Os01g20980.1	13101.m02230	1.03904	7.38781	2.82989	1.81707e-05	0.00124505	up	common up	pectinesterase, putative, expressed
Os04g55740.1	13104.m05784	1.85973	16.7138	3.16788	1.12847e-06	0.000124099	up	common up	peroxidase precursor, putative, expressed
Os07g48010.1	13107.m05129	5.13471	32.6425	2.6684	9.2484e-06	0.000695466	up	common up	peroxidase precursor, putative, expressed
Os07g05365.1	13107.m00489	4.71859	47.9451	3.34496	1.63594e-07	2.33401e-05	up	common up	photosystem II 10 kDa polypeptide, chloroplast precursor, putative, expressed
Os03g52370.2	13103.m05705	38.6944	217.756	2.49251	1.39661e-05	0.0009997	up	common up	PIII4 - Proteinase inhibitor II family protein precursor, expressed
Os08g04350.1	13108.m00412	0.729355	8.15658	3.48327	3.26402e-06	0.0002982	up	common up	plastocyanin-like domain containing protein, putative, expressed
Os01g42380.1	13101.m04352	3.23105	19.5468	2.59686	2.67611e-06	0.000254536	up	common up	pleiotropic drug resistance protein, putative, expressed
Os05g01380.1	13105.m00064	1.06263	9.2229	3.11758	1.87821e-05	0.00127023	up	common up	polygalacturonase inhibitor precursor, putative, expressed
Os01g58194.1	13101.m06178	6.0963	46.3738	2.92731	4.42137e-07	5.685e-05	up	common up	protein disulfide isomerase, putative, expressed
Os03g16170.1	13103.m01923	11.301	54.2978	2.26445	5.18023e-05	0.00279545	up	common up	protein phosphatase 2C, putative, expressed
Os06g48300.1	13106.m05135	1.20416	21.1301	4.13321	1.32962e-09	3.95657e-07	up	common up	protein phosphatase 2C, putative, expressed
Os09g15670.1	13109.m01486	19.1529	73.295	1.93615	0.000350452	0.0119671	up	common up	protein phosphatase 2C, putative, expressed
Os08g28710.1	13108.m02965	0.544353	7.84772	3.84966	2.58099e-08	4.71596e-06	up	common up	receptor protein kinase CRINKLY4 precursor, putative, expressed
Os02g57840.2	13102.m06690	6.00356	26.6284	2.14908	0.000723936	0.0205164	up	common up	remorin C-terminal domain containing protein, putative, expressed
Os09g34160.1	13109.m03430	0.394933	6.9997	4.14761	8.59134e-10	2.8406e-07	up	common up	resistance protein, putative, expressed
Os09g25690.1	13109.m02462	3.79155	30.8585	3.02481	3.39483e-06	0.000304803	up	common up	retrotransposon protein, putative, unclassified
Os10g31330.5	13110.m07877	18.7623	66.272	1.82056	0.00119968	0.0293301	up	common up	retrotransposon protein, putative, unclassified, expressed
Os10g31460.5	13110.m02736	1.62029	10.2731	2.66455	0.000257843	0.00952085	up	common up	retrotransposon protein, putative, unclassified, expressed
Os10g31460.2	13110.m02737	1.50434	16.4784	3.45337	9.52055e-07	0.000108932	up	common up	retrotransposon protein, putative, unclassified, expressed
Os12g15530.1	13112.m01638	3.01131	14.5842	2.27594	9.96817e-05	0.00462256	up	common up	retrotransposon protein, putative, unclassified, expressed
Os02g40900.1	13102.m04566	0.4732	9.67329	4.35349	9.24156e-08	1.37501e-05	up	common up	RNA recognition motif containing protein, putative, expressed
Os06g13560.2	13106.m01493	1.79728	15.6389	3.12125	3.22108e-06	0.000295573	up	common up	SAM dependent carboxyl methyltransferase, putative, expressed
Os06g13560.4	13106.m01492	0.365427	7.9299	4.43965	4.9101e-07	6.23643e-05	up	common up	SAM dependent carboxyl methyltransferase, putative, expressed
Os07g03288.1	13107.m00269	0.586249	6.20763	3.40446	4.35675e-05	0.00247798	up	common up	SCP-like extracellular protein
Os07g03377.1	13107.m00278	0.586249	6.20763	3.40446	4.35675e-05	0.00247798	up	common up	SCP-like extracellular protein
Os07g03279.1	13107.m00268	7.97148	97.3072	3.60963	1.94635e-09	5.39255e-07	up	common up	SCP-like extracellular protein, expressed
Os07g03368.1	13107.m00277	11.0208	132.61	3.58888	2.55577e-09	6.41405e-07	up	common up	SCP-like extracellular protein, expressed
Os07g03458.1	13107.m00286	9.27666	113.162	3.60864	1.96752e-09	5.39255e-07	up	common up	SCP-like extracellular protein, expressed
Os07g03580.1	13107.m00298	2.09959	13.2688	2.65986	0.000166337	0.006861	up	common up	SCP-like extracellular protein, expressed
Os09g10620.1	13109.m00934	0.530413	26.8055	5.65927	3.10973e-12	1.85074e-09	up	common up	seed maturation protein LEA 4, putative
Os01g50400.1	13101.m05243	3.36383	20.7236	2.6231	2.65166e-05	0.0016687	up	common up	STE_MEKK_ste11_MAP3K.5 - STE kinases include homologs to sterile 7, sterile 11 and sterile 20 from yeast, expressed
Os12g26960.1	13112.m02741	1.49002	31.5171	4.40273	1.0422e-09	3.14623e-07	up	common up	THION34 - Plant thionin family protein precursor, expressed
Os05g03920.1	13105.m00385	2.52682	15.6931	2.63473	2.52311e-05	0.00161216	up	common up	TKL_IRAK_DUF26-lf.3 - DUF26 kinases have homology to DUF26 containing loci, expressed
Os02g43750.1	13102.m04860	2.00393	8.0581	2.00761	0.00102768	0.026402	up	common up	transcription initiation factor, putative, expressed
Os08g02030.1	13108.m00136	0.723799	11.1086	3.93994	9.74675e-09	2.01015e-06	up	common up	transferase family protein, putative, expressed
Os10g21590.1	13110.m01788	1.25813	9.53202	2.9215	7.55523e-06	0.000587222	up	common up	transporter family protein, putative, expressed
Os02g33590.1	13102.m03644	0.590949	11.3406	4.26231	9.50311e-10	3.04538e-07	up	common up	U-box domain-containing protein, putative, expressed
Os10g39100.1	13110.m03572	2.30327	9.68373	2.07188	0.00163569	0.0366753	up	common up	uncharacterized Cys-rich domain containing protein, putative, expressed
Os03g19270.3	13103.m02302	0	8.41035	1e+300	0.00123061	0.029876	up	common up	universal stress protein domain containing protein, putative, expressed
Os05g07810.1	13105.m00856	0.189559	11.362	5.90542	5.80074e-11	2.62673e-08	up	common up	universal stress protein domain containing protein, putative, expressed
Os06g11450.1	13106.m01242	1.6681	8.42544	2.33654	0.000340351	0.0117182	up	common up	zinc finger, C3HC4 type domain containing protein, expressed
Os07g05830.1	13107.m00546	0.435609	11.741	4.75238	7.50342e-10	2.60494e-07	up	common up	zinc-finger protein, putative, expressed
Os03g32220.1	13103.m03673	0.37596	8.18395	4.44415	9.87e-09	2.01561e-06	up	common up	ZOS3-11 - C2H2 zinc finger protein, expressed
Os05g37190.1	13105.m03874	1.8105	11.2384	2.63397	3.97457e-05	0.00231262	up	common up	ZOS5-08 - C2H2 zinc finger protein, expressed
Uniquely upregulated DEGs in Pok_PS
Os01g35230.1	13101.m03564	1.242	5.97781	2.26695	0.000982245	0.0256715	up	Pok-PS-specific	1-aminocyclopropane-1-carboxylate oxidase homolog 1, putative, expressed
Os07g31140.1	13107.m03144	0.956362	7.0324	2.87839	5.06367e-05	0.00276116	up	Pok-PS-specific	3-oxo-5-alpha-steroid 4-dehydrogenase, putative, expressed
Os09g32500.1	13109.m03234	0	32.7856	1e+300	0.000331226	0.011499	up	Pok-PS-specific	60S ribosomal protein L32, putative, expressed
Os06g48060.1	13106.m05109	3.38609	16.2974	2.26695	0.00026489	0.00969192	up	Pok-PS-specific	ABC transporter, ATP-binding protein, putative, expressed
Os09g39910.2	13109.m04016	2.51457	9.87571	1.97357	0.00223812	0.0457059	up	Pok-PS-specific	ABC transporter, ATP-binding protein, putative, expressed
Os01g72910.1	13101.m07952	1.09589	6.14114	2.48641	0.00194998	0.0413204	up	Pok-PS-specific	abscisic stress-ripening, putative, expressed
Os01g72900.1	13101.m07951	2.21695	13.5431	2.61091	0.000349802	0.0119645	up	Pok-PS-specific	abscisic stress-ripening, putative, expressed
Os11g06390.6	13111.m00643	0	17.8948	1e+300	0.000220657	0.00846596	up	Pok-PS-specific	actin, putative, expressed
Os06g24704.1	13106.m02651	2.95251	13.772	2.22172	0.0011964	0.0293301	up	Pok-PS-specific	acyl-coenzyme A oxidase, putative, expressed
Os02g10160.1	13102.m01124	0	5.45497	1e+300	0.00112065	0.027889	up	Pok-PS-specific	AGAP003371-PA, putative, expressed
Os04g35540.1	13104.m03468	0.61701	5.5758	3.17581	2.34837e-05	0.00152388	up	Pok-PS-specific	amino acid permease family protein, putative, expressed
Os05g15530.1	13105.m01637	3.33849	15.2984	2.19611	0.000532718	0.0163384	up	Pok-PS-specific	aminotransferase domain containing protein, putative, expressed
Os05g39770.1	13105.m04194	11.7014	40.4887	1.79084	0.000755953	0.0211931	up	Pok-PS-specific	aminotransferase, putative, expressed
Os02g40730.1	13102.m04540	2.3663	18.6225	2.97634	1.24411e-06	0.000134273	up	Pok-PS-specific	ammonium transporter protein, putative, expressed
Os03g60260.1	13103.m06616	5.22224	18.6156	1.83377	0.00224311	0.0457629	up	Pok-PS-specific	ANT1, putative, expressed
Os05g29810.1	13105.m03036	3.74367	16.9762	2.18099	0.000731985	0.0206602	up	Pok-PS-specific	AP2 domain containing protein, expressed
Os10g25170.1	13110.m02117	1.14622	9.68978	3.07958	8.37237e-06	0.000638815	up	Pok-PS-specific	AP2 domain containing protein, expressed
Os01g08660.1	13101.m00908	0	16.5015	1e+300	0.000522839	0.0161824	up	Pok-PS-specific	aquaporin protein, putative, expressed
Os02g41860.3	13102.m04625	16.8979	58.2254	1.7848	1.09481e-05	0.000811565	up	Pok-PS-specific	aquaporin protein, putative, expressed
Os06g21410.1	13106.m02292	5.17894	46.3729	3.16255	6.57269e-05	0.00341419	up	Pok-PS-specific	arabinogalactan peptide 23 precursor, putative, expressed
Os10g39260.1	13110.m03593	3.69745	36.8194	3.31586	3.58762e-08	6.12542e-06	up	Pok-PS-specific	aspartic proteinase nepenthesin, putative, expressed
Os10g39300.1	13110.m03596	5.77274	47.2624	3.03337	2.03682e-07	2.84745e-05	up	Pok-PS-specific	aspartic proteinase nepenthesin, putative, expressed
Os02g27360.1	13102.m02972	2.5327	11.6878	2.20626	0.000759588	0.0212664	up	Pok-PS-specific	aspartic proteinase-like protein 2 precursor, putative, expressed
Os12g42200.1	13112.m04430	2.08713	14.1017	2.75628	6.99751e-05	0.00356377	up	Pok-PS-specific	ATCHX, putative, expressed
Os01g19260.1	13101.m02094	1.25817	8.30103	2.72196	3.60151e-05	0.00215573	up	Pok-PS-specific	ATPase, putative, expressed
Os06g48250.1	13106.m05130	4.32104	16.8464	1.96298	0.00102964	0.0264131	up	Pok-PS-specific	ATPase, putative, expressed
Os09g31478.1	13109.m03147	6.49702	24.2318	1.89905	0.00118784	0.0291879	up	Pok-PS-specific	auxin efflux carrier component, putative, expressed
Os05g41420.1	13105.m04394	0.752169	5.79008	2.94446	3.74271e-05	0.00222745	up	Pok-PS-specific	auxin-induced protein 5NG4, putative, expressed
Os01g06640.1	13101.m00659	1.61989	10.3736	2.67894	0.000159463	0.006662	up	Pok-PS-specific	basic helix-loop-helix, putative, expressed
Os01g03380.1	13101.m00289	0.696316	5.97778	3.1018	0.000250781	0.00937839	up	Pok-PS-specific	BBTI6 - Bowman-Birk type bran trypsin inhibitor precursor, putative, expressed
Os01g03390.1	13101.m00290	9.56979	48.3541	2.33708	9.62023e-05	0.00449304	up	Pok-PS-specific	BBTI7 - Bowman-Birk type bran trypsin inhibitor precursor, expressed
Os01g64730.1	13101.m06976	2.92575	26.1998	3.16268	0.001699	0.0375305	up	Pok-PS-specific	bZIP transcription factor domain containing protein, expressed
Os08g31250.1	13108.m03235	0.434359	5.31359	3.61273	3.19018e-06	0.000295108	up	Pok-PS-specific	C1-like domain containing protein, expressed
Os01g14050.1	13101.m01546	0	9.10518	1e+300	0.000647871	0.018848	up	Pok-PS-specific	C2 domain containing protein, putative, expressed
Os04g43170.1	13104.m04280	0.087025	11.2393	7.01291	7.9492e-14	6.89924e-11	up	Pok-PS-specific	caleosin related protein, putative, expressed
Os11g04560.1	13111.m00416	3.42052	16.0852	2.23344	0.000544052	0.0165681	up	Pok-PS-specific	calmodulin-like protein 1, putative, expressed
Os01g10870.1	13101.m01173	0.821628	13.8409	4.07431	2.19671e-09	5.65163e-07	up	Pok-PS-specific	CAMK_KIN1/SNF1/Nim1_like.7 - CAMK includes calcium/calmodulin depedent protein kinases, expressed
Os02g06410.1	13102.m00705	0.111434	6.94557	5.96183	2.4647e-14	2.70208e-11	up	Pok-PS-specific	CBS domain containing membrane protein, putative, expressed
Os01g18400.1	13101.m01998	2.38593	10.2469	2.10257	0.0018271	0.0395011	up	Pok-PS-specific	CHIT10 - Chitinase family protein precursor, expressed
Os05g33130.1	13105.m03421	3.29129	32.4689	3.30234	7.23555e-06	0.000566603	up	Pok-PS-specific	CHIT17 - Chitinase family protein precursor, expressed
Os05g33140.1	13105.m03422	3.06583	22.0749	2.84806	5.24476e-06	0.000442301	up	Pok-PS-specific	CHIT5 - Chitinase family protein precursor, expressed
Os12g07310.1	13112.m00764	3.5857	16.1556	2.17171	0.000870521	0.0233632	up	Pok-PS-specific	citrate-binding protein precursor, putative, expressed
Os04g12669.1	13104.m01163	0.263199	6.94097	4.72091	1.16904e-08	2.34146e-06	up	Pok-PS-specific	conserved hypothetical protein
Os06g09920.1	13106.m01073	0.596465	5.38279	3.17384	0.000460356	0.0147754	up	Pok-PS-specific	conserved hypothetical protein
Os08g31260.1	13108.m03236	1.19092	24.8384	4.38243	7.86076e-06	0.000606443	up	Pok-PS-specific	conserved hypothetical protein
Os08g08970.1	13108.m00940	22.4997	120.691	2.42334	2.98594e-05	0.00185663	up	Pok-PS-specific	Cupin domain containing protein, expressed
Os08g09010.1	13108.m00944	1.65341	16.1556	3.28852	1.45934e-06	0.000152754	up	Pok-PS-specific	Cupin domain containing protein, expressed
Os08g09020.1	13108.m00945	0.546209	6.6697	3.6101	2.41201e-06	0.000233685	up	Pok-PS-specific	Cupin domain containing protein, expressed
Os08g09040.1	13108.m00947	0.997149	7.85034	2.97687	7.86707e-05	0.00384674	up	Pok-PS-specific	Cupin domain containing protein, expressed
Os08g09060.1	13108.m00949	1.21559	13.222	3.4432	9.99934e-07	0.000111982	up	Pok-PS-specific	Cupin domain containing protein, expressed
Os12g04140.1	13112.m00388	1.48929	9.24297	2.63374	0.000171564	0.00700722	up	Pok-PS-specific	CXE carboxylesterase, putative
Os05g41460.1	13105.m04399	15.554	65.7829	2.08043	8.60391e-05	0.00410113	up	Pok-PS-specific	cysteine proteinase inhibitor precursor protein, putative, expressed
Os09g08100.1	13109.m00667	2.08639	30.7533	3.88166	4.6886e-07	5.99163e-05	up	Pok-PS-specific	cysteine proteinase inhibitor precursor, putative, expressed
Os04g56430.1	13104.m05874	23.9513	81.1641	1.76074	0.00135693	0.0320463	up	Pok-PS-specific	cysteine-rich receptor-like protein kinase, putative, expressed
Os03g36650.1	13103.m04002	0.758504	6.33508	3.06213	5.21896e-05	0.00280907	up	Pok-PS-specific	cysteine-rich repeat secretory protein 55 precursor, putative, expressed
Os05g02200.1	13105.m00176	3.98313	15.2893	1.94055	0.00235535	0.0474947	up	Pok-PS-specific	cysteine-rich repeat secretory protein 55 precursor, putative, expressed
Os07g42910.1	13107.m04498	1.65796	8.89646	2.42382	0.00060992	0.0179952	up	Pok-PS-specific	cytochrome c oxidase subunit, putative, expressed
Os12g04270.1	13112.m00407	1.86026	13.5337	2.86299	4.91979e-05	0.00270394	up	Pok-PS-specific	cytochrome c-type biogenesis protein dbsD-like, putative, expressed
Os12g16720.1	13112.m01772	6.07826	22.7103	1.90162	0.00127681	0.0306759	up	Pok-PS-specific	cytochrome P450 71A1, putative, expressed
Os01g43720.1	13101.m04526	2.45877	12.107	2.29983	0.000220692	0.00846596	up	Pok-PS-specific	cytochrome P450 72A1, putative, expressed
Os02g11020.1	13102.m01239	1.73614	8.80253	2.34203	0.000215637	0.00837991	up	Pok-PS-specific	cytochrome P450 72A1, putative, expressed
Os02g12690.1	13102.m01387	0.962761	6.60871	2.77912	3.9561e-05	0.00231262	up	Pok-PS-specific	cytochrome P450, putative, expressed
Os02g32770.1	13102.m03552	0.733003	5.31718	2.85877	4.71511e-05	0.00260519	up	Pok-PS-specific	cytochrome P450, putative, expressed
Os10g05020.1	13110.m00418	4.97774	20.1549	2.01757	0.000655763	0.0190244	up	Pok-PS-specific	cytochrome P450, putative, expressed
Os11g29290.1	13111.m02824	3.06088	13.2075	2.10933	0.00169905	0.0375305	up	Pok-PS-specific	cytochrome P450, putative, expressed
Os11g25454.1	13111.m02430	3.07338	11.6302	1.91998	0.00232529	0.0470707	up	Pok-PS-specific	cytokinin-N-glucosyltransferase 1, putative, expressed
Os02g36840.1	13102.m04024	0.85383	5.31437	2.63788	9.47927e-05	0.00445718	up	Pok-PS-specific	cytokinin-O-glucosyltransferase 2, putative, expressed
Os08g36320.3	13108.m03813	12.4497	42.9945	1.78805	0.00168141	0.0373786	up	Pok-PS-specific	decarboxylase, putative, expressed
Os10g21790.1	13110.m01808	0.882826	30.3244	5.1022	8.03047e-12	4.18186e-09	up	Pok-PS-specific	dehydration stress-induced protein, putative, expressed
Os11g26750.1	13111.m02559	0.758477	108.739	7.16354	2.28452e-10	9.15126e-08	up	Pok-PS-specific	dehydrin, putative, expressed
Os03g59440.1	13103.m06525	0.614224	6.14	3.3214	1.8251e-05	0.00124645	up	Pok-PS-specific	dirigent, putative, expressed
Os02g48320.2	13102.m05458	1.77198	7.45281	2.07242	0.000958619	0.025244	up	Pok-PS-specific	DNA binding protein, putative, expressed
Os06g04540.1	13106.m00413	1.27183	7.55194	2.56994	0.000191084	0.00764846	up	Pok-PS-specific	DNA binding protein, putative, expressed
Os06g14440.2	13106.m01596	0.645609	6.56544	3.34616	1.32333e-06	0.000140638	up	Pok-PS-specific	DRD1, putative, expressed
Os01g52830.1	13101.m05533	0.0753481	6.81489	6.49897	6.29785e-12	3.41932e-09	up	Pok-PS-specific	DUF1264 domain containing protein, putative, expressed
Os05g49440.2	13105.m05291	0.0314924	9.09449	8.17384	6.16515e-08	9.7251e-06	up	Pok-PS-specific	DUF1264 domain containing protein, putative, expressed
Os03g05500.1	13103.m00594	1.62534	13.3729	3.04049	1.22548e-05	0.000895673	up	Pok-PS-specific	DUF260 domain containing protein, putative, expressed
Os11g43790.1	13111.m04365	0	5.40532	1e+300	0.00175422	0.0384636	up	Pok-PS-specific	DUF581 domain containing protein, expressed
Os01g16920.1	13101.m01896	0.205221	15.1618	6.20712	7.41629e-14	6.71658e-11	up	Pok-PS-specific	embryonic protein DC-8, putative, expressed
Os01g12070.1	13101.m01298	0.923847	5.95459	2.68828	6.80673e-05	0.00350084	up	Pok-PS-specific	endoglucanase precursor, putative, expressed
Os12g16350.3	13112.m01719	1.07477	14.8412	3.78751	2.84985e-08	5.16195e-06	up	Pok-PS-specific	enoyl-CoA hydratase/isomerase family protein, putative, expressed
Os05g31020.1	13105.m03184	0.486504	10.1858	4.38797	1.68476e-10	7.01872e-08	up	Pok-PS-specific	eukaryotic peptide chain release factor subunit 1-1, putative, expressed
Os01g14650.1	13101.m01611	1.43854	7.86794	2.45138	0.000496569	0.0156483	up	Pok-PS-specific	expansin precursor, putative, expressed
Os02g16730.1	13102.m01872	1.2845	5.80075	2.17503	0.00205338	0.0428577	up	Pok-PS-specific	expansin precursor, putative, expressed
Os05g19570.1	13105.m02070	2.90914	16.7522	2.52569	0.000102593	0.00468526	up	Pok-PS-specific	expansin precursor, putative, expressed
Os01g40290.1	13101.m04122	1.60543	12.089	2.91267	4.16684e-05	0.00239766	up	Pok-PS-specific	expressed protein
Os01g48530.1	13101.m05035	0.801324	5.93667	2.8892	0.000212602	0.00827756	up	Pok-PS-specific	expressed protein
Os01g56300.1	13101.m05955	0	15.1622	1e+300	7.70938e-05	0.00379637	up	Pok-PS-specific	expressed protein
Os01g32670.1	13101.m03294	9.00285	107.529	3.5782	6.20733e-09	1.36104e-06	up	Pok-PS-specific	expressed protein
Os01g61440.1	13101.m06541	6.99602	24.9467	1.83424	0.00188529	0.0402775	up	Pok-PS-specific	expressed protein
Os02g12080.1	13102.m01309	2.04212	10.6187	2.37846	0.00110258	0.0275976	up	Pok-PS-specific	expressed protein
Os02g32320.1	13102.m03493	0.276107	8.17205	4.8874	1.83613e-07	2.58423e-05	up	Pok-PS-specific	expressed protein
Os02g15740.1	13102.m01755	0.10627	17.3726	7.35293	1.11022e-15	1.92716e-12	up	Pok-PS-specific	expressed protein
Os03g04080.1	13103.m00415	0.440625	14.3151	5.02184	9.69351e-10	3.05933e-07	up	Pok-PS-specific	expressed protein
Os03g05910.3	13103.m00644	0.763056	6.42111	3.07296	0.000111428	0.00499149	up	Pok-PS-specific	expressed protein
Os03g42520.1	13103.m04574	0.0180732	5.67593	8.29486	3.8434e-08	6.40465e-06	up	Pok-PS-specific	expressed protein
Os03g14150.1	13103.m01657	1.63249	10.8376	2.7309	4.61498e-05	0.00255665	up	Pok-PS-specific	expressed protein
Os03g26490.1	13103.m03103	1.16505	9.81307	3.07431	2.00607e-05	0.00133931	up	Pok-PS-specific	expressed protein
Os04g28390.1	13104.m02688	2.12857	46.1021	4.43688	5.89869e-06	0.00047996	up	Pok-PS-specific	expressed protein
Os04g31710.1	13104.m03031	0.205153	22.3225	6.76566	0	0	up	Pok-PS-specific	expressed protein
Os04g24610.1	13104.m02305	1.32797	6.91254	2.37999	0.000334642	0.0115779	up	Pok-PS-specific	expressed protein
Os04g38860.1	13104.m03740	3.07097	12.8427	2.06418	0.000972343	0.0254766	up	Pok-PS-specific	expressed protein
Os05g02450.1	13105.m00210	1.50807	8.11575	2.42802	0.000985316	0.0257078	up	Pok-PS-specific	expressed protein
Os05g08830.1	13105.m00978	0.759123	8.72829	3.52329	1.30335e-05	0.000939403	up	Pok-PS-specific	expressed protein
Os05g48740.1	13105.m05195	1.50172	13.0657	3.1211	6.18779e-05	0.00324664	up	Pok-PS-specific	expressed protein
Os06g51390.1	13106.m05551	0	13.1291	1e+300	0.000508308	0.0158975	up	Pok-PS-specific	expressed protein
Os06g30400.1	13106.m03137	2.46042	17.2249	2.80752	0.000252035	0.00940839	up	Pok-PS-specific	expressed protein
Os06g46065.1	13106.m10468	2.28106	11.3484	2.31471	0.000569624	0.0170233	up	Pok-PS-specific	expressed protein
Os07g45080.1	13107.m04749	6.84982	32.4502	2.24409	0.000272746	0.00990743	up	Pok-PS-specific	expressed protein
Os07g46680.1	13107.m04932	0.47988	13.0216	4.76209	3.72212e-10	1.36021e-07	up	Pok-PS-specific	expressed protein
Os09g04100.1	13109.m00332	0	9.58517	1e+300	0.00106636	0.0270551	up	Pok-PS-specific	expressed protein
Os09g23770.1	13109.m02250	0.599317	5.40852	3.17384	0.000460356	0.0147754	up	Pok-PS-specific	expressed protein
Os10g06680.1	13110.m00591	1.26495	8.52358	2.75238	5.14387e-05	0.00278304	up	Pok-PS-specific	expressed protein
Os10g39980.1	13110.m03689	4.87865	17.7665	1.86461	0.0020645	0.0430036	up	Pok-PS-specific	expressed protein
Os10g09240.1	13110.m00811	0.272648	8.03766	4.88166	1.97755e-08	3.79074e-06	up	Pok-PS-specific	expressed protein
Os10g31630.1	13110.m02753	1.63434	7.47284	2.19295	0.00122602	0.0297994	up	Pok-PS-specific	expressed protein
Os10g40040.1	13110.m03704	0.304494	18.3194	5.91081	4.44089e-15	6.16692e-12	up	Pok-PS-specific	expressed protein
Os11g05170.1	13111.m00490	0.519448	5.52112	3.40991	2.58205e-05	0.00163478	up	Pok-PS-specific	expressed protein
Os11g38790.1	13111.m03813	2.89921	18.0992	2.64219	0.000163607	0.00678873	up	Pok-PS-specific	expressed protein
Os11g32890.1	13111.m03210	0.201803	17.0582	6.40138	3.37508e-14	3.34776e-11	up	Pok-PS-specific	expressed protein
Os11g33050.1	13111.m03230	4.848	18.897	1.9627	0.00177735	0.0388481	up	Pok-PS-specific	expressed protein
Os11g41600.2	13111.m04130	0	5.26539	1e+300	0.00182045	0.0394179	up	Pok-PS-specific	expressed protein
Os12g13910.1	13112.m01481	6.31781	23.0814	1.86924	0.00158679	0.035888	up	Pok-PS-specific	expressed protein
Os12g41660.1	13112.m04353	0	13.57	1e+300	0.000239508	0.00905435	up	Pok-PS-specific	expressed protein
Os07g23410.2	13107.m02297	1.74224	7.79968	2.16247	0.00138343	0.0324836	up	Pok-PS-specific	fatty acid desaturase, putative, expressed
Os11g38980.2	13111.m03836	0	6.98001	1e+300	0.00040946	0.0135597	up	Pok-PS-specific	F-box/Kelch-repeat protein, putative, expressed
Os05g03640.1	13105.m00355	1.83259	7.99346	2.12493	0.00130027	0.0310824	up	Pok-PS-specific	flavonol synthase/flavanone 3-hydroxylase, putative, expressed
Os01g15340.1	13101.m01695	2.76912	26.6559	3.26695	6.75223e-07	8.25473e-05	up	Pok-PS-specific	flowering promoting factor-like 1, putative, expressed
Os01g24560.1	13101.m02597	1.70651	12.3784	2.8587	1.51798e-05	0.00107549	up	Pok-PS-specific	fruit bromelain precursor, putative, expressed
Os01g24600.1	13101.m02600	1.61764	11.507	2.83054	0.00118714	0.0291879	up	Pok-PS-specific	fruit bromelain precursor, putative, expressed
Os03g25040.1	13103.m02952	0.240855	5.12567	4.4115	3.39097e-08	5.83752e-06	up	Pok-PS-specific	GDSL-like lipase/acylhydrolase, putative, expressed
Os10g25420.1	13110.m02143	1.8103	12.6453	2.8043	1.64635e-05	0.00114694	up	Pok-PS-specific	GDSL-like lipase/acylhydrolase, putative, expressed
Os01g06220.1	13101.m00608	2.39719	25.3512	3.40263	7.10878e-08	1.08879e-05	up	Pok-PS-specific	gibberellin receptor GID1L2, putative, expressed
Os08g44220.1	13108.m04794	3.38888	15.7704	2.21834	0.000727117	0.0205695	up	Pok-PS-specific	GLTP domain containing protein, putative, expressed
Os03g13300.1	13103.m01542	7.62814	35.1094	2.20245	0.000160385	0.00666831	up	Pok-PS-specific	glutamate decarboxylase, putative, expressed
Os03g50490.1	13103.m05491	0.303568	7.03759	4.53499	1.03372e-09	3.14623e-07	up	Pok-PS-specific	glutamine synthetase, catalytic domain containing protein, expressed
Os01g25100.1	13101.m02661	1.00721	9.3391	3.21291	2.02472e-05	0.00134744	up	Pok-PS-specific	glutathione S-transferase, putative, expressed
Os01g72150.1	13101.m07860	2.83022	17.6734	2.64259	8.38898e-05	0.00402633	up	Pok-PS-specific	glutathione S-transferase, putative, expressed
Os01g72160.1	13101.m07861	0.896195	8.28352	3.20836	9.17233e-05	0.00434227	up	Pok-PS-specific	glutathione S-transferase, putative, expressed
Os01g72170.1	13101.m07862	3.50424	17.1267	2.28907	0.000530209	0.0163335	up	Pok-PS-specific	glutathione S-transferase, putative, expressed
Os01g49710.1	13101.m05171	3.04502	13.1379	2.10921	0.000998034	0.0259215	up	Pok-PS-specific	glutathione S-transferase, putative, expressed
Os10g38350.1	13110.m03494	1.57244	12.2336	2.95977	2.18679e-05	0.00143259	up	Pok-PS-specific	glutathione S-transferase, putative, expressed
Os02g38920.1	13102.m04289	7.06021	37.323	2.40228	4.97099e-05	0.00272489	up	Pok-PS-specific	glyceraldehyde-3-phosphate dehydrogenase, putative, expressed
Os08g03290.1	13108.m00277	119.078	364.419	1.61369	0.000941284	0.0248504	up	Pok-PS-specific	glyceraldehyde-3-phosphate dehydrogenase, putative, expressed
Os04g56040.1	13104.m05822	2.10899	10.7614	2.35124	0.00130119	0.0310824	up	Pok-PS-specific	glycine rich protein family protein, putative, expressed
Os10g31620.1	13110.m02752	1.73854	17.7814	3.35442	5.48286e-06	0.000456186	up	Pok-PS-specific	glycine-rich cell wall structural protein 2 precursor, putative, expressed
Os01g06310.1	13101.m00619	5.65132	47.1881	3.06176	1.22579e-06	0.000132985	up	Pok-PS-specific	glycine-rich cell wall structural protein precursor, putative, expressed
Os10g28120.1	13110.m02380	9.21184	42.0431	2.19031	0.000179867	0.00728915	up	Pok-PS-specific	glycosyl hydrolase, putative, expressed
Os11g47520.1	13111.m04734	0.661371	8.94667	3.75782	0.000819788	0.0223218	up	Pok-PS-specific	glycosyl hydrolase, putative, expressed
Os02g01590.1	13102.m00080	12.1783	85.9339	2.81892	1.08562e-07	1.57038e-05	up	Pok-PS-specific	glycosyl hydrolases, putative, expressed
Os03g16940.1	13103.m02019	0	6.95075	1e+300	0.00118634	0.0291879	up	Pok-PS-specific	glyoxalase family protein, putative, expressed
Os03g16670.1	13103.m01979	85.1212	243.293	1.51511	0.00248228	0.049765	up	Pok-PS-specific	haloacid dehalogenase-like hydrolase family protein, putative, expressed
Os01g61070.1	13101.m06500	2.67424	15.8507	2.56735	0.000422464	0.0138581	up	Pok-PS-specific	heavy metal-associated domain containing protein, expressed
Os01g74490.1	13101.m08141	3.19788	14.9106	2.22115	0.000971922	0.0254766	up	Pok-PS-specific	heavy metal-associated domain containing protein, expressed
Os05g06520.1	13105.m00699	2.01241	21.7931	3.43688	0.000133387	0.0058371	up	Pok-PS-specific	helix-loop-helix DNA-binding domain containing protein
Os04g09390.1	13104.m00833	0.90792	15.0113	4.04734	7.58985e-09	1.58097e-06	up	Pok-PS-specific	HEV3 - Hevein family protein precursor, expressed
Os07g39320.1	13107.m04073	1.00222	8.52664	3.08877	1.33078e-05	0.000955864	up	Pok-PS-specific	homeobox domain containing protein, expressed
Os01g39020.1	13101.m03983	1.07522	6.66252	2.63144	0.000183664	0.00739985	up	Pok-PS-specific	HSF-type DNA-binding domain containing protein, expressed
Os01g53220.1	13101.m05575	1.79784	9.82407	2.45005	0.000311637	0.0110274	up	Pok-PS-specific	HSF-type DNA-binding domain containing protein, expressed
Os02g13800.1	13102.m01534	7.20286	35.5169	2.30186	7.5633e-05	0.00375335	up	Pok-PS-specific	HSF-type DNA-binding domain containing protein, expressed
Os03g16020.1	13103.m30167	5.03787	28.5414	2.50217	0.000327669	0.0113993	up	Pok-PS-specific	hsp20/alpha crystallin family protein, putative
Os03g16030.1	13103.m01894	0.853089	5.24157	2.61923	0.000446054	0.0144499	up	Pok-PS-specific	hsp20/alpha crystallin family protein, putative, expressed
Os03g62060.1	13103.m06848	1.00976	6.1979	2.61777	0.000149449	0.00635309	up	Pok-PS-specific	hydrolase, putative, expressed
Os01g02160.1	13101.m00154	1.06462	7.4421	2.80537	0.000158025	0.00662308	up	Pok-PS-specific	hydroxyproline-rich glycoprotein family protein, putative, expressed
Os01g18490.1	13101.m02006	0.142988	6.36595	5.47641	0.000373303	0.0126232	up	Pok-PS-specific	hypothetical protein
Os02g37250.1	13102.m04079	2.16081	27.6046	3.67526	1.34843e-06	0.000142577	up	Pok-PS-specific	hypothetical protein
Os05g29150.1	13105.m03014	1.23491	9.33488	2.91823	0.00145689	0.0337189	up	Pok-PS-specific	hypothetical protein
Os05g48730.1	13105.m05194	0.521881	20.7227	5.31135	0.000569063	0.0170233	up	Pok-PS-specific	hypothetical protein
Os12g02240.1	13112.m00151	10.0575	54.8365	2.44686	0.000650864	0.0189086	up	Pok-PS-specific	hypothetical protein
Os12g43870.1	13112.m04627	3.26817	21.1748	2.6958	0.000629112	0.0184829	up	Pok-PS-specific	hypothetical protein
Os03g27190.1	13103.m03178	0	7.58266	1e+300	0.00114044	0.0282801	up	Pok-PS-specific	ICE-like protease p20 domain containing protein, putative, expressed
Os02g55890.1	13102.m06416	1.26902	8.91383	2.81233	1.54373e-05	0.00108635	up	Pok-PS-specific	inorganic H+ pyrophosphatase, putative, expressed
Os02g52930.1	13102.m06034	5.15906	26.1264	2.34033	8.23371e-05	0.00398288	up	Pok-PS-specific	integral membrane protein DUF6 containing protein, expressed
Os06g07941.1	13106.m00831	4.8042	30.1731	2.65089	2.0694e-05	0.00137019	up	Pok-PS-specific	iron/ascorbate-dependent oxidoreductase, putative
Os06g08041.1	13106.m00841	6.42828	34.8321	2.43791	3.85668e-05	0.00228133	up	Pok-PS-specific	iron/ascorbate-dependent oxidoreductase, putative, expressed
Os01g13610.1	13101.m01495	7.40179	25.9517	1.80988	0.00233535	0.0471826	up	Pok-PS-specific	isoflavone reductase homolog IRL, putative, expressed
Os01g62600.1	13101.m06707	1.59487	11.6542	2.86934	6.44202e-06	0.000513025	up	Pok-PS-specific	laccase precursor protein, putative
Os12g15920.1	13112.m01677	1.2732	5.17776	2.02387	0.00228507	0.0464371	up	Pok-PS-specific	laccase precursor protein, putative, expressed
Os06g02040.1	13106.m00118	0.0661429	8.75461	7.04831	3.55648e-06	0.000315241	up	Pok-PS-specific	late embryogenesis abundant group 1, putative, expressed
Os06g21910.1	13106.m02348	0.08967	28.1611	8.29486	3.8434e-08	6.40465e-06	up	Pok-PS-specific	late embryogenesis abundant group 1, putative, expressed
Os04g52110.1	13104.m05334	0.323521	34.4298	6.73365	0	0	up	Pok-PS-specific	late embryogenesis abundant protein, group 3, putative, expressed
Os01g12580.1	13101.m01363	0.446308	22.6985	5.66842	0	0	up	Pok-PS-specific	late embryogenesis abundant protein, putative, expressed
Os09g27210.1	13109.m02644	0	8.45043	1e+300	0.000315742	0.0111284	up	Pok-PS-specific	lecithine cholesterol acyltransferase, putative, expressed
Os01g49820.2	13101.m05186	0	6.91524	1e+300	0.000504041	0.0157882	up	Pok-PS-specific	lipid phosphatase protein, putative, expressed
Os11g24070.1	13111.m02293	8.61317	36.8508	2.09708	0.000473777	0.0151129	up	Pok-PS-specific	LTPL10 - Protease inhibitor/seed storage/LTP family protein precursor, expressed
Os04g33920.1	13104.m03288	1.31776	60.6745	5.52493	0.000353474	0.0120308	up	Pok-PS-specific	LTPL102 - Protease inhibitor/seed storage/LTP family protein precursor, expressed
Os12g02320.2	13112.m00161	57.8066	185.025	1.67842	0.00132304	0.0314689	up	Pok-PS-specific	LTPL12 - Protease inhibitor/seed storage/LTP family protein precursor, expressed
Os03g02050.1	13103.m00150	0.360723	10.9131	4.91903	2.27949e-09	5.79047e-07	up	Pok-PS-specific	LTPL151 - Protease inhibitor/seed storage/LTP family protein precursor, expressed
Os05g47700.1	13105.m05055	37.5657	141.217	1.91043	0.000537976	0.0164311	up	Pok-PS-specific	LTPL152 - Protease inhibitor/seed storage/LTP family protein precursor, expressed
Os07g07790.1	13107.m00768	2.02416	10.5065	2.37589	0.00053064	0.0163335	up	Pok-PS-specific	LTPL75 - Protease inhibitor/seed storage/LTP family protein precursor, expressed
Os01g16260.1	13101.m01813	0	8.97007	1e+300	0.0021255	0.0440538	up	Pok-PS-specific	major facilitator superfamily antiporter, putative, expressed
Os11g04104.2	13111.m00357	2.76898	14.5236	2.39098	0.000140748	0.00608255	up	Pok-PS-specific	major facilitator superfamily antiporter, putative, expressed
Os04g40990.1	13104.m04012	0	20.5913	1e+300	0.000192481	0.00768079	up	Pok-PS-specific	malate synthase, glyoxysomal, putative, expressed
Os10g11354.1	13110.m01034	1.13717	5.96793	2.39178	0.00105766	0.0269329	up	Pok-PS-specific	MATE efflux family protein, putative, expressed
Os09g10850.1	13109.m00960	0	9.59284	1e+300	0.00100594	0.0260093	up	Pok-PS-specific	meiotic coiled-coil protein 7, putative, expressed
Os04g58760.1	13104.m06188	1.30459	10.1598	2.96121	2.25633e-05	0.00147333	up	Pok-PS-specific	membrane associated DUF588 domain containing protein, putative, expressed
Os02g03900.1	13102.m00385	5.63554	21.2893	1.9175	0.00107735	0.0272345	up	Pok-PS-specific	metal transporter Nramp6, putative, expressed
Os06g13180.1	13106.m01453	1.20455	7.57236	2.65224	0.000103929	0.00470683	up	Pok-PS-specific	metalloendoproteinase 1 precursor, putative, expressed
Os03g17870.1	13103.m02135	55.7485	183.097	1.7156	0.00141193	0.0328977	up	Pok-PS-specific	metallothionein, putative, expressed
Os12g38010.1	13112.m03916	4.38598	42.2556	3.26817	1.14886e-06	0.000125292	up	Pok-PS-specific	metallothionein, putative, expressed
Os01g42030.1	13101.m04316	3.88887	14.9288	1.94067	0.00199536	0.0419832	up	Pok-PS-specific	mitochondrial chaperone BCS1, putative, expressed
Os01g19770.1	13101.m02149	0.0872986	18.9002	7.75822	2.01617e-13	1.49988e-10	up	Pok-PS-specific	mitochondrial import inner membrane translocase subunit Tim17, putative, expressed
Os12g06020.1	13112.m00610	0	17.6773	1e+300	0.000438913	0.0143076	up	Pok-PS-specific	mRNA-decapping enzyme, putative, expressed
Os03g53890.1	13103.m05898	0	7.52106	1e+300	0.000430415	0.0140876	up	Pok-PS-specific	N2, N2-dimethylguanosine tRNA methyltransferase, putative, expressed
Os01g66720.1	13101.m07221	0	6.08431	1e+300	0.00149511	0.0343793	up	Pok-PS-specific	NADP-dependent oxidoreductase, putative, expressed
Os05g46230.1	13105.m04924	0	17.233	1e+300	0.000133066	0.0058371	up	Pok-PS-specific	NAP domain containing protein, putative, expressed
Os08g31970.2	13108.m03318	1.24779	6.47408	2.3753	0.00120181	0.0293478	up	Pok-PS-specific	NHL repeat-containing protein, putative, expressed
Os03g19420.2	13103.m02323	0.562748	10.6722	4.24523	2.07103e-09	5.60255e-07	up	Pok-PS-specific	nicotianamine synthase, putative, expressed
Os03g19427.1	13103.m02325	0.905245	14.0202	3.95305	7.13704e-09	1.51699e-06	up	Pok-PS-specific	nicotianamine synthase, putative, expressed
Os01g01430.1	13101.m00063	0.641866	5.27996	3.04019	9.22199e-05	0.00435587	up	Pok-PS-specific	No apical meristem protein, putative, expressed
Os05g10620.2	13105.m01142	0	6.23598	1e+300	0.000818007	0.0223025	up	Pok-PS-specific	no apical meristem protein, putative, expressed
Os12g03050.1	13112.m00255	1.18241	15.2419	3.68824	6.00879e-09	1.34584e-06	up	Pok-PS-specific	no apical meristem protein, putative, expressed
Os03g22200.1	13103.m02668	9.07439	27.7501	1.61262	0.00185046	0.0399018	up	Pok-PS-specific	nodulin MtN3 family protein, putative, expressed
Os10g34040.1	13110.m03026	0.285856	6.89243	4.59165	9.86311e-10	3.0664e-07	up	Pok-PS-specific	nodulin, putative, expressed
Os03g13140.1	13103.m01522	3.60072	17.6076	2.28984	0.000454356	0.0146732	up	Pok-PS-specific	non-symbiotic hemoglobin 2, putative, expressed
Os03g12510.1	13103.m01432	5.74426	32.7685	2.51212	7.3696e-05	0.00371057	up	Pok-PS-specific	non-symbiotic hemoglobin 2, putative, expressed
Os01g58640.1	13101.m06226	2.15758	9.27194	2.10345	0.00148713	0.0343045	up	Pok-PS-specific	nucleotide pyrophosphatase/phosphodiesterase, putative, expressed
Os10g08879.1	13110.m00775	0	12.7828	1e+300	0.000509055	0.0158975	up	Pok-PS-specific	nucleotide-sensitive chloride conductance regulator containing protein, expressed
Os04g43390.2	13104.m29420	5.15311	18.8547	1.8714	0.00180514	0.0392086	up	Pok-PS-specific	Os4bglu16 - monolignol beta-glucoside homologue, expressed
Os05g24780.1	13105.m02534	2.40234	11.447	2.25245	0.00108505	0.0272965	up	Pok-PS-specific	OsCML21 - Calmodulin-related calcium sensor protein, expressed
Os09g15560.1	13109.m01474	0.6095	9.18331	3.91332	4.26102e-08	7.0442e-06	up	Pok-PS-specific	OsFBX314 - F-box domain containing protein, expressed
Os09g17540.1	13109.m01682	0.447371	8.60859	4.26624	6.33132e-09	1.37376e-06	up	Pok-PS-specific	OsFBX322 - F-box domain containing protein, expressed
Os02g43350.1	13102.m04814	1.37056	9.74981	2.83061	5.40518e-05	0.0029018	up	Pok-PS-specific	OsFtsH7 FtsH protease, homologue of AtFtsH7, expressed
Os05g38400.3	13105.m04026	0	11.6448	1e+300	0.000180822	0.00731365	up	Pok-PS-specific	OsFtsH8 FtsH protease, homologue of AtFtsH3/10, expressed
Os05g38400.1	13105.m04027	0	8.30658	1e+300	0.000335164	0.0115779	up	Pok-PS-specific	OsFtsH8 FtsH protease, homologue of AtFtsH3/10, expressed
Os01g55940.1	13101.m05908	3.20447	16.2917	2.34598	8.32167e-05	0.00400324	up	Pok-PS-specific	OsGH3.2 - Probable indole-3-acetic acid-amido synthetase, expressed
Os06g07040.1	13106.m00732	1.27497	13.5816	3.41311	8.69142e-07	0.000100685	up	Pok-PS-specific	OsIAA20 - Auxin-responsive Aux/IAA gene family member, expressed
Os06g51410.1	13106.m05557	0	11.9138	1e+300	0.000442145	0.014368	up	Pok-PS-specific	OsPOP15 - Putative Prolyl Oligopeptidase homologue, expressed
Os01g58240.1	13101.m06182	1.62331	7.84746	2.27328	0.000636513	0.0186081	up	Pok-PS-specific	OsSub6 - Putative Subtilisin homologue, expressed
Os02g39930.1	13102.m04435	43.5042	109.606	1.3331	0.00202887	0.0425165	up	Pok-PS-specific	OsTIL-1 Temperature-induced lipocalin-1, expressed
Os01g43650.1	13101.m04516	1.34141	6.51193	2.27934	0.00078477	0.0217666	up	Pok-PS-specific	OsWRKY11 - Superfamily of TFs having WRKY and zinc finger domains, expressed
Os05g40080.1	13105.m04228	0.898715	5.19068	2.52999	0.000660651	0.0190865	up	Pok-PS-specific	OsWRKY54 - Superfamily of TFs having WRKY and zinc finger domains
Os07g07410.2	13107.m00723	5.19847	26.7351	2.36258	8.80195e-05	0.00418595	up	Pok-PS-specific	oxidoreductase, 2OG-Fe oxygenase family protein, putative, expressed
Os05g39690.1	13105.m04186	2.04628	18.3846	3.16742	2.69651e-06	0.000255311	up	Pok-PS-specific	oxidoreductase, aldo/keto reductase family protein, putative, expressed
Os08g28880.1	13108.m02983	1.18308	9.25095	2.96706	3.42667e-05	0.00206891	up	Pok-PS-specific	patatin, putative, expressed
Os08g37180.1	13108.m03909	1.07567	8.96784	3.05953	0.000186892	0.0075009	up	Pok-PS-specific	patatin, putative, expressed
Os08g37210.1	13108.m03912	1.21025	12.7218	3.39392	4.97144e-06	0.000420955	up	Pok-PS-specific	patatin, putative, expressed
Os05g29790.1	13105.m03034	1.7924	14.0094	2.96643	1.97105e-06	0.000199306	up	Pok-PS-specific	pectinesterase, putative, expressed
Os05g05930.1	13105.m00630	0.100094	28.0623	8.13114	1.64313e-13	1.26764e-10	up	Pok-PS-specific	peripheral-type benzodiazepine receptor, putative, expressed
Os11g24060.1	13111.m02292	0.643576	5.98272	3.21662	4.01201e-05	0.00231496	up	Pok-PS-specific	permease domain containing protein, putative, expressed
Os04g34630.1	13104.m03365	4.72722	25.8579	2.45154	5.52597e-05	0.00295902	up	Pok-PS-specific	peroxidase precursor, putative, expressed
Os05g04490.1	13105.m00452	3.79262	15.3566	2.01759	0.00124625	0.0300804	up	Pok-PS-specific	peroxidase precursor, putative, expressed
Os05g06970.1	13105.m00752	3.83067	27.266	2.83143	7.10202e-06	0.00056036	up	Pok-PS-specific	peroxidase precursor, putative, expressed
Os07g44550.1	13107.m04687	1.51509	8.45898	2.48108	0.000551076	0.0167299	up	Pok-PS-specific	peroxidase precursor, putative, expressed
Os10g02070.1	13110.m00106	3.41348	17.2647	2.33851	0.000218047	0.00841096	up	Pok-PS-specific	peroxidase precursor, putative, expressed
Os11g02130.1	13111.m00133	3.29465	16.0111	2.28088	0.000325279	0.0113494	up	Pok-PS-specific	peroxidase precursor, putative, expressed
Os07g44430.1	13107.m24471	0.0711773	13.5102	7.56841	5.5015e-06	0.000456186	up	Pok-PS-specific	peroxiredoxin, putative
Os07g44440.1	13107.m04678	3.07124	25.5027	3.05376	3.5222e-06	0.000313536	up	Pok-PS-specific	peroxiredoxin, putative, expressed
Os02g51970.1	13102.m05916	2.02392	9.71079	2.26244	0.000587265	0.0174007	up	Pok-PS-specific	phosphate-induced protein 1 conserved region domain containing protein, expressed
Os04g59540.1	13104.m06278	0.328777	6.14482	4.22419	4.60061e-09	1.07675e-06	up	Pok-PS-specific	phosphatidylinositol-4-phosphate 5-Kinase, putative, expressed
Os06g46900.1	13106.m04963	3.49671	22.7096	2.69923	0.00169341	0.0375305	up	Pok-PS-specific	phosphosulfolactate synthase-related protein, putative, expressed
Os01g58038.1	13101.m14876	101.287	609.375	2.58888	8.26023e-05	0.00398288	up	Pok-PS-specific	photosystem II reaction center protein Z, putative
Os02g24628.1	13102.m12286	101.287	609.375	2.58888	8.26023e-05	0.00398288	up	Pok-PS-specific	photosystem II reaction center protein Z, putative
Os03g52360.1	13103.m05703	2.21962	19.6051	3.14284	1.20305e-05	0.000882381	up	Pok-PS-specific	PIII3 - Proteinase inhibitor II family protein precursor, putative, expressed
Os03g52380.1	13103.m05706	1.11186	12.9963	3.54706	3.33138e-06	0.000301708	up	Pok-PS-specific	PIII5 - Proteinase inhibitor II family protein precursor, expressed
Os08g27720.1	13108.m02861	0	7.47011	1e+300	0.00220484	0.045159	up	Pok-PS-specific	pirin, putative, expressed
Os11g40570.3	13111.m04019	0	10.4939	1e+300	0.000384539	0.0129401	up	Pok-PS-specific	plant viral response family protein, putative, expressed
Os06g15600.1	13106.m01725	2.12332	10.4418	2.29798	0.00206446	0.0430036	up	Pok-PS-specific	plastocyanin-like domain containing protein, putative, expressed
Os08g04360.1	13108.m00413	0.453554	8.62278	4.24881	8.63741e-07	0.000100685	up	Pok-PS-specific	plastocyanin-like domain containing protein, putative, expressed
Os09g39940.1	13109.m04019	5.95549	33.2345	2.48039	7.37482e-05	0.00371057	up	Pok-PS-specific	plastocyanin-like domain containing protein, putative, expressed
Os11g24140.1	13111.m02300	8.76796	49.8995	2.50871	3.8661e-05	0.00228133	up	Pok-PS-specific	plastocyanin-like domain containing protein, putative, expressed
Os01g67390.1	13101.m07321	1.52668	7.012	2.19943	0.00124129	0.0299955	up	Pok-PS-specific	POEI32 - Pollen Ole e I allergen and extensin family protein precursor, expressed
Os07g47760.1	13107.m05099	1.48982	11.9781	3.00719	4.28622e-05	0.0024528	up	Pok-PS-specific	POEI50 - Pollen Ole e I allergen and extensin family protein precursor, expressed
Os05g01370.1	13105.m00063	1.36471	11.6315	3.09138	9.0094e-06	0.000679948	up	Pok-PS-specific	polygalacturonase inhibitor precursor, putative, expressed
Os08g39820.2	13108.m09312	0	5.35366	1e+300	0.0017017	0.0375492	up	Pok-PS-specific	pre-rRNA-processing protein TSR2, putative, expressed
Os11g02389.1	13111.m00165	79.0211	269.313	1.76897	0.000568672	0.0170233	up	Pok-PS-specific	protease inhibitor/seed storage/LTP family, putative, expressed
Os05g38770.1	13105.m04075	0.803496	5.10732	2.6682	0.00010287	0.00468526	up	Pok-PS-specific	protein kinase APK1B, chloroplast precursor, putative, expressed
Os01g46760.1	13101.m04810	1.9077	13.3548	2.80745	2.73384e-05	0.00171524	up	Pok-PS-specific	protein phosphatase 2C, putative, expressed
Os05g49730.1	13105.m05324	1.04077	7.84065	2.91332	1.96472e-05	0.00132017	up	Pok-PS-specific	protein phosphatase 2C, putative, expressed
Os03g08880.1	13103.m01029	1.34387	9.78883	2.86474	1.91008e-05	0.0012876	up	Pok-PS-specific	purine permease, putative, expressed
Os03g25270.1	13103.m02974	8.69387	35.0404	2.01095	0.00120526	0.0293975	up	Pok-PS-specific	pyrrolidone-carboxylate peptidase, putative, expressed
Os09g23280.1	13109.m02195	0	11.7222	1e+300	0.000672124	0.0193642	up	Pok-PS-specific	pyrrolidone-carboxylate peptidase, putative, expressed
Os05g47940.1	13105.m05083	3.02973	14.8606	2.29423	0.000253049	0.00942937	up	Pok-PS-specific	RCLEA8 - Root cap and Late embryogenesis related family protein precursor
Os11g05470.1	13111.m00527	2.21798	9.50175	2.09895	0.00171431	0.0377474	up	Pok-PS-specific	RCN1 Centroradialis-like1 homogous to TFL1 gene
Os12g43640.1	13112.m04604	4.35049	14.6166	1.74836	0.00204889	0.0428068	up	Pok-PS-specific	receptor-like protein kinase HAIKU2 precursor, putative, expressed
Os11g05930.2	13111.m00580	0	7.47524	1e+300	0.000404222	0.0134471	up	Pok-PS-specific	response regulator receiver domain containing protein, expressed
Os06g35650.1	13106.m03681	1.16163	9.31832	3.00392	5.94592e-06	0.00048192	up	Pok-PS-specific	reticuline oxidase-like protein precursor, putative, expressed
Os04g35739.1	13104.m03492	0.817081	5.96921	2.86899	0.000221852	0.00849482	up	Pok-PS-specific	retrotransposon protein, putative, Ty1-copia subclass, expressed
Os10g31670.1	13110.m02757	0.148948	5.4962	5.20555	7.02724e-08	1.08428e-05	up	Pok-PS-specific	retrotransposon protein, putative, unclassified, expressed
Os01g52690.1	13101.m05517	1.65853	9.79994	2.56286	4.59722e-05	0.0025536	up	Pok-PS-specific	retrotransposon protein, putative, unclassified, expressed
Os04g19960.1	13104.m01835	0.869925	5.88174	2.75728	0.000208687	0.00815563	up	Pok-PS-specific	retrotransposon protein, putative, unclassified, expressed
Os04g34170.3	13104.m03316	61.3093	205.193	1.7428	0.000509875	0.0158992	up	Pok-PS-specific	retrotransposon protein, putative, unclassified, expressed
Os08g34390.1	13108.m03598	0.187496	10.9194	5.86389	7.23865e-14	6.71658e-11	up	Pok-PS-specific	retrotransposon protein, putative, unclassified, expressed
Os12g24020.2	13112.m02440	6.53604	24.9173	1.93066	0.0020354	0.0426105	up	Pok-PS-specific	rhodanese-like domain containing protein, putative, expressed
Os04g02870.4	13104.m00206	0.866196	7.26538	3.06827	0.000245732	0.00923935	up	Pok-PS-specific	RNA recognition motif containing protein, putative, expressed
Os04g22210.1	13104.m02059	0.695091	5.01827	2.85192	0.00024327	0.00917991	up	Pok-PS-specific	SCP-like extracellular protein
Os07g03319.1	13107.m00272	0.634075	6.67805	3.3967	2.53171e-05	0.00161271	up	Pok-PS-specific	SCP-like extracellular protein, expressed
Os10g11500.1	13110.m01042	30.1716	178.637	2.56577	3.20185e-06	0.000295108	up	Pok-PS-specific	SCP-like extracellular protein, expressed
Os10g34910.1	13110.m03118	11.0582	76.5512	2.79131	0.000106451	0.00478915	up	Pok-PS-specific	secretory protein, putative, expressed
Os01g06630.1	13101.m00657	0	5.59686	1e+300	0.00148386	0.034267	up	Pok-PS-specific	small hydrophilic plant seed protein, putative, expressed
Os05g28210.1	13105.m02905	0.0511106	27.6133	9.07752	1.52507e-09	4.42277e-07	up	Pok-PS-specific	small hydrophilic plant seed protein, putative, expressed
Os12g42910.1	13112.m04526	1.41063	8.74638	2.63235	4.81416e-05	0.00265288	up	Pok-PS-specific	sodium/calcium exchanger protein, putative, expressed
Os04g37670.1	13104.m03601	1.08208	5.3095	2.29477	0.00227245	0.0462709	up	Pok-PS-specific	steroid nuclear receptor, ligand-binding, putative, expressed
Os07g48460.1	13107.m05189	9.55481	33.8138	1.82331	0.0013593	0.032066	up	Pok-PS-specific	stress responsive protein, putative, expressed
Os02g48000.1	13102.m05417	3.20071	18.4088	2.52393	9.53854e-05	0.0044649	up	Pok-PS-specific	TBC domain containing protein, expressed
Os08g31840.4	13108.m09379	0.644978	5.11876	2.98847	0.00193399	0.0410653	up	Pok-PS-specific	TBC domain containing protein, expressed
Os03g46070.1	13103.m04951	13.0389	64.8184	2.31358	0.000794546	0.021892	up	Pok-PS-specific	thaumatin, putative, expressed
Os01g06660.1	13101.m00662	4.50087	16.8311	1.90286	0.00173147	0.038085	up	Pok-PS-specific	thiamine pyrophosphate enzyme, C-terminal TPP binding domain containing protein, expressed
Os06g32600.1	13106.m03366	0.807931	6.04663	2.90383	0.000386448	0.0129834	up	Pok-PS-specific	THION15 - Plant thionin family protein precursor, expressed
Os06g31800.1	13106.m03286	14.9257	67.882	2.18523	0.000169962	0.0069554	up	Pok-PS-specific	THION2 - Plant thionin family protein precursor, expressed
Os06g31890.1	13106.m03295	34.3669	198.888	2.53287	2.6602e-06	0.000254183	up	Pok-PS-specific	THION3 - Plant thionin family protein precursor, expressed
Os06g31960.1	13106.m03302	28.6612	184.135	2.68359	8.73226e-07	0.000100685	up	Pok-PS-specific	THION5 - Plant thionin family protein precursor, expressed
Os06g32020.1	13106.m03307	34.999	204.895	2.5495	2.11933e-06	0.000208234	up	Pok-PS-specific	THION6 - Plant thionin family protein precursor, expressed
Os06g32160.1	13106.m03321	21.0328	103.506	2.299	4.24837e-05	0.00243784	up	Pok-PS-specific	THION7 - Plant thionin family protein precursor, expressed
Os06g32200.1	13106.m03326	18.3903	139.488	2.92313	8.50611e-07	0.000100672	up	Pok-PS-specific	THION8 - Plant thionin family protein precursor, putative
Os06g32240.1	13106.m03330	26.2502	151.549	2.52939	2.75709e-06	0.000259865	up	Pok-PS-specific	THION9 - Plant thionin family protein precursor, expressed
Os06g31930.1	13106.m03299	22.9335	147.317	2.6834	8.74889e-07	0.000100685	up	Pok-PS-specific	thionin precursor protein, putative, expressed
Os07g24820.1	13107.m02449	4.37321	27.7035	2.66331	0.000501823	0.0157662	up	Pok-PS-specific	thionin-like peptide, putative
Os07g24830.1	13107.m02450	27.2473	100.046	1.87648	0.00105016	0.0268047	up	Pok-PS-specific	thionin-like peptide, putative, expressed
Os07g35290.1	13107.m03607	2.18739	12.3681	2.49934	0.00114912	0.0284279	up	Pok-PS-specific	TKL_IRAK_DUF26-lc.10 - DUF26 kinases have homology to DUF26 containing loci, expressed
Os07g27150.3	13107.m02703	0	10.4223	1e+300	0.00217124	0.0446465	up	Pok-PS-specific	trafficking protein particle complex subunit 4, putative, expressed
Os01g06560.1	13101.m00648	0.256923	6.97173	4.76211	2.69429e-09	6.6812e-07	up	Pok-PS-specific	transcription factor HBP-1b, putative, expressed
Os03g20310.1	13103.m02430	2.03283	8.92605	2.13453	0.00136424	0.0321098	up	Pok-PS-specific	transcription factor HBP-1b, putative, expressed
Os05g48650.1	13105.m05184	0.799698	6.09423	2.92992	0.000102923	0.00468526	up	Pok-PS-specific	transcription factor HBP-1b, putative, expressed
Os09g37180.1	13109.m03681	0.704118	5.16413	2.87464	3.04937e-05	0.00188244	up	Pok-PS-specific	transferase family protein, putative, expressed
Os10g23820.1	13110.m01982	1.59692	15.2109	3.25174	5.22644e-07	6.59798e-05	up	Pok-PS-specific	transferase family protein, putative, expressed
Os04g19740.1	13104.m01814	2.20957	12.9433	2.55036	2.79619e-05	0.00174909	up	Pok-PS-specific	transketolase, chloroplast precursor, putative, expressed
Os07g09190.1	13107.m00926	4.35899	15.0413	1.78686	0.00211925	0.0439682	up	Pok-PS-specific	transketolase, putative, expressed
Os06g04900.1	13106.m00456	1.09771	5.05837	2.20417	0.0011381	0.0282557	up	Pok-PS-specific	transporter family protein, putative, expressed
Os09g15330.1	13109.m01445	1.35411	8.20841	2.59976	0.000147394	0.0063123	up	Pok-PS-specific	transporter family protein, putative, expressed
Os06g51440.1	13106.m05560	0.286183	14.2169	5.63452	3.81539e-12	2.20763e-09	up	Pok-PS-specific	transposon protein, putative, CACTA, En/Spm sub-class, expressed
Os04g51150.1	13104.m05205	9.02297	42.0118	2.21912	0.000102337	0.00468526	up	Pok-PS-specific	transposon protein, putative, unclassified, expressed
Os04g51160.1	13104.m05206	2.13513	13.9839	2.71137	3.10159e-05	0.00190579	up	Pok-PS-specific	transposon protein, putative, unclassified, expressed
Os07g47180.1	13107.m05010	0	16.4471	1e+300	0.000133206	0.0058371	up	Pok-PS-specific	transposon protein, putative, unclassified, expressed
Os12g30540.1	13112.m03112	3.01847	15.5645	2.36637	5.78852e-05	0.00308375	up	Pok-PS-specific	ubiquitin carboxyl-terminal hydrolase, putative, expressed
Os09g15320.2	13109.m01444	0	5.49835	1e+300	0.00174166	0.0382284	up	Pok-PS-specific	ubiquitin-conjugating enzyme, putative, expressed
Os10g02300.2	13110.m00134	0	8.46087	1e+300	0.00140528	0.0327794	up	Pok-PS-specific	uncharacterized Cys-rich domain containing protein, putative, expressed
Os03g26910.1	13103.m03144	3.78814	26.1652	2.78809	3.46266e-06	0.000309559	up	Pok-PS-specific	uncharacterized glycosyl hydrolase Rv2006/MT2062, putative, expressed
Os01g32780.1	13101.m03305	12.3145	66.919	2.44206	3.05456e-05	0.00188244	up	Pok-PS-specific	universal stress protein domain containing protein, putative, expressed
Os03g19270.2	13103.m02304	0	10.6081	1e+300	0.000744352	0.0209242	up	Pok-PS-specific	universal stress protein domain containing protein, putative, expressed
Os05g06500.1	13105.m00696	0	109.852	1e+300	7.53298e-05	0.00375335	up	Pok-PS-specific	universal stress protein domain containing protein, putative, expressed
Os10g30150.1	13110.m02588	0.522206	8.60841	4.04306	2.59446e-07	3.55544e-05	up	Pok-PS-specific	universal stress protein domain containing protein, putative, expressed
Os02g43010.1	13102.m04770	5.75776	24.0017	2.05956	0.000389556	0.0130326	up	Pok-PS-specific	vacuolar-processing enzyme precursor, putative, expressed
Os02g07690.1	13102.m00878	6.30765	27.8824	2.14418	0.000420718	0.0138445	up	Pok-PS-specific	VQ domain containing protein, putative, expressed
Os07g44410.1	13107.m04674	4.54916	30.7927	2.75892	1.67681e-06	0.000172058	up	Pok-PS-specific	WD40-like Beta Propeller Repeat family protein, expressed
Os09g29660.1	13109.m02941	3.19309	19.1511	2.5844	1.51463e-05	0.00107549	up	Pok-PS-specific	white-brown complex homolog protein 11, putative, expressed
Os01g09080.1	13101.m00961	2.35428	14.6909	2.64156	3.97321e-05	0.00231262	up	Pok-PS-specific	WRKY DNA-binding domain containing protein, expressed
Os02g10200.2	13102.m01130	0	20.4156	1e+300	3.34303e-05	0.00203501	up	Pok-PS-specific	zinc finger A20 and AN1 domain-containing stress-associated protein, putative, expressed
Os05g10670.1	13105.m01149	12.9756	46.0772	1.82825	0.000794269	0.021892	up	Pok-PS-specific	zinc finger CCCH type family protein, putative, expressed
Os12g24530.1	13112.m02489	1.15082	7.26988	2.65927	0.000551772	0.0167299	up	Pok-PS-specific	zinc finger, C3HC4 type domain containing protein
Os07g46700.1	13107.m04937	1.41556	8.68622	2.61735	0.00047631	0.0151243	up	Pok-PS-specific	zinc finger, RING-type, putative, expressed
Os06g41930.1	13106.m04383	0	5.76018	1e+300	0.000931737	0.0246295	up	Pok-PS-specific	zinc-binding protein, putative, expressed
Os06g41930.3	13106.m04379	1.2069	7.10216	2.55695	0.000422151	0.0138581	up	Pok-PS-specific	zinc-binding protein, putative, expressed
Os02g08510.1	13102.m00984	0.54189	5.12315	3.24096	2.50398e-05	0.00160486	up	Pok-PS-specific	ZOS2-04 - C2H2 zinc finger protein, expressed
Os05g02390.1	13105.m00203	2.06284	14.4496	2.80833	2.85649e-05	0.00178146	up	Pok-PS-specific	ZOS5-02 - C2H2 zinc finger protein, expressed
Commonly down regulated DEGs in IR29-PS and Pok_PS
Os06g04460.1	13106.m00401	14.4261	0	-1e+300	0.000257281	0.00951896	down	common down	hypersensitive-induced response protein, putative, expressed
Os07g36080.2	13107.m03697	8.93686	0	-1e+300	0.00100641	0.0260093	down	common down	oxygen evolving enhancer protein 3 domain containing protein, expressed
Os08g03640.1	13108.m00328	90.3334	0	-1e+300	4.45729e-05	0.00250602	down	common down	60S acidic ribosomal protein P0, putative, expressed
Os09g31502.1	13109.m03157	5.75899	0	-1e+300	0.000657357	0.0190442	down	common down	dehydrogenase, putative, expressed
Uniquely down regulated DEGs in Pok_PS
Os07g10720.2	13107.m01098	16.173	0	-1e+300	0.00107167	0.0271568	down	Pok-PS-specific	40S ribosomal protein S15a, putative, expressed
Os12g42884.1	13112.m04522	24.5461	2.77073	-3.14716	3.97464e-05	0.00231262	down	Pok-PS-specific	5-methyltetrahydropteroyltriglutamate--homocysteine methyltransferase, putative, expressed
Os09g32500.2	13109.m03235	68.7599	12.9581	-2.40771	7.7372e-05	0.00380108	down	Pok-PS-specific	60S ribosomal protein L32, putative, expressed
Os11g06390.5	13111.m00642	36.9847	10.9486	-1.75618	0.00233897	0.04721	down	Pok-PS-specific	actin, putative, expressed
Os12g06660.1	13112.m00685	15.5217	1.85548	-3.06442	2.03236e-06	0.000203191	down	Pok-PS-specific	actin, putative, expressed
Os11g31900.2	13111.m03100	59.7473	0	-1e+300	0.000153036	0.00646602	down	Pok-PS-specific	acyl carrier protein, putative, expressed
Os05g43570.1	13105.m04590	9.26213	0	-1e+300	0.000347177	0.0119335	down	opposite	AGC_AGC_other_NDRh_TRCd.2 - ACG kinases include homologs to PKA, PKG and PKC, expressed
Os10g22950.1	13110.m01939	10.2204	0	-1e+300	0.00015697	0.00660541	down	Pok-PS-specific	calmodulin-binding transcription activator, putative, expressed
Os12g02370.4	13112.m08871	46.0043	5.85928	-2.97297	1.13196e-06	0.000124099	down	Pok-PS-specific	chalcone--flavonone isomerase, putative, expressed
Os03g48080.1	13103.m05188	54.637	12.4682	-2.13163	0.000460158	0.0147754	down	Pok-PS-specific	CHCH domain containing protein, expressed
Os03g17100.1	13103.m02043	375.256	126.335	-1.57062	0.0016833	0.0373808	down	Pok-PS-specific	Core histone H2A/H2B/H3/H4 domain containing protein, putative, expressed
Os04g53190.2	13104.m05467	10.3017	2.3785	-2.11475	0.00131554	0.0313532	down	Pok-PS-specific	CPuORF12 - conserved peptide uORF-containing transcript, expressed
Os02g37880.2	13102.m04153	7.46015	0	-1e+300	0.000297845	0.01066	down	Pok-PS-specific	cyclin G-associated kinase, putative, expressed
Os01g42650.1	13101.m04385	42.012	0	-1e+300	0.000216035	0.00837991	down	Pok-PS-specific	cytochrome c oxidase subunit 5B, mitochondrial precursor, putative, expressed
Os09g10340.1	13109.m00907	12.4939	1.8723	-2.73834	1.71639e-05	0.00119175	down	Pok-PS-specific	cytochrome P450, putative, expressed
Os06g14440.1	13106.m01597	8.01085	1.64365	-2.28505	0.000357396	0.0121247	down	Pok-PS-specific	DRD1, putative, expressed
Os08g23810.2	13108.m02442	9.50895	0	-1e+300	0.000389788	0.0130326	down	Pok-PS-specific	enoyl-acyl-carrier-protein reductase NADH, chloroplast precursor, expressed
Os08g23810.1	13108.m02441	24.9557	0	-1e+300	0.000135803	0.00593035	down	Pok-PS-specific	enoyl-acyl-carrier-protein reductase NADH, chloroplast precursor, expressed
Os05g51500.1	13105.m05555	5.08028	0.885588	-2.5202	0.000319727	0.0112309	down	Pok-PS-specific	eukaryotic translation initiation factor 5B, putative, expressed
Os03g18940.1	13103.m02266	5.17611	0	-1e+300	0.000783007	0.0217467	down	Pok-PS-specific	exonuclease, putative, expressed
Os01g63410.1	13101.m06804	18.148	0	-1e+300	0.000336801	0.0116152	down	opposite	expressed protein
Os04g08450.2	13104.m00764	9.37076	2.02277	-2.21184	0.0019236	0.0409281	down	Pok-PS-specific	expressed protein
Os06g04470.1	13106.m00402	7.11871	0	-1e+300	0.000511017	0.015911	down	Pok-PS-specific	expressed protein
Os08g16570.3	13108.m09359	7.59591	0	-1e+300	0.00146533	0.0338766	down	Pok-PS-specific	expressed protein
Os11g30760.2	13111.m02979	5.13303	0	-1e+300	0.00123646	0.0299481	down	Pok-PS-specific	expressed protein
Os11g34130.1	13111.m03302	13.4272	2.99609	-2.16401	0.00132342	0.0314689	down	Pok-PS-specific	expressed protein
Os01g44220.5	13101.m04579	10.7305	0	-1e+300	0.000258335	0.00952085	down	Pok-PS-specific	glucose-1-phosphate adenylyltransferase large subunit, chloroplast precursor, putative, expressed
Os06g06510.1	13106.m00672	59.8867	17.3237	-1.78949	0.00232316	0.0470707	down	Pok-PS-specific	histone H3, putative, expressed
Os12g37260.1	13112.m03825	10.3278	2.55848	-2.01318	0.000986105	0.0257078	down	Pok-PS-specific	lipoxygenase 2.1, chloroplast precursor, putative, expressed
Os04g46830.2	13104.m04727	65.5505	16.3028	-2.00748	0.00047954	0.0152037	down	Pok-PS-specific	LTPL122 - Protease inhibitor/seed storage/LTP family protein precursor, expressed
Os01g22600.1	13101.m02396	8.60217	0	-1e+300	0.000564512	0.0170171	down	Pok-PS-specific	mitochondrial carrier protein, putative, expressed
Os01g43520.1	13101.m04498	7.20303	1.31267	-2.4561	0.00213445	0.0441953	down	Pok-PS-specific	neutral ceramidase precursor, putative, expressed
Os03g05520.2	13103.m12859	23.2493	0	-1e+300	0.000304886	0.0108375	down	Pok-PS-specific	nicotiana lesion-inducing like, putative, expressed
Os11g25260.1	13111.m02412	141.394	41.517	-1.76795	0.000503145	0.0157839	down	Pok-PS-specific	nucleoside-triphosphatase, putative, expressed
Os11g25330.1	13111.m02418	228.009	60.7514	-1.9081	0.000131558	0.00579354	down	Pok-PS-specific	nucleoside-triphosphatase, putative, expressed
Os10g08879.2	13110.m00777	16.8087	0.512592	-5.03525	5.41954e-09	1.24054e-06	down	Pok-PS-specific	nucleotide-sensitive chloride conductance regulator containing protein, expressed
Os12g29990.1	13112.m03053	9.33734	2.16701	-2.1073	0.00233154	0.0471514	down	Pok-PS-specific	O-sialoglycoprotein endopeptidase, putative, expressed
Os11g31980.1	13111.m03108	11.1169	2.93632	-1.92067	0.00190853	0.040649	down	Pok-PS-specific	OsSCP63 - Putative Serine Carboxypeptidase homologue, expressed
Os03g41510.1	13103.m04465	8.30698	0	-1e+300	0.000667506	0.0192578	down	Pok-PS-specific	oxidoreductase, aldo/keto reductase family protein, putative, expressed
Os08g37790.1	13108.m03988	33.7872	0	-1e+300	0.000103017	0.00468526	down	opposite	phospho-2-dehydro-3-deoxyheptonate aldolase, chloroplast precursor, putative, expressed
Os01g64770.2	13101.m06981	11.228	0	-1e+300	0.000532337	0.0163384	down	Pok-PS-specific	polypyrimidine tract-binding protein, putative, expressed
Os03g25270.2	13103.m02976	10.919	2.09648	-2.38079	0.000516576	0.0160362	down	Pok-PS-specific	pyrrolidone-carboxylate peptidase, putative, expressed
Os05g46560.1	13105.m04974	15.0383	1.68466	-3.15811	2.26194e-06	0.00022017	down	Pok-PS-specific	RAN GTPase-activating protein 1, putative, expressed
Os07g19444.1	13107.m02029	5.93625	0	-1e+300	0.000500899	0.0157609	down	Pok-PS-specific	regulatory protein, putative, expressed
Os07g20600.1	13107.m02100	8.54479	1.13341	-2.91438	0.000138895	0.0060527	down	Pok-PS-specific	retrotransposon, putative, centromere-specific
Os04g48790.1	13104.m04971	24.4758	0	-1e+300	0.000157705	0.00662296	down	Pok-PS-specific	rhoGAP domain containing protein, expressed
Os06g33710.3	13106.m03480	5.43134	0	-1e+300	0.000962144	0.025273	down	Pok-PS-specific	spermidine synthase, putative, expressed
Os02g05310.3	13102.m00573	6.81283	0	-1e+300	0.00108461	0.0272965	down	Pok-PS-specific	splicing factor 3B subunit 1, putative, expressed
Os03g28330.1	13103.m03305	266.281	96.442	-1.46522	0.00185395	0.0399357	down	Pok-PS-specific	sucrose synthase, putative, expressed
Os11g30810.1	13111.m02983	6.48634	0	-1e+300	0.00065875	0.019058	down	Pok-PS-specific	sulfotransferase domain containing protein, expressed
Os04g27190.2	13104.m02569	6.06759	1.24726	-2.28237	0.00136329	0.0321098	down	Pok-PS-specific	terpene synthase, putative, expressed
Os11g31090.1	13111.m03011	11.5563	0	-1e+300	0.000219398	0.00844742	down	Pok-PS-specific	transferase family protein, putative, expressed
Os11g14220.1	13111.m01455	333.57	121.089	-1.46192	0.00228165	0.0464128	down	Pok-PS-specific	tubulin/FtsZ domain containing protein, putative, expressed
Os01g64760.1	13101.m06980	22.0735	0	-1e+300	0.000204498	0.00804518	down	Pok-PS-specific	Yip1 domain containing protein, expressed
