# Supplementary material for: Comparative transcriptome and translatome analysis in contrasting rice genotypes reveals differential mRNA translation in salt-tolerant Pokkali under salt stress
Source: BMC Genomics. 2018 Dec 31;19(Suppl 10):935. doi: 10.1186/s12864-018-5279-4 (PMC6311934; doi:10.1186/s12864-018-5279-4)
Supplement: Supplementary file 5 — Table S4. Genes downregulated at the transcriptional level but upregulated at the translational level in Pok. (XLSX 14 kb) [file 12864_2018_5279_MOESM5_ESM.xlsx]

## Sheet: Sheet1
Additional file 5: Table S4. Genes downregulated at the transcriptional level but upregulated at the translational level in Pok
locus_id	Pokc_RNA (FPKM)	Poks_RNA (FPKM)	log2FC (Poks/Pokc)	p_value	q_value	Pokc_PS (FPKM)	Poks_PS(FPKM)	log2FC (Poks_PS/Pokc_PS)	p_value	q_value	Pok_PS_ significant	gene anotation
Os07g24830.1	15.9673	0.412174	-5.27572	5.96811e-12	2.58788e-09	27.2473	100.046	1.87648	0.00105016	0.0268047	yes	thionin-like peptide, putative, expressed
Os01g58038.1	2886.83	309.893	-3.21964	1.52172e-08	2.56303e-06	101.287	609.375	2.58888	8.26023e-05	0.00398288	yes	photosystem II reaction center protein Z, putative
Os02g24628.1	2886.83	309.893	-3.21964	1.52172e-08	2.56303e-06	101.287	609.375	2.58888	8.26023e-05	0.00398288	yes	photosystem II reaction center protein Z, putative
Os03g19427.1	11.5005	0.280292	-5.35862	2.55351e-14	1.73469e-11	0.905245	14.0202	3.95305	7.13704e-09	1.51699e-06	yes	nicotianamine synthase, putative, expressed
Os03g19420.2	8.46775	0.353538	-4.58204	2.1096e-11	7.81703e-09	0.562748	10.6722	4.24523	2.07103e-09	5.60255e-07	yes	nicotianamine synthase, putative, expressed
Os02g10160.1	8.41223	0	-1e+300	0.000144693	0.00583931	0	5.45497	1e+300	0.00112065	0.027889	yes	AGAP003371-PA, putative, expressed
Os05g38400.3	15.9208	3.98645	-1.99774	0.000554506	0.0130645	0	11.6448	1e+300	0.000180822	0.00731365	yes	OsFtsH8 FtsH protease, homologue of AtFtsH3/10, expressed
Os05g06500.1	37.7271	0	-1e+300	0.000161361	0.00631519	0	109.852	1e+300	7.53298e-05	0.00375335	yes	universal stress protein domain containing protein, putative, expressed
Os09g23280.1	6.25935	0	-1e+300	0.000406916	0.0110526	0	11.7222	1e+300	0.000672124	0.0193642	yes	pyrrolidone-carboxylate peptidase, putative, expressed
Os09g10850.1	7.22131	0	-1e+300	0.000516877	0.0127637	0	9.59284	1e+300	0.00100594	0.0260093	yes	meiotic coiled-coil protein 7, putative, expressed
Os10g02300.2	7.89182	0	-1e+300	0.000426654	0.0112925	0	8.46087	1e+300	0.00140528	0.0327794	yes	uncharacterized Cys-rich domain containing protein, putative, expressed
Os03g49940.1	9.38325	0.692841	-3.75949	1.15051e-06	0.000108052	4.93057	10.4045	1.07738	1	1	no	integral membrane protein, putative, expressed
Os02g24642.1	129.812	21.5962	-2.58757	3.75117e-06	0.00027206	17.8527	38.5342	1.11	0.0624741	0.481976	no	photosystem II reaction center protein K precursor, putative, expressed
Os06g39748.1	158.465	21.2457	-2.89892	1.34547e-06	0.000123517	3.68684	8.08031	1.13202	0.167155	0.777339	no	conserved hypothetical protein
Os05g22864.1	222.486	25.0938	-3.14831	1.50242e-08	2.56303e-06	6.55359	16.2412	1.3093	0.0293025	0.303014	no	hypothetical protein
Os03g01700.1	7.35213	0.437061	-4.07226	4.1296e-10	1.17631e-07	11.6037	29.8069	1.36106	0.0144454	0.184362	no	expressed protein
Os06g46438.1	87.5536	11.4859	-2.9303	3.69902e-06	0.000269236	3.72612	10.9398	1.55383	0.0581771	0.464302	no	NADPH-dependent oxidoreductase, putative
Os07g22496.1	87.5536	11.4859	-2.9303	3.69902e-06	0.000269236	3.72612	10.9398	1.55383	0.0581771	0.464302	no	NADPH-dependent oxidoreductase, putative
Os08g02110.1	5.44829	1.40585	-1.95436	0.00177062	0.0301716	8.83264	26.1119	1.56379	0.00745172	0.114977	no	peroxidase precursor, putative, expressed
Os03g16950.1	7.02115	1.90486	-1.88202	0.00256963	0.040222	5.26207	16.3301	1.63383	0.00923214	0.134762	no	cysteine-rich repeat secretory protein 55 precursor, putative, expressed
Os09g04690.1	88.4248	9.20102	-3.26459	7.94222e-08	1.12405e-05	4.56979	15.5044	1.76248	0.0166491	0.204374	no	hypothetical protein
Os08g13440.2	8.2025	0	-1e+300	0.00344231	0.048888	2.50243	8.81047	1.81589	0.0126347	0.169247	no	cupin domain containing protein, expressed
Os01g58035.1	230.578	32.5483	-2.8246	1.70121e-06	0.000148801	15.7085	57.3179	1.86745	0.00725693	0.113032	no	hypothetical protein
Os02g24636.1	230.912	32.9167	-2.81045	1.9061e-06	0.000161859	15.7085	57.5021	1.87207	0.00710811	0.111325	no	hypothetical protein
Os02g24574.1	73.0904	9.29654	-2.97492	5.12725e-07	5.27744e-05	3.97197	15.7775	1.98995	0.00493503	0.0843918	no	NADPH-dependent oxidoreductase, putative
Os06g39726.1	1123.06	243.289	-2.2067	0.00294464	0.044289	22.4497	162.078	2.85192	0.073763	0.526554	no	hypothetical protein
