# Supplementary material for: Comparative transcriptome and translatome analysis in contrasting rice genotypes reveals differential mRNA translation in salt-tolerant Pokkali under salt stress
Source: BMC Genomics. 2018 Dec 31;19(Suppl 10):935. doi: 10.1186/s12864-018-5279-4 (PMC6311934; doi:10.1186/s12864-018-5279-4)
Supplement: Supplementary file 7 — Table S5. 57 commonly upregulated genes in Pok and IR29 both at the transcriptional and translational levels. (XLSX 22 kb) [file 12864_2018_5279_MOESM7_ESM.xlsx]

## Sheet: Table S4
Additional file 7: Table S5. 57 commonly upregulated genes in Pok and IR29 both at the transcriptional and translational levels
locus_id	IR29c-RNA FPKM	IR29s-RNA FPKM	Log2 FC	IR29-RNA_q_value	Pokc-RNA FPKM	Poks-RNA FPKM	Log2 FC	Pok-RNA_q_value	IR29c_PS FPKM	IR29s_PS FPKM	Log2 FC	IR29_PS_q_value	Pokc_PS FPKM	Poks_PS FPKM	Log2 FC	Pok_PS_q_value	gene anotation
Os04g17100.1	33.7816	130.397	1.9486	0.0323448	31.8485	119.033	1.90207	0.015522	19.9494	107.615	2.43145	0.0113477	33.2655	139.239	2.06546	0.00723998	heavy metal-associated domain containing protein, expressed
Os04g45810.1	26.5449	108.103	2.0259	0.0265198	27.539	112.809	2.03434	0.00916876	19.583	86.895	2.14967	0.0233445	18.9883	82.1065	2.11238	0.00947602	homeobox associated leucine zipper, putative, expressed
Os03g16170.1	11.8492	55.8721	2.23734	0.0147244	16.5263	73.2445	2.14796	0.00726049	4.26454	39.9026	3.22602	0.000126318	11.301	54.2978	2.26445	0.00279545	protein phosphatase 2C, putative, expressed
Os04g49980.1	4.70452	22.3627	2.24897	0.0402799	1.67974	52.0466	4.9535	2.26263e-12	3.34063	21.9163	2.71381	0.0070592	3.45133	75.7404	4.45584	1.72397e-09	late embryogenesis abundant group 1, putative, expressed
Os02g41840.1	5.69631	27.8826	2.29127	0.0192266	3.74083	19.6865	2.39578	0.00252082	2.2706	16.5096	2.86216	0.0029562	3.91322	19.4331	2.31209	0.00953349	DUF584 domain containing protein, putative, expressed
Os09g25090.1	3.43289	16.8762	2.29749	0.019009	4.50241	29.0177	2.68816	0.000183809	2.01482	10.3187	2.35653	0.022273	4.25271	19.5426	2.20017	0.0094645	CAMK_KIN1/SNF1/Nim1_like.34 - CAMK includes calcium/calmodulin depedent protein kinases, expressed
Os01g11600.1	14.4713	74.6657	2.36725	0.0205564	16.7706	83.175	2.31021	0.00390545	7.15255	42.0109	2.55423	0.0164715	10.8854	48.5921	2.15832	0.0269988	conserved hypothetical protein
Os06g35960.1	5.94887	32.7662	2.46152	0.0223731	5.60477	62.3144	3.47484	2.27298e-06	7.08393	45.4277	2.68095	0.00308657	10.9813	100.804	3.19843	6.12644e-06	HSF-type DNA-binding domain containing protein, expressed
Os07g24000.1	1.28627	7.20555	2.48591	0.0272775	2.2799	15.9959	2.81066	0.000222184	1.57018	7.73434	2.30035	0.0433573	3.23497	17.9669	2.47352	0.00462256	AWPM-19-like membrane family protein, putative, expressed
Os09g15670.1	9.95148	59.3038	2.57514	0.00180624	19.78	88.8545	2.1674	0.00396485	4.59259	46.2806	3.33303	4.62974e-05	19.1529	73.295	1.93615	0.0119671	protein phosphatase 2C, putative, expressed
Os07g34520.1	5.46704	32.9618	2.59196	0.00164045	4.52153	15.5236	1.77958	0.027864	3.70805	22.9251	2.6282	0.00250388	7.11532	24.2607	1.76962	0.0369731	isocitrate lyase, putative, expressed
Os01g58194.1	5.65714	34.821	2.62181	0.00372353	6.56383	63.6221	3.27692	1.39455e-06	4.07251	22.9761	2.49615	0.0085808	6.0963	46.3738	2.92731	5.685e-05	protein disulfide isomerase, putative, expressed
Os02g26470.1	1.45586	9.54233	2.71247	0.0250541	0.403118	23.3861	5.85831	9.46223e-10	1.13243	6.90842	2.60893	0.0444609	0.460232	15.9489	5.11495	5.79782e-08	expressed protein
Os12g15530.1	2.31341	16.1722	2.80542	0.000883109	0.812769	7.60159	3.22538	1.01321e-05	1.66254	11.2338	2.75639	0.00206114	3.01131	14.5842	2.27594	0.00462256	retrotransposon protein, putative, unclassified, expressed
Os09g25690.1	3.80824	27.7437	2.86496	0.00273538	1.15333	19.9105	4.10965	8.44227e-08	2.81684	19.7255	2.80792	0.00522596	3.79155	30.8585	3.02481	0.000304803	retrotransposon protein, putative, unclassified
Os05g03920.1	3.39578	26.3553	2.95628	0.000476937	1.11423	8.54551	2.93912	0.000161161	2.77765	18.2306	2.71443	0.00371351	2.52682	15.6931	2.63473	0.00161216	TKL_IRAK_DUF26-lf.3 - DUF26 kinases have homology to DUF26 containing loci, expressed
Os01g20206.1	3.24386	27.361	3.07634	0.000138841	1.63779	7.98522	2.28558	0.00476312	2.47176	38.6941	3.9685	3.89291e-07	2.48504	21.9829	3.14504	2.11544e-05	methyltransferase, putative
Os01g50400.1	2.29097	19.9448	3.12198	0.000486941	2.56409	26.2145	3.35385	2.26876e-06	1.74175	18.5915	3.41603	0.000134458	3.36383	20.7236	2.6231	0.0016687	STE_MEKK_ste11_MAP3K.5 - STE kinases include homologs to sterile 7, sterile 11 and sterile 20 from yeast, expressed
Os07g05940.1	3.09155	27.4517	3.15049	0.000105486	0.669719	12.7689	4.25293	2.26775e-09	0.671383	19.8057	4.88264	7.93477e-09	1.41606	14.6961	3.37548	1.4363e-05	9-cis-epoxycarotenoid dioxygenase 1, chloroplast precursor, putative, expressed
Os11g47500.1	4.46854	39.7932	3.15465	0.000759035	0.839277	6.46079	2.94449	0.00128444	3.59423	31.625	3.13731	0.00164068	1.46734	14.9104	3.34504	0.00231468	glycosyl hydrolase, putative, expressed
Os12g15680.1	6.60947	62.6601	3.24494	4.10051e-05	2.404	9.65927	2.00647	0.0166441	2.04068	33.0994	4.01968	1.49482e-06	4.42145	27.4023	2.6317	0.000939403	laccase precursor protein, putative, expressed
Os12g29400.1	2.618	24.9593	3.25304	0.000406495	2.27358	24.7273	3.44307	3.28662e-06	3.45231	25.359	2.87686	0.00240586	3.20446	36.8746	3.52447	7.22213e-06	GRAM domain containing protein, expressed
Os03g07170.1	1.11959	10.8856	3.28138	0.000270434	0.200342	25.2939	6.98018	0	1.08773	6.88871	2.66292	0.00665446	0.568528	40.3792	6.15024	0	lactose permease-related, putative, expressed
Os08g40680.1	3.47478	34.2584	3.30147	0.000120062	1.03321	13.8005	3.73951	9.82491e-07	3.53257	29.9548	3.084	0.00052069	2.27125	33.1733	3.86847	5.32769e-07	glycosyl hydrolase, putative, expressed
Os03g17790.1	10.4018	107.086	3.36386	6.98523e-05	6.52706	67.2389	3.36479	3.83086e-06	10.364	99.888	3.26873	0.000159135	8.14759	63.8436	2.9701	0.000348068	OsRCI2-5 - Putative low temperature and salt responsive protein, expressed
Os06g13720.1	0.665373	7.0132	3.39784	0.000444093	0.80604	17.7237	4.45868	3.43795e-10	0.854827	6.84847	3.00208	0.00274179	1.36679	22.7714	4.05837	9.52296e-08	dehydrogenase E1 component domain containing protein, expressed
Os06g44190.1	5.06567	57.0691	3.49389	6.6715e-05	3.62205	56.9195	3.97405	2.55464e-08	2.33437	36.6832	3.97402	4.1153e-05	4.68214	54.6644	3.54536	1.3703e-05	hypothetical protein
Os11g03300.1	5.764	65.4395	3.50502	4.45826e-06	1.61179	25.646	3.992	3.35746e-11	4.14625	49.0187	3.56345	0.00015471	2.84664	40.281	3.82277	1.31552e-09	NAC domain transcription factor, putative, expressed
Os02g30910.1	2.40421	28.2471	3.55447	1.78553e-05	3.26868	47.6582	3.86595	7.60983e-09	2.81219	20.9772	2.89906	0.00118731	4.01763	39.641	3.30258	5.19075e-06	nodulin MtN3 family protein, putative, expressed
Os06g30370.1	1.14242	13.458	3.5583	0.000263541	2.59489	25.9074	3.31962	8.17513e-06	0.735146	13.6728	4.21714	1.30861e-05	5.02347	34.4426	2.77744	0.000811565	osMFT1 MFT-Like1 homologous to Mother of FT and TFL1 gene
Os06g10820.1	0.7092	8.45605	3.57572	0.000881364	1.58609	13.5175	3.09128	0.000233336	0.34867	7.63013	4.45177	7.28091e-05	1.30367	13.6822	3.39165	0.000447445	helix-loop-helix DNA-binding domain containing protein
Os03g48780.1	11.9749	154.412	3.6887	4.81179e-07	16.0285	60.8873	1.9255	0.0130453	14.6543	142.169	3.27821	2.40119e-05	13.9175	81.6487	2.55253	0.000499729	Cupin domain containing protein, expressed
Os09g10620.1	0.399497	5.94466	3.89534	0.000647878	0.677537	16.7121	4.62445	1.74296e-07	0.378294	5.11314	3.75663	0.00230106	0.530413	26.8055	5.65927	1.85074e-09	seed maturation protein LEA 4, putative
Os08g01370.1	2.57021	38.883	3.91918	0.000232224	1.49452	73.63	5.62254	6.17342e-09	1.8273	24.4631	3.74282	0.00147242	1.36645	93.3081	6.0935	4.88112e-10	expressed protein
Os03g19290.1	1.39713	21.2958	3.93003	3.69052e-05	0.488399	59.299	6.9238	0	1.91395	18.4331	3.26768	0.000805183	1.85609	71.9774	5.27721	5.33676e-12	mitochondrial import inner membrane translocase subunit Tim17, putative, expressed
Os02g54140.1	0.548694	8.84516	4.01081	5.16345e-05	0.563035	25.1758	5.48267	6.46467e-13	1.23756	10.6794	3.10927	0.0025057	1.19964	21.4977	4.1635	5.65163e-07	hsp20/alpha crystallin family protein, putative, expressed
Os03g48770.1	9.60944	160.427	4.06132	5.20406e-08	11.3007	53.0892	2.232	0.004025	14.8804	140.644	3.24057	4.26223e-05	10.5367	72.972	2.79193	0.00021376	Cupin domain containing protein, expressed
Os11g26570.1	1.04617	17.9296	4.09916	2.62267e-06	0.0998027	52.5767	9.04113	0	0.689854	9.49937	3.78347	6.67685e-05	0.785434	70.1049	6.47988	0	dehydrin, putative, expressed
Os03g57640.1	2.37831	42.301	4.15268	2.61691e-07	1.30577	6.94983	2.41207	0.00497722	2.97137	45.7594	3.94487	1.08934e-06	2.46585	35.3277	3.84064	2.6458e-07	gibberellin receptor GID1L2, putative, expressed
Os05g07810.1	0.613408	11.0845	4.17555	6.43024e-05	0.324257	6.72938	4.37526	5.82615e-07	0.2028	12.0716	5.89542	1.57857e-08	0.189559	11.362	5.90542	2.62673e-08	universal stress protein domain containing protein, putative, expressed
Os03g48760.1	3.36831	60.8816	4.17591	9.12407e-06	4.57056	24.8309	2.44169	0.004173	3.42248	36.6957	3.4225	0.000985683	4.03488	27.3151	2.7591	0.00341587	Cupin domain containing protein
Os05g31670.1	1.01504	19.4332	4.25892	2.43112e-06	0.42478	55.2357	7.02274	0	0.786244	15.2097	4.27387	5.2112e-06	1.02075	77.3046	6.24286	0	AWPM-19-like membrane family protein, putative, expressed
Os08g02030.1	0.807063	15.6879	4.28083	8.05646e-07	0.47563	5.13337	3.43199	2.29036e-05	0.654308	12.3798	4.24188	2.3149e-06	0.723799	11.1086	3.93994	2.01015e-06	transferase family protein, putative, expressed
Os06g48300.1	1.81784	35.9368	4.30516	1.80918e-06	1.83292	24.7135	3.75309	5.34707e-07	0.59074	17.4888	4.88776	1.23757e-07	1.20416	21.1301	4.13321	3.95657e-07	protein phosphatase 2C, putative, expressed
Os05g46480.2	10.0705	200.683	4.31672	1.22881e-08	1.68247	341.751	7.66622	0	4.50296	140.467	4.96322	1.04854e-09	5.65419	652.818	6.85122	0	late embryogenesis abundant protein, group 3, putative, expressed
Os05g46480.4	1.71603	35.3337	4.3639	4.39371e-07	0.458642	34.7813	6.2448	0	0.940543	21.2977	4.50106	2.51428e-06	1.96581	70.566	5.16578	5.6163e-12	late embryogenesis abundant protein, group 3, putative, expressed
Os03g20680.1	0.861648	18.0597	4.38953	5.74741e-07	2.07743	33.5892	4.01512	5.99225e-09	0.387954	9.2197	4.57076	1.61415e-06	2.12004	38.533	4.18393	1.56939e-08	late embryogenesis abundant protein 1, putative, expressed
Os12g05210.1	1.02779	22.5396	4.45484	8.97876e-07	2.65616	57.2568	4.43003	1.71412e-10	0.97308	20.3028	4.38297	2.51428e-06	2.27395	70.1978	4.94815	3.23763e-11	expressed protein
Os09g02180.1	1.47347	33.5334	4.50831	1.87242e-06	1.00798	96.7313	6.58444	0	0.985008	29.2425	4.89179	6.98232e-07	2.53201	86.4148	5.09292	2.25996e-10	expressed protein
Os11g26790.1	5.40598	129.504	4.58229	2.10785e-09	1.5628	480.048	8.2629	0	3.73075	89.2786	4.58078	1.02739e-08	6.30561	467.412	6.21192	0	dehydrin, putative, expressed
Os06g46740.1	1.99394	51.4935	4.69069	4.91537e-09	0.882176	35.2291	5.31956	0	0.738634	28.6236	5.2762	1.08516e-09	1.86993	52.9965	4.82484	2.38968e-11	early nodulin 20 precursor, putative, expressed
Os08g01910.1	0.342596	11.6665	5.08971	4.68572e-08	1.1493	10.6147	3.20724	4.76183e-05	0.074847	6.06992	6.34159	9.80347e-10	0.804572	9.04974	3.49158	0.000140449	expressed protein
Os07g05365.1	1.18481	40.9199	5.11008	5.62357e-09	1.97751	24.7612	3.64632	1.37473e-06	1.15294	21.3796	4.21285	7.32111e-06	4.71859	47.9451	3.34496	2.33401e-05	photosystem II 10 kDa polypeptide, chloroplast precursor, putative, expressed
Os11g26780.1	1.14182	44.8261	5.29493	2.80286e-10	0.310379	85.2819	8.10207	0	0.74218	31.2714	5.39693	1.00205e-09	1.01043	95.3549	6.56026	0	dehydrin, putative, expressed
Os02g43330.1	1.15607	47.7899	5.36941	4.69829e-12	2.09654	50.599	4.59303	1.57401e-12	0.308803	47.4817	7.26454	0	4.60324	57.5279	3.64354	4.40445e-08	homeobox associated leucine zipper, putative, expressed
Os08g23870.1	0.147961	6.14644	5.37646	4.63993e-07	0.0537724	6.09002	6.82344	0.000401849	0.157594	5.91692	5.23056	3.17111e-06	0.14731	21.5067	7.18979	1.98611e-11	late embryogenesis abundant group 1, putative, expressed
Os01g68290.1	0.16834	8.62821	5.67961	1.80918e-06	0	9.50858	1e+300	0.0117107	0.199245	12.8241	6.00817	3.02829e-08	0.521481	19.2726	5.20779	7.99332e-08	expressed protein
