# Supplementary material for: Comparative transcriptome and translatome analysis in contrasting rice genotypes reveals differential mRNA translation in salt-tolerant Pokkali under salt stress
Source: BMC Genomics. 2018 Dec 31;19(Suppl 10):935. doi: 10.1186/s12864-018-5279-4 (PMC6311934; doi:10.1186/s12864-018-5279-4)
Supplement: Supplementary file 8 — Table S6. The salt stress-responsive translational regulation of the highly expressed genes at basal level in IR29. (XLSX 16 kb) [file 12864_2018_5279_MOESM8_ESM.xlsx]

## Sheet: Sheet1
Additional file 8: Table S6. Salt stress responsive of high basal expression genes of IR29 to salt stress at the translational level
msu_id	gene ID	IR29c_RNA (FPKM)	IR29s_RNA (FPKM)	Pokc_RNA (FPKM)	Poks_RNA (FPKM)	IR29c_PS (FPKM)	IR29s_PS (FPKM)	Pokc_PS (FPKM)	Poks_PS (FPKM)	log2(IRc/Pokc)	log2(IRc_PS/Pokc_PS)	log2(IRs_PS/IRc_PS)	significant or not at PS level	gene anotation
Depressed by salt stress
13107.m04982	Os07g46990.2	27.69	30.19	10.8	29.06	54.72	13.76	3.84	10.48	1.35833	3.83289	-1.99159	no	copper/zinc superoxide dismutase, putative, expressed
13112.m01331	Os12g12600.1	13.37	3.72	0.05	0.06	18.05	3.34	1.83	3.91	8.06286	3.30208	-2.43408	no	dirigent, putative, expressed
13105.m00792	Os05g07240.1	5.26	1.51	1.55	1.1	7.42	0.98	1.62	3.78	1.76279	2.19543	-2.92057	no	expressed protein
13111.m02277	Os11g23930.1	14.62	0.16	0.18	0	13.39	1.01	1.61	4.06	6.3438	3.05602	-3.72873	significant	expressed protein
13110.m02743	Os10g31530.1	13.57	5.91	0.77	0.34	24.76	3.45	9.89	26.69	4.13942	1.32397	-2.84334	no	glycine-rich cell wall protein, putative, expressed
13110.m02761	Os10g31710.1	73.9	18.25	1.52	0.61	58.68	12.53	25.17	57.8	5.60343	1.22116	-2.22748	no	glycine-rich cell wall structural protein 2 precursor, putative
13106.m01330	Os06g12180.1	8	0.63	0.62	0	5.14	0.31	0.45	0.54	3.68966	3.51377	-4.05143	significant	jacalin-like lectin domain containing protein, expressed
13102.m04947	Os02g44310.1	78.89	4.91	7.24	0.74	115.91	6.99	31.82	40.99	3.44578	1.865	-4.05157	significant	LTPL112 - Protease inhibitor/seed storage/LTP family protein precursor, expressed
13104.m04724	Os04g46810.1	27.38	0.79	0.34	0.14	32.07	0.53	4.65	7.76	6.33144	2.78592	-5.91909	significant	LTPL120 - Protease inhibitor/seed storage/LTP family protein precursor, expressed
13104.m04725	Os04g46820.1	24.08	0.38	1.16	0.1	33.86	0.15	5.22	5.92	4.37564	2.69746	-7.81848	significant	LTPL121 - Protease inhibitor/seed storage/LTP family protein precursor, putative
13101.m08097	Os01g74110.1	11.28	2.44	0.83	0.53	11.25	2.37	1.41	1.77	3.76451	2.99616	-2.24697	significant	metal cation transporter, putative, expressed
13102.m03369	Os02g30810.1	18.23	5.53	3.19	0.27	25.65	6.34	8.63	16.53	2.51469	1.57153	-2.0164	no	OsSAUR10 - Auxin-responsive SAUR gene family member, expressed
13102.m00382	Os02g03870.1	18.89	3.28	0.63	0.09	9.44	2.16	4.59	8.03	4.90613	1.04029	-2.12776	significant	periplasmic beta-glucosidase precursor, putative, expressed
13110.m03583	Os10g39160.1	5.38	0.68	0.36	0.2	6.57	0.22	0.45	0.73	3.90154	3.8679	-4.90032	significant	peroxidase precursor, putative
13107.m04680	Os07g44460.1	5.52	0.29	0.29	0.14	5.89	0.16	0.42	0.37	4.25054	3.80981	-5.20212	significant	peroxidase precursor, putative
13107.m00051	Os07g01420.1	7.07	1.01	0.19	0.05	7.81	0.59	0.56	1.81	5.21764	3.80182	-3.72654	significant	peroxidase precursor, putative
13105.m00450	Os05g04470.1	9.07	1.37	0.6	0.18	7.2	0.59	1.82	3.04	3.91807	1.98406	-3.60921	significant	peroxidase precursor, putative, expressed
13104.m02289	Os04g24460.1	6.27	1.77	0.04	0.06	11.75	2.01	0.37	0.6	7.29232	4.98899	-2.54739	no	phytase, putative
13104.m02273	Os04g24340.1	7.72	1.86	0.07	0.14	12.65	1.87	0.19	0.53	6.7851	6.05699	-2.75803	no	phytase, putative
13104.m05537	Os04g53710.1	7.93	0.34	0.2	0.14	16.73	0.66	4.55	6.12	5.30925	1.8785	-4.66383	significant	plastocyanin-like domain containing protein, putative, expressed
13107.m00053	Os07g01440.1	13.08	1.2	0.45	0	16.26	1.33	4.33	9.7	4.86129	1.90889	-3.61183	significant	plastocyanin-like domain containing protein, putative, expressed
13110.m03677	Os10g39890.1	6.19	0.2	0.89	1.11	8.82	0.45	2.72	4.45	2.79806	1.69717	-4.29278	significant	POEI31 - Pollen Ole e I allergen and extensin family protein precursor, putative, expressed
13102.m06250	Os02g54570.1	8.35	0.79	0.21	0	8.5	0.39	4.04	4.98	5.31331	1.07311	-4.44592	significant	SCP-like extracellular protein, expressed
13110.m07659	Os10g07556.1	13.73	1.25	1.08	0	10.46	1.72	1.45	1.91	3.66823	2.85076	-2.6044	significant	wall-associated receptor kinase-like 22 precursor, putative, expressed
13108.m04533	Os08g42170.1	14.02	2.29	0.63	0.52	15.08	2.29	0.87	2.26	4.47599	4.11548	-2.71922	significant	zinc transporter 2 precursor, putative, expressed
Induced by salt stress
13103.m05705	Os03g52370.2	82.43	361.89	8.12	11.82	89.06	369.13	38.69	217.76	3.34362	1.20282	2.05128	no	PIII4 - Proteinase inhibitor II family protein precursor, expressed
13107.m00268	Os07g03279.1	46.68	200.97	1.54	0.71	26.34	149.71	7.97	97.31	4.9218	1.7246	2.50684	no	SCP-like extracellular protein, expressed
13107.m00286	Os07g03458.1	54.27	233.81	1.79	0.82	30.62	174.22	9.28	113.16	4.92212	1.72228	2.50836	no	SCP-like extracellular protein, expressed
13107.m00277	Os07g03368.1	62.54	269.67	2.11	0.99	35.51	203.74	11.02	132.61	4.88946	1.6881	2.52043	no	SCP-like extracellular protein, expressed
13111.m03723	Os11g37950.1	14.53	70.72	3.17	14.44	12.34	63.12	5.27	44.64	2.19648	1.22747	2.35475	no	WIP3 - Wound-induced protein precursor, expressed
