# Supplementary material for: Comparative transcriptome and translatome analysis in contrasting rice genotypes reveals differential mRNA translation in salt-tolerant Pokkali under salt stress
Source: BMC Genomics. 2018 Dec 31;19(Suppl 10):935. doi: 10.1186/s12864-018-5279-4 (PMC6311934; doi:10.1186/s12864-018-5279-4)
Supplement: Supplementary file 9 — Table S7. The salt stress-responsive translational regulation of genes in Pok which were highly expressed at basal level in IR29. (XLSX 21 kb) [file 12864_2018_5279_MOESM9_ESM.xlsx]

## Sheet: Sheet1
Additional file 9: Table S7. Salt stress responsive of high basal expression genes of IR29 in Pok at the translational level
msu_id	gene ID	IR29c_RNA (FPKM)	IR29s_RNA (FPKM)	Pokc_RNA (FPKM)	Poks_RNA (FPKM)	IR29c_PS (FPKM)	IR29s_PS (FPKM)	Pokc_PS (FPKM)	Poks_PS (FPKM)	log2(IRc/Pokc)	log2(IRc-PS/ Pokc-PS)	log2(Poks-ps/Pokc-ps)	log2(IRs_PS/IRc_PS)	gene anotation
13106.m05109	Os06g48060.1	7.6	5.54	2.53	2.98	8.06	6	3.39	16.3	1.58686	1.24949	2.26551	-0.425817	ABC transporter, ATP-binding protein, putative, expressed
13101.m07951	Os01g72900.1	7.32	29.78	2.24	4.11	6.75	21.31	2.22	13.54	1.70834	1.60433	2.6086	1.65857	abscisic stress-ripening, putative, expressed
13102.m04540	Os02g40730.1	14.41	3.25	2.25	1.47	10.06	6.85	2.37	18.62	2.67907	2.08567	2.97389	-0.554454	ammonium transporter protein, putative, expressed
13106.m02292	Os06g21410.1	42.8	259.07	9.69	11.22	20.76	53.48	5.18	46.37	2.14304	2.00278	3.16217	1.36519	arabinogalactan peptide 23 precursor, putative, expressed
13102.m02972	Os02g27360.1	6.02	12.48	2.56	2.27	5.85	12.64	2.53	11.69	1.23362	1.2093	2.20807	1.11149	aspartic proteinase-like protein 2 precursor, putative, expressed
13105.m03421	Os05g33130.1	9.96	22.73	0.73	2.37	10.58	20.53	3.29	32.47	3.77018	1.68518	3.30295	0.956394	CHIT17 - Chitinase family protein precursor, expressed
13105.m03422	Os05g33140.1	7.54	16.35	0.26	1.94	6.93	18.25	3.07	22.07	4.85798	1.17462	2.84578	1.39697	CHIT5 - Chitinase family protein precursor, expressed
13108.m00947	Os08g09040.1	6.74	16.66	0.84	0.14	5.77	5.49	1	7.85	3.00429	2.52857	2.97269	-0.0717652	Cupin domain containing protein, expressed
13108.m00944	Os08g09010.1	17.44	26.95	0.96	0.6	8.89	14.48	1.65	16.16	4.18322	2.42972	3.29189	0.703806	Cupin domain containing protein, expressed
13112.m00388	Os12g04140.1	5.15	6.77	1.12	0.71	5.56	7.41	1.49	9.24	2.20107	1.89977	2.63258	0.414389	CXE carboxylesterase, putative
13103.m00594	Os03g05500.1	5.92	3.32	0.48	0.05	5.94	5.17	1.63	13.37	3.62449	1.86559	3.03606	-0.200299	DUF260 domain containing protein, putative, expressed
13105.m02070	Os05g19570.1	10.38	4.64	0.38	0.13	5.95	4.23	2.91	16.75	4.77166	1.03187	2.52507	-0.492232	expansin precursor, putative, expressed
13105.m05195	Os05g48740.1	5.22	5.5	0.25	0.14	6.06	8.27	1.5	13.07	4.38405	2.01436	3.12322	0.44857	expressed protein
13104.m03740	Os04g38860.1	8.35	2.95	0.28	0.49	9.02	4.11	3.07	12.84	4.89828	1.55489	2.06433	-1.13399	expressed protein
13111.m03813	Os11g38790.1	9.72	10.58	2.36	4.75	9.94	9.29	2.9	18.1	2.04217	1.77719	2.64186	-0.0975673	expressed protein
13110.m03689	Os10g39980.1	11.51	2.14	0.94	0.31	13.84	4.5	4.88	17.77	3.61408	1.50389	1.86449	-1.62085	expressed protein
13107.m04749	Os07g45080.1	20.35	32.52	3.3	2.23	16.89	31.06	6.85	32.45	2.62449	1.30199	2.24404	0.878889	expressed protein
13105.m00355	Os05g03640.1	7.4	10.91	2.01	2.45	5.15	6.96	1.83	7.99	1.88033	1.49273	2.12635	0.434515	flavonol synthase/flavanone 3-hydroxylase, putative, expressed
13101.m01695	Os01g15340.1	9.54	17.94	1.04	1.26	10.73	23.01	2.77	26.66	3.19741	1.95369	3.26672	1.10061	flowering promoting factor-like 1, putative, expressed
13101.m02597	Os01g24560.1	15.99	2.94	1.29	0.17	6.19	1.67	1.71	12.38	3.63173	1.85594	2.85594	-1.89009	fruit bromelain precursor, putative, expressed
13108.m04794	Os08g44220.1	10.83	6.26	2.28	1.03	8.95	3.37	3.39	15.77	2.24793	1.4006	2.21783	-1.40914	GLTP domain containing protein, putative, expressed
13110.m02752	Os10g31620.1	7.79	8.69	0.19	0.31	11.76	5.63	1.74	17.78	5.35755	2.75673	3.3531	-1.06268	glycine-rich cell wall structural protein 2 precursor, putative, expressed
13101.m00619	Os01g06310.1	6.79	28.31	0.44	15.95	13.47	35.1	5.65	47.19	3.94784	1.25343	3.06216	1.38172	glycine-rich cell wall structural protein precursor, putative, expressed
13101.m06500	Os01g61070.1	12.53	34.87	2.17	4.53	11.13	45.97	2.67	15.85	2.52962	2.05954	2.56957	2.04624	heavy metal-associated domain containing protein, expressed
13104.m00833	Os04g09390.1	5.67	13.79	0.07	1.46	8.04	16.09	0.91	15.01	6.33985	3.14326	4.04391	1.0009	HEV3 - Hevein family protein precursor, expressed
13102.m04079	Os02g37250.1	33.14	23.33	1.11	0	19.3	13.34	2.16	27.6	4.89994	3.1595	3.67557	-0.532842	hypothetical protein
13102.m06034	Os02g52930.1	14.33	8.86	2.9	0.38	12.31	14.75	5.16	26.13	2.30491	1.25439	2.34026	0.260884	integral membrane protein DUF6 containing protein, expressed
13111.m02293	Os11g24070.1	17.79	38.22	8.21	33.65	28.18	43.68	8.61	36.85	1.11561	1.71059	2.09758	0.632301	LTPL10 - Protease inhibitor/seed storage/LTP family protein precursor, expressed
13102.m00385	Os02g03900.1	18.75	1.71	1.56	0.29	21.07	5.38	5.64	21.29	3.58727	1.90142	1.91641	-1.96951	metal transporter Nramp6, putative, expressed
13112.m03916	Os12g38010.1	62.3	46.53	4.5	1.28	47.65	44.95	4.39	42.26	3.79124	3.44018	3.267	-0.0841551	metallothionein, putative, expressed
13103.m02135	Os03g17870.1	78.71	93.56	26.03	53.25	150.91	176.49	55.75	183.1	1.59637	1.43664	1.71559	0.225898	metallothionein, putative, expressed
13103.m01522	Os03g13140.1	10.63	30.16	0.85	0.55	12.83	17.47	3.6	17.61	3.64453	1.83345	2.29033	0.445358	non-symbiotic hemoglobin 2, putative, expressed
13103.m01432	Os03g12510.1	11.72	54.39	3.4	2.58	13.04	32.76	5.74	32.77	1.78537	1.18382	2.51325	1.32899	non-symbiotic hemoglobin 2, putative, expressed
13101.m05908	Os01g55940.1	6.6	15.9	2.91	6.01	6.63	14.94	3.2	16.29	1.18145	1.05094	2.34784	1.1721	OsGH3.2 - Probable indole-3-acetic acid-amido synthetase, expressed
13106.m00732	Os06g07040.1	5.48	11.03	1.11	2.03	5.56	10.04	1.27	13.58	2.30362	2.13026	3.41858	0.852602	OsIAA20 - Auxin-responsive Aux/IAA gene family member, expressed
13105.m00452	Os05g04490.1	10.94	22.38	1.45	0.41	7.84	13.2	3.79	15.36	2.91549	1.04866	2.01891	0.751612	peroxidase precursor, putative, expressed
13105.m00752	Os05g06970.1	14.97	18.05	1.64	0.8	14.16	14.84	3.83	27.27	3.19031	1.8864	2.8319	0.0676698	peroxidase precursor, putative, expressed
13104.m03365	Os04g34630.1	15.58	6.04	2.26	0.36	11.58	6.77	4.73	25.86	2.7853	1.29172	2.45081	-0.774408	peroxidase precursor, putative, expressed
13110.m00106	Os10g02070.1	15.82	23.35	1.9	0.35	12.41	31.59	3.41	17.26	3.05768	1.86366	2.33959	1.34796	peroxidase precursor, putative, expressed
13103.m05703	Os03g52360.1	7.04	9.1	0.51	0	10.2	14.53	2.22	19.61	3.78701	2.19994	3.14296	0.510466	PIII3 - Proteinase inhibitor II family protein precursor, putative, expressed
13103.m05705	Os03g52370.2	82.43	361.89	8.12	11.82	89.06	369.13	38.69	217.76	3.34362	1.20282	2.49271	2.05128	PIII4 - Proteinase inhibitor II family protein precursor, expressed
13106.m01725	Os06g15600.1	9.53	1.98	0.3	0.33	8.15	2.29	2.12	10.44	4.98944	1.94274	2.29999	-1.83145	plastocyanin-like domain containing protein, putative, expressed
13111.m02300	Os11g24140.1	21.76	4.72	0.92	0.25	29.61	15.92	8.77	49.9	4.5639	1.75544	2.50839	-0.895244	plastocyanin-like domain containing protein, putative, expressed
13107.m05099	Os07g47760.1	8.42	4.24	1.11	0.33	10.4	8.63	1.49	11.98	2.92326	2.8032	3.00724	-0.269151	POEI50 - Pollen Ole e I allergen and extensin family protein precursor, expressed
13105.m05083	Os05g47940.1	12.55	6.01	0.63	0.25	17.08	6.82	3.03	14.86	4.31619	2.49492	2.29404	-1.32446	RCLEA8 - Root cap and Late embryogenesis related family protein precursor
13111.m00527	Os11g05470.1	5.05	2.66	0.45	0.23	6.8	8.19	2.22	9.5	3.48829	1.61498	2.09737	0.268329	RCN1 Centroradialis-like1 homogous to TFL1 gene
13107.m00268	Os07g03279.1	46.68	200.97	1.54	0.71	26.34	149.71	7.97	97.31	4.9218	1.7246	3.60994	2.50684	SCP-like extracellular protein, expressed
13107.m00286	Os07g03458.1	54.27	233.81	1.79	0.82	30.62	174.22	9.28	113.16	4.92212	1.72228	3.6081	2.50836	SCP-like extracellular protein, expressed
13107.m00277	Os07g03368.1	62.54	269.67	2.11	0.99	35.51	203.74	11.02	132.61	4.88946	1.6881	3.58899	2.52043	SCP-like extracellular protein, expressed
13110.m01042	Os10g11500.1	119.89	181.77	11.85	3.59	63.34	196.1	30.17	178.64	3.33875	1.07	2.56587	1.6304	SCP-like extracellular protein, expressed
13106.m03286	Os06g31800.1	122.66	103	0.71	1.12	197.32	211.56	14.93	67.88	7.43263	3.72425	2.18477	0.10053	THION2 - Plant thionin family protein precursor, expressed
13106.m03295	Os06g31890.1	251.27	214.77	1.37	2.74	553.87	483.59	34.37	198.89	7.51892	4.01033	2.53275	-0.195763	THION3 - Plant thionin family protein precursor, expressed
13106.m03302	Os06g31960.1	218.47	196.97	1.26	2.12	526.38	382.66	28.66	184.14	7.43787	4.19899	2.68369	-0.460042	THION5 - Plant thionin family protein precursor, expressed
13106.m03307	Os06g32020.1	251.87	222.43	1.35	2.5	531.44	483.15	35	204.9	7.54358	3.92448	2.54949	-0.137436	THION6 - Plant thionin family protein precursor, expressed
13106.m03321	Os06g32160.1	158.28	135.19	0.76	1.77	303.15	309.52	21.03	103.51	7.70226	3.84951	2.29925	0.0300008	THION7 - Plant thionin family protein precursor, expressed
13106.m03326	Os06g32200.1	141.4	117.79	0.54	1.2	438.65	271.41	18.39	139.49	8.03261	4.57608	2.92317	-0.692596	THION8 - Plant thionin family protein precursor, putative
13106.m03330	Os06g32240.1	168	151.14	0.87	1.64	382.03	348.94	26.25	151.55	7.59323	3.8633	2.5294	-0.130707	THION9 - Plant thionin family protein precursor, expressed
13106.m03299	Os06g31930.1	174.82	157.6	1.01	1.69	421.12	306.1	22.93	147.32	7.43537	4.19892	2.68365	-0.460228	thionin precursor protein, putative, expressed
13107.m02449	Os07g24820.1	95.71	45.14	4.5	0	77.38	34.1	4.37	27.7	4.41067	4.14626	2.66418	-1.18219	thionin-like peptide, putative
13107.m02450	Os07g24830.1	435.48	212.17	15.97	0.41	266.24	208.05	27.25	100.05	4.76917	3.2884	1.87639	-0.355797	thionin-like peptide, putative, expressed
13109.m02941	Os09g29660.1	8.53	24.87	1.09	3.42	8.81	18.22	3.19	19.15	2.96822	1.46559	2.58572	1.04831	white-brown complex homolog protein 11, putative, expressed
13101.m00961	Os01g09080.1	7.76	17.06	0.31	0.3	6.98	12.83	2.35	14.69	4.64572	1.57057	2.6441	0.878222	WRKY DNA-binding domain containing protein, expressed
13105.m00203	Os05g02390.1	7.1	1.38	1.09	0.44	7.59	6.24	2.06	14.45	2.70349	1.88146	2.81035	-0.282554	ZOS5-02 - C2H2 zinc finger protein, expressed
