# Supplementary material for: Comparative transcriptome and translatome analysis in contrasting rice genotypes reveals differential mRNA translation in salt-tolerant Pokkali under salt stress
Source: BMC Genomics. 2018 Dec 31;19(Suppl 10):935. doi: 10.1186/s12864-018-5279-4 (PMC6311934; doi:10.1186/s12864-018-5279-4)
Supplement: Supplementary file 10 — Table S8. Transcription factors differentially regulated by salt stress in IR29 and Pok at the translational level. (XLSX 27 kb) [file 12864_2018_5279_MOESM10_ESM.xlsx]

## Sheet: Sheet1
Table SX. Transxcription factors differently regulated by salt stress in IR29 and Pok at translation level
locus_id	gene	ir29-ps_control	ir29-ps_salt	ir29-ps_ln(fold_change)	ir29-ps_q_value	ir29-ps_significant	pok-ps_control	pok-ps_salt	pok-ps_ln(fold_change)	pok-ps_q_value	pok-ps_significant	common or not
Os03g64260.1	AP2 domain containing protein	1.16994	20.6626	4.14252	5.98651e-06	yes	1.04985	8.68482	3.04831	0.00250602	yes	common			Table x Transcription factors responding to salt stress in IR29 and Pok at translation level
Os09g39850.1	AP2 domain containing protein	0.973439	6.69913	2.78281	0.0228764	yes						ir_ps_up			transcription factor	common	IR29-ps	Pok-ps	number
Os02g42585.1	AP2 domain containing protein	0.394598	9.64569	4.61143	2.56085e-07	yes						ir_ps_up			AP2 domain containing protein	2	4	2	8
Os03g22170.1	AP2 domain containing protein	0.365539	6.36358	4.12174	4.91479e-05	yes						ir_ps_up			auxin response factor		1		1
Os08g36920.1	AP2 domain containing protein	2.46002	12.4791	2.34278	0.0300019	yes						ir_ps_up			basic helix-loop-helix	1		1	2
Os05g29810.1	AP2 domain containing protein						3.74367	16.9762	2.18099	0.0206602	yes	pok-ps-up			bZIP transcription factor			1	1
Os10g25170.1	AP2 domain containing protein						1.14622	9.68978	3.07958	0.000638815	yes	pok-ps-up			ethylene-responsive transcription factor		2		2
Os02g52670.1	AP2 domain containing protein, expressed	0.226079	7.97425	5.14045	7.39712e-07	yes	1.382	7.25997	2.39321	0.0301718	yes	common
Os11g32110.3	auxin response factor	0	8.78686	1e+300	0.0227673	yes						ir_ps_up			heat stress transcription factor		1		1
Os05g07120.2	basic helix-loop-helix	0.567461	6.6644	3.55388	0.00307004	yes	0.122058	7.92229	6.02028	4.24879e-06	yes	common			HSF-type DNA-binding domain containing protein	1		3	4
Os01g06640.1	basic helix-loop-helix						1.61989	10.3736	2.67894	0.006662	yes	pok-ps-up			helix-loop-helix DNA-binding domain containing protein	1		1	2
Os01g64730.1	bZIP transcription factor domain containing protein						2.92575	26.1998	3.16268	0.0375305	yes	pok-ps-up			homeobox associated leucine zipper	3		1	4
Os03g09170.1	ethylene-responsive transcription factor	5.37753	24.1516	2.1671	0.0304338	yes						ir_ps_up			MYB family transcription factor	7	2		9
Os11g06770.2	ethylene-responsive transcription factor ERF110	0.088528	5.53633	5.96665	8.14226e-08	yes						ir_ps_up			NAC domain transcription factor	2	1		3
Os10g28340.5	heat stress transcription factor	1.15827	6.55678	2.50102	0.0219013	yes						ir_ps_up			No apical meristem protein	4	2	3	9
Os06g10820.1	helix-loop-helix DNA-binding domain containing protein	0.34867	7.63013	4.45177	7.28091e-05	yes	1.30367	13.6822	3.39165	0.000447445	yes	common			Auxin-responsive Aux/IAA gene family member			1	1
Os05g06520.1	helix-loop-helix DNA-binding domain containing protein						2.01241	21.7931	3.43688	0.0058371	yes	pok-ps-up			WRKY TFs	3	3	3	9
Os02g43330.1	homeobox associated leucine zipper	0.308803	47.4817	7.26454	0	yes	4.60324	57.5279	3.64354	4.40445e-08	yes	common			transcription factor HBP-1b			3	3
Os04g45810.1	homeobox associated leucine zipper	19.583	86.895	2.14967	0.0233445	yes	18.9883	82.1065	2.11238	0.00947602	yes	common			response regulator receiver domain containing protein			1	1
Os03g10210.1	homeobox domain containing protein	4.12404	20.7397	2.33027	0.00427183	yes	2.58913	17.4809	2.75524	0.000365717	yes	common			total	24	16	20	60
Os07g39320.1	homeobox domain containing protein						1.00222	8.52664	3.08877	0.000955864	yes	pok-ps-up
Os06g35960.1	HSF-type DNA-binding domain containing protein	7.08393	45.4277	2.68095	0.00308657	yes	10.9813	100.804	3.19843	6.12644e-06	yes	common
Os01g39020.1	HSF-type DNA-binding domain containing protein						1.07522	6.66252	2.63144	0.00739985	yes	pok-ps-up
Os01g53220.1	HSF-type DNA-binding domain containing protein						1.79784	9.82407	2.45005	0.0110274	yes	pok-ps-up
Os02g13800.1	HSF-type DNA-binding domain containing protein						7.20286	35.5169	2.30186	0.00375335	yes	pok-ps-up
Os01g19330.1	MYB family transcription factor	0.916875	12.726	3.7949	6.49297e-05	yes	1.60914	8.03954	2.32082	0.0223548	yes	common
Os02g41510.1	MYB family transcription factor	2.00483	20.0767	3.32398	0.000953672	yes	2.21341	13.2228	2.57869	0.00775637	yes	common
Os05g04210.1	MYB family transcription factor	0.27005	20.3068	6.23259	2.37499e-10	yes	0.90403	14.8146	4.03451	3.01282e-06	yes	common
Os07g48870.1	MYB family transcription factor	1.93657	9.97153	2.36431	0.0259146	yes	1.14067	8.17552	2.84142	0.00198301	yes	common
Os11g45740.1	MYB family transcription factor	5.80119	37.3354	2.68612	0.00210648	yes	3.86305	15.845	2.03621	0.0276359	yes	common
Os12g37690.1	MYB family transcription factor	1.81715	21.3754	3.5562	5.75645e-05	yes	1.59197	16.6414	3.38589	4.06146e-05	yes	common
Os01g03720.1	MYB family transcription factor	1.43708	8.89716	2.6302	0.0100114	yes						ir_ps_up
Os01g13740.2	myb-like DNA-binding domain containing protein	1.4145	7.50784	2.40811	0.0362268	yes						ir_ps_up
Os10g33810.1	myb-related protein Myb4	1.1207	6.34761	2.50181	0.0245506	yes	0.602351	6.20796	3.36544	0.00030292	yes	common
Os01g60020.1	NAC domain transcription factor	2.83734	28.819	3.34441	8.16605e-05	yes	5.66768	24.4227	2.1074	0.0137232	yes	common
Os11g03300.1	NAC domain transcription factor	4.14625	49.0187	3.56345	0.00015471	yes	2.84664	40.281	3.82277	1.31552e-09	yes	common
Os03g60080.1	NAC domain-containing protein 67	18.587	147.508	2.98842	0.000118767	yes						ir_ps_up
Os07g04560.1	no apical meristem protein	2.20223	20.0651	3.18765	0.000629608	yes	1.3031	13.93	3.41817	9.88721e-05	yes	common
Os01g66120.1	No apical meristem protein	15.8848	107.217	2.75481	0.00113981	yes	21.8147	86.395	1.98565	0.00809751	yes	common
Os05g34830.1	No apical meristem protein	5.63673	40.0402	2.82852	0.0174195	yes	5.84169	27.6343	2.242	0.0261455	yes	common
Os11g03370.1	no apical meristem protein	0.846706	12.1104	3.83824	1.88412e-05	yes	0.713285	10.3228	3.85521	3.01282e-06	yes	common
Os07g48450.1	no apical meristem protein	9.10947	36.6869	2.00983	0.00946673	yes						ir_ps_up
Os11g08210.1	no apical meristem protein	10.8887	47.2522	2.11755	0.0200934	yes						ir_ps_up
Os01g01430.1	No apical meristem protein						0.641866	5.27996	3.04019	0.00435587	yes	pok-ps-up
Os05g10620.2	no apical meristem protein						0	6.23598	1e+300	0.0223025	yes	pok-ps-up
Os12g03050.1	no apical meristem protein						1.18241	15.2419	3.68824	1.34584e-06	yes	pok-ps-up
Os06g07040.1	OsIAA20 - Auxin-responsive Aux/IAA gene family member						1.27497	13.5816	3.41311	0.000100685	yes	pok-ps-up
Os01g09100.1	OsWRKY10 - Superfamily of TFs having WRKY and zinc finger domains	5.01006	24.6891	2.30097	0.0239498	yes						ir_ps_up
Os01g43650.1	OsWRKY11 - Superfamily of TFs having WRKY and zinc finger domains						1.34141	6.51193	2.27934	0.0217666	yes	pok-ps-up
Os01g40430.1	OsWRKY27 - Superfamily of TFs having WRKY and zinc finger domains	0.229492	7.44451	5.01966	1.2319e-06	yes	0.471936	6.04	3.67789	0.000295108	yes	common
Os06g44010.1	OsWRKY28 - Superfamily of TFs having WRKY and zinc finger domains	2.39626	15.6556	2.70782	0.00397079	yes	2.31868	10.2661	2.14651	0.0232688	yes	common
Os05g40080.1	OsWRKY54 - Superfamily of TFs having WRKY and zinc finger domains						0.898715	5.19068	2.52999	0.0190865	yes	pok-ps-up
Os05g39720.1	OsWRKY70 - Superfamily of TFs having WRKY and zinc finger domains	4.8095	25.5552	2.40966	0.00701383	yes	3.43029	22.6379	2.72233	0.000339677	yes	common
Os11g29870.1	OsWRKY72 - Superfamily of TFs having WRKY and zinc finger domains	3.27166	13.5641	2.05169	0.0378613	yes						ir_ps_up
Os05g50610.2	OsWRKY8v2 - Superfamily of TFs having WRKY and zinc finger domains	0.785704	6.71459	3.09524	0.00569782	yes						ir_ps_up
Os11g05930.2	response regulator receiver domain containing protein						0	7.47524	1e+300	0.0134471	yes	pok-ps-up
Os03g20310.1	transcription factor HBP-1b						2.03283	8.92605	2.13453	0.0321098	yes	pok-ps-up
Os01g06560.1	transcription factor HBP-1b						0.256923	6.97173	4.76211	6.6812e-07	yes	pok-ps-up
Os05g48650.1	transcription factor HBP-1b						0.799698	6.09423	2.92992	0.00468526	yes	pok-ps-up
Os01g09080.1	WRKY DNA-binding domain containing protein						2.35428	14.6909	2.64156	0.00231262	yes	pok-ps-up
IR specific
POK specific

## Sheet: final table
Additional file 10: Table S8. Transcription factors differentially regulated by salt stress in IR29 and Pok at the translational level
locus_id	IR29c_PS FPKM	IR29s_PS FPKM	IR29_PS log2 FC	IR29_PS q_value	POKc_PS FPKM	POKs_PS FPKM	POK_PS lof2 FC	Pok_PS q_value	gene anotation
Commonly regulated in IR29 and Pok
Os03g64260.1	1.16994	20.6626	4.14252	5.98651e-06	1.04985	8.68482	3.04831	0.00250602	AP2 domain containing protein
Os02g52670.1	0.226079	7.97425	5.14045	7.39712e-07	1.382	7.25997	2.39321	0.0301718	AP2 domain containing protein, expressed
Os05g07120.2	0.567461	6.6644	3.55388	0.00307004	0.122058	7.92229	6.02028	4.24879e-06	basic helix-loop-helix
Os06g10820.1	0.34867	7.63013	4.45177	7.28091e-05	1.30367	13.6822	3.39165	0.000447445	helix-loop-helix DNA-binding domain containing protein
Os02g43330.1	0.308803	47.4817	7.26454	0	4.60324	57.5279	3.64354	4.40445e-08	homeobox associated leucine zipper
Os04g45810.1	19.583	86.895	2.14967	0.0233445	18.9883	82.1065	2.11238	0.00947602	homeobox associated leucine zipper
Os03g10210.1	4.12404	20.7397	2.33027	0.00427183	2.58913	17.4809	2.75524	0.000365717	homeobox domain containing protein
Os06g35960.1	7.08393	45.4277	2.68095	0.00308657	10.9813	100.804	3.19843	6.12644e-06	HSF-type DNA-binding domain containing protein
Os01g19330.1	0.916875	12.726	3.7949	6.49297e-05	1.60914	8.03954	2.32082	0.0223548	MYB family transcription factor
Os02g41510.1	2.00483	20.0767	3.32398	0.000953672	2.21341	13.2228	2.57869	0.00775637	MYB family transcription factor
Os05g04210.1	0.27005	20.3068	6.23259	2.37499e-10	0.90403	14.8146	4.03451	3.01282e-06	MYB family transcription factor
Os07g48870.1	1.93657	9.97153	2.36431	0.0259146	1.14067	8.17552	2.84142	0.00198301	MYB family transcription factor
Os11g45740.1	5.80119	37.3354	2.68612	0.00210648	3.86305	15.845	2.03621	0.0276359	MYB family transcription factor
Os12g37690.1	1.81715	21.3754	3.5562	5.75645e-05	1.59197	16.6414	3.38589	4.06146e-05	MYB family transcription factor
Os10g33810.1	1.1207	6.34761	2.50181	0.0245506	0.602351	6.20796	3.36544	0.00030292	myb-related protein Myb4
Os01g60020.1	2.83734	28.819	3.34441	8.16605e-05	5.66768	24.4227	2.1074	0.0137232	NAC domain transcription factor
Os11g03300.1	4.14625	49.0187	3.56345	0.00015471	2.84664	40.281	3.82277	1.31552e-09	NAC domain transcription factor
Os07g04560.1	2.20223	20.0651	3.18765	0.000629608	1.3031	13.93	3.41817	9.88721e-05	no apical meristem protein
Os01g66120.1	15.8848	107.217	2.75481	0.00113981	21.8147	86.395	1.98565	0.00809751	No apical meristem protein
Os05g34830.1	5.63673	40.0402	2.82852	0.0174195	5.84169	27.6343	2.242	0.0261455	No apical meristem protein
Os11g03370.1	0.846706	12.1104	3.83824	1.88412e-05	0.713285	10.3228	3.85521	3.01282e-06	no apical meristem protein
Os01g40430.1	0.229492	7.44451	5.01966	1.2319e-06	0.471936	6.04	3.67789	0.000295108	OsWRKY27 - Superfamily of TFs having WRKY and zinc finger domains
Os06g44010.1	2.39626	15.6556	2.70782	0.00397079	2.31868	10.2661	2.14651	0.0232688	OsWRKY28 - Superfamily of TFs having WRKY and zinc finger domains
Os05g39720.1	4.8095	25.5552	2.40966	0.00701383	3.43029	22.6379	2.72233	0.000339677	OsWRKY70 - Superfamily of TFs having WRKY and zinc finger domains
only regulated in IR29_PS
Os09g39850.1	0.973439	6.69913	2.78281	0.0228764					AP2 domain containing protein
Os02g42585.1	0.394598	9.64569	4.61143	2.56085e-07					AP2 domain containing protein
Os03g22170.1	0.365539	6.36358	4.12174	4.91479e-05					AP2 domain containing protein
Os08g36920.1	2.46002	12.4791	2.34278	0.0300019					AP2 domain containing protein
Os11g32110.3	0	8.78686	1e+300	0.0227673					auxin response factor
Os03g09170.1	5.37753	24.1516	2.1671	0.0304338					ethylene-responsive transcription factor
Os11g06770.2	0.088528	5.53633	5.96665	8.14226e-08					ethylene-responsive transcription factor ERF110
Os10g28340.5	1.15827	6.55678	2.50102	0.0219013					heat stress transcription factor
Os01g03720.1	1.43708	8.89716	2.6302	0.0100114					MYB family transcription factor
Os01g13740.2	1.4145	7.50784	2.40811	0.0362268					myb-like DNA-binding domain containing protein
Os03g60080.1	18.587	147.508	2.98842	0.000118767					NAC domain-containing protein 67
Os07g48450.1	9.10947	36.6869	2.00983	0.00946673					no apical meristem protein
Os11g08210.1	10.8887	47.2522	2.11755	0.0200934					no apical meristem protein
Os01g09100.1	5.01006	24.6891	2.30097	0.0239498					OsWRKY10 - Superfamily of TFs having WRKY and zinc finger domains
Os11g29870.1	3.27166	13.5641	2.05169	0.0378613					OsWRKY72 - Superfamily of TFs having WRKY and zinc finger domains
Os05g50610.2	0.785704	6.71459	3.09524	0.00569782					OsWRKY8v2 - Superfamily of TFs having WRKY and zinc finger domains
only regulated in Pok_PS
Os05g29810.1					3.74367	16.9762	2.18099	0.0206602	AP2 domain containing protein
Os10g25170.1					1.14622	9.68978	3.07958	0.000638815	AP2 domain containing protein
Os01g06640.1					1.61989	10.3736	2.67894	0.006662	basic helix-loop-helix
Os01g64730.1					2.92575	26.1998	3.16268	0.0375305	bZIP transcription factor domain containing protein
Os05g06520.1					2.01241	21.7931	3.43688	0.0058371	helix-loop-helix DNA-binding domain containing protein
Os07g39320.1					1.00222	8.52664	3.08877	0.000955864	homeobox domain containing protein
Os01g39020.1					1.07522	6.66252	2.63144	0.00739985	HSF-type DNA-binding domain containing protein
Os01g53220.1					1.79784	9.82407	2.45005	0.0110274	HSF-type DNA-binding domain containing protein
Os02g13800.1					7.20286	35.5169	2.30186	0.00375335	HSF-type DNA-binding domain containing protein
Os01g01430.1					0.641866	5.27996	3.04019	0.00435587	No apical meristem protein
Os05g10620.2					0	6.23598	1e+300	0.0223025	no apical meristem protein
Os12g03050.1					1.18241	15.2419	3.68824	1.34584e-06	no apical meristem protein
Os06g07040.1					1.27497	13.5816	3.41311	0.000100685	OsIAA20 - Auxin-responsive Aux/IAA gene family member
Os01g43650.1					1.34141	6.51193	2.27934	0.0217666	OsWRKY11 - Superfamily of TFs having WRKY and zinc finger domains
Os05g40080.1					0.898715	5.19068	2.52999	0.0190865	OsWRKY54 - Superfamily of TFs having WRKY and zinc finger domains
Os03g20310.1					2.03283	8.92605	2.13453	0.0321098	transcription factor HBP-1b
Os01g06560.1					0.256923	6.97173	4.76211	6.6812e-07	transcription factor HBP-1b
Os05g48650.1					0.799698	6.09423	2.92992	0.00468526	transcription factor HBP-1b
Os01g09080.1					2.35428	14.6909	2.64156	0.00231262	WRKY DNA-binding domain containing protein
