# Supplementary material for: Comparative transcriptome and translatome analysis in contrasting rice genotypes reveals differential mRNA translation in salt-tolerant Pokkali under salt stress
Source: BMC Genomics. 2018 Dec 31;19(Suppl 10):935. doi: 10.1186/s12864-018-5279-4 (PMC6311934; doi:10.1186/s12864-018-5279-4)
Supplement: Supplementary file 11 — Table S9. DEGs within the salt tolerant quantitative trait loci (QTL) (www.gramene.org). (XLSX 636 kb) [file 12864_2018_5279_MOESM11_ESM.xlsx]

## Sheet: Sheet1
transcript_id	gene_id	msu_id	locus_id	gene	ir29-rna_control	ir29-rna_salt	ir29-rna_ln(fold_change)	ir29-rna_p_value	ir29-rna_q_value	ir29-rna_significant	pok-rna_control	pok-rna_salt	pok-rna_ln(fold_change)	pok-rna_test_stat	pok-rna_p_value	pok-rna_q_value	pok-rna_significant	ir29-ps_status	ir29-ps_control	ir29-ps_salt	ir29-ps_ln(fold_change)	ir29-ps_test_stat	ir29-ps_p_value	ir29-ps_q_value	ir29-ps_significant	pok-ps_status	pok-ps_control	pok-ps_salt	pok-ps_ln(fold_change)	pok-ps_test_stat	pok-ps_p_value	pok-ps_q_value	pok-ps_significant	IR Pok opposite
TCONS_00001281	XLOC_000775	13101.m01925	LOC_Os01g17170.1	magnesium-protoporphyrin IX monomethyl ester cyclase,chloroplast precursor, putative, expressed	99.6744	83.0908	-0.262534	0.640255	1	no	277.297	106.302	-1.38326	5.90304	3.56867e-09	8.08104e-07	yes	LOWDATA	153.004	93.2183	-0.714886	0	1	1	no	OK	184.436	145.149	-0.345584	0.941399	0.3465	1	no	#N/A
TCONS_00006785	XLOC_004243	13101.m01939	LOC_Os01g17330.1	eukaryotic translation initiation factor 6, putative, expressed	0.336561	21.7163	6.01177	3.77476e-15	9.98386e-12	up	0.236192	0.389533	0.721782	-0.860711	0.389397	1	no	OK	0.659209	28.7561	5.44699	-7.30689	2.73337e-13	5.19906e-10	yes	OK	0.878072	16.6453	4.24463	-6.12014	9.34904e-10	3.04282e-07	yes	#N/A
TCONS_00006819	XLOC_004271	13101.m01998	LOC_Os01g18400.1	CHIT10 - Chitinase family protein precursor, expressed	3.37367	11.2473	1.73719	0.0142471	0.187009	no	2.13055	3.49173	0.712717	-1.11396	0.265295	1	no	OK	4.00545	9.50337	1.24647	-1.76512	0.0775436	0.472519	no	OK	2.38593	10.2469	2.10257	-3.11699	0.0018271	0.0395011	yes	#N/A
TCONS_00006832	XLOC_004276	13101.m02006	LOC_Os01g18490.1	hypothetical protein	0	9.14573	1e+300	0.0045068	0.0892886	no	0.313039	0.34435	0.137533	-0.0953305	0.924052	1	no	OK	0	4.3321	1e+300	1e+300	0.00755997	0.112908	no	OK	0.142988	6.36595	5.47641	-3.55827	0.000373303	0.0126232	yes	#N/A
TCONS_00006835	XLOC_004279	13101.m02010	LOC_Os01g18530.1	hypothetical protein	0.447616	68.4542	7.25674	0.00722361	0.122316	no	0.161685	1.60074	3.30749	-2.12815	0.0333246	1	no	OK	0.395055	46.446	6.87736	-7.51096	5.86198e-14	1.56099e-10	yes	OK	0.738551	42.7486	5.85504	-7.44615	9.61453e-14	8.01083e-11	yes	#N/A
TCONS_00006872	XLOC_004308	13101.m02059	LOC_Os01g18950.1	peroxidase precursor, putative	5.08443	0.0818811	-5.95641	1.00338e-07	1.56109e-05	down	0.0767917	0	-1.79769e+308	-1.79769e+308	0.0786496	1	no	OK	5.88867	0.0120705	-8.93031	3.03133	0.00243477	0.0550387	no	NOTEST	0.403188	0.548421	0.443831	-0.508132	0.611361	1	no	#N/A
TCONS_00001389	XLOC_000845	13101.m02094	LOC_Os01g19260.1	ATPase, putative, expressed	4.52087	8.68366	0.941704	0.155126	0.803706	no	0.924181	0.568119	-0.701981	1.03522	0.300568	1	no	OK	3.31971	4.16923	0.328721	-0.474398	0.635216	1	no	OK	1.25817	8.30103	2.72196	-4.13166	3.60151e-05	0.00215573	yes	#N/A
TCONS_00001394	XLOC_000849	13101.m02102	LOC_Os01g19330.1	MYB family transcription factor, putative, expressed	1.76569	18.333	3.37614	2.51175e-06	0.000239831	up	0.919438	1.76911	0.944201	-1.3773	0.168421	1	no	OK	0.916875	12.726	3.7949	-5.0311	4.87661e-07	6.49297e-05	yes	OK	1.60914	8.03954	2.32082	-3.34525	0.000822072	0.0223548	yes	#N/A
TCONS_00006929	XLOC_004345	13101.m02149	LOC_Os01g19770.1	mitochondrial import inner membrane translocase subunit Tim17, putative, expressed	0.0600539	0.854462	3.83069	0.0422327	1	no	0.0430999	16.8923	8.61447	-4.77598	1.78836e-06	0.000154435	yes	NOTEST	0.180648	0.698414	1.9509	-1.04898	0.294186	1	no	OK	0.0872986	18.9002	7.75822	-7.34778	2.01617e-13	1.49988e-10	yes	#N/A
TCONS_00006957	XLOC_004370	13101.m14872	LOC_Os01g20206.1	methyltransferase, putative	3.24386	27.361	3.07634	1.2861e-06	0.000138841	up	1.63779	7.98522	2.28558	-3.87356	0.000107256	0.00476312	yes	OK	2.47176	38.6941	3.9685	-6.11036	9.94097e-10	3.89291e-07	yes	OK	2.48504	21.9829	3.14504	-5.25595	1.47258e-07	2.11544e-05	yes	#N/A
TCONS_00006967	XLOC_004380	13101.m02209	LOC_Os01g20850.1	conserved hypothetical protein	0.701813	8.70268	3.6323	0.0463847	0.405563	no	3.87683	6.06598	0.645862	0	1	1	no	OK	0.29941	10.2008	5.09041	-3.42472	0.000615432	0.0208385	yes	LOWDATA	1.11949	12.5724	3.48935	0	1	1	no	#N/A
TCONS_00006983	XLOC_004386	13101.m02230	LOC_Os01g20980.1	pectinesterase, putative, expressed	3.13136	23.8421	2.92865	5.33962e-06	0.000452225	up	0.241396	0.511827	1.08426	-1.49018	0.136177	1	no	OK	2.30737	16.2494	2.81606	-4.22819	2.35583e-05	0.00156833	yes	OK	1.03904	7.38781	2.82989	-4.28626	1.81707e-05	0.00124505	yes	#N/A
TCONS_00006988	XLOC_004391	13101.m02247	LOC_Os01g21144.1	expressed protein	0.937494	6.49544	2.79255	6.66707e-05	0.00368907	up	0.19847	0.116371	-0.770191	0.96633	0.333879	1	no	OK	1.09853	3.98859	1.86031	-2.63443	0.00842781	0.121837	no	NOTEST	0.157047	1.4536	3.21037	-4.12996	3.62825e-05	1	no	#N/A
TCONS_00007002	XLOC_004397	13101.m02261	LOC_Os01g21250.1	late embryogenesis abundant protein, putative	98.5268	397.79	2.01342	1	1	no	158.417	115.341	-0.457824	0	1	1	no	OK	81.6747	518.279	2.66577	-5.99137	2.08086e-09	6.98232e-07	yes	LOWDATA	83.3612	277.17	1.73333	0	1	1	no	#N/A
TCONS_00007080	XLOC_004451	13101.m02396	LOC_Os01g22600.1	mitochondrial carrier protein, putative, expressed	12.3878	29.2317	1.23862	0.0349603	0.340616	no	10.5238	13.2641	0.333873	-0.557318	0.57731	0.827746	no	OK	8.37274	25.748	1.62069	-2.49385	0.0126367	0.158561	no	OK	8.60217	0	-1e+300	-1e+300	0.000564512	0.0170171	yes	#N/A
TCONS_00001598	XLOC_000978	13101.m02405	LOC_Os01g22660.3	GDSL-like lipase/acylhydrolase, putative, expressed	5.1709	1.06211	-2.28349	0.00151281	0.0432544	down	1.03663	0.565638	-0.873946	0.200706	0.840928	1	no	NOTEST	0.59773	0.837321	0.486288	-0.167934	0.866636	1	no	NOTEST	1.54003	0.680113	-1.17911	0.490838	0.623541	1	no	#N/A
TCONS_00007150	XLOC_004509	13101.m02537	LOC_Os01g23990.1	expressed protein	6.38082	6.8628	0.105055	0.890229	1	no	1.32511	8.22324	2.6336	-3.78494	0.000153744	0.00609453	yes	OK	11.4214	11.4881	0.0083995	-0.0116534	0.990702	1	no	OK	1.72893	7.5933	2.13485	-2.79601	0.00517384	0.0876188	no	#N/A
TCONS_00001717	XLOC_001077	13101.m02597	LOC_Os01g24560.1	fruit bromelain precursor, putative, expressed	15.9931	2.93852	-2.44429	0.000371867	0.014768	down	1.28761	0.174318	-2.8849	3.63213	0.000281089	1	no	OK	6.1856	1.67346	-1.88608	2.57659	0.0099781	0.135634	no	OK	1.70651	12.3784	2.8587	-4.32606	1.51798e-05	0.00107549	yes	LOC_Os01g24560.1
TCONS_00001718	XLOC_001076	13101.m02600	LOC_Os01g24600.1	fruit bromelain precursor, putative, expressed	10.4172	3.77044	-1.46616	0.0711232	0.529425	no	0.684513	0.185097	-1.88679	1.912	0.0558765	1	no	OK	4.81157	2.21963	-1.11619	1.16314	0.244773	0.798008	no	OK	1.61764	11.507	2.83054	-3.24195	0.00118714	0.0291879	yes	#N/A
TCONS_00007187	XLOC_004540	13101.m02614	LOC_Os01g24710.1	jacalin-like lectin domain containing protein, expressed	33.3984	217.175	2.70101	1.54638e-09	4.81179e-07	up	8.40869	22.8599	1.44287	-0.73499	0.462346	0.754451	no	OK	41.451	315.252	2.92703	-6.5747	4.87521e-11	3.02829e-08	yes	OK	23.8245	69.5488	1.54558	-1.57935	0.114255	0.662899	no	#N/A
TCONS_00001757	XLOC_001100	13101.m02651	LOC_Os01g25010.1	flavonol synthase/flavanone 3-hydroxylase, putative, expressed	4.6067	0.48386	-3.25107	0.00016019	0.00744617	yes	5.84034	1.38059	-2.08076	3.2086	0.00133385	0.0244899	yes	OK	3.4145	0.484455	-2.81724	3.47469	0.000511435	0.0181104	yes	OK	3.28715	2.69652	-0.285736	0.392233	0.694886	1	no	#N/A
TCONS_00007203	XLOC_004554	13101.m02657	LOC_Os01g25065.1	ATP synthase subunit beta, putative	4.46679	3.47746	-0.361207	0.609317	1	no	46.9452	7.23732	-2.69745	4.78954	1.67167e-06	0.000147483	yes	OK	6.87098	6.17794	-0.153391	0.227045	0.820389	1	no	OK	4.42994	4.18004	-0.0837686	0.128614	0.897663	1	no	#N/A
TCONS_00001764	XLOC_001109	13101.m02661	LOC_Os01g25100.1	glutathione S-transferase, putative, expressed	0.312411	12.5075	5.3232	2.7664e-10	1.14326e-07	up	0	2.49695	1.79769e+308	1.79769e+308	0.00129629	1	no	OK	0.0950761	4.69155	5.62484	-5.66133	1.50202e-08	3.41856e-06	yes	OK	1.00721	9.3391	3.21291	-4.26215	2.02472e-05	0.00134744	yes	#N/A
TCONS_00001775	XLOC_001119	13101.m02679	LOC_Os01g25280.1	jacalin-like lectin domain containing protein, expressed	4.58264	25.3423	2.4673	0.000628791	0.0221156	up	1.15856	2.54814	1.1371	-1.56838	0.116793	1	no	OK	4.22464	40.2273	3.25128	-4.55307	5.28686e-06	0.000458579	yes	OK	3.66553	8.50292	1.21393	-1.7007	0.0889994	0.585737	no	#N/A
TCONS_00001790	XLOC_001129	13101.m02704	LOC_Os01g25520.1	ferredoxin-nitrite reductase, putative	31.5379	8.58775	-1.87673	0.00730323	0.122759	no	59.9438	14.7019	-2.0276	3.50784	0.000451753	0.0117725	yes	OK	12.0305	5.70455	-1.07651	1.4526	0.146335	0.648055	no	OK	28.263	16.3421	-0.790324	1.25407	0.209818	0.860461	no	#N/A
TCONS_00007300	XLOC_004618	13101.m02812	LOC_Os01g27040.1	chromatin-remodeling complex ATPase chain, putative, expressed	26.3383	18.4224	-0.515704	0.368016	1	no	14.7937	4.77721	-1.63074	2.93479	0.00333775	0.0480352	yes	OK	18.4771	25.4043	0.459334	-0.767625	0.44271	0.9543	no	OK	25.6426	14.6185	-0.810746	1.54833	0.121543	0.683642	no	#N/A
TCONS_00001895	XLOC_001206	13101.m02892	LOC_Os01g27860.1	expressed protein	0.359324	8.91145	4.6323	3.15358e-08	5.95778e-06	up	0.104469	0.459578	2.13723	-1.32502	0.185165	1	no	OK	0	2.49666	1.79769e+308	1.79769e+308	0.00823032	0.120156	no	NOTEST	0	1.49257	1.79769e+308	1.79769e+308	0.00881105	1	no	#N/A
TCONS_00007384	XLOC_004684	13101.m02954	LOC_Os01g28500.1	SCP-like extracellular protein, expressed	8.74218	21.8891	1.32415	0.0524278	0.436882	no	7.0704	33.3101	2.2361	-3.81258	0.000137523	0.00562795	yes	OK	14.3508	33.6505	1.2295	-1.86683	0.0619254	0.413966	no	OK	15.5851	38.7784	1.31509	-2.1906	0.0284809	0.296291	no	#N/A
TCONS_00004220	XLOC_002662	13101.m06255	LOC_Os01g58890.1	cysteine proteinase inhibitor precursor protein, putative, expressed	31.3243	68.8154	1.13545	0.00118789	0.0356174	up	27.8732	27.7871	-0.00445994	0.010084	0.991954	1	no	OK	30.4869	89.2847	1.55022	-4.86536	1.14248e-06	0.00013063	yes	OK	34.9058	68.6524	0.975846	-3.0937	0.00197679	0.0418035	yes	#N/A
TCONS_00009569	XLOC_006088	13101.m06384	LOC_Os01g60020.1	NAC domain transcription factor, putative, expressed	5.07291	37.2229	2.8753	7.38585e-06	0.000586632	up	4.82787	8.34112	0.788854	-1.35067	0.1768	0.4948	no	OK	2.83734	28.819	3.34441	-4.97939	6.37853e-07	8.16605e-05	yes	OK	5.66768	24.4227	2.1074	-3.5299	0.000415715	0.0137232	yes	#N/A
TCONS_00009572	XLOC_006089	13101.m06385	LOC_Os01g60040.2	HEAT repeat family protein, putative, expressed	3.55938	2.43173	-0.549641	0.728806	1	no	5.48128	1.49688	-1.87256	3.17471	0.00149985	0.0267427	yes	NOTEST	0.982962	1.57996	0.684683	-0.970404	0.331845	1	no	NOTEST	1.10426	1.11873	0.0187859	-0.0282942	0.977428	1	no	#N/A
TCONS_00004355	XLOC_002759	13101.m06469	LOC_Os01g60770.1	expansin precursor, putative, expressed	16.3197	20.7234	0.344644	0.582124	1	no	36.6173	10.959	-1.74041	3.10667	0.00189211	0.0317338	yes	OK	25.8166	18.3328	-0.493874	0.785228	0.43232	0.948796	no	OK	27.7475	22.1912	-0.322371	0.573876	0.566052	1	no	#N/A
TCONS_00004360	XLOC_002761	13101.m06472	LOC_Os01g60790.1	40S ribosomal protein S26, putative, expressed	46.2238	38.6488	-0.258212	0.680038	1	no	0	34.1197	1e+300	1e+300	0.000155759	0.00614382	yes	OK	82.9106	48.9714	-0.759617	1.21054	0.226072	0.773375	no	OK	67.0695	60.5244	-0.148139	0.337943	0.735406	1	no	#N/A
TCONS_00009628	XLOC_006126	13101.m06474	LOC_Os01g60810.1	DUF623 domain containing protein, expressed	2.38416	3.77874	0.664426	0.354497	1	no	0	5.80398	1e+300	1e+300	0.000234627	0.00805	yes	OK	3.74415	2.48201	-0.59313	0.828841	0.407194	0.938945	no	OK	4.25427	4.11034	-0.0496544	0.0588925	0.953038	1	no	#N/A
TCONS_00004383	XLOC_002777	13101.m06500	LOC_Os01g61070.1	heavy metal-associated domain containing protein, expressed	12.5322	34.873	1.47648	0.0331891	0.329077	no	2.1688	4.532	1.06325	-1.5267	0.126836	0.422344	no	OK	11.1259	45.9666	2.04667	-2.96428	0.0030339	0.0631171	no	OK	2.67424	15.8507	2.56735	-3.52564	0.000422464	0.0138581	yes	#N/A
TCONS_00009665	XLOC_006148	13101.m06528	LOC_Os01g61340.1	hypothetical protein	0	0	0	1	1	no	1.30476	10.121	2.9555	-4.03412	5.48066e-05	0.00280643	yes	NOTEST	0	0	0	0	1	1	no	LOWDATA	4.55118	4.43837	-0.0362107	0	1	1	no	#N/A
TCONS_00009675	XLOC_006155	13101.m06541	LOC_Os01g61440.1	expressed protein	9.40488	18.8689	1.00453	0.115043	0.687014	no	6.82257	18.8698	1.46769	-2.58193	0.00982496	0.0988315	no	OK	7.84888	17.032	1.11769	-1.72008	0.085418	0.494868	no	OK	6.99602	24.9467	1.83424	-3.10773	0.00188529	0.0402775	yes	#N/A
TCONS_00009681	XLOC_006159	13101.m06554	LOC_Os01g61560.1	phosphatidate cytidylyltransferase, putative, expressed	3.81349	3.86105	0.0178785	0.981559	1	no	8.65124	2.13792	-2.0167	3.0873	0.00201986	0.0332813	yes	OK	6.86189	6.8066	-0.0116704	0.0163418	0.986962	1	no	OK	11.2297	12.2722	0.128075	-0.20536	0.837291	1	no	#N/A
TCONS_00004507	XLOC_002858	13101.m06707	LOC_Os01g62600.1	laccase precursor protein, putative	4.01788	4.8426	0.269347	0.690929	1	no	0.764211	7.19155	3.23426	-5.226	1.73219e-07	2.16577e-05	yes	OK	5.71403	5.44511	-0.0695475	0.10445	0.916813	1	no	OK	1.59487	11.6542	2.86934	-4.51134	6.44202e-06	0.000513025	yes	#N/A
TCONS_00009821	XLOC_006229	13101.m06784	LOC_Os01g63230.1	growth regulator related protein, putative, expressed	7.28652	22.4586	1.62397	0.016158	0.202734	no	7.59363	8.97018	0.240348	-0.426211	0.669954	0.879166	no	OK	3.89053	20.3974	2.39035	-3.74193	0.000182609	0.00817259	yes	OK	6.48841	13.9335	1.10262	-1.91578	0.0553925	0.451381	no	#N/A
TCONS_00009839	XLOC_006240	13101.m06804	LOC_Os01g63410.1	expressed protein	10.7014	34.1321	1.67333	0.013044	0.175484	no	17.556	10.004	-0.811394	1.39851	0.16196	0.473292	no	OK	10.8658	62.2288	2.51778	-3.80212	0.000143463	0.00671401	yes	OK	18.148	0	-1e+300	-1e+300	0.000336801	0.0116152	yes	LOC_Os01g63410.1
TCONS_00009891	XLOC_006267	13101.m06870	LOC_Os01g63980.1	ZOS1-17 - C2H2 zinc finger protein, expressed	0.559844	5.27429	3.23588	1.81197e-05	0.00124804	up	0.0634161	1.17364	4.20999	-4.41906	9.91319e-06	1	no	OK	0.521366	5.19632	3.31712	-4.36402	1.27693e-05	0.000934155	yes	NOTEST	0.414966	2.61269	2.65447	-3.56761	0.000360256	1	no	#N/A
TCONS_00004650	XLOC_002948	13101.m06927	LOC_Os01g64360.1	MYB family transcription factor, putative, expressed	8.85686	31.4964	1.83032	0.00446577	0.0886751	no	3.19751	17.4311	2.44664	-4.11323	3.90167e-05	0.00208704	yes	OK	2.80877	22.1754	2.98095	-4.29813	1.72248e-05	0.00119137	yes	OK	4.16303	17.6058	2.08034	-3.28313	0.00102661	0.026402	yes	#N/A
TCONS_00009947	XLOC_006301	13101.m06976	LOC_Os01g64730.1	bZIP transcription factor domain containing protein, expressed	2.18654	17.447	2.99625	0.00435008	0.0872196	no	1.60745	19.8624	3.6272	-1.84841	0.0645433	0.298004	no	OK	1.11123	17.4832	3.97574	-1.41292	0.15768	0.667878	no	OK	2.92575	26.1998	3.16268	-3.13835	0.001699	0.0375305	yes	#N/A
TCONS_00004685	XLOC_002971	13101.m06980	LOC_Os01g64760.1	Yip1 domain containing protein, expressed	15.1224	13.5376	-0.159715	0.789497	1	no	17.4035	14.0121	-0.312707	0.549562	0.58262	0.831403	no	OK	17.565	17.5278	-0.00306137	0.00471989	0.996234	1	no	OK	22.0735	0	-1e+300	-1e+300	0.000204498	0.00804518	yes	#N/A
TCONS_00004686	XLOC_002972	13101.m06981	LOC_Os01g64770.2	polypyrimidine tract-binding protein, putative, expressed	0	0	0	1	1	no	0	0	0	0	1	1	no	NOTEST	0	0.500916	1e+300	1e+300	0.135077	1	no	OK	11.228	0	-1e+300	-1e+300	0.000532337	0.0163384	yes	#N/A
TCONS_00036320	XLOC_023626	13104.m03206	LOC_Os04g33240.1	sex determination protein tasselseed-2, putative, expressed	5.56001	23.3422	2.06978	0.00177676	0.0475644	up	2.32887	3.12537	0.424399	-0.672179	0.50147	1	no	OK	4.48297	20.4561	2.19	-3.24506	0.00117427	0.0334436	yes	OK	4.84714	11.2509	1.21483	-1.9079	0.0564037	0.455948	no	#N/A
TCONS_00032362	XLOC_020955	13104.m03238	LOC_Os04g33490.1	neutral/alkaline invertase, putative, expressed	5.36895	12.4024	1.2079	0.0856033	0.582754	no	6.06044	12.6575	1.0625	-1.78492	0.0742748	0.321726	no	OK	0	14.336	1e+300	1e+300	0.00156322	0.0407576	yes	OK	5.49493	16.3335	1.57166	-2.42481	0.0153163	0.192191	no	#N/A
TCONS_00032389	XLOC_020972	13104.m03269	LOC_Os04g33740.1	glycosyl hydrolases, putative, expressed	6.29643	1.18343	-2.41156	0.000685748	0.023389	down	11.9954	2.45528	-2.28853	3.94362	8.02595e-05	0.00385776	yes	OK	5.3833	1.27639	-2.07642	2.9157	0.00354892	0.0693863	no	OK	11.5084	4.03346	-1.51259	2.51195	0.0120066	0.162824	no	#N/A
TCONS_00032415	XLOC_020988	13104.m03288	LOC_Os04g33920.1	LTPL102 - Protease inhibitor/seed storage/LTP family protein precursor, expressed	0.589837	23.559	5.31982	0.0552637	0.449744	no	0.157287	30.1641	7.58329	-9.08337	0	0	yes	OK	0.876255	28.5185	5.02441	-2.59498	0.00945977	0.131132	no	OK	1.31776	60.6745	5.52493	-3.57259	0.000353474	0.0120308	yes	#N/A
TCONS_00032438	XLOC_021003	13104.m03316	LOC_Os04g34170.3	retrotransposon protein, putative, unclassified, expressed	42.9079	77.1343	0.846131	0.152447	0.797562	no	38.3747	94.9867	1.30757	-2.35608	0.0184691	0.146164	no	OK	33.0181	77.8813	1.23802	-1.99825	0.0456898	0.346039	no	OK	61.3093	205.193	1.7428	-3.47551	0.000509875	0.0158992	yes	#N/A
TCONS_00036381	XLOC_023665	13104.m03317	LOC_Os04g34180.1	hypothetical protein	0.959627	14.6442	3.93172	3.53224e-08	6.44643e-06	up	0.27	0.34632	0.359146	-0.467469	0.640165	1	no	OK	1.57143	21.4308	3.76954	-5.46601	4.60286e-08	8.75497e-06	yes	OK	1.25317	6.5507	2.38606	-3.54388	0.000394291	0.0131409	yes	#N/A
TCONS_00032484	XLOC_021031	13104.m03365	LOC_Os04g34630.1	peroxidase precursor, putative, expressed	15.5761	6.04063	-1.36656	0.0393282	0.366796	no	2.26131	0.359847	-2.6517	3.71846	0.000200442	1	no	OK	11.5822	6.7719	-0.77428	1.15757	0.24704	0.800095	no	OK	4.72722	25.8579	2.45154	-4.03219	5.52597e-05	0.00295902	yes	#N/A
TCONS_00036434	XLOC_023703	13104.m03427	LOC_Os04g35250.1	MONOCULM 1, putative	0.916441	6.35055	2.79277	0.000179063	0.00812357	up	0.626928	1.03391	0.721737	-1.04459	0.296212	1	no	OK	0.574117	5.07475	3.14392	-4.07456	4.61006e-05	0.00268624	yes	OK	0.357769	4.391	3.61745	-4.76335	1.90407e-06	0.000193472	yes	#N/A
TCONS_00032552	XLOC_021073	13104.m03468	LOC_Os04g35540.1	amino acid permease family protein, putative, expressed	2.88401	8.85064	1.61771	0.0172027	0.209965	no	0	1.54158	1e+300	1e+300	0.000924322	1	no	OK	3.1679	4.88416	0.624582	-0.856589	0.391672	0.92686	no	OK	0.61701	5.5758	3.17581	-4.2289	2.34837e-05	0.00152388	yes	#N/A
TCONS_00032573	XLOC_021084	13104.m03492	LOC_Os04g35739.1	retrotransposon protein, putative, Ty1-copia subclass, expressed	2.90161	2.61678	-0.149058	0.851218	1	no	0.191729	0.0702759	-1.44797	0.869191	0.384743	1	no	OK	1.4985	3.09438	1.04613	-1.28392	0.199169	0.737706	no	OK	0.817081	5.96921	2.86899	-3.69274	0.000221852	0.00849482	yes	#N/A
TCONS_00036555	XLOC_023769	13104.m03559	LOC_Os04g36800.1	3-oxoacyl-synthase, putative, expressed	12.0985	2.40133	-2.33293	0.000665159	0.0229345	down	33.5005	11.2144	-1.57883	3.12251	0.00179316	0.0304792	yes	OK	14.6159	5.30456	-1.46223	1.99651	0.0458784	0.34659	no	OK	28.9071	13.2137	-1.12938	2.33774	0.0194007	0.226269	no	#N/A
TCONS_00032639	XLOC_021124	13104.m03581	LOC_Os04g37490.1	oxidoreductase, aldo/keto reductase family protein, putative, expressed	7.94733	30.9334	1.96063	0.00410214	0.0842373	no	5.64159	10.2847	0.866327	-1.34631	0.178201	0.496886	no	OK	5.29504	24.712	2.2225	-3.14908	0.00163788	0.0420589	yes	OK	5.17862	15.6197	1.59273	-2.24726	0.0246235	0.267697	no	#N/A
TCONS_00048372	XLOC_031760	13106.m03829	LOC_Os06g37000.1	RNA recognition motif containing protein, expressed	1.03959	3.60475	1.79389	0.458534	1	no	0	1.1425	1e+300	1e+300	0.0329828	1	no	OK	9.12252	1.13116	-3.01162	4.07135	4.67405e-05	0.00270577	yes	NOTEST	1.09689	2.92849	1.41673	-0.935149	0.349711	1	no	#N/A
TCONS_00052069	XLOC_034268	13106.m03854	LOC_Os06g37224.1	cytochrome P450, putative, expressed	5.50671	26.3165	2.2567	0.000375189	0.0148776	up	0.0213896	0.0705487	1.72171	-1.03351	0.301364	1	no	OK	1.15958	15.2126	3.7136	-5.27109	1.35618e-07	2.32993e-05	yes	NOTEST	0.5566	0.975231	0.809103	-1.05757	0.29025	1	no	#N/A
TCONS_00048397	XLOC_031776	13106.m03859	LOC_Os06g37280.1	expressed protein	0.390351	5.65297	3.85617	1.80502e-06	0.000183619	up	0.202661	0.0891308	-1.18507	0.981794	0.326201	1	no	NOTEST	0.0593919	1.33793	4.49359	-4.41671	1.00212e-05	1	no	NOTEST	0.111032	1.55868	3.81127	-3.84149	0.000122291	1	no	#N/A
TCONS_00052071	XLOC_034270	13106.m03861	LOC_Os06g37300.1	cytochrome P450, putative, expressed	4.90122	34.0198	2.79516	0.000310994	0.0130356	up	3.8428	1.11475	-1.78544	0	1	1	no	LOWDATA	1.08909	14.4913	3.734	0	1	1	no	LOWDATA	1.19939	7.74591	2.69113	0	1	1	no	#N/A
TCONS_00052187	XLOC_034361	13106.m04067	LOC_Os06g39240.2	endothelial differentiation-related factor 1, putative, expressed	1.3556	21.1417	3.96308	2.2152e-07	3.17277e-05	up	3.71388	3.83398	0.0459157	-0.0698288	0.94433	0.997853	no	OK	0.703483	28.9306	5.36193	-6.73639	1.62375e-11	1.46346e-08	yes	OK	3.87624	35.0644	3.17727	-4.7808	1.74597e-06	0.000178277	yes	#N/A
TCONS_00048563	XLOC_031909	13106.m04118	LOC_Os06g39700.1	DNA-directed RNA polymerase subunit alpha, putative	13.4652	13.9699	0.0530852	0.934089	1	no	247.379	18.7924	-3.7185	6.64859	2.95903e-11	1.07688e-08	yes	OK	34.2187	32.6527	-0.0675828	0.109932	0.912463	1	no	OK	23.9836	23.074	-0.0557815	0.111707	0.911056	1	no	#N/A
TCONS_00048564	XLOC_031910	13106.m10424	LOC_Os06g39712.1	OsClp10 - Putative Clp protease homologue, expressed	21.668	22.3502	0.0447224	0.944642	1	no	298.061	47.6591	-2.64478	4.78201	1.73547e-06	0.000151149	yes	OK	16.7142	21.5209	0.364664	-0.653247	0.513597	0.989829	no	OK	15.3629	18.5132	0.269111	-0.474629	0.635051	1	no	#N/A
TCONS_00048565	XLOC_031911	13106.m10425	LOC_Os06g39714.1	hypothetical protein	39.4105	31.9571	-0.302441	0.66727	1	no	595.472	70.63	-3.07568	7.27334	3.50608e-13	2.10159e-10	yes	OK	26.9855	30.7399	0.18793	-0.262754	0.79274	1	no	OK	27.8271	24.6909	-0.172508	0.310653	0.756064	1	no	#N/A
TCONS_00052216	XLOC_034389	13106.m10439	LOC_Os06g39726.1	hypothetical protein	98.6246	183.446	0.895336	0.345116	1	no	1123.06	243.289	-2.2067	2.97346	0.00294464	0.044289	yes	OK	120.085	77.2906	-0.63569	0.617001	0.537234	0.997718	no	OK	22.4497	162.078	2.85192	-1.78808	0.073763	0.526554	no	#N/A
TCONS_00048567	XLOC_031913	13106.m10429	LOC_Os06g39736.1	hypothetical protein	321.977	304.118	-0.0823273	0.918163	1	no	2065.42	584.273	-1.82172	2.9887	0.00280165	0.0427567	yes	OK	208.234	506.885	1.28346	-1.60091	0.109397	0.560222	no	OK	260.142	226.44	-0.200173	0.258364	0.796126	1	no	#N/A
TCONS_00052217	XLOC_034390	13106.m10438	LOC_Os06g39738.1	apocytochrome f precursor, putative	17.0889	18.1401	0.0861239	0.894609	1	no	286.003	41.4431	-2.78682	5.03201	4.85358e-07	5.04673e-05	yes	OK	20.4804	34.6984	0.760626	-1.19527	0.231981	0.7796	no	OK	15.0473	18.3537	0.286573	-0.474033	0.635476	1	no	#N/A
TCONS_00052218	XLOC_034391	13106.m10437	LOC_Os06g39742.1	hypothetical protein	11.6708	12.7462	0.127162	0.855479	1	no	201.135	23.1188	-3.12103	5.56371	2.64092e-08	4.10855e-06	yes	OK	23.0452	30.806	0.418744	-0.639356	0.522591	0.992501	no	OK	11.745	15.5379	0.403745	-0.628327	0.52979	1	no	#N/A
TCONS_00052219	XLOC_034392	13106.m10436	LOC_Os06g39744.1	photosystem I assembly protein ycf4, putative	18.8585	20.2531	0.10293	0.881227	1	no	310.413	48.9282	-2.66545	4.79759	1.60588e-06	0.000142295	yes	OK	39.4151	54.0055	0.454356	-0.704376	0.481198	0.974432	no	OK	21.7057	27.0608	0.318133	-0.507435	0.61185	1	no	#N/A
TCONS_00052220	XLOC_034393	13106.m10435	LOC_Os06g39746.1	hypothetical protein	381.975	347.351	-0.137085	0.867183	1	no	7292.6	1023.22	-2.83332	4.75223	2.01186e-06	0.00016804	yes	OK	835.38	292.56	-1.5137	1.88129	0.0599325	0.405782	no	OK	103.35	138.175	0.418956	-0.466489	0.640866	1	no	#N/A
TCONS_00052221	XLOC_034394	13106.m10434	LOC_Os06g39748.1	conserved hypothetical protein	17.045	11.9199	-0.515978	0.51119	1	no	158.465	21.2457	-2.89892	4.83292	1.34547e-06	0.000123517	yes	OK	10.8466	15.4131	0.506914	-0.639606	0.522429	0.992501	no	OK	3.68684	8.08031	1.13202	-1.3814	0.167155	0.777339	no	#N/A
TCONS_00052222	XLOC_034395	13106.m10433	LOC_Os06g39752.1	hypothetical protein	7.73959	9.52349	0.299233	0.703144	1	no	94.8544	13.234	-2.84146	4.74626	2.07217e-06	0.000171482	yes	OK	5.03306	10.1811	1.01639	-1.27167	0.203491	0.743812	no	OK	4.19067	5.13763	0.29392	-0.374309	0.708174	1	no	#N/A
TCONS_00052223	XLOC_034396	13106.m10432	LOC_Os06g39754.1	expressed protein	321.429	221.283	-0.538608	0.316345	1	no	3673.61	678.22	-2.43737	3.85633	0.000115103	0.00498044	yes	OK	1056.1	562.268	-0.90941	1.44377	0.148804	0.653347	no	OK	464.587	397.31	-0.225686	0.493286	0.62181	1	no	#N/A
TCONS_00048577	XLOC_031920	13106.m04137	LOC_Os06g39870.1	26S protease regulatory subunit 8, putative, expressed	9.3382	8.85923	-0.0759638	0.908645	1	no	8.14053	2.23163	-1.86703	2.96986	0.00297934	0.0447779	yes	OK	8.00873	10.2471	0.355574	-0.541555	0.588125	1	no	OK	10.2828	8.87028	-0.21318	0.349265	0.726891	1	no	#N/A
TCONS_00052350	XLOC_034474	13106.m04317	LOC_Os06g41360.2	phosphoribosyl transferase, putative, expressed	0	4.53948	1e+300	0.00276921	0.0641355	no	0	0.575221	1e+300	1e+300	0.00683933	1	no	OK	1.82598	10.6148	2.53933	-3.50946	0.00044902	0.0164715	yes	OK	2.42812	3.92071	0.691273	-0.96871	0.33269	1	no	#N/A
TCONS_00057316	XLOC_037798	13107.m00546	LOC_Os07g05830.1	zinc-finger protein, putative, expressed	1.57516	15.3411	3.28383	8.94784e-06	0.000683993	up	0.047704	0.524525	3.45883	-2.226	0.0260141	1	no	OK	0.23301	9.80821	5.39553	-6.35808	2.04293e-10	9.89114e-08	yes	OK	0.435609	11.741	4.75238	-6.15509	7.50342e-10	2.60494e-07	yes	#N/A
TCONS_00053901	XLOC_035566	13107.m00559	LOC_Os07g05940.1	9-cis-epoxycarotenoid dioxygenase 1, chloroplast precursor, putative, expressed	3.09155	27.4517	3.15049	9.41232e-07	0.000105486	up	0.669719	12.7689	4.25293	-6.90225	5.11857e-12	2.26775e-09	yes	OK	0.671383	19.8057	4.88264	-6.8546	7.15139e-12	7.93477e-09	yes	OK	1.41606	14.6961	3.37548	-5.33055	9.79139e-08	1.4363e-05	yes	#N/A
TCONS_00053914	XLOC_035578	13107.m00585	LOC_Os07g06190.1	ethylene-insensitive protein 2, putative, expressed	7.56869	5.61816	-0.429945	0.484371	1	no	12.7071	4.11343	-1.62722	2.92936	0.00339663	0.0484078	yes	OK	9.4146	7.04294	-0.418722	0.676877	0.498484	0.983706	no	OK	9.89855	9.0487	-0.129507	0.237013	0.812647	1	no	#N/A
TCONS_00053919	XLOC_035583	13107.m00595	LOC_Os07g06300.1	ethylene-insensitive protein 2, putative, expressed	7.4436	5.55254	-0.422852	0.490801	1	no	12.4643	3.98725	-1.64434	2.96092	0.0030672	0.0457275	yes	OK	9.96468	7.76302	-0.360206	0.585663	0.558102	1	no	OK	10.8199	9.88439	-0.130456	0.241259	0.809355	1	no	#N/A
TCONS_00057439	XLOC_037869	13107.m00711	LOC_Os07g07310.1	polynucleotide phosphorylase, putative, expressed	9.44023	4.04778	-1.22169	0.0586064	0.467458	no	20.1568	4.96775	-2.0206	3.87786	0.000105378	0.0047306	yes	OK	6.72742	5.57104	-0.272105	0.410816	0.681208	1	no	OK	14.9686	9.26591	-0.691936	1.22944	0.218905	0.875054	no	#N/A
TCONS_00054013	XLOC_035640	13107.m00723	LOC_Os07g07410.2	oxidoreductase, 2OG-Fe oxygenase family protein, putative, expressed	10.8746	28.0298	1.36599	0.0297317	0.305771	no	4.65292	13.2182	1.50631	-2.59088	0.00957299	0.097257	no	OK	8.76553	18.8423	1.10406	-1.70203	0.0887493	0.503085	no	OK	5.19847	26.7351	2.36258	-3.92145	8.80195e-05	0.00418595	yes	#N/A
TCONS_00054026	XLOC_035647	13107.m00742	LOC_Os07g07560.2	CK1_CaseinKinase_1a.6 - CK1 includes the casein kinase 1 kinases, expressed	6.60672	4.79497	-0.462413	0.48559	1	no	5.657	0	-1e+300	-1e+300	0.000242302	0.00823018	yes	OK	4.43078	4.22105	-0.0699602	0.102559	0.918313	1	no	OK	9.24324	5.64432	-0.7116	1.18408	0.236382	0.902071	no	#N/A
TCONS_00054046	XLOC_035658	13107.m00768	LOC_Os07g07790.1	LTPL75 - Protease inhibitor/seed storage/LTP family protein precursor, expressed	4.45506	3.48519	-0.354206	0.633628	1	no	1.04316	0.71686	-0.541196	0.745612	0.455902	1	no	OK	5.71089	3.11547	-0.874263	1.18554	0.235802	0.785585	no	OK	2.02416	10.5065	2.37589	-3.46479	0.00053064	0.0163335	yes	#N/A
TCONS_00057514	XLOC_037918	13107.m00835	LOC_Os07g08430.1	indole-3-glycerol phosphate lyase, chloroplast precursor, putative, expressed	15.0996	57.4144	1.9269	0.000196465	0.00870404	up	16.5527	11.6806	-0.502955	0.811092	0.417313	0.724374	no	OK	13.9905	55.1556	1.97906	-3.75397	0.000174059	0.00784267	yes	OK	18.0195	32.9961	0.872738	-1.47956	0.13899	0.72615	no	#N/A
TCONS_00054128	XLOC_035713	13107.m00874	LOC_Os07g08800.1	hypothetical protein	0.879803	24.0016	4.76981	4.58912e-05	0.00270932	up	0.639481	1.40928	1.13999	-0.64518	0.518811	1	no	OK	0.93907	19.7443	4.39406	-4.3094	1.63695e-05	0.0011441	yes	OK	0.585193	4.22485	2.85192	-1.78808	0.073763	0.526554	no	#N/A
TCONS_00057534	XLOC_037937	13107.m00879	LOC_Os07g08840.1	thioredoxin, putative, expressed	209.265	351.209	0.746998	1	1	no	242.085	193.957	-0.319776	2.28543	0.0222879	0.163679	no	OK	259.756	570.322	1.13462	-10.4898	0	0	yes	OK	259.442	359.188	0.469324	-3.98395	6.77795e-05	0.00349467	yes	#N/A
TCONS_00054167	XLOC_035732	13107.m00926	LOC_Os07g09190.1	transketolase, putative, expressed	10.0406	32.1756	1.68012	0.00543741	0.100499	no	4.4039	2.68214	-0.715397	0.886831	0.37517	0.69184	no	OK	4.78225	16.6139	1.79663	-2.78604	0.00533566	0.0904038	no	OK	4.35899	15.0413	1.78686	-3.07299	0.00211925	0.0439682	yes	#N/A
TCONS_00057575	XLOC_037967	13107.m00956	LOC_Os07g09490.1	ATPase, putative, expressed	1.30957	6.95731	2.40944	0.00078473	0.0260745	up	0.680675	1.04449	0.617761	-0.915137	0.36012	1	no	OK	0.622215	3.37774	2.44058	-3.1811	0.00146718	0.0390741	yes	NOTEST	0.584935	1.97553	1.75589	-2.37528	0.0175355	1	no	#N/A
TCONS_00057676	XLOC_038038	13107.m01098	LOC_Os07g10720.2	40S ribosomal protein S15a, putative, expressed	0	0	0	1	1	no	0	0	0	0	1	1	no	OK	4.58231	0	0	0	1	1	no	OK	16.173	0	-1e+300	-1e+300	0.00107167	0.0271568	yes	#N/A
TCONS_00057683	XLOC_038043	13107.m01110	LOC_Os07g10840.1	uncharacterized glycosyltransferase, putative, expressed	13.2209	50.8849	1.94441	0.000124922	0.00608483	up	31.4253	143.499	2.19104	0	1	1	no	OK	12.0033	24.3856	1.0226	-1.84886	0.0644774	0.424051	no	LOWDATA	12.2596	97.3464	2.98921	0	1	1	no	#N/A
TCONS_00057833	XLOC_038170	13107.m01376	LOC_Os07g13234.1	expressed protein	0.0168214	0.00849593	-0.985456	1	1	no	7.40926	1.59053	-2.21982	3.60778	0.000308826	0.00943609	yes	NOTEST	0.0418919	0	-1e+300	-1e+300	0.0306716	1	no	NOTEST	1.58164	1.31267	-0.268917	0.374465	0.708058	1	no	#N/A
TCONS_00068147	XLOC_045552	13109.m07513	LOC_Os09g24404.1	chloroplast 50S ribosomal protein L2, putative	66.0574	71.4046	0.112297	0.843481	1	no	789.046	146.993	-2.42436	4.15193	3.2969e-05	0.00182183	yes	OK	94.5034	96.5615	0.0310824	-0.0515279	0.958905	1	no	OK	82.2711	70.2514	-0.22786	0.445958	0.655628	1	no	#N/A
TCONS_00068148	XLOC_045553	13109.m07516	LOC_Os09g24414.1	chloroplast 50S ribosomal protein L22, putative	146.115	118.197	-0.305919	0.614208	1	no	1415.28	108.861	-3.70052	6.61618	3.68598e-11	1.3179e-08	yes	OK	377.232	278.642	-0.437037	0.73023	0.46525	0.965563	no	OK	224.152	221.601	-0.0165132	0.0310347	0.975242	1	no	#N/A
TCONS_00068149	XLOC_045554	13109.m07517	LOC_Os09g24416.1	chloroplast 30S ribosomal protein S3, putative	69.6332	55.6771	-0.322691	0.595089	1	no	602.068	39.2385	-3.93958	7.02537	2.13496e-12	1.03596e-09	yes	OK	182.044	161.767	-0.170364	0.285608	0.775178	1	no	OK	112.306	101.996	-0.138919	0.261218	0.793925	1	no	#N/A
TCONS_00068150	XLOC_045555	13109.m07518	LOC_Os09g24418.1	hypothetical protein	148.6	115.517	-0.363336	0.554605	1	no	1017.23	134.52	-2.91875	5.26391	1.41027e-07	1.83066e-05	yes	OK	181.288	175.623	-0.0458028	0.0744005	0.940692	1	no	OK	155.09	128.091	-0.275943	0.492109	0.622642	1	no	#N/A
TCONS_00068200	XLOC_045583	13109.m02373	LOC_Os09g24900.2	methyltransferase, putative, expressed	1.19015	6.23169	2.38848	0.00119312	0.0356979	up	0.82056	0	-1.79769e+308	-1.79769e+308	0.418295	1	no	OK	1.73696	2.38989	0.460381	-0.164882	0.869036	1	no	NOTEST	2.44604	0	-1.79769e+308	-1.79769e+308	0.271259	1	no	#N/A
TCONS_00070844	XLOC_047414	13109.m02395	LOC_Os09g25090.1	CAMK_KIN1/SNF1/Nim1_like.34 - CAMK includes calcium/calmodulin depedent protein kinases, expressed	3.43289	16.8762	2.29749	0.000513154	0.019009	up	4.50241	29.0177	2.68816	-4.72832	2.2638e-06	0.000183809	yes	OK	2.01482	10.3187	2.35653	-3.40158	0.000669973	0.022273	yes	OK	4.25271	19.5426	2.20017	-3.65774	0.000254446	0.0094645	yes	#N/A
TCONS_00070889	XLOC_047445	13109.m02462	LOC_Os09g25690.1	retrotransposon protein, putative, unclassified	3.80824	27.7437	2.86496	4.64359e-05	0.00273538	up	1.15333	19.9105	4.10965	-6.30628	2.85828e-10	8.44227e-08	yes	OK	2.81684	19.7255	2.80792	-3.88103	0.000104013	0.00522596	yes	OK	3.79155	30.8585	3.02481	-4.64536	3.39483e-06	0.000304803	yes	#N/A
TCONS_00070975	XLOC_047504	13109.m02619	LOC_Os09g27010.1	tyrosine protein kinase domain containing protein, putative, expressed	4.85637	16.2675	1.74405	0.00658506	0.11466	no	5.45948	11.4663	1.07057	-1.88518	0.0594054	0.284933	no	OK	2.73073	13.7648	2.33363	-3.49526	0.000473605	0.0170427	yes	OK	5.54337	11.8098	1.09114	-1.82938	0.0673422	0.502005	no	#N/A
TCONS_00068392	XLOC_045703	13109.m02627	LOC_Os09g27070.1	E2F-related protein, putative, expressed	3.24204	1.66963	-0.957376	0.223719	0.930078	no	6.90497	1.75883	-1.97302	2.97714	0.00290954	0.0439787	yes	NOTEST	1.54352	1.30745	-0.239461	0.291896	0.770366	1	no	NOTEST	2.81944	1.88126	-0.583708	0.756827	0.449153	1	no	#N/A
TCONS_00070990	XLOC_047515	13109.m02644	LOC_Os09g27210.1	lecithine cholesterol acyltransferase, putative, expressed	0	3.12917	1e+300	0.00381567	0.0801783	no	0	5.6713	1e+300	1e+300	0.000212229	0.00757482	yes	NOTEST	1.39119	0	-1e+300	-1e+300	0.0210544	1	no	OK	0	8.45043	1e+300	1e+300	0.000315742	0.0111284	yes	#N/A
TCONS_00068417	XLOC_045721	13109.m02666	LOC_Os09g27410.1	conserved hypothetical protein	4.22847	20.0998	2.24897	0.00854037	0.136498	no	1.53672	0.56421	-1.44555	0.867741	0.385536	1	no	OK	1.00256	8.71125	3.1192	-3.27226	0.00106691	0.031449	yes	NOTEST	1.87427	2.25524	0.266953	-0.261683	0.793566	1	no	#N/A
TCONS_00071113	XLOC_047598	13109.m02883	LOC_Os09g29130.1	ZF-HD protein dimerisation region containing protein, expressed	2.30015	2.01336	-0.192126	0.793374	1	no	5.93172	1.38851	-2.09491	3.43259	0.000597847	0.0138614	yes	OK	3.71103	2.06963	-0.842444	1.17698	0.239202	0.790619	no	OK	3.58229	1.20556	-1.57118	2.28222	0.0224764	0.251983	no	#N/A
TCONS_00089485	XLOC_061025	13114.m00140		ruBisCO large subunit-binding protein subunit beta, chloroplast precursor, putative	16.9805	7.67232	-1.14614	0.072199	0.533966	no	36.4547	10.8896	-1.74315	3.13735	0.00170482	0.0292767	yes	OK	6.67056	7.12772	0.0956342	-0.143802	0.885657	1	no	OK	25.2199	15.6946	-0.684292	1.22462	0.220719	0.87757	no	#N/A
TCONS_00000064	XLOC_000034	13101.m00063	LOC_Os01g01430.1	No apical meristem protein, putative, expressed	1.98093	2.69614	0.444717	0.572311	1	no	0	0.385381	1e+300	1e+300	0.0135798	1	no	OK	1.75671	3.25319	0.888977	-1.14295	0.25306	0.805305	no	OK	0.641866	5.27996	3.04019	-3.9102	9.22199e-05	0.00435587	yes	#N/A
TCONS_00000100	XLOC_000050	13101.m00113	LOC_Os01g01840.1	helix-loop-helix DNA-binding domain containing protein, expressed	5.67276	0.906802	-2.64519	0.00151802	0.0432544	down	4.41925	1.56902	-1.49393	2.16505	0.0303837	0.196142	no	NOTEST	0.693486	0.141568	-2.29237	0.1037	0.917407	1	no	NOTEST	0.955843	1.11464	0.221734	-0.250201	0.802432	1	no	#N/A
TCONS_00000106	XLOC_000055	13101.m00120	LOC_Os01g01910.1	hypothetical protein	0.369788	1.82245	2.30111	0.711436	1	no	0	10.9038	1e+300	1e+300	0.000414887	0.0111402	yes	NOTEST	0	0.984062	1e+300	1e+300	0.353893	1	no	OK	0.194448	14.349	6.20542	-1.87897	0.0602493	0.472334	no	#N/A
TCONS_00000137	XLOC_000071	13101.m00154	LOC_Os01g02160.1	hydroxyproline-rich glycoprotein family protein, putative, expressed	2.94061	1.89426	-0.634485	0.425196	1	no	0.832742	1.40402	0.753617	-1.03583	0.300281	1	no	OK	3.17277	1.04723	-1.59916	1.95128	0.051024	0.369584	no	OK	1.06462	7.4421	2.80537	-3.77811	0.000158025	0.00662308	yes	#N/A
TCONS_00005701	XLOC_003560	13101.m00289	LOC_Os01g03380.1	BBTI6 - Bowman-Birk type bran trypsin inhibitor precursor, putative, expressed	0.0403487	2.06805	5.67961	1	1	no	0.35193	3.36454	3.25705	0	1	1	no	LOWDATA	0.028651	1.42609	5.63733	0	1	1	no	OK	0.696316	5.97778	3.1018	-3.66146	0.000250781	0.00937839	yes	#N/A
TCONS_00005702	XLOC_003558	13101.m00290	LOC_Os01g03390.1	BBTI7 - Bowman-Birk type bran trypsin inhibitor precursor, expressed	9.52174	49.6788	2.38333	1	1	no	10.7839	16.7768	0.637587	0	1	1	no	LOWDATA	24.4703	88.8285	1.85999	0	1	1	no	OK	9.56979	48.3541	2.33708	-3.89998	9.62023e-05	0.00449304	yes	#N/A
TCONS_00005713	XLOC_003565	13101.m00323	LOC_Os01g03720.1	MYB family transcription factor, putative, expressed	2.50602	11.1716	2.15637	0.00174862	0.0471805	up	0.469795	1.98449	2.07866	-3.04768	0.00230617	1	no	OK	1.43708	8.89716	2.6302	-3.67648	0.000236479	0.0100114	yes	OK	1.24171	3.80317	1.61488	-2.31975	0.0203543	0.234632	no	#N/A
TCONS_00005738	XLOC_003583	13101.m00359	LOC_Os01g04050.1	BBTI12 - Bowman-Birk type bran trypsin inhibitor precursor, expressed	31.2018	115.635	1.88988	0.00175568	0.0471805	up	38.0218	15.4112	-1.30284	2.29038	0.0219994	0.162446	no	OK	41.6346	198.817	2.25559	-3.70323	0.000212876	0.00918746	yes	OK	39.5432	56.2378	0.508108	-0.904169	0.365906	1	no	#N/A
TCONS_00005760	XLOC_003597	13101.m00395	LOC_Os01g04360.1	hsp20/alpha crystallin family protein, putative, expressed	0.644475	1.23205	0.934865	0.277569	1	no	0.683133	5.82689	3.09249	-4.37683	1.20416e-05	0.000743661	yes	NOTEST	0.424263	1.55865	1.87726	-2.09885	0.0358297	1	no	OK	0.588182	4.04269	2.78098	-3.44032	0.00058103	0.0172898	yes	#N/A
TCONS_00005887	XLOC_003685	13101.m00608	LOC_Os01g06220.1	gibberellin receptor GID1L2, putative, expressed	3.15049	16.2738	2.3689	0.000508013	0.0188979	up	0.29171	0.288651	-0.0152105	0.0186234	0.985142	1	no	OK	5.51377	18.2486	1.72667	-2.60692	0.00913611	0.12814	no	OK	2.39719	25.3512	3.40263	-5.3884	7.10878e-08	1.08879e-05	yes	#N/A
TCONS_00000454	XLOC_000267	13101.m00619	LOC_Os01g06310.1	glycine-rich cell wall structural protein precursor, putative, expressed	6.79409	28.314	2.05916	0.00269775	0.0628105	no	0.437567	15.9467	5.18761	-6.98073	2.93654e-12	1.32993e-09	yes	OK	13.4657	35.1003	1.38219	-2.09194	0.0364436	0.303648	no	OK	5.65132	47.1881	3.06176	-4.85142	1.22579e-06	0.000132985	yes	#N/A
TCONS_00005915	XLOC_003702	13101.m00648	LOC_Os01g06560.1	transcription factor HBP-1b, putative, expressed	0.358388	7.86779	4.45637	6.82475e-08	1.12117e-05	up	0.226454	8.09043	5.15893	-7.26936	3.61267e-13	2.1036e-10	yes	OK	0.231219	2.37295	3.35935	-1.67385	0.0941595	0.519986	no	OK	0.256923	6.97173	4.76211	-5.94922	2.69429e-09	6.6812e-07	yes	#N/A
TCONS_00005920	XLOC_003706	13101.m00657	LOC_Os01g06630.1	small hydrophilic plant seed protein, putative, expressed	0	0.221685	1e+300	0.0126737	1	no	0.0519766	0.914421	4.13693	-2.69416	0.00705653	1	no	NOTEST	0	0.0980446	1e+300	1e+300	0.0416323	1	no	OK	0	5.59686	1e+300	1e+300	0.00148386	0.034267	yes	#N/A
TCONS_00000474	XLOC_000282	13101.m00659	LOC_Os01g06640.1	basic helix-loop-helix, putative, expressed	4.63561	14.5989	1.65503	0.0185623	0.222252	no	1.53098	5.62187	1.87659	-2.87244	0.00407317	0.0549348	no	OK	4.75514	12.3426	1.37608	-1.97383	0.048401	0.357821	no	OK	1.61989	10.3736	2.67894	-3.77585	0.000159463	0.006662	yes	#N/A
TCONS_00005921	XLOC_003707	13101.m00662	LOC_Os01g06660.1	thiamine pyrophosphate enzyme, C-terminal TPP binding domain containing protein, expressed	7.54593	17.8844	1.24493	0.054098	0.44505	no	4.69819	6.1159	0.38046	-0.654035	0.513089	0.786992	no	OK	6.35567	15.2724	1.26482	-1.95076	0.0510857	0.369658	no	OK	4.50087	16.8311	1.90286	-3.1328	0.00173147	0.038085	yes	#N/A
TCONS_00000495	XLOC_000300	13101.m00709	LOC_Os01g07100.1	expressed protein	2.66242	3.17319	0.253191	0.744066	1	no	7.276	1.30489	-2.47922	3.6806	0.000232684	0.00801032	yes	NOTEST	1.56179	0.89456	-0.803953	0.959344	0.337386	1	no	NOTEST	0	0	0	0	1	1	no	#N/A
TCONS_00000518	XLOC_000312	13101.m00731	LOC_Os01g07300.1	uncharacterized 50.6 kDa protein in the 5region of gyrA and gyrB, putative, expressed	1.38825	11.8547	3.09411	0.000112385	0.00562969	up	1.88799	3.07021	0.701486	-0.94964	0.342295	1	no	OK	1.87446	9.34921	2.31837	-2.88837	0.00387243	0.0728756	no	OK	1.15078	4.69802	2.02944	-2.48366	0.013004	0.172211	no	#N/A
TCONS_00005971	XLOC_003743	13101.m00732	LOC_Os01g07310.1	transporter-related, putative, expressed	20.7064	21.8717	0.0789883	0.891493	1	no	26.0564	7.77856	-1.74406	3.03431	0.0024109	0.038118	yes	OK	21.7367	19.9678	-0.122458	0.192606	0.847268	1	no	OK	14.9467	12.1567	-0.298073	0.500012	0.617066	1	no	#N/A
TCONS_00000551	XLOC_000336	13101.m00809	LOC_Os01g07850.1	glyoxalase family protein, putative, expressed	5.70994	0.572161	-3.31898	3.0006e-05	0.00189863	down	0.125765	0	-1.79769e+308	-1.79769e+308	0.0416323	1	no	OK	1.76095	0.316298	-2.47699	2.81744	0.00484084	0.0846586	no	NOTEST	0.0765597	0.230304	1.58888	-1.31634	0.18806	1	no	#N/A
TCONS_00000556	XLOC_000337	13101.m00811	LOC_Os01g07870.1	ABC transporter family protein, putative, expressed	4.6999	29.3257	2.64146	7.26965e-06	0.000579491	up	4.62588	3.3497	-0.465695	0.785888	0.431933	0.73489	no	OK	5.36467	23.0448	2.10288	-3.26936	0.00107793	0.0317172	yes	OK	4.6339	19.0335	2.03824	-3.63507	0.00027791	0.0100676	yes	#N/A
TCONS_00006117	XLOC_003824	13101.m00908	LOC_Os01g08660.1	aquaporin protein, putative, expressed	16.8029	15.7232	-0.0958137	0.882324	1	no	0	0	0	0	1	1	no	OK	15.1855	12.8772	-0.237875	0.355395	0.722293	1	no	OK	0	16.5015	1e+300	1e+300	0.000522839	0.0161824	yes	#N/A
TCONS_00000646	XLOC_000389	13101.m00961	LOC_Os01g09080.1	WRKY DNA-binding domain containing protein, expressed	7.75675	17.0569	1.13683	0.0887474	0.595383	no	0.309426	0.298234	-0.0531483	0.0633539	0.949485	1	no	OK	6.97654	12.8305	0.878993	-1.2909	0.196739	0.733592	no	OK	2.35428	14.6909	2.64156	-4.10903	3.97321e-05	0.00231262	yes	#N/A
TCONS_00006156	XLOC_003845	13101.m00963	LOC_Os01g09100.1	OsWRKY10 - Superfamily of TFs having WRKY and zinc finger domains, expressed	6.7762	24.9382	1.87981	0.00502284	0.095369	no	6.00971	10.8309	0.849788	-1.42888	0.15304	0.463027	no	OK	5.01006	24.6891	2.30097	-3.37224	0.000745594	0.0239498	yes	OK	6.43671	17.8732	1.4734	-2.33364	0.0196148	0.228127	no	#N/A
TCONS_00006210	XLOC_003872	13101.m01030	LOC_Os01g09640.1	Myb transcription factor, putative, expressed	8.34415	31.661	1.92387	0.0026641	0.0621479	no	7.24483	31.9889	2.14255	-3.68958	0.00022462	0.00787911	yes	OK	6.28295	20.5566	1.71009	-2.45116	0.0142398	0.170634	no	OK	8.4425	28.3073	1.74543	-2.92928	0.00339748	0.0638406	no	#N/A
TCONS_00006216	XLOC_003877	13101.m01036	LOC_Os01g09700.1	aminotransferase, classes I and II, domain containing protein, expressed	2.12449	1.39617	-0.605641	0.400343	1	no	9.62739	1.48917	-2.69264	4.5887	4.46008e-06	0.000311647	yes	NOTEST	1.38922	2.03525	0.550931	-0.766276	0.443512	1	no	NOTEST	0.704934	1.3765	0.965445	-1.36392	0.172593	1	no	#N/A
TCONS_00006228	XLOC_003883	13101.m01049	LOC_Os01g09810.1	uncharacterized UPF0114 domain containing protein	1.92098	12.6141	2.71513	0.00070472	0.0238048	up	2.03092	0.977281	-1.05528	1.30022	0.193525	1	no	OK	0.930296	12.0552	3.69582	-4.3482	1.37258e-05	0.000990524	yes	OK	0.927561	4.11562	2.1496	-2.52609	0.0115341	0.158689	no	#N/A
TCONS_00006237	XLOC_003886	13101.m01057	LOC_Os01g09870.1	expressed protein	5.76215	8.35157	0.53544	0.48542	1	no	3.04596	13.5196	2.15008	-3.29523	0.000983404	0.0195529	yes	NOTEST	0.850379	1.98408	1.22229	-1.35639	0.174974	1	no	NOTEST	3.08019	3.10849	0.0131967	-0.0168986	0.986517	1	no	#N/A
TCONS_00000710	XLOC_000437	13101.m01060	LOC_Os01g09900.1	helix-loop-helix DNA-binding domain containing protein, expressed	0.0352927	5.04379	7.159	2.64886e-10	1.11206e-07	up	0.076957	0	-1.79769e+308	-1.79769e+308	0.0416323	1	no	OK	0.0125287	2.62883	7.71304	-5.02533	5.02567e-07	6.62518e-05	yes	NOTEST	0.152245	2.26875	3.89743	-4.53774	5.6861e-06	1	no	#N/A
TCONS_00000752	XLOC_000462	13101.m01125	LOC_Os01g10430.1	protein kinase family protein, putative, expressed	0	0	0	1	1	no	5.22256	0	-1e+300	-1e+300	0.00148755	0.0265973	yes	LOWDATA	4.84776	5.33573	0.138367	0	1	1	no	NOTEST	0	0	0	0	1	1	no	#N/A
TCONS_00006275	XLOC_003905	13101.m01128	LOC_Os01g10450.1	protein kinase domain containing protein, expressed	0	0	0	1	1	no	5.66973	0	-1e+300	-1e+300	0.00096728	0.0193669	yes	NOTEST	0	0	0	0	1	1	no	NOTEST	0	0	0	0	1	1	no	#N/A
TCONS_00006276	XLOC_003905	13101.m01130	LOC_Os01g10450.2	protein kinase domain containing protein, expressed	0	0	0	1	1	no	10.7976	0	-1e+300	-1e+300	0.00052765	0.0127672	yes	OK	10.7608	9.47912	-0.182963	0.260877	0.794188	1	no	NOTEST	0	0	0	0	1	1	no	#N/A
TCONS_00006305	XLOC_003924	13101.m01166	LOC_Os01g10800.1	pentatricopeptide, putative, expressed	6.93973	3.38706	-1.03485	0.13423	0.747061	no	16.0241	5.03851	-1.66918	2.99147	0.0027764	0.0425757	yes	OK	5.83233	4.41197	-0.402648	0.57539	0.565027	1	no	OK	8.98478	6.85078	-0.391214	0.679743	0.496667	1	no	#N/A
TCONS_00000771	XLOC_000476	13101.m01173	LOC_Os01g10870.1	CAMK_KIN1/SNF1/Nim1_like.7 - CAMK includes calcium/calmodulin depedent protein kinases, expressed	1.11422	2.82913	1.34432	0.0779072	1	no	0.861289	4.22117	2.29308	-3.57507	0.000350131	0.0100563	yes	OK	0.351595	2.30339	2.71177	-3.32162	0.000894977	0.0276274	yes	OK	0.821628	13.8409	4.07431	-5.98255	2.19671e-09	5.65163e-07	yes	#N/A
TCONS_00006319	XLOC_003936	13101.m01203	LOC_Os01g11150.1	gibberellin 2-beta-dioxygenase, putative, expressed	0.603534	7.12271	3.56092	3.33548e-06	0.000307387	up	0.484057	1.53008	1.66036	-2.36276	0.0181392	1	no	OK	0.886577	7.22798	3.02727	-4.01772	5.87643e-05	0.00323982	yes	NOTEST	0.497233	2.02758	2.02777	-2.61903	0.00881808	1	no	#N/A
TCONS_00000822	XLOC_000506	13101.m01245	LOC_Os01g11600.1	conserved hypothetical protein	14.4713	74.6657	2.36725	0.00057125	0.0205564	up	16.7706	83.175	2.31021	-3.93842	8.20183e-05	0.00390545	yes	OK	7.15255	42.0109	2.55423	-3.50797	0.000451546	0.0164715	yes	OK	10.8854	48.5921	2.15832	-3.2736	0.00106188	0.0269988	yes	#N/A
TCONS_00000833	XLOC_000514	13101.m01262	LOC_Os01g11730.1	GDSL-like lipase/acylhydrolase, putative, expressed	7.21129	0.403702	-4.15889	2.82931e-07	3.83755e-05	down	2.30442	0.111895	-4.36419	4.76656	1.87398e-06	1	no	OK	3.73248	0.811149	-2.20209	1.9769	0.0480528	0.356136	no	NOTEST	1.20375	1.84428	0.615519	-0.662603	0.507585	1	no	#N/A
TCONS_00006370	XLOC_003979	13101.m01298	LOC_Os01g12070.1	endoglucanase precursor, putative, expressed	2.40555	1.95732	-0.297488	0.794843	1	no	0.18284	0.295621	0.693167	-0.20098	0.840715	1	no	OK	3.0812	2.12878	-0.533465	0.484687	0.627898	1	no	OK	0.923847	5.95459	2.68828	-3.98294	6.80673e-05	0.00350084	yes	#N/A
TCONS_00006427	XLOC_004010	13101.m01363	LOC_Os01g12580.1	late embryogenesis abundant protein, putative, expressed	1.03114	5.03113	2.28665	0.00786742	0.129648	no	0.488786	9.95995	4.34886	0	1	1	no	LOWDATA	0.907184	4.22042	2.21792	0	1	1	no	OK	0.446308	22.6985	5.66842	-8.42691	0	0	yes	#N/A
TCONS_00000983	XLOC_000579	13101.m01438	LOC_Os01g13100.1	KH domain containing protein, putative, expressed	4.14527	4.97206	0.262377	0.710293	1	no	6.2047	1.55648	-1.99508	3.10646	0.00189344	0.0317338	yes	OK	4.40986	4.80622	0.124169	-0.175396	0.860768	1	no	OK	3.00615	4.36825	0.539139	-0.810067	0.417902	1	no	#N/A
TCONS_00001010	XLOC_000596	13101.m01481	LOC_Os01g13470.1	KH domain containing protein, putative, expressed	4.46001	1.89381	-1.23576	0.148451	0.78606	no	4.8594	4.56457	-0.0902998	0.147645	0.882623	0.97654	no	OK	1.36047	9.83691	2.8541	-3.80883	0.000139624	0.00660401	yes	OK	3.94879	9.05399	1.19714	-1.99359	0.0461968	0.40654	no	#N/A
TCONS_00006494	XLOC_004050	13101.m01495	LOC_Os01g13610.1	isoflavone reductase homolog IRL, putative, expressed	10.7142	18.88	0.817334	0.201982	0.892753	no	1.09299	1.36861	0.324426	-0.483796	0.62853	1	no	OK	5.69422	10.9377	0.941739	-1.39582	0.162768	0.676186	no	OK	7.40179	25.9517	1.80988	-3.0439	0.00233535	0.0471826	yes	#N/A
TCONS_00006506	XLOC_004056	13101.m01514	LOC_Os01g13740.2	myb-like DNA-binding domain containing protein, expressed	9.50026	11.4639	0.271053	0.680224	1	no	13.785	10.9417	-0.33326	0.580833	0.561353	0.820103	no	OK	1.4145	7.50784	2.40811	-3.21525	0.00130329	0.0362268	yes	OK	8.79783	15.2073	0.789549	-1.34791	0.177687	0.799229	no	#N/A
TCONS_00006521	XLOC_004067	13101.m01546	LOC_Os01g14050.1	C2 domain containing protein, putative, expressed	8.43792	11.8603	0.491181	0.465856	1	no	0	8.9814	1e+300	1e+300	0.000207575	0.00750849	yes	LOWDATA	5.40761	10.8974	1.01092	0	1	1	no	OK	0	9.10518	1e+300	1e+300	0.000647871	0.018848	yes	#N/A
TCONS_00001076	XLOC_000647	13101.m01601	LOC_Os01g14550.1	pathogen-related protein, putative, expressed	1.92704	10.5718	2.45576	0.000919316	0.0294173	up	1.45377	0.623805	-1.22063	1.66718	0.095479	1	no	OK	1.7129	10.3664	2.59741	-3.57142	0.000355056	0.0137026	yes	NOTEST	2.76298	2.78253	0.0101696	-0.0100356	0.991993	1	no	#N/A
TCONS_00006567	XLOC_004101	13101.m01611	LOC_Os01g14650.1	expansin precursor, putative, expressed	3.99713	7.78388	0.961527	0.178761	0.850673	no	0.163679	0.0899831	-0.863139	0.690837	0.489668	1	no	OK	3.75748	7.71842	1.03854	-1.45115	0.146737	0.64887	no	OK	1.43854	7.86794	2.45138	-3.4826	0.000496569	0.0156483	yes	#N/A
TCONS_00006617	XLOC_004131	13101.m01686	LOC_Os01g15270.1	expressed protein	82.496	448.965	2.44421	0.000877987	0.0284582	up	42.5511	308.379	2.85744	-4.66339	3.11044e-06	0.000234007	yes	OK	33.556	71.8701	1.09882	-1.55063	0.12099	0.589004	no	OK	25.0934	88.702	1.82166	-2.51791	0.0118052	0.160976	no	#N/A
TCONS_00006628	XLOC_004138	13101.m01695	LOC_Os01g15340.1	flowering promoting factor-like 1, putative, expressed	9.5411	17.9377	0.910766	0.175909	0.843404	no	1.04396	1.25721	0.268157	-0.376725	0.706378	1	no	OK	10.7328	23.0057	1.09997	-1.65457	0.0980117	0.530704	no	OK	2.76912	26.6559	3.26695	-4.96836	6.75223e-07	8.25473e-05	yes	#N/A
TCONS_00006698	XLOC_004189	13101.m01813	LOC_Os01g16260.1	major facilitator superfamily antiporter, putative, expressed	8.54749	11.666	0.448737	0.513362	1	no	8.46873	5.17131	-0.711615	1.22039	0.222317	0.550793	no	OK	7.7711	8.9624	0.205766	-0.31015	0.756447	1	no	OK	0	8.97007	1e+300	1e+300	0.0021255	0.0440538	yes	#N/A
TCONS_00006749	XLOC_004223	13101.m01889	LOC_Os01g16890.1	ribosomal protein L7Ae, putative, expressed	60.8903	0	-1.79769e+308	1.69555e-13	2.80286e-10	down	0	0	0	0	1	1	no	NOTEST	0	0	0	0	1	1	no	NOTEST	0	0	0	0	1	1	no	#N/A
TCONS_00001264	XLOC_000763	13101.m01896	LOC_Os01g16920.1	embryonic protein DC-8, putative, expressed	0.154601	8.89535	5.84643	1	1	no	0.089897	4.84337	5.75159	-4.74316	2.10413e-06	0.000172912	yes	LOWDATA	0.0219548	5.82191	8.05081	0	1	1	no	OK	0.205221	15.1618	6.20712	-7.4804	7.41629e-14	6.71658e-11	yes	#N/A
TCONS_00006764	XLOC_004228	13101.m01902	LOC_Os01g16970.3	glucosidase II beta subunit-like domain containing protein, expressed	2.34534	4.56568	0.961031	0.183301	0.858076	no	1.41536	5.2623	1.89453	-2.96958	0.00298209	0.0447863	yes	OK	1.36313	5.32904	1.96695	-2.68362	0.00728298	0.11038	no	NOTEST	2.58663	2.32372	-0.154639	0.222452	0.823962	1	no	#N/A
TCONS_00002166	XLOC_001394	13101.m03272	LOC_Os01g32460.1	expressed protein	14.6445	1.74908	-3.06569	4.68312e-05	0.00275253	down	41.6122	31.7312	-0.391104	0.699361	0.484327	0.769515	no	OK	11.4889	3.98172	-1.52878	2.09417	0.0362446	0.302273	no	OK	45.3248	26.308	-0.7848	1.34976	0.177092	0.79825	no	#N/A
TCONS_00007583	XLOC_004839	13101.m03294	LOC_Os01g32670.1	expressed protein	7.05914	120.206	4.08987	9.70202e-10	3.46769e-07	up	5.25211	9.4188	0.842645	-1.34497	0.178636	0.497419	no	LOWDATA	7.9735	145.017	4.18487	0	1	1	no	OK	9.00285	107.529	3.5782	-5.81107	6.20733e-09	1.36104e-06	yes	#N/A
TCONS_00007592	XLOC_004844	13101.m03305	LOC_Os01g32780.1	universal stress protein domain containing protein, putative, expressed	6.72648	57.4294	3.09387	0.0557928	0.452103	no	8.19118	29.7087	1.85874	-1.55486	0.119978	0.411302	no	OK	9.22252	75.4632	3.03254	-2.61123	0.00902166	0.127379	no	OK	12.3145	66.919	2.44206	-4.16936	3.05456e-05	0.00188244	yes	#N/A
TCONS_00007741	XLOC_004949	13101.m03540	LOC_Os01g35050.3	early-responsive to dehydration protein-related, putative, expressed	9.37073	3.85894	-1.27996	0.0583481	0.467226	no	11.6368	0	-1e+300	-1e+300	0.000128739	0.00538749	yes	OK	12.5996	9.5608	-0.398175	0.612959	0.539904	0.998793	no	OK	8.59321	5.2738	-0.704355	0.456184	0.648258	1	no	#N/A
TCONS_00007764	XLOC_004960	13101.m03564	LOC_Os01g35230.1	1-aminocyclopropane-1-carboxylate oxidase homolog 1, putative, expressed	2.27507	8.98675	1.98189	0.00481372	0.092715	no	0.666786	0.850391	0.350903	-0.504376	0.613997	1	no	OK	1.35476	5.38272	1.9903	-2.70483	0.00683385	0.106265	no	OK	1.242	5.97781	2.26695	-3.29556	0.000982245	0.0256715	yes	#N/A
TCONS_00007768	XLOC_004964	13101.m03570	LOC_Os01g35300.1	retrotransposon protein, putative, Ty1-copia subclass	0.674681	9.62118	3.83394	2.09923e-06	0.000205018	up	0.700556	0.385179	-0.86297	0.996942	0.318793	1	no	OK	0.102665	4.00877	5.28714	-5.28468	1.25922e-07	2.17739e-05	yes	NOTEST	0.447839	1.53962	1.78153	-1.99148	0.0464284	1	no	#N/A
TCONS_00002431	XLOC_001579	13101.m03685	LOC_Os01g36390.1	MCM4 - Putative minichromosome maintenance MCM complex subunit 4, expressed	6.39542	2.49057	-1.36056	0.0409786	0.377618	no	8.96402	2.52004	-1.8307	3.18865	0.00142938	0.0258257	yes	OK	7.14215	3.52619	-1.01825	1.55196	0.120672	0.588529	no	OK	12.2531	5.51484	-1.15176	1.99853	0.0456588	0.403716	no	#N/A
TCONS_00007853	XLOC_005036	13101.m03725	LOC_Os01g36790.1	TKL_IRAK_DUF26-lf.2 - DUF26 kinases have homology to DUF26 containing loci, expressed	0.406544	6.69767	4.04218	5.93652e-08	9.87515e-06	up	0.455906	0.594044	0.381834	-0.55319	0.580133	1	no	OK	0.478305	6.48614	3.76136	-5.05825	4.2313e-07	5.89923e-05	yes	NOTEST	0.786266	2.91246	1.88915	-2.71609	0.00660571	1	no	#N/A
TCONS_00007868	XLOC_005043	13101.m03749	LOC_Os01g36950.4	N-rich protein, putative, expressed	13.0524	13.1218	0.00765603	0.991147	1	no	2.66341	8.42861	1.66202	-2.40984	0.0159597	0.133686	no	OK	0	29.3561	1e+300	1e+300	0.000978683	0.0294812	yes	OK	15.3769	55.8674	1.86124	-3.2099	0.00132783	0.031502	yes	#N/A
TCONS_00002544	XLOC_001651	13101.m03860	LOC_Os01g37870.2	PPR repeat domain containing protein, putative, expressed	4.6578	2.75439	-0.757919	0.434483	1	no	10.413	2.51906	-2.04743	3.45298	0.00055443	0.0130645	yes	OK	4.36358	3.3436	-0.384107	0.548895	0.583078	1	no	OK	7.0937	5.28108	-0.425704	0.689296	0.490637	1	no	#N/A
TCONS_00007945	XLOC_005098	13101.m03886	LOC_Os01g38110.1	cytochrome P450, putative, expressed	0.271705	9.31589	5.09958	1.96838e-11	1.29464e-08	up	0.217236	0.0434242	-2.32269	1.99883	0.045627	1	no	OK	0.0771614	4.09725	5.73063	-6.56748	5.11746e-11	3.02829e-08	yes	NOTEST	0.162284	1.12823	2.79747	-3.39492	0.000686492	1	no	#N/A
TCONS_00002614	XLOC_001701	13101.m03983	LOC_Os01g39020.1	HSF-type DNA-binding domain containing protein, expressed	1.19582	4.08138	1.77106	0.0214871	0.245552	no	0.501944	5.75656	3.51961	-5.21302	1.8579e-07	2.29036e-05	yes	OK	0.776247	2.64905	1.77088	-2.24445	0.0248035	0.237773	no	OK	1.07522	6.66252	2.63144	-3.74049	0.000183664	0.00739985	yes	#N/A
TCONS_00002719	XLOC_001768	13101.m04122	LOC_Os01g40290.1	expressed protein	4.72046	9.86873	1.06394	0.141496	0.767205	no	3.34598	3.24266	-0.0452507	0.0698294	0.944329	1	no	OK	5.56804	8.8792	0.67326	-0.936192	0.349174	0.898406	no	OK	1.60543	12.089	2.91267	-4.09803	4.16684e-05	0.00239766	yes	#N/A
TCONS_00008102	XLOC_005203	13101.m04141	LOC_Os01g40430.1	OsWRKY27 - Superfamily of TFs having WRKY and zinc finger domains, expressed	0.549447	18.7566	5.09328	4.18601e-11	2.30658e-08	up	0.23492	0.206642	-0.185032	0.19119	0.848376	1	no	OK	0.229492	7.44451	5.01966	-5.8686	4.39485e-09	1.2319e-06	yes	OK	0.471936	6.04	3.67789	-4.65874	3.1815e-06	0.000295108	yes	#N/A
TCONS_00002844	XLOC_001833	13101.m04316	LOC_Os01g42030.1	mitochondrial chaperone BCS1, putative, expressed	4.88192	7.49711	0.618885	0.412092	1	no	4.8693	1.28333	-1.92382	2.44759	0.0143816	0.125454	no	OK	5.55086	13.1142	1.24035	-1.78557	0.0741689	0.46173	no	OK	3.88887	14.9288	1.94067	-3.09092	0.00199536	0.0419832	yes	#N/A
TCONS_00002855	XLOC_001838	13101.m04325	LOC_Os01g42120.1	expressed protein	4.13653	0.97953	-2.07826	0.0268473	0.286324	no	5.67121	0.606876	-3.22418	3.50297	0.000460102	0.0118803	yes	OK	8.11945	6.75571	-0.265275	0.351608	0.725132	1	no	OK	9.51543	2.90485	-1.71181	2.19391	0.0282418	0.295171	no	#N/A
TCONS_00002859	XLOC_001841	13101.m04332	LOC_Os01g42190.1	heat shock protein DnaJ, putative, expressed	1.56326	8.27269	2.4038	0.00100751	0.0314985	up	6.52942	11.8593	0.860988	-1.48554	0.137401	0.437844	no	OK	1.29752	8.12991	2.64748	-3.58527	0.000336729	0.01321	yes	OK	6.37112	9.17826	0.526675	-0.836277	0.402999	1	no	#N/A
TCONS_00008225	XLOC_005297	13101.m04352	LOC_Os01g42380.1	pleiotropic drug resistance protein, putative, expressed	5.31379	46.5432	3.13076	7.17832e-08	1.17106e-05	up	4.02217	4.27003	0.0862719	-0.154038	0.877579	0.975227	no	OK	3.18512	30.2973	3.24977	-5.25613	1.47121e-07	2.48227e-05	yes	OK	3.23105	19.5468	2.59686	-4.69423	2.67611e-06	0.000254536	yes	#N/A
TCONS_00002890	XLOC_001863	13101.m04385	LOC_Os01g42650.1	cytochrome c oxidase subunit 5B, mitochondrial precursor, putative, expressed	0	22.2763	1.79769e+308	0.000927562	0.0295224	up	22.9571	18.1543	-0.338628	0.568822	0.569477	0.823634	no	OK	0	0	0	0	1	1	no	OK	42.012	0	-1.79769e+308	-1.79769e+308	0.000216035	0.00837991	yes	LOC_Os01g42650.1
TCONS_00002925	XLOC_001883	13101.m04440	LOC_Os01g43070.1	psbP-related thylakoid lumenal protein 4, chloroplast precursor, putative, expressed	5.88666	6.63639	0.172949	0.807017	1	no	3.25619	11.6948	1.84461	-2.9886	0.00280263	0.0427567	yes	OK	4.60211	3.71545	-0.308759	0.390303	0.696313	1	no	OK	4.78432	6.42728	0.425893	-0.259173	0.795501	1	no	#N/A
TCONS_00008305	XLOC_005338	13101.m04453	LOC_Os01g43170.1	polypyrimidine tract-binding protein, putative, expressed	4.8049	8.33994	0.79553	0.23989	0.956294	no	5.50351	6.30883	0.197019	-0.331333	0.740393	0.914588	no	OK	0	10.2847	1e+300	1e+300	0.00111132	0.0324489	yes	OK	6.52402	10.0813	0.627848	-1.04319	0.296859	0.970833	no	#N/A
TCONS_00008329	XLOC_005350	13101.m15052	LOC_Os01g43460.2	C4-dicarboxylate transporter/malic acid transport protein, expressed	1.45613	12.5613	3.10878	0.0822354	0.569085	no	0.220281	0.295292	0.422798	-0.0739207	0.941074	1	no	OK	0.548489	11.0735	4.3355	-5.5775	2.44e-08	5.1124e-06	yes	NOTEST	0	1.55369	1e+300	1e+300	0.211973	1	no	#N/A
TCONS_00008335	XLOC_005352	13101.m04498	LOC_Os01g43520.1	neutral ceramidase precursor, putative, expressed	5.33075	6.06607	0.186423	0.8035	1	no	4.86103	1.00561	-2.27319	1.03016	0.302935	0.631886	no	OK	6.84107	10.7981	0.658487	-0.962573	0.335762	0.886388	no	OK	7.20303	1.31267	-2.4561	3.07086	0.00213445	0.0441953	yes	#N/A
TCONS_00002978	XLOC_001916	13101.m04516	LOC_Os01g43650.1	OsWRKY11 - Superfamily of TFs having WRKY and zinc finger domains, expressed	2.12578	8.44824	1.99066	0.00467875	0.0914621	no	0.658572	0.94685	0.523793	-0.761042	0.446632	1	no	OK	1.68248	6.41776	1.93148	-2.68621	0.00722687	0.109968	no	OK	1.34141	6.51193	2.27934	-3.35811	0.00078477	0.0217666	yes	#N/A
TCONS_00008353	XLOC_005363	13101.m04526	LOC_Os01g43720.1	cytochrome P450 72A1, putative, expressed	3.95458	9.66097	1.28864	0.051418	0.432571	no	0.343779	0.25197	-0.448228	0.591961	0.553877	1	no	OK	3.68445	9.77391	1.40749	-2.11384	0.0345288	0.293198	no	OK	2.45877	12.107	2.29983	-3.69407	0.000220692	0.00846596	yes	#N/A
TCONS_00002985	XLOC_001921	13101.m04528	LOC_Os01g43740.1	cytochrome P450 72A1, putative, expressed	2.38072	39.6056	4.05623	1.06059e-09	3.66205e-07	up	0.827554	1.66441	1.00808	-1.4908	0.136014	1	no	OK	2.29895	31.4093	3.77214	-5.535	3.11227e-08	6.18482e-06	yes	OK	1.27664	25.2446	4.30555	-6.63008	3.35496e-11	1.62521e-08	yes	#N/A
TCONS_00002989	XLOC_001924	13101.m04531	LOC_Os01g43774.1	cytochrome P450 72A1, putative, expressed	1.76735	9.67623	2.45286	0.00034272	0.0138602	up	0.551173	0.957813	0.79724	-1.18992	0.234079	1	no	OK	1.79748	9.37828	2.38335	-3.47287	0.000514925	0.0181856	yes	OK	0.722397	11.1731	3.95109	-5.92385	3.14484e-09	7.70671e-07	yes	#N/A
TCONS_00003036	XLOC_001948	13101.m04579	LOC_Os01g44220.5	glucose-1-phosphate adenylyltransferase large subunit, chloroplast precursor, putative, expressed	0	0	0	1	1	no	10.992	2.8078	-1.96894	3.26664	0.0010883	0.0211638	yes	NOTEST	0.577821	0.473179	-0.288237	0.23882	0.811246	1	no	OK	10.7305	0	-1e+300	-1e+300	0.000258335	0.00952085	yes	#N/A
TCONS_00003049	XLOC_001959	13101.m04602	LOC_Os01g44390.1	MYB family transcription factor, putative, expressed	23.5769	4.27052	-2.46489	0.00532676	0.0994967	no	23.6942	10.5533	-1.16684	1.82582	0.0678768	0.30577	no	OK	23.6653	3.61024	-2.71261	4.16523	3.11041e-05	0.00197208	yes	OK	15.4141	8.98912	-0.778002	1.23973	0.215075	0.86957	no	#N/A
TCONS_00008432	XLOC_005411	13101.m04663	LOC_Os01g45470.1	expressed protein	379.669	132.362	-1.52026	0.0200927	0.234628	no	325.344	194.282	-0.743813	1.31551	0.18834	0.508192	no	OK	716.2	149.586	-2.25938	3.47295	0.000514775	0.0181856	yes	OK	214.888	100.837	-1.09156	1.90074	0.0573363	0.46006	no	#N/A
TCONS_00008502	XLOC_005453	13101.m04771	LOC_Os01g46440.1	VQ domain containing protein, putative, expressed	2.07246	18.6319	3.16835	0.000690372	0.0235002	up	0.75318	0	-1.79769e+308	-1.79769e+308	0.158655	1	no	OK	0.368803	11.394	4.94927	-3.14352	0.0016693	0.0426192	yes	NOTEST	0	0	0	0	1	1	no	#N/A
TCONS_00003194	XLOC_002048	13101.m04810	LOC_Os01g46760.1	protein phosphatase 2C, putative, expressed	1.82747	7.91885	2.11544	0.00496417	0.0943685	no	2.1658	19.1266	3.14261	-5.19831	2.01113e-07	2.43969e-05	yes	OK	0.846032	4.51184	2.41493	-3.0682	0.00215354	0.0506025	no	OK	1.9077	13.3548	2.80745	-4.19458	2.73384e-05	0.00171524	yes	#N/A
TCONS_00003231	XLOC_002074	13101.m04871	LOC_Os01g47290.1	expressed protein	0.0315414	5.92616	7.55371	1.18637e-06	0.000129129	up	0	0	0	0	1	1	no	NOTEST	0	2.11897	1.79769e+308	1.79769e+308	0.00536729	1	no	NOTEST	0	3.07314	1.79769e+308	1.79769e+308	0.00229193	1	no	#N/A
TCONS_00003250	XLOC_002084	13101.m04897	LOC_Os01g47460.1	expressed protein	2.09596	4.64504	1.14808	0.106096	0.65457	no	3.30453	1.17214	-1.4953	2.30932	0.0209259	1	no	OK	1.55143	7.37926	2.24987	-3.1716	0.00151603	0.0399707	yes	OK	3.04935	5.10614	0.74373	-1.16429	0.244306	0.911335	no	#N/A
TCONS_00003268	XLOC_002091	13101.m04919	LOC_Os01g47570.1	expressed protein	5.97575	7.64913	0.356178	0.629609	1	no	3.92311	15.3301	1.9663	-3.17805	0.00148268	0.0265528	yes	OK	2.36129	8.10564	1.77935	-2.31251	0.0207497	0.214409	no	OK	4.79827	13.3947	1.48108	-2.18541	0.0288588	0.299367	no	#N/A
TCONS_00008669	XLOC_005556	13101.m05004	LOC_Os01g48300.1	ATP synthase protein I related, putative, expressed	0.680432	5.9129	3.11934	0.00010597	0.00535907	up	1.69386	0.970574	-0.803403	1.10231	0.270328	1	no	NOTEST	0.916675	1.50511	0.715388	-0.848312	0.396264	1	no	NOTEST	1.07792	1.16571	0.112964	-0.142352	0.886802	1	no	#N/A
TCONS_00003335	XLOC_002138	13101.m05035	LOC_Os01g48530.1	expressed protein	4.737	4.47486	-0.0821319	0.915695	1	no	0.204311	0	-1e+300	-1e+300	0.0203718	1	no	OK	4.36031	6.07992	0.479621	-0.632096	0.527324	0.994052	no	OK	0.801324	5.93667	2.8892	-3.70355	0.000212602	0.00827756	yes	#N/A
TCONS_00008722	XLOC_005586	13101.m05086	LOC_Os01g48960.1	glutamate synthase, chloroplast precursor, putative, expressed	9.35726	19.0822	1.02807	0.0757282	0.546091	no	6.57219	4.66752	-0.493717	0.847366	0.396791	0.7096	no	OK	0.977313	5.8177	2.57356	-3.57233	0.000353813	0.0136802	yes	OK	1.47219	5.62624	1.93421	-2.12797	0.0333398	0.331242	no	#N/A
TCONS_00008789	XLOC_005614	13101.m05171	LOC_Os01g49710.1	glutathione S-transferase, putative, expressed	4.98106	19.0989	1.93896	1	1	no	3.09645	5.44747	0.814972	-1.29982	0.193662	0.515386	no	OK	3.81604	16.4141	2.10479	-2.98909	0.00279813	0.0599683	no	OK	3.04502	13.1379	2.10921	-3.29108	0.000998034	0.0259215	yes	#N/A
TCONS_00008791	XLOC_005615	13101.m05172	LOC_Os01g49720.1	glutathione S-transferase, putative, expressed	2.90942	13.6883	2.23414	0.0209841	0.24215	no	3.5245	18.6011	2.3999	-4.02323	5.74042e-05	0.00293207	yes	OK	2.1063	13.2701	2.65539	-3.66969	0.000242847	0.0101791	yes	OK	3.97557	35.8091	3.17109	-5.88139	4.06835e-09	9.85393e-07	yes	#N/A
TCONS_00003447	XLOC_002207	13101.m05186	LOC_Os01g49820.2	lipid phosphatase protein, putative, expressed	3.85831	8.82271	1.19325	0.0887069	0.595383	no	2.05872	1.71765	-0.261305	0.154473	0.877237	1	no	OK	3.52053	8.13693	1.20869	-1.72345	0.0848074	0.493949	no	OK	0	6.91524	1e+300	1e+300	0.000504041	0.0157882	yes	#N/A
TCONS_00008819	XLOC_005633	13101.m05215	LOC_Os01g50100.1	ABC transporter, ATP-binding protein, putative, expressed	1.22658	17.8707	3.86488	0.0830405	0.571814	no	0.38484	0	0	0	1	1	no	OK	1.94968	22.1159	3.50377	-4.6188	3.85972e-06	0.000353198	yes	OK	1.87189	7.81391	2.06155	-2.73564	0.00622588	0.101737	no	#N/A
TCONS_00003472	XLOC_002221	13101.m05221	LOC_Os01g50160.1	MDR-like ABC transporter, putative, expressed	7.32684	26.0363	1.82926	0.00246594	0.0589708	no	2.37792	1.73882	-0.451589	0.757502	0.448749	1	no	OK	2.64199	15.0188	2.50707	-3.8198	0.00013356	0.00637379	yes	OK	1.73644	8.36232	2.26777	-3.63358	0.000279514	0.0100751	yes	#N/A
TCONS_00003481	XLOC_002227	13101.m05240	LOC_Os01g50370.1	STE_MEKK_ste11_MAP3K.4 - STE kinases include homologs to sterile 7, sterile 11 and sterile 20 from yeast, expressed	7.52348	18.1943	1.27402	0.0467602	0.407902	no	4.70135	13.303	1.5006	-2.60368	0.00922288	0.0949013	no	OK	3.21462	14.701	2.1932	-3.2481	0.00116177	0.0333371	yes	OK	4.65412	14.1635	1.60559	-2.62104	0.00876632	0.129505	no	#N/A
TCONS_00003483	XLOC_002229	13101.m05243	LOC_Os01g50400.1	STE_MEKK_ste11_MAP3K.5 - STE kinases include homologs to sterile 7, sterile 11 and sterile 20 from yeast, expressed	2.29097	19.9448	3.12198	5.90979e-06	0.000486941	up	2.56409	26.2145	3.35385	-5.69018	1.26908e-08	2.26876e-06	yes	OK	1.74175	18.5915	3.41603	-4.85786	1.18659e-06	0.000134458	yes	OK	3.36383	20.7236	2.6231	-4.20149	2.65166e-05	0.0016687	yes	#N/A
TCONS_00008843	XLOC_005653	13101.m05244	LOC_Os01g50410.1	STE_MEKK_ste11_MAP3K.6 - STE kinases include homologs to sterile 7, sterile 11 and sterile 20 from yeast, expressed	5.36106	24.9226	2.21687	0.000649207	0.0225636	up	2.71313	8.78146	1.6945	-2.83651	0.00456095	0.0593944	no	OK	4.13762	17.6989	2.09679	-3.13327	0.00172873	0.0435685	yes	OK	5.62447	12.3796	1.13818	-1.84579	0.064922	0.492168	no	#N/A
TCONS_00008844	XLOC_005654	13101.m05245	LOC_Os01g50420.1	STE_MEKK_ste11_MAP3K.7 - STE kinases include homologs to sterile 7, sterile 11 and sterile 20 from yeast, expressed	6.19161	29.0803	2.23166	0.000433039	0.0167939	up	3.15855	4.56924	0.53269	-0.889813	0.373566	0.690172	no	OK	3.65363	15.6922	2.10265	-3.14941	0.001636	0.0420513	yes	OK	5.07402	12.6543	1.31843	-2.15997	0.0307751	0.311944	no	#N/A
TCONS_00008879	XLOC_005672	13101.m05302	LOC_Os01g50910.1	late embryogenesis abundant protein, group 3, putative, expressed	8.08131	32.6097	2.01264	0.0124686	0.17203	no	0.920591	52.4185	5.83137	-3.37777	0.000730759	0.0159112	yes	LOWDATA	6.42981	50.0635	2.96091	0	1	1	no	LOWDATA	5.69117	124.718	4.4538	0	1	1	no	#N/A
TCONS_00003545	XLOC_002267	13101.m05316	LOC_Os01g51030.1	expressed protein	3.62582	18.6167	2.36022	0.001402	0.0407042	up	3.37662	7.33592	1.1194	-1.24141	0.214454	0.541784	no	LOWDATA	2.01163	7.19881	1.83939	0	1	1	no	OK	2.03079	4.52514	1.15592	-1.5203	0.128436	0.700899	no	#N/A
TCONS_00008904	XLOC_005689	13101.m05347	LOC_Os01g51290.1	protein kinase family protein, putative, expressed	8.39766	10.9516	0.383087	0.52983	1	no	10.7586	2.97344	-1.85529	3.22932	0.00124086	0.0231369	yes	OK	3.55434	5.05769	0.508897	-0.773511	0.43922	0.953451	no	OK	6.51317	6.09603	-0.0954885	0.163672	0.869989	1	no	#N/A
TCONS_00008938	XLOC_005708	13101.m05395	LOC_Os01g51690.1	OsWRKY59 - Superfamily of TFs having WRKY and zinc finger domains, expressed	1.11961	6.97127	2.63843	0.000464911	0.0176419	up	0.415549	1.37067	1.72179	-2.36153	0.0181997	1	no	OK	0.55815	3.23319	2.53423	-3.13856	0.0016978	0.0430579	yes	NOTEST	0.822116	2.05454	1.3214	-1.74035	0.0817982	1	no	#N/A
TCONS_00003637	XLOC_002325	13101.m05456	LOC_Os01g52160.1	heavy metal-associated domain containing protein, expressed	7.82345	1.58588	-2.30252	0.205365	0.901115	no	9.12806	2.1266	-2.10176	3.12072	0.00180411	0.0306398	yes	OK	9.85396	3.2053	-1.62024	1.91466	0.0555361	0.387807	no	OK	10.9254	4.81992	-1.1806	1.73506	0.0827294	0.560044	no	#N/A
TCONS_00003646	XLOC_002329	13101.m05463	LOC_Os01g52240.1	chlorophyll A-B binding protein, putative, expressed	785.107	314.295	-1.32077	0.0157348	0.199697	no	2104.03	1273.74	-0.724083	1.17254	0.240979	0.571994	no	OK	780.791	143.254	-2.44637	4.02233	5.76261e-05	0.00319028	yes	OK	808.575	404.476	-0.999327	2.11994	0.0340113	0.334967	no	#N/A
TCONS_00008998	XLOC_005736	13101.m05490	LOC_Os01g52470.1	elongation factor, putative, expressed	0.430947	9.41589	4.44952	1.57088e-09	4.8312e-07	up	0.112763	0.234166	1.05423	-0.243585	0.807552	1	no	OK	0.146857	8.44396	5.84544	-1.54175	0.123135	0.593692	no	OK	0.160153	4.03306	4.65436	-4.96967	6.70676e-07	8.25473e-05	yes	#N/A
TCONS_00009000	XLOC_005737	13101.m05501	LOC_Os01g52550.1	ABC transporter, ATP-binding protein, putative, expressed	6.29131	10.8539	0.786776	0.195246	0.879739	no	8.15443	1.95211	-2.06255	3.46938	0.000521662	0.0127637	yes	OK	4.50548	12.0234	1.4161	-2.19291	0.0283137	0.258031	no	OK	6.11396	6.02636	-0.0208189	0.0349122	0.97215	1	no	#N/A
TCONS_00003705	XLOC_002356	13101.m05517	LOC_Os01g52690.1	retrotransposon protein, putative, unclassified, expressed	2.33434	4.53648	0.958561	0.162744	0.816468	no	0.850284	10.7077	3.65456	-6.04249	1.51753e-09	3.81818e-07	yes	OK	1.89512	4.95681	1.38712	-2.0076	0.0446859	0.341212	no	OK	1.65853	9.79994	2.56286	-4.07521	4.59722e-05	0.0025536	yes	#N/A
TCONS_00009016	XLOC_005749	13101.m05533	LOC_Os01g52830.1	DUF1264 domain containing protein, putative, expressed	0.0567667	0.51621	3.18484	0.0019722	1	no	0.0825212	5.79147	6.13302	-6.58404	4.57847e-11	1.60537e-08	yes	NOTEST	0.0268694	0.207529	2.94927	-2.4055	0.0161505	1	no	OK	0.0753481	6.81489	6.49897	-6.87274	6.29785e-12	3.41932e-09	yes	#N/A
TCONS_00003756	XLOC_002381	13101.m05575	LOC_Os01g53220.1	HSF-type DNA-binding domain containing protein, expressed	1.97573	10.3238	2.38551	0.000984427	0.0310335	up	1.64378	6.25612	1.92825	-3.06239	0.00219575	0.0355437	yes	OK	2.69093	10.176	1.919	-2.69546	0.00702918	0.108139	no	OK	1.79784	9.82407	2.45005	-3.60543	0.000311637	0.0110274	yes	#N/A
TCONS_00003905	XLOC_002470	13101.m05771	LOC_Os01g54910.1	GTP-binding protein typA/bipA, putative, expressed	7.57934	0	-1.79769e+308	0.00102422	0.0317954	down	0	6.06196	1.79769e+308	1.79769e+308	0.000169504	0.00654261	yes	OK	0	10.8747	1.79769e+308	1.79769e+308	0.0038692	0.0728663	no	OK	7.62426	10.332	0.438449	-0.685765	0.492861	1	no	LOC_Os01g54910.1
TCONS_00009195	XLOC_005858	13101.m05805	LOC_Os01g55160.1	expressed protein	4.02859	17.5223	2.12085	0.00232465	0.0567534	no	4.74717	9.70755	1.03204	-1.71669	0.086035	0.34652	no	OK	2.7738	13.2782	2.25913	-3.15077	0.00162839	0.0419366	yes	OK	6.84658	10.8218	0.66049	-1.02792	0.303988	0.979232	no	#N/A
TCONS_00003930	XLOC_002487	13101.m05812	LOC_Os01g55240.1	gibberellin 2-beta-dioxygenase, putative, expressed	4.85091	17.7074	1.86803	0.00396695	0.0822272	no	4.91417	6.15382	0.324536	-0.557388	0.577262	0.827746	no	OK	2.97049	13.9098	2.22733	-3.3105	0.000931295	0.0283747	yes	OK	6.47885	14.6231	1.17444	-1.97359	0.0484287	0.418403	no	#N/A
TCONS_00009207	XLOC_005865	13101.m05825	LOC_Os01g55320.1	heavy metal-associated domain containing protein	5.76566	0.932555	-2.62823	0.00108517	0.033331	down	0.728826	0	-1.79769e+308	-1.79769e+308	0.00441438	1	no	OK	6.91258	1.29847	-2.41241	3.04987	0.0022894	0.0526463	no	OK	3.88244	5.87287	0.597102	-0.850289	0.395164	1	no	#N/A
TCONS_00003957	XLOC_002502	13101.m05865	LOC_Os01g55590.1	AMP-binding enzyme, putative, expressed	1.2671	1.79655	0.503703	0.558995	1	no	0.757602	5.89049	2.95888	-4.10211	4.09398e-05	0.00217847	yes	NOTEST	0.596817	0	-1e+300	-1e+300	0.169955	1	no	NOTEST	0	2.06467	1e+300	1e+300	0.0151743	1	no	#N/A
TCONS_00003982	XLOC_002515	13101.m05908	LOC_Os01g55940.1	OsGH3.2 - Probable indole-3-acetic acid-amido synthetase, expressed	6.60137	15.8998	1.26817	0.0423905	0.384495	no	2.90894	6.0138	1.04778	-1.80294	0.0713978	0.314439	no	OK	6.63245	14.9385	1.17142	-1.84643	0.0648302	0.424899	no	OK	3.20447	16.2917	2.34598	-3.93494	8.32167e-05	0.00400324	yes	#N/A
TCONS_00009274	XLOC_005911	13101.m05932	LOC_Os01g56140.1	expressed protein	9.1077	9.62956	0.0803833	0.900863	1	no	9.03836	1.07289	-3.07455	3.23262	0.0012266	0.0229404	yes	OK	8.01437	10.6447	0.40948	-0.612767	0.54003	0.998793	no	OK	8.11135	5.39456	-0.588436	0.813503	0.41593	1	no	#N/A
TCONS_00003995	XLOC_002524	13101.m05936	LOC_Os01g56180.1	expressed protein	4.8155	11.8902	1.30401	1	1	no	3.89559	24.9569	2.67953	-3.58943	0.000331406	0.00981501	yes	LOWDATA	3.14778	10.5934	1.75075	0	1	1	no	LOWDATA	4.53244	22.3332	2.30083	0	1	1	no	#N/A
TCONS_00004011	XLOC_002533	13101.m05955	LOC_Os01g56300.1	expressed protein	12.8675	20.9941	0.706258	0.231775	0.946021	no	13.358	14.6553	0	0	1	1	no	OK	9.938	17.8826	0.847526	-1.33353	0.182357	0.711707	no	OK	0	15.1622	1e+300	1e+300	7.70938e-05	0.00379637	yes	#N/A
TCONS_00009325	XLOC_005934	13101.m05990	LOC_Os01g56550.2	transcription initiation factor IIF beta subunit, putative, expressed	3.54928	3.95176	0.154972	0.840133	1	no	6.09821	0	-1e+300	-1e+300	0.00102037	0.0201307	yes	OK	4.48958	6.81659	0.60247	-0.755316	0.450059	0.960033	no	OK	5.18919	3.00169	-0.789736	1.00363	0.315559	0.992914	no	#N/A
TCONS_00009377	XLOC_005956	13101.m06057	LOC_Os01g57110.2	SNF2 family N-terminal domain containing protein, expressed	3.00254	2.99563	-0.00332157	0.998414	1	no	5.7713	0	-1e+300	-1e+300	0.000254117	0.0083801	yes	FAIL	1.5952	2.06762	0	0	1	1	no	NOTEST	2.41002	3.13646	0.38009	-0.60916	0.542418	1	no	#N/A
TCONS_00004137	XLOC_002608	13101.m14885	LOC_Os01g57942.1	cytochrome b6, putative	69.5856	70.349	0.0157403	0.979195	1	no	716.144	121.686	-2.55708	4.60439	4.1368e-06	0.000293756	yes	OK	106.136	103.558	-0.0354656	0.0584733	0.953372	1	no	OK	48.6752	78.4682	0.688921	-1.23394	0.217225	0.873342	no	#N/A
TCONS_00004138	XLOC_002609	13101.m14886	LOC_Os01g57945.1	cytochrome b6-f complex subunit 4, putative	77.0691	85.8321	0.155365	0.803053	1	no	760.434	143.478	-2.40599	4.35731	1.31671e-05	0.000810714	yes	OK	102.168	120.128	0.233633	-0.376234	0.706743	1	no	OK	64.1689	95.6066	0.575237	-1.00051	0.317066	0.993553	no	#N/A
TCONS_00009430	XLOC_005992	13101.m14890	LOC_Os01g57946.1	DNA-directed RNA polymerase subunit alpha, putative	21.0466	22.019	0.0651604	0.918409	1	no	419.613	30.8877	-3.76395	6.72566	1.74798e-11	6.72148e-09	yes	OK	43.1827	40.7826	-0.0824971	0.133461	0.893828	1	no	OK	27.1994	29.047	0.0948122	-0.165541	0.868518	1	no	#N/A
TCONS_00009431	XLOC_005993	13101.m14889	LOC_Os01g57948.1	hypothetical protein	62.21	62.3644	0.00357577	0.99559	1	no	983.281	107.578	-3.19222	5.7409	9.41764e-09	1.74483e-06	yes	OK	143.791	169.463	0.23699	-0.384371	0.700704	1	no	OK	128.73	126.787	-0.0219492	0.0391511	0.96877	1	no	#N/A
TCONS_00009432	XLOC_005994	13101.m14888	LOC_Os01g57952.1	hypothetical protein	1578.44	1466.62	-0.106008	0.881944	1	no	16934	1325.42	-3.6754	6.32368	2.55401e-10	7.65451e-08	yes	OK	2644.33	3798.45	0.52251	-0.780234	0.435253	0.950548	no	OK	2615.21	2682.76	0.0367912	-0.0583698	0.953454	1	no	#N/A
TCONS_00009433	XLOC_005995	13101.m14887	LOC_Os01g57954.1	translation initiation factor IF-1, chloroplast, putative	101.589	105.033	0.0481091	0.941312	1	no	1061.7	108.983	-3.28421	5.86921	4.37887e-09	9.70015e-07	yes	OK	357.007	282.744	-0.336457	0.547407	0.584099	1	no	OK	211.706	168.605	-0.328419	0.573566	0.566261	1	no	#N/A
TCONS_00009434	XLOC_005996	13101.m14892	LOC_Os01g57956.1	chloroplast 50S ribosomal protein L14, putative, expressed	73.7837	63.0848	-0.226009	0.724266	1	no	708.367	70.917	-3.32029	5.95123	2.66142e-09	6.30695e-07	yes	OK	132.488	127.254	-0.0581543	0.093558	0.92546	1	no	OK	83.9916	79.8049	-0.0737683	0.126835	0.899071	1	no	#N/A
TCONS_00009435	XLOC_005997	13101.m14891	LOC_Os01g57958.1	chloroplast 50S ribosomal protein L16, putative, expressed	144.634	111.948	-0.369581	0.527537	1	no	987.871	125.467	-2.97701	5.33823	9.38602e-08	1.31922e-05	yes	OK	212.124	182.688	-0.215524	0.360966	0.718125	1	no	OK	153.057	126.759	-0.271988	0.514969	0.606575	1	no	#N/A
TCONS_00009437	XLOC_005999	13101.m14880	LOC_Os01g57966.1	photosystem I assembly protein ycf3, putative	67.2139	62.0924	-0.114342	0.855952	1	no	449.346	99.7641	-2.17123	3.93988	8.15215e-05	0.00390002	yes	OK	33.3755	65.9941	0.98355	-1.5105	0.130915	0.614296	no	OK	21.8894	21.3541	-0.0357218	0.0555732	0.955682	1	no	#N/A
TCONS_00009438	XLOC_006000	13101.m06158	LOC_Os01g58000.1	ATP synthase epsilon chain, putative, expressed	16.0996	13.2344	-0.282727	0.69169	1	no	165.754	26.0656	-2.66883	4.7197	2.36198e-06	0.000189516	yes	OK	30.0174	24.7759	-0.27686	0.410614	0.681355	1	no	OK	21.1791	20.5923	-0.0405385	0.0633154	0.949515	1	no	#N/A
TCONS_00004144	XLOC_002614	13101.m06160	LOC_Os01g58020.1	ribulose bisphosphate carboxylase large chain precursor, putative	264.073	177.799	-0.570693	0.315458	1	no	3068.6	583.484	-2.39481	4.14352	3.42011e-05	0.00187371	yes	OK	806.709	402.058	-1.00464	1.69078	0.0908783	0.509473	no	OK	351.581	267.85	-0.392436	0.784424	0.432791	1	no	#N/A
TCONS_00004145	XLOC_002615	13101.m14884	LOC_Os01g58022.1	NADPH-dependent oxidoreductase, putative	31.3159	27.3228	-0.196793	0.759162	1	no	289.706	51.889	-2.48109	4.49128	7.07966e-06	0.000466937	yes	OK	34.348	29.2214	-0.233198	0.362198	0.717204	1	no	OK	13.2956	18.3082	0.46154	-0.734227	0.462811	1	no	#N/A
TCONS_00004146	XLOC_002616	13101.m14883	LOC_Os01g58024.1	NADPH-dependent oxidoreductase, putative, expressed	51.3811	39.3191	-0.386006	0.528646	1	no	458.518	64.0697	-2.83926	5.11744	3.09716e-07	3.52627e-05	yes	OK	49.0724	44.3435	-0.146187	0.234773	0.814385	1	no	OK	18.797	24.3987	0.376301	-0.626727	0.530838	1	no	#N/A
TCONS_00004147	XLOC_002617	13101.m06162	LOC_Os01g58034.1	expressed protein	84.2042	102.831	0.288305	0.638898	1	no	1426.24	232.643	-2.61603	4.6976	2.63241e-06	0.00020555	yes	OK	109.774	182.157	0.73065	-1.19312	0.232824	0.780743	no	OK	89.2421	117.744	0.399855	-0.714994	0.474613	1	no	#N/A
TCONS_00004148	XLOC_002618	13101.m14877	LOC_Os01g58035.1	hypothetical protein	42.7912	38.3334	-0.158713	0.826246	1	no	230.578	32.5483	-2.8246	4.78602	1.70121e-06	0.000148801	yes	OK	118.345	36.6631	-1.6906	2.43	0.0150988	0.177455	no	OK	15.7085	57.3179	1.86745	-2.68482	0.00725693	0.113032	no	#N/A
TCONS_00004150	XLOC_002620	13101.m14876	LOC_Os01g58038.1	photosystem II reaction center protein Z, putative	206.149	142.16	-0.536174	0.461206	1	no	2886.83	309.893	-3.21964	5.6591	1.52172e-08	2.56303e-06	yes	OK	1252.27	429.869	-1.54258	2.3785	0.0173831	0.191993	no	OK	101.287	609.375	2.58888	-3.93672	8.26023e-05	0.00398288	yes	#N/A
TCONS_00009439	XLOC_006001	13101.m14878	LOC_Os01g58039.1	uncharacterized protein ycf70, putative, expressed	11.1149	3.86964	-1.52223	0.0348694	0.340192	no	169.758	17.8504	-3.24945	5.7971	6.74698e-09	1.33499e-06	yes	OK	1.25729	3.49333	1.47428	-1.84284	0.0653523	0.427584	no	OK	3.56065	4.14439	0.219019	-0.310713	0.756019	1	no	#N/A
TCONS_00004151	XLOC_002621	13101.m06164	LOC_Os01g58049.1	photosystem I assembly protein ycf4, putative, expressed	30.9213	34.2307	0.14669	0.813074	1	no	485.278	63.5425	-2.93302	5.27321	1.3406e-07	1.76267e-05	yes	OK	61.0974	79.8195	0.38563	-0.63575	0.52494	0.992758	no	OK	33.9372	48.9757	0.5292	-0.946477	0.343905	1	no	#N/A
TCONS_00004157	XLOC_002625	13101.m06178	LOC_Os01g58194.1	protein disulfide isomerase, putative, expressed	5.65714	34.821	2.62181	6.78722e-05	0.00372353	up	6.56383	63.6221	3.27692	-5.78495	7.25329e-09	1.39455e-06	yes	OK	4.07251	22.9761	2.49615	-3.72714	0.000193663	0.0085808	yes	OK	6.0963	46.3738	2.92731	-5.04986	4.42137e-07	5.685e-05	yes	#N/A
TCONS_00004158	XLOC_002626	13101.m06182	LOC_Os01g58240.1	OsSub6 - Putative Subtilisin homologue, expressed	7.94644	11.1541	0.489194	0.442138	1	no	2.28925	1.44769	-0.661119	1.04975	0.293834	1	no	OK	3.84393	5.41796	0.495167	-0.721345	0.470697	0.96879	no	OK	1.62331	7.84746	2.27328	-3.41556	0.000636513	0.0186081	yes	#N/A
TCONS_00004162	XLOC_002629	13101.m06188	LOC_Os01g58290.1	OsSub9 - Putative Subtilisin homologue, expressed	3.65812	17.2611	2.23835	0.000631133	0.0221684	up	2.58567	2.21081	-0.225966	0.374346	0.708147	1	no	OK	2.6865	14.2864	2.41084	-3.62786	0.000285781	0.0114609	yes	OK	2.27165	4.88796	1.10549	-1.66239	0.0964352	0.612086	no	#N/A
TCONS_00004192	XLOC_002645	13101.m06216	LOC_Os01g58550.1	methyladenine glycosylase, putative, expressed	0	1.22675	1e+300	0.00638374	1	no	1.72015	9.33433	2.44001	-3.84684	0.00011965	0.00514444	yes	OK	2.59815	6.10967	1.23361	-1.71844	0.0857158	0.495305	no	OK	6.53651	14.1309	1.11226	-1.85313	0.0638636	0.48758	no	#N/A
TCONS_00004201	XLOC_002650	13101.m06226	LOC_Os01g58640.1	nucleotide pyrophosphatase/phosphodiesterase, putative, expressed	3.00886	6.83612	1.18396	0.0745621	0.54238	no	3.34651	9.31079	1.47625	-2.58353	0.00977936	0.0986162	no	OK	2.75623	4.41078	0.678337	-0.99862	0.317979	0.873204	no	OK	2.15758	9.27194	2.10345	-3.17718	0.00148713	0.0343045	yes	#N/A
TCONS_00004205	XLOC_002654	13101.m06230	LOC_Os01g58680.1	apurinic endonuclease-redox protein, putative, expressed	7.08499	0	-1.79769e+308	0.000791398	0.0262631	down	9.25235	3.94568	-1.22955	2.08113	0.0374219	0.219815	no	OK	7.60144	5.89099	-0.367761	0.524909	0.599647	1	no	OK	10.6838	5.60628	-0.930308	1.55273	0.120487	0.681441	no	#N/A
TCONS_00004714	XLOC_002985	13101.m15104	LOC_Os01g65080.4	ZOS1-18 - C2H2 zinc finger protein, expressed	1.75475	1.96555	0.163664	0.829957	1	no	1.61099	6.48331	2.00878	-3.20911	0.00133147	0.0244899	yes	OK	1.70763	4.25566	1.31739	-1.80778	0.070641	0.447561	no	OK	3.6922	3.84018	0.056692	-0.0874998	0.930274	1	no	#N/A
TCONS_00004789	XLOC_003023	13101.m07112	LOC_Os01g65780.4	glycosyl transferase, putative, expressed	1.13874	3.00022	1.39763	0.108717	0.663996	no	5.38151	0	-1e+300	-1e+300	0.00034679	0.0100249	yes	OK	7.15908	7.14929	-0.00197385	0.00201691	0.998391	1	no	OK	7.33278	5.07083	-0.532138	0.841359	0.400147	1	no	#N/A
TCONS_00010054	XLOC_006364	13101.m07154	LOC_Os01g66120.1	No apical meristem protein, putative, expressed	27.8546	124.166	2.15628	0.000319776	0.0133193	up	21.7205	57.2419	1.39801	-2.5235	0.0116194	0.110243	no	OK	15.8848	107.217	2.75481	-4.31082	1.62652e-05	0.00113981	yes	OK	21.8147	86.395	1.98565	-3.71102	0.000206422	0.00809751	yes	#N/A
TCONS_00004867	XLOC_003077	13101.m07221	LOC_Os01g66720.1	NADP-dependent oxidoreductase, putative, expressed	6.40371	6.51043	0.0238445	0.976297	1	no	6.00254	3.45225	-0.798037	1.22464	0.220711	0.549083	no	OK	6.03692	6.51575	0.11012	-0.141278	0.88765	1	no	OK	0	6.08431	1e+300	1e+300	0.00149511	0.0343793	yes	#N/A
TCONS_00010164	XLOC_006429	13101.m07312	LOC_Os01g67360.1	methyltransferase, putative, expressed	4.355	3.97281	-0.132513	0.843824	1	no	5.27306	1.28441	-2.03754	3.38154	0.000720802	0.0158126	yes	OK	7.44059	6.86838	-0.115447	0.178293	0.858493	1	no	OK	4.46852	4.00659	-0.157422	0.252668	0.800525	1	no	#N/A
TCONS_00010166	XLOC_006430	13101.m07314	LOC_Os01g67370.1	expressed protein	7.97864	7.83651	-0.0259321	0.968834	1	no	8.85026	2.64859	-1.7405	2.92529	0.00344135	0.048888	yes	OK	8.39775	9.29069	0.145782	-0.218799	0.826807	1	no	OK	7.51243	6.73343	-0.157939	0.258151	0.79629	1	no	#N/A
TCONS_00010172	XLOC_006432	13101.m07321	LOC_Os01g67390.1	POEI32 - Pollen Ole e I allergen and extensin family protein precursor, expressed	7.86355	4.72013	-0.736354	0.285005	1	no	1.73205	1.43291	-0.273541	0.407332	0.683764	1	no	OK	3.53064	3.57451	0.0178181	-0.0248504	0.980174	1	no	OK	1.52668	7.012	2.19943	-3.22922	0.00124129	0.0299955	yes	#N/A
TCONS_00010264	XLOC_006485	13101.m07431	LOC_Os01g68290.1	expressed protein	0.16834	8.62821	5.67961	7.71243e-09	1.80918e-06	up	0	9.50858	1.79769e+308	1.79769e+308	0.000446477	0.0117107	yes	OK	0.199245	12.8241	6.00817	-6.57081	5.00437e-11	3.02829e-08	yes	OK	0.521481	19.2726	5.20779	-6.36467	1.95708e-10	7.99332e-08	yes	#N/A
TCONS_00010453	XLOC_006602	13101.m15113	LOC_Os01g70840.2	esterase, putative, expressed	5.03263	2.68083	-0.908632	0.452462	1	no	6.45521	1.30404	-2.30748	3.24272	0.00118396	0.0224819	yes	OK	5.37743	3.13414	-0.778844	1.07286	0.283332	0.840271	no	OK	3.99592	3.45086	-0.211574	0.213186	0.831182	1	no	#N/A
TCONS_00005216	XLOC_003278	13101.m07770	LOC_Os01g71340.1	glycosyl hydrolases family 17, putative, expressed	29.9932	106.581	1.82924	0.00158271	0.0447233	up	18.3559	21.0571	0.198065	-0.35596	0.721871	0.906688	no	OK	35.2959	160.692	2.18673	-3.64727	0.000265042	0.0109423	yes	OK	17.2711	46.7781	1.43747	-2.59471	0.009467	0.137229	no	#N/A
TCONS_00005217	XLOC_003279	13101.m07771	LOC_Os01g71350.1	glycosyl hydrolases family 17, putative, expressed	13.9196	62.8179	2.17406	0.000370212	0.0147244	up	10.0246	6.4399	-0.638432	1.09577	0.273179	0.603432	no	OK	12.8892	62.0188	2.26654	-3.62288	0.000291339	0.0116313	yes	OK	7.06376	25.0908	1.82865	-3.04908	0.0022954	0.0466016	yes	#N/A
TCONS_00005219	XLOC_003281	13101.m07774	LOC_Os01g71380.1	glycosyl hydrolases family 17, putative, expressed	20.0449	46.7223	1.22088	0.0437055	0.391853	no	7.98791	31.7362	1.99024	-3.51852	0.000433964	0.0114266	yes	OK	16.7244	38.5602	1.20516	-1.92839	0.0538068	0.380771	no	OK	12.496	37.7008	1.59313	-2.78665	0.00532565	0.0895345	no	#N/A
TCONS_00005221	XLOC_003283	13101.m07776	LOC_Os01g71400.1	glycosyl hydrolases family 17, putative, expressed	2.29792	13.3806	2.54174	0.000394177	0.0155374	up	0.805092	0.994038	0.304148	-0.426624	0.669653	1	no	OK	2.98148	11.2649	1.91774	-2.69637	0.00701003	0.108003	no	NOTEST	0.470011	1.8431	1.97137	-2.4472	0.0143973	1	no	#N/A
TCONS_00010527	XLOC_006646	13101.m07820	LOC_Os01g71760.1	amino acid permease family protein, putative	0.908432	7.34189	3.0147	5.92822e-05	0.00335033	up	0.452674	0.445167	-0.0241248	0.0292415	0.976672	1	no	OK	0.25761	3.99835	3.95614	-4.82486	1.40104e-06	0.000155451	yes	NOTEST	0.267294	0.879493	1.71824	-2.09413	0.0362483	1	no	#N/A
TCONS_00010533	XLOC_006649	13101.m07826	LOC_Os01g71820.1	glycosyl hydrolases family 17, putative, expressed	18.8161	108.626	2.52933	2.81681e-05	0.00181494	up	7.53023	6.76795	-0.153975	0.252001	0.801041	0.943872	no	OK	11.8655	75.0219	2.66054	-4.16696	3.08684e-05	0.0019618	yes	OK	10.7239	48.2233	2.16891	-3.61477	0.000300613	0.0107222	yes	#N/A
TCONS_00005250	XLOC_003301	13101.m07827	LOC_Os01g71830.1	glycosyl hydrolases family 17, putative, expressed	12.1632	61.9588	2.34878	0.000118118	0.00583943	up	5.67497	5.06864	-0.163014	0.274949	0.783356	0.935102	no	OK	8.355	47.3837	2.50368	-3.93972	8.15771e-05	0.0042263	yes	OK	8.84926	49.0178	2.46968	-4.31041	1.62955e-05	0.00113904	yes	#N/A
TCONS_00005252	XLOC_003303	13101.m07830	LOC_Os01g71860.1	glycosyl hydrolases family 17, putative, expressed	3.86985	11.6017	1.58398	0.0143581	0.188184	no	0.231544	0.281649	0.282612	-0.185973	0.852466	1	no	OK	0.679523	6.85736	3.33506	-4.61065	4.01412e-06	0.000364819	yes	OK	0.749513	4.33828	2.5331	-3.71932	0.000199758	0.00791058	yes	#N/A
TCONS_00005271	XLOC_003316	13101.m07860	LOC_Os01g72150.1	glutathione S-transferase, putative, expressed	3.63917	7.3388	1.01193	0.170746	0.835049	no	1.17561	1.17514	-0.000569903	0.000794996	0.999366	1	no	OK	3.54983	6.24957	0.816006	-1.09868	0.271909	0.826168	no	OK	2.83022	17.6734	2.64259	-3.93301	8.38898e-05	0.00402633	yes	#N/A
TCONS_00005272	XLOC_003317	13101.m07861	LOC_Os01g72160.1	glutathione S-transferase, putative, expressed	0.259	0.750959	1.53578	0.921035	1	no	0.0490714	0.462637	3.23693	-2.0803	0.0374977	1	no	NOTEST	1.23804	1.24128	0.00377318	-0.000896395	0.999285	1	no	OK	0.896195	8.28352	3.20836	-3.9115	9.17233e-05	0.00434227	yes	#N/A
TCONS_00005273	XLOC_003318	13101.m07862	LOC_Os01g72170.1	glutathione S-transferase, putative, expressed	5.80444	8.85239	0.608912	0.408432	1	no	3.06112	2.38332	-0.361084	0.536149	0.591856	1	no	OK	9.76699	8.38482	-0.220135	0.304867	0.760467	1	no	OK	3.50424	17.1267	2.28907	-3.46501	0.000530209	0.0163335	yes	#N/A
TCONS_00010565	XLOC_006668	13101.m07873	LOC_Os01g72270.1	cytochrome P450, putative, expressed	0.146623	9.91915	6.08003	4.52971e-14	9.21587e-11	up	0.16578	0.755093	2.18739	-2.77825	0.00546521	1	no	OK	0.0520503	3.82659	6.20001	-6.65205	2.89035e-11	2.13798e-08	yes	NOTEST	0.172991	3.2524	4.23274	-5.26019	1.43904e-07	1	no	#N/A
TCONS_00005307	XLOC_003333	13101.m07896	LOC_Os01g72460.1	NADPH quinone oxidoreductase, putative, expressed	2.85004	37.4545	3.71609	2.24986e-05	0.00151556	up	17.1658	23.8193	0.47259	-0.875772	0.381154	0.696824	no	OK	9.61258	44.7736	2.21965	-3.42353	0.000618129	0.0208885	yes	OK	14.4002	48.1859	1.74252	-2.37547	0.0175268	0.211031	no	#N/A
TCONS_00010614	XLOC_006692	13101.m07951	LOC_Os01g72900.1	abscisic stress-ripening, putative, expressed	7.32139	29.7846	2.02438	0.0042209	0.0857846	no	2.24064	4.10688	0.874131	-1.2709	0.203765	0.528796	no	OK	6.75028	21.3125	1.65868	-2.30777	0.0210119	0.215783	no	OK	2.21695	13.5431	2.61091	-3.57532	0.000349802	0.0119645	yes	#N/A
TCONS_00005353	XLOC_003359	13101.m07952	LOC_Os01g72910.1	abscisic stress-ripening, putative, expressed	3.0339	15.7836	2.37919	0.00184023	0.0484342	up	1.80159	2.45003	0.443526	-0.626195	0.531187	1	no	OK	3.84686	11.5862	1.59065	-2.10829	0.0350057	0.295409	no	OK	1.09589	6.14114	2.48641	-3.09775	0.00194998	0.0413204	yes	#N/A
TCONS_00010628	XLOC_006697	13101.m07960	LOC_Os01g72980.1	tRNA uridine 5-carboxymethylaminomethyl modification enzyme gidA, putative, expressed	7.88205	5.68539	-0.471311	0.468695	1	no	12.5407	0	-1e+300	-1e+300	0.000178879	0.00681414	yes	OK	7.91227	6.86556	-0.204716	0.256499	0.797566	1	no	OK	7.28916	6.30564	-0.209109	0.274523	0.783683	1	no	#N/A
TCONS_00005378	XLOC_003373	13101.m07989	LOC_Os01g73200.1	peroxidase precursor, putative, expressed	13.7221	74.7248	2.44508	0.000656557	0.0226997	up	5.44684	6.25838	0.200369	-0.0902295	0.928105	0.992017	no	OK	10.9151	57.9111	2.40751	-2.68105	0.00733923	0.110917	no	OK	5.06846	18.35	1.85616	-1.07442	0.282635	0.955341	no	#N/A
TCONS_00010692	XLOC_006735	13101.m08046	LOC_Os01g73700.1	RCLEA2 - Root cap and Late embryogenesis related family protein precursor, putative, expressed	1.97235	1.2785	-0.625464	0.471226	1	no	0.115225	0	-1e+300	-1e+300	0.105183	1	no	OK	6.33673	0.808948	-2.96962	3.60651	0.000310346	0.0122796	yes	NOTEST	0.0869738	0.744281	3.09719	-2.28561	0.0222773	1	no	#N/A
TCONS_00005428	XLOC_003406	13101.m08048	LOC_Os01g73720.1	RCLEA4 - Root cap and Late embryogenesis related family protein precursor, expressed	1.87607	1.09558	-0.776021	0.406096	1	no	0.0596117	0.0655407	0.136796	-0.0948199	0.924458	1	no	OK	6.172	0.946168	-2.70557	3.39968	0.000674647	0.0224005	yes	NOTEST	0.196568	2.4997	3.66865	-4.42689	9.56001e-06	1	no	#N/A
TCONS_00005430	XLOC_003406	13101.m08049	LOC_Os01g73730.1	RCLEA5 - Root cap and Late embryogenesis related family protein precursor, expressed	4.34833	1.82004	-1.25649	0.108496	0.663339	no	0.0741917	0.0978849	0.39983	-0.307303	0.758613	1	no	OK	6.26833	0.751987	-3.0593	3.49326	0.00047717	0.0171017	yes	NOTEST	0.61543	3.19531	2.37629	-3.03992	0.00236639	1	no	#N/A
TCONS_00010730	XLOC_006752	13101.m08097	LOC_Os01g74110.1	metal cation transporter, putative, expressed	11.2829	2.43659	-2.21121	0.00170021	0.0469895	down	0.826858	0.528931	-0.644562	0.895029	0.370772	1	no	OK	11.2466	2.37246	-2.24503	3.17556	0.00149548	0.039625	yes	NOTEST	1.41389	1.76736	0.32192	-0.440311	0.659712	1	no	#N/A
TCONS_00005485	XLOC_003439	13101.m08141	LOC_Os01g74490.1	heavy metal-associated domain containing protein, expressed	6.66237	22.3575	1.74665	0.0107683	0.15795	no	2.40758	6.73859	1.48486	-2.32946	0.0198348	0.152707	no	OK	4.27641	15.276	1.8368	-2.58557	0.00972192	0.133523	no	OK	3.19788	14.9106	2.22115	-3.29853	0.000971922	0.0254766	yes	#N/A
TCONS_00011411	XLOC_007395	13102.m00035	LOC_Os02g01210.1	amino acid transporter, putative, expressed	13.7924	4.81994	-1.51678	0.0260089	0.281009	no	9.78046	2.27274	-2.10547	3.24381	0.00117944	0.0224492	yes	OK	6.94863	7.74544	0.156619	-0.215991	0.828995	1	no	OK	5.80499	3.75031	-0.630283	0.842765	0.39936	1	no	#N/A
TCONS_00011449	XLOC_007416	13102.m00080	LOC_Os02g01590.1	glycosyl hydrolases, putative, expressed	14.4521	21.0293	0.541117	0.369231	1	no	11.1668	104.488	3.22606	-5.69327	1.2463e-08	2.24776e-06	yes	OK	9.47036	15.4233	0.703625	-1.09587	0.273134	0.827545	no	OK	12.1783	85.9339	2.81892	-5.31178	1.08562e-07	1.57038e-05	yes	#N/A
TCONS_00011448	XLOC_007416	13102.m00081	LOC_Os02g01590.2	glycosyl hydrolases, putative, expressed	0	0.910757	1e+300	0.00855175	1	no	0	15.3472	1e+300	1e+300	0.000214094	0.00762643	yes	NOTEST	0	0	0	0	1	1	no	NOTEST	0	0	0	0	1	1	no	#N/A
TCONS_00011485	XLOC_007440	13102.m00151	LOC_Os02g02170.1	transporter, major facilitator family, putative, expressed	3.22684	0.0595105	-5.76083	1.97541e-09	5.93723e-07	yes	0.056476	0.0328715	-0.780799	0.481652	0.630053	1	no	OK	6.34399	0.411453	-3.94659	5.14315	2.70163e-07	4.18265e-05	yes	NOTEST	1.13444	0.865003	-0.391198	0.531857	0.594825	1	no	#N/A
TCONS_00015941	XLOC_010243	13102.m00153	LOC_Os02g02190.1	transporter, major facilitator family, putative, expressed	3.66062	0.0617389	-5.88977	7.87673e-10	2.97617e-07	yes	0.0585908	0.0341025	-0.780795	0.481649	0.630055	1	no	OK	6.85425	0.491865	-3.80066	5.00341	5.63246e-07	7.28091e-05	yes	NOTEST	1.1958	0.988272	-0.274996	0.375735	0.707114	1	no	#N/A
TCONS_00015952	XLOC_010250	13102.m00172	LOC_Os02g02370.1	myb-like DNA-binding domain containing protein, putative	7.60512	0.961548	-2.98354	0.000111076	0.00557468	down	0.0867098	0.286018	1.72184	-1.46172	0.143819	1	no	OK	3.49409	0.490671	-2.83209	3.39063	0.000697333	0.0228405	yes	NOTEST	1.86067	2.95342	0.666561	-0.914281	0.360569	1	no	#N/A
TCONS_00015979	XLOC_010268	13102.m00233	LOC_Os02g02780.1	protein kinase family protein, putative, expressed	5.10928	18.1585	1.82946	0.0163941	0.20458	no	2.62928	0.868706	-1.59773	0.835437	0.403472	1	no	OK	2.65353	15.7872	2.57277	-3.45585	0.000548571	0.0191203	yes	OK	3.71021	8.62781	1.21749	-1.32532	0.185066	0.813275	no	#N/A
TCONS_00016027	XLOC_010292	13102.m00301	LOC_Os02g03230.1	membrane related protein CP5, putative, expressed	0	46.0406	1.79769e+308	0.000365144	0.0145746	up	0	0	0	0	1	1	no	NOTEST	0	0	0	0	1	1	no	NOTEST	0	0	0	0	1	1	no	#N/A
TCONS_00016076	XLOC_010320	13102.m00382	LOC_Os02g03870.1	periplasmic beta-glucosidase precursor, putative, expressed	18.8861	3.27843	-2.52625	8.95078e-05	0.00467864	down	0.630052	0.0865848	-2.86329	3.57905	0.000344848	1	no	OK	9.43512	2.16371	-2.12453	3.13732	0.00170501	0.0431997	yes	OK	4.58768	8.02937	0.807522	-1.3409	0.179952	0.804433	no	#N/A
TCONS_00016080	XLOC_010322	13102.m00385	LOC_Os02g03900.1	metal transporter Nramp6, putative, expressed	18.7468	1.7142	-3.45104	4.51615e-07	5.66102e-05	down	1.55843	0.293077	-2.41075	3.42825	0.000607491	1	no	OK	21.0713	5.37589	-1.97071	3.04214	0.00234899	0.0536288	no	OK	5.63554	21.2893	1.9175	-3.26951	0.00107735	0.0272345	yes	LOC_Os02g03900.1
TCONS_00011760	XLOC_007600	13102.m00573	LOC_Os02g05310.3	splicing factor 3B subunit 1, putative, expressed	4.132	6.08329	0.558013	1	1	no	0	0	0	0	1	1	no	LOWDATA	1.58964	5.49609	1.78971	0	1	1	no	OK	6.81283	0	-1e+300	-1e+300	0.00108461	0.0272965	yes	#N/A
TCONS_00011867	XLOC_007655	13102.m00705	LOC_Os02g06410.1	CBS domain containing membrane protein, putative, expressed	0.0503727	2.1654	5.42585	4.00073e-08	1	no	0.0244088	4.07906	7.38469	-4.91162	9.03249e-07	8.72427e-05	yes	NOTEST	0	1.21233	1e+300	1e+300	0.00510682	1	no	OK	0.111434	6.94557	5.96183	-7.62417	2.4647e-14	2.70208e-11	yes	#N/A
TCONS_00016306	XLOC_010455	13102.m00736	LOC_Os02g06640.1	ubiquitin family protein, putative, expressed	179.545	494.853	1.46265	0	0	up	182.102	291.969	0.681074	0	1	1	no	OK	177.24	360.655	1.02492	-2.27762	0.0227492	0.224043	no	OK	160.914	333.658	1.05208	-2.9958	0.0027373	0.0538945	no	#N/A
TCONS_00016362	XLOC_010482	13102.m00808	LOC_Os02g07170.1	MYB family transcription factor, putative, expressed	0.316831	8.92908	4.81673	2.47302e-09	7.10966e-07	up	0.0837408	0.690556	3.04376	-2.65106	0.008024	1	no	OK	0.122706	3.52768	4.84544	-5.21565	1.83178e-07	3.02971e-05	yes	NOTEST	0	0.966093	1.79769e+308	1.79769e+308	0.00573404	1	no	#N/A
TCONS_00011998	XLOC_007737	13102.m00874	LOC_Os02g07680.1	cytochrome P450, putative, expressed	6.491	7.7951	0.264128	0.729977	1	no	17.6122	4.35271	-2.01659	3.66194	0.000250309	0.00833059	yes	OK	7.88711	9.11641	0.208969	-0.285004	0.775641	1	no	OK	15.0779	13.8014	-0.127622	0.224061	0.82271	1	no	#N/A
TCONS_00012000	XLOC_007738	13102.m00878	LOC_Os02g07690.1	VQ domain containing protein, putative, expressed	11.9049	28.3464	1.25161	0.0495156	0.422165	no	6.87153	9.75377	0.505329	-0.862637	0.388337	0.70279	no	OK	8.01324	28.6196	1.83655	-2.80995	0.00495497	0.0859022	no	OK	6.30765	27.8824	2.14418	-3.52674	0.000420718	0.0138445	yes	#N/A
TCONS_00016454	XLOC_010533	13102.m00960	LOC_Os02g08330.1	gp176, putative, expressed	1.28619	34.3941	4.74098	1.52256e-12	1.83046e-09	up	0.623243	3.76858	2.59616	-4.09857	4.15713e-05	0.00219488	yes	OK	1.76712	34.154	4.27258	-6.414	1.41753e-10	7.2591e-08	yes	OK	2.38682	44.9436	4.23495	-7.1604	8.04468e-13	5.4055e-10	yes	#N/A
TCONS_00012084	XLOC_007784	13102.m00980	LOC_Os02g08470.1	conserved hypothetical protein	0.419226	1.62887	1.95807	0.0205351	1	no	0.975079	5.31587	2.44671	-3.71047	0.000206871	0.00750296	yes	NOTEST	0.178599	0.868526	2.28185	-2.4283	0.01517	1	no	NOTEST	1.15006	2.05342	0.836319	-1.10452	0.269368	1	no	#N/A
TCONS_00016468	XLOC_010542	13102.m00984	LOC_Os02g08510.1	ZOS2-04 - C2H2 zinc finger protein, expressed	1.0789	0.397743	-1.43965	0.0968561	1	no	0.127166	0	-1e+300	-1e+300	0.0416323	1	no	OK	3.25058	1.49251	-1.12296	1.43365	0.151672	0.659622	no	OK	0.54189	5.12315	3.24096	-4.21444	2.50398e-05	0.00160486	yes	#N/A
TCONS_00012097	XLOC_007791	13102.m01007	LOC_Os02g09170.3	sucrose-phosphate synthase, putative, expressed	5.374	7.35364	0.452463	0.470125	1	no	5.04386	0.252026	-4.32288	6.10801	1.00878e-09	2.6024e-07	yes	OK	2.51738	0.917175	-1.45666	2.00648	0.0448053	0.341599	no	OK	1.21332	4.32504	1.83376	-2.7419	0.00610851	0.100665	no	#N/A
TCONS_00012109	XLOC_007798	13102.m01023	LOC_Os02g09310.1	cytochrome P450, putative	10.3503	10.7609	0.0561272	0.934496	1	no	9.27645	0.850489	-3.44721	5.30785	1.10924e-07	1.50708e-05	yes	OK	5.09879	1.3981	-1.86669	2.42996	0.0151004	0.177455	no	NOTEST	1.49999	1.46989	-0.0292459	0.0355049	0.971677	1	no	#N/A
TCONS_00012143	XLOC_007818	13102.m01068	LOC_Os02g09740.1	STRUBBELIG-RECEPTOR FAMILY 7 precursor, putative, expressed	4.57938	3.86372	-0.245164	0.734188	1	no	6.41771	0	-1e+300	-1e+300	0.00112848	0.0216558	yes	OK	4.75442	4.68021	-0.0226979	0.0338698	0.972981	1	no	OK	7.02285	3.48921	-1.00916	1.4599	0.144317	0.739095	no	#N/A
TCONS_00016571	XLOC_010597	13102.m01124	LOC_Os02g10160.1	AGAP003371-PA, putative, expressed	5.78069	4.29288	-0.429295	0.583205	1	no	8.41223	0	-1e+300	-1e+300	0.000144693	0.00583931	yes	OK	6.08218	4.23978	-0.520599	0.709173	0.478217	0.972885	no	OK	0	5.45497	1e+300	1e+300	0.00112065	0.027889	yes	#N/A
TCONS_00016576	XLOC_010599	13102.m01130	LOC_Os02g10200.2	zinc finger A20 and AN1 domain-containing stress-associated protein, putative, expressed	3.13564	4.22974	0.43181	0.689379	1	no	21.2348	13.668	-0.635627	1.0748	0.282462	0.613316	no	OK	5.51286	1.808	-1.60841	1.77624	0.0756941	0.466609	no	OK	0	20.4156	1e+300	1e+300	3.34303e-05	0.00203501	yes	#N/A
TCONS_00016663	XLOC_010645	13102.m01239	LOC_Os02g11020.1	cytochrome P450 72A1, putative, expressed	4.12541	13.7664	1.73855	0.00683854	0.117909	no	1.13766	0.39309	-1.53313	2.27166	0.0231073	1	no	OK	3.77819	9.67599	1.35671	-2.06378	0.0390386	0.315687	no	OK	1.73614	8.80253	2.34203	-3.69996	0.000215637	0.00837991	yes	#N/A
TCONS_00016695	XLOC_010664	13102.m01286	LOC_Os02g11859.1	expressed protein	11.9979	41.136	1.77762	0.00738458	0.123625	no	4.51665	6.18924	0.454509	-0.718073	0.472712	0.761391	no	OK	5.15945	39.9369	2.95243	-4.24216	2.21379e-05	0.00147747	yes	OK	5.45734	16.4166	1.58888	-2.38376	0.0171367	0.208503	no	#N/A
TCONS_00016696	XLOC_010665	13102.m01287	LOC_Os02g11870.1	expressed protein	2.11116	14.4508	2.77504	0.000117666	0.00583893	up	0.286438	0.314941	0.136861	-0.156519	0.875624	1	no	OK	0.539639	6.32911	3.55194	-4.43188	9.34168e-06	0.000740356	yes	NOTEST	0.261553	2.02318	2.95145	-3.42474	0.000615397	1	no	#N/A
TCONS_00012284	XLOC_007900	13102.m01309	LOC_Os02g12080.1	expressed protein	3.46094	2.92923	-0.240641	0.763722	1	no	0.479156	0.17564	-1.44788	1.22914	0.219018	1	no	OK	9.24592	5.92586	-0.641791	0.867211	0.385826	0.923294	no	OK	2.04212	10.6187	2.37846	-3.26295	0.00110258	0.0275976	yes	#N/A
TCONS_00016732	XLOC_010693	13102.m01336	LOC_Os02g12350.1	histone deacetylase, putative, expressed	0	6.38303	1.79769e+308	0.00127148	0.0373244	up	0	0	0	0	1	1	no	OK	0	5.34133	1.79769e+308	1.79769e+308	0.00182953	0.0451516	yes	FAIL	0	0.305868	0	0	1	1	no	#N/A
TCONS_00012303	XLOC_007914	13102.m01339	LOC_Os02g12380.1	histone deacetylase, putative, expressed	0.943572	6.45836	2.77496	0.000159362	0.00743379	up	0.581789	0.665345	0.193608	-0.26361	0.79208	1	no	OK	1.11031	4.52771	2.02782	-1.38999	0.164533	0.679941	no	NOTEST	0.866303	3.36797	1.95894	-2.80476	0.00503533	1	no	#N/A
TCONS_00012330	XLOC_007932	13102.m01387	LOC_Os02g12690.1	cytochrome P450, putative, expressed	5.63707	7.8382	0.475576	0.470621	1	no	0.492075	0.828056	0.750849	-1.09216	0.274765	1	no	OK	4.59074	5.61276	0.289985	-0.429141	0.667821	1	no	OK	0.962761	6.60871	2.77912	-4.11003	3.9561e-05	0.00231262	yes	#N/A
TCONS_00012430	XLOC_007997	13102.m01534	LOC_Os02g13800.1	HSF-type DNA-binding domain containing protein, expressed	7.00324	19.2326	1.45746	0.0239392	0.264371	no	10.0739	45.9879	2.19062	-3.92735	8.58885e-05	0.00402111	yes	OK	4.92019	14.9459	1.60297	-2.40963	0.0159685	0.18353	no	OK	7.20286	35.5169	2.30186	-3.95783	7.5633e-05	0.00375335	yes	#N/A
TCONS_00016999	XLOC_010863	13102.m01755	LOC_Os02g15740.1	expressed protein	0	2.7994	1e+300	0.0616862	1	no	0.0581932	9.91732	7.41296	-5.59095	2.25833e-08	3.65276e-06	yes	NOTEST	0.0426335	1.34403	4.97844	-3.11882	0.00181579	1	no	OK	0.10627	17.3726	7.35293	-8.00786	1.11022e-15	1.92716e-12	yes	#N/A
TCONS_00012671	XLOC_008158	13102.m01872	LOC_Os02g16730.1	expansin precursor, putative, expressed	2.66418	1.80738	-0.559789	0.466378	1	no	0.0694689	0.0381899	-0.863175	0.488516	0.625184	1	no	OK	4.4279	1.57238	-1.49367	1.97408	0.0483724	0.357709	no	OK	1.2845	5.80075	2.17503	-3.0824	0.00205338	0.0428577	yes	#N/A
TCONS_00017101	XLOC_010936	13102.m01944	LOC_Os02g17400.1	leucine rich repeat protein, putative	0.958402	9.93279	3.3735	9.27613e-07	0.000104402	up	1.08646	0.337252	-1.68773	2.53102	0.0113732	1	no	OK	0.830239	3.46336	2.06057	-2.86926	0.00411439	0.0757691	no	NOTEST	0.525154	0.940828	0.841189	-1.15545	0.247905	1	no	#N/A
TCONS_00012734	XLOC_008196	13102.m01996	LOC_Os02g17880.1	glycosyl hydrolases family 16, putative	2.92166	0	-1e+300	0.00441879	0.0881392	no	1.26857	1.34687	0.0864115	-0.122593	0.90243	1	no	OK	5.72416	0.531751	-3.42824	4.12647	3.68372e-05	0.00223829	yes	NOTEST	2.8677	1.31823	-1.12129	1.42926	0.15293	1	no	#N/A
TCONS_00017162	XLOC_010974	13102.m02041	LOC_Os02g18180.1	ATP-binding cassette sub-family E member 1, putative, expressed	2.30252	22.3134	3.27663	6.85516e-07	8.02266e-05	up	0	0.159849	1.79769e+308	1.79769e+308	0.00550987	1	no	OK	1.09658	20.9815	4.25803	-6.10074	1.05581e-09	3.95989e-07	yes	OK	0.743355	11.7728	3.98526	-5.81202	6.17251e-09	1.36104e-06	yes	#N/A
TCONS_00012844	XLOC_008272	13102.m02149	LOC_Os02g19210.1	WD repeat-containing protein, putative, expressed	1.48506	1.83432	0.304719	0.741744	1	no	0	8.15167	1e+300	1e+300	0.000266989	0.00865061	yes	NOTEST	0.451848	1.16299	1.36393	-0.419193	0.675075	1	no	OK	2.00006	13.6981	2.77586	-2.22788	0.0258885	0.277253	no	#N/A
TCONS_00017325	XLOC_011081	13102.m02277	LOC_Os02g20360.1	tyrosine aminotransferase, putative, expressed	38.6781	14.1725	-1.44842	0.0012368	0.0366728	down	15.0547	19.9815	0.408451	0	1	1	no	LOWDATA	15.5366	18.915	0.283864	0	1	1	no	LOWDATA	18.817	20.227	0.104249	0	1	1	no	#N/A
TCONS_00017342	XLOC_011090	13102.m02298	LOC_Os02g20540.1	fasciclin domain containing protein, expressed	12.8181	0.702123	-4.19031	2.3876e-07	3.34125e-05	down	25.5957	12.3238	-1.05446	1.82167	0.0685056	0.30706	no	OK	16.2501	5.9591	-1.44728	2.03095	0.04226	0.3304	no	LOWDATA	24.3047	16.0466	-0.598965	0	1	1	no	#N/A
TCONS_00017373	XLOC_011115	13102.m02350	LOC_Os02g20970.1	C2 domain containing protein, putative, expressed	3.21213	18.6164	2.53497	0.0425847	0.385595	no	2.32459	2.32638	0.0011108	-0.00074006	0.99941	1	no	OK	2.97756	19.6214	2.72023	-4.38472	1.16133e-05	0.000863825	yes	OK	2.45914	8.64955	1.81447	-1.43966	0.149963	0.752394	no	#N/A
TCONS_00013140	XLOC_008474	13102.m02660	LOC_Os02g24574.1	NADPH-dependent oxidoreductase, putative	11.029	10.0859	-0.128964	0.860846	1	no	73.0904	9.29654	-2.97492	5.02149	5.12725e-07	5.27744e-05	yes	OK	14.5994	18.6724	0.355005	-0.504606	0.613836	1	no	OK	3.97197	15.7775	1.98995	-2.81124	0.00493503	0.0843918	no	#N/A
TCONS_00017573	XLOC_011256	13102.m12272	LOC_Os02g24576.1	chloroplast 30S ribosomal protein S7, putative	32.7001	38.4322	0.23302	0.727842	1	no	577.833	75.8621	-2.9292	5.27507	1.32706e-07	1.76267e-05	yes	OK	51.6009	65.8791	0.352425	-0.544595	0.586032	1	no	OK	26.4007	43.9237	0.73442	-1.17756	0.238971	0.906131	no	#N/A
TCONS_00017574	XLOC_011257	13102.m12271	LOC_Os02g24578.1	chloroplast 30S ribosomal protein S12, putative	156.923	193.133	0.299535	0.648776	1	no	3202.96	458.138	-2.80555	5.06501	4.08389e-07	4.42711e-05	yes	OK	268.936	447.5	0.734627	-1.16393	0.244454	0.797447	no	OK	227.489	233.417	0.0371128	-0.062527	0.950143	1	no	#N/A
TCONS_00017575	XLOC_011258	13102.m12270	LOC_Os02g24582.1	hypothetical protein	10.0012	4.61766	-1.11493	0.232208	0.94691	no	29.3865	5.28758	-2.47447	2.95258	0.00315129	0.0465049	yes	OK	2.12159	2.73105	0.36431	-0.314948	0.752801	1	no	NOTEST	0.991572	0.681785	-0.540402	0.194226	0.845999	1	no	#N/A
TCONS_00013142	XLOC_008476	13102.m12277	LOC_Os02g24594.1	hypothetical protein	321.977	304.118	-0.0823273	0.918163	1	no	2065.42	584.273	-1.82172	2.9887	0.00280165	0.0427567	yes	OK	208.234	506.885	1.28346	-1.60091	0.109397	0.560222	no	OK	260.142	226.44	-0.200173	0.258364	0.796126	1	no	#N/A
TCONS_00017577	XLOC_011260	13102.m12274	LOC_Os02g24596.1	apocytochrome f precursor, putative	21.1736	22.7658	0.104601	0.869854	1	no	322.615	52.9006	-2.60846	4.71398	2.42928e-06	0.000193353	yes	OK	23.2392	42.1393	0.858603	-1.36213	0.173158	0.695897	no	OK	17.6708	22.9236	0.37547	-0.63222	0.527243	1	no	#N/A
TCONS_00017578	XLOC_011261	13102.m12273	LOC_Os02g24598.1	chloroplast envelope membrane protein, putative	16.5377	18.2962	0.145782	0.829261	1	no	307.988	34.037	-3.1777	5.7014	1.18829e-08	2.16227e-06	yes	OK	31.2159	36.6369	0.231018	-0.358439	0.720015	1	no	OK	13.6484	21.837	0.678041	-1.07966	0.280295	0.953363	no	#N/A
TCONS_00017579	XLOC_011262	13102.m02664	LOC_Os02g24604.1	photosystem I assembly protein ycf4, putative	23.658	26.7069	0.174886	0.795059	1	no	401.679	65.5072	-2.61632	4.72662	2.2829e-06	0.00018439	yes	OK	45.6176	78.1661	0.776952	-1.22415	0.220897	0.767506	no	OK	34.9512	39.258	0.167644	-0.278296	0.780785	1	no	#N/A
TCONS_00013143	XLOC_008477	13102.m02666	LOC_Os02g24612.1	ribosomal protein S2, putative	95.8644	72.5928	-0.401169	0.50054	1	no	912.798	101.158	-3.17369	5.68002	1.34681e-08	2.36621e-06	yes	OK	163.775	175.09	0.0963824	-0.161524	0.87168	1	no	OK	131.522	110.107	-0.256397	0.485815	0.627098	1	no	#N/A
TCONS_00013144	XLOC_008478	13102.m12278	LOC_Os02g24618.1	hypothetical protein	2885.66	1481.64	-0.961706	0.211026	0.908733	no	27790.9	2386.86	-3.54143	5.92375	3.1468e-09	7.20581e-07	yes	OK	1441.37	1535.52	0.0912912	-0.11494	0.908493	1	no	OK	650.425	782.632	0.266953	-0.330781	0.74081	1	no	#N/A
TCONS_00017581	XLOC_011264	13102.m12287	LOC_Os02g24622.1	hypothetical protein	871.324	1014.16	0.219	0.750147	1	no	10295.4	1416.71	-2.86139	5.09289	3.52648e-07	3.90596e-05	yes	OK	205.27	460.238	1.16485	-1.52566	0.127095	0.603069	no	OK	88.5578	121.781	0.459598	-0.57287	0.566733	1	no	#N/A
TCONS_00013145	XLOC_008479	13102.m12279	LOC_Os02g24624.1	conserved hypothetical protein	8.16221	2.53035	-1.68963	0.106941	0.657789	no	43.5063	6.54368	-2.73305	3.6321	0.000281125	0.00886874	yes	NOTEST	0.484483	1.87098	1.94927	-1.17012	0.241955	1	no	NOTEST	0	1.08984	1e+300	1e+300	0.158655	1	no	#N/A
TCONS_00013146	XLOC_008480	13102.m12280	LOC_Os02g24626.1	uncharacterized protein ycf70, putative	7.32379	3.55371	-1.04326	0.2431	0.960811	no	35.8742	3.31352	-3.43651	4.66331	3.11167e-06	0.000234007	yes	NOTEST	0.56614	1.16604	1.04238	-0.84565	0.397748	1	no	NOTEST	1.05839	1.01882	-0.0549748	0.0384925	0.969295	1	no	#N/A
TCONS_00017582	XLOC_011265	13102.m12286	LOC_Os02g24628.1	photosystem II reaction center protein Z, putative	206.149	142.16	-0.536174	0.461206	1	no	2886.83	309.893	-3.21964	5.6591	1.52172e-08	2.56303e-06	yes	OK	1252.27	429.869	-1.54258	2.3785	0.0173831	0.191993	no	OK	101.287	609.375	2.58888	-3.93672	8.26023e-05	0.00398288	yes	#N/A
TCONS_00017584	XLOC_011267	13102.m12283	LOC_Os02g24636.1	hypothetical protein	42.9063	38.6189	-0.151883	0.833545	1	no	230.912	32.9167	-2.81045	4.76313	1.9061e-06	0.000161859	yes	OK	118.509	36.8738	-1.68433	2.42185	0.0154418	0.179016	no	OK	15.7085	57.5021	1.87207	-2.69174	0.00710811	0.111325	no	#N/A
TCONS_00017585	XLOC_011268	13102.m12281	LOC_Os02g24642.1	photosystem II reaction center protein K precursor, putative, expressed	27.0349	21.5463	-0.327384	0.613993	1	no	129.812	21.5962	-2.58757	4.62471	3.75117e-06	0.00027206	yes	OK	32.5764	44.4499	0.448353	-0.707593	0.479198	0.973535	no	OK	17.8527	38.5342	1.11	-1.86292	0.0624741	0.481976	no	#N/A
TCONS_00017718	XLOC_011359	13102.m02866	LOC_Os02g26470.1	expressed protein	1.45586	9.54233	2.71247	0.000748336	0.0250541	up	0.403118	23.3861	5.85831	-7.04138	1.90359e-12	9.46223e-10	yes	OK	1.13243	6.90842	2.60893	-3.12333	0.00178819	0.0444609	yes	OK	0.460232	15.9489	5.11495	-6.41987	1.36386e-10	5.79782e-08	yes	#N/A
TCONS_00017746	XLOC_011374	13102.m02896	LOC_Os02g26700.2	cation transport regulator-like protein 1, putative, expressed	6.92883	4.84072	-0.51739	0.488832	1	no	7.38856	1.52707	-2.27453	3.22814	0.00124597	0.0231899	yes	OK	3.85247	3.42653	-0.169035	0.20945	0.834097	1	no	OK	3.40329	4.53908	0.415471	-0.578259	0.563089	1	no	#N/A
TCONS_00017747	XLOC_011374	13102.m02892	LOC_Os02g26700.9	cation transport regulator-like protein 1, putative, expressed	16.9534	39.2098	1.20964	0.101928	0.641402	no	17.3692	65.0611	1.90526	-3.11965	0.00181066	0.0307255	yes	OK	6.32647	5.38146	-0.233402	0.2579	0.796484	1	no	OK	8.41435	8.61791	0.0344865	-0.0454511	0.963748	1	no	#N/A
TCONS_00013287	XLOC_008595	13102.m02901	LOC_Os02g26720.1	Inositol 1, 3, 4-trisphosphate 5/6-kinase, putative, expressed	0.315038	10.1136	5.00464	8.22964e-11	4.18588e-08	up	0.152656	0.951072	2.63927	-3.47345	0.000513806	1	no	OK	0.571611	9.35764	4.03304	-5.34738	8.92365e-08	1.62759e-05	yes	OK	0.325232	3.80159	3.54706	-4.64925	3.33138e-06	0.000301708	yes	#N/A
TCONS_00017750	XLOC_011376	13102.m02906	LOC_Os02g26770.1	cytochrome P450, putative, expressed	1.79232	9.55232	2.41402	0.000486053	0.0182868	up	0.223232	0.252751	0.179174	-0.225398	0.82167	1	no	OK	1.19765	8.4437	2.81767	-3.96487	7.34351e-05	0.00387997	yes	NOTEST	0.383305	3.75197	3.29108	-4.4909	7.09234e-06	1	no	#N/A
TCONS_00013296	XLOC_008602	13102.m02911	LOC_Os02g26810.1	cytochrome P450, putative, expressed	1.95318	9.9792	2.3531	0.000593861	0.0211971	up	0.213747	0.263056	0.299464	-0.383361	0.701452	1	no	OK	1.25894	8.78289	2.80248	-3.97376	7.07482e-05	0.00376414	yes	OK	0.471881	3.8449	3.02645	-4.2091	2.56391e-05	0.00162824	yes	#N/A
TCONS_00017779	XLOC_011397	13102.m02970	LOC_Os02g27340.1	riboflavin biosynthesis protein ribD, putative, expressed	7.43455	5.54426	-0.423252	0.535009	1	no	10.7097	2.02528	-2.40273	3.94732	7.90319e-05	0.00380773	yes	OK	6.95591	6.13408	-0.181392	0.265831	0.790369	1	no	OK	10.3637	8.34417	-0.312697	0.527463	0.597872	1	no	#N/A
TCONS_00017785	XLOC_011398	13102.m02972	LOC_Os02g27360.1	aspartic proteinase-like protein 2 precursor, putative, expressed	6.01762	12.4802	1.05237	0.10443	0.648829	no	2.5643	2.26576	-0.178566	0.277558	0.781352	1	no	OK	5.84505	12.6379	1.11247	-1.65875	0.0971654	0.52916	no	OK	2.5327	11.6878	2.20626	-3.36712	0.000759588	0.0212664	yes	#N/A
TCONS_00017852	XLOC_011439	13102.m03071	LOC_Os02g28170.1	transferase family protein, putative, expressed	1.1144	6.35903	2.51254	0.00170288	0.0469933	up	5.99726	15.9134	1.40787	-2.43849	0.0147487	0.126977	no	OK	1.1789	4.41595	1.90529	-2.49158	0.0127175	0.159217	no	OK	5.69198	14.384	1.33746	-2.20969	0.0271268	0.285958	no	#N/A
TCONS_00017887	XLOC_011469	13102.m03157	LOC_Os02g29000.1	Cupin domain containing protein	0.158166	5.49167	5.11773	2.61853e-07	3.60716e-05	up	0	0	0	0	1	1	no	NOTEST	0.03744	0.481952	3.68624	-2.30386	0.0212305	1	no	NOTEST	0	0.0842207	1.79769e+308	1.79769e+308	0.158655	1	no	#N/A
TCONS_00013540	XLOC_008768	13102.m03280	LOC_Os02g30100.1	cytochrome P450, putative, expressed	1.14447	12.0781	3.39965	0.00124522	0.0368398	up	0.863059	11.2832	3.70857	-4.23911	2.24412e-05	0.00131046	yes	OK	1.54207	6.63979	2.10627	-2.77261	0.00556086	0.0931942	no	OK	2.67716	10.8888	2.02407	-2.97865	0.00289523	0.0565738	no	#N/A
TCONS_00013590	XLOC_008796	13102.m03342	LOC_Os02g30620.1	dnaJ domain containing protein, expressed	0	0	0	1	1	no	7.53988	0	-1e+300	-1e+300	0.000132776	0.00552242	yes	NOTEST	0	0	0	0	1	1	no	NOTEST	0	0	0	0	1	1	no	#N/A
TCONS_00013604	XLOC_008800	13102.m03357	LOC_Os02g30714.1	dehydrogenase/reductase, putative, expressed	2.40438	10.8365	2.17216	0.00213117	0.0532772	no	0.759062	1.0787	0.507009	-0.337848	0.735478	1	no	OK	0.63964	6.54104	3.35419	-3.96038	7.48307e-05	0.00394588	yes	OK	0.954907	5.22126	2.45097	-3.16398	0.00155627	0.0354223	yes	#N/A
TCONS_00018000	XLOC_011553	13102.m03369	LOC_Os02g30810.1	OsSAUR10 - Auxin-responsive SAUR gene family member, expressed	18.2307	5.52865	-1.72137	0.00889481	0.139702	no	3.1857	0.271747	-3.55127	4.92413	8.47359e-07	1	no	OK	25.646	6.33673	-2.01692	3.08886	0.00200923	0.0480286	yes	OK	8.62606	16.5347	0.938721	-1.57601	0.115024	0.664431	no	#N/A
TCONS_00018007	XLOC_011560	13102.m03380	LOC_Os02g30910.1	nodulin MtN3 family protein, putative, expressed	2.40421	28.2471	3.55447	1.16114e-07	1.78553e-05	up	3.26868	47.6582	3.86595	-6.70484	2.01634e-11	7.60983e-09	yes	OK	2.81219	20.9772	2.89906	-4.30004	1.70769e-05	0.00118731	yes	OK	4.01763	39.641	3.30258	-5.54793	2.89067e-08	5.19075e-06	yes	#N/A
TCONS_00013628	XLOC_008817	13102.m03396	LOC_Os02g31070.4	expressed protein	5.77137	5.56741	-0.0519097	0.948894	1	no	8.90533	2.48775	-1.83983	2.92195	0.00347848	0.0492986	yes	OK	4.39363	3.48868	-0.332733	0.411753	0.68052	1	no	OK	4.49072	3.87202	-0.213859	0.310608	0.756099	1	no	#N/A
TCONS_00013638	XLOC_008826	13102.m03425	LOC_Os02g31290.2	AML1, putative, expressed	4.92467	7.12714	0.533297	0.412509	1	no	11.1204	1.2429	-3.16142	5.26124	1.4309e-07	1.84568e-05	yes	OK	5.96989	11.2416	0.913071	-1.4331	0.15183	0.659772	no	OK	9.98934	5.36565	-0.896636	1.53531	0.124708	0.691606	no	#N/A
TCONS_00013655	XLOC_008839	13102.m03458	LOC_Os02g32009.1	expressed protein	30.6404	0	-1.79769e+308	0.00054272	0.0197992	down	4.89315	0	-1.79769e+308	0	1	1	no	NOTEST	0	0	0	0	1	1	no	NOTEST	0	0	0	0	1	1	no	#N/A
TCONS_00018069	XLOC_011608	13102.m03473	LOC_Os02g32140.1	AP2 domain containing protein, expressed	0.872511	5.32314	2.60903	0.000503862	0.0187951	up	0.558079	1.72917	1.63154	-2.40694	0.0160868	1	no	OK	0.805317	3.2854	2.02844	-2.64058	0.0082764	0.120499	no	NOTEST	0.416916	3.42801	3.03954	-4.04082	5.32641e-05	1	no	#N/A
TCONS_00013690	XLOC_008856	13102.m03493	LOC_Os02g32320.1	expressed protein	0	0	0	1	1	no	0.127324	0	-1e+300	-1e+300	0.0416323	1	no	NOTEST	0.38946	0.539471	0.470069	-0.493424	0.621713	1	no	OK	0.276107	8.17205	4.8874	-5.21521	1.83613e-07	2.58423e-05	yes	#N/A
TCONS_00013709	XLOC_008868	13102.m03515	LOC_Os02g32520.1	ERD1 protein, chloroplast precursor, putative, expressed	11.3916	78.7583	2.78946	1	1	no	9.10409	16.5404	0.86141	-1.46877	0.141895	0.445513	no	OK	10.317	122.913	3.57454	-5.84441	5.08358e-09	1.39557e-06	yes	OK	11.7979	46.2681	1.97149	-3.69851	0.000216871	0.0083967	yes	#N/A
TCONS_00018101	XLOC_011624	13102.m03525	LOC_Os02g32580.1	expressed protein	10.8589	44.8448	2.04607	0.00111612	0.0339315	up	7.09302	28.2128	1.99188	-3.48698	0.000488502	0.0123519	yes	OK	7.37034	31.2391	2.08355	-3.19352	0.0014055	0.0379971	yes	OK	8.03232	24.64	1.61712	-2.69179	0.00710692	0.111325	no	#N/A
TCONS_00018125	XLOC_011638	13102.m03552	LOC_Os02g32770.1	cytochrome P450, putative, expressed	0.899377	6.45673	2.84381	0.000113633	0.0056707	up	0.0688114	0.0252178	-1.44821	0.869334	0.384665	1	no	OK	0.76177	3.66283	2.26553	-2.98231	0.00286087	0.0606545	no	OK	0.733003	5.31718	2.85877	-4.06932	4.71511e-05	0.00260519	yes	#N/A
TCONS_00018126	XLOC_011639	13102.m03553	LOC_Os02g32780.1	pentatricopeptide, putative, expressed	2.11204	1.33517	-0.661612	0.354118	1	no	5.09301	1.21779	-2.06426	3.47538	0.000510125	0.012694	yes	OK	2.12863	1.41547	-0.588642	0.828716	0.407265	0.938945	no	NOTEST	2.45142	1.70634	-0.522719	0.802649	0.422178	1	no	#N/A
TCONS_00018141	XLOC_011650	13102.m03573	LOC_Os02g33010.1	expressed protein	18.2841	19.7818	0.113577	0.852434	1	no	28.9437	8.95842	-1.69193	2.94923	0.00318568	0.046708	yes	OK	21.0138	25.7675	0.29421	-0.477293	0.633154	1	no	OK	24.6205	28.5325	0.212746	-0.39649	0.691744	1	no	#N/A
TCONS_00013770	XLOC_008908	13102.m03618	LOC_Os02g33380.1	pectinesterase inhibitor domain containing protein, putative, expressed	2.41021	3.03334	0.331748	0.671547	1	no	7.112	43.0679	2.59829	-4.48521	7.28433e-06	0.000475592	yes	OK	4.06141	9.60132	1.24125	-1.71814	0.0857717	0.495305	no	OK	12.0338	38.5555	1.67984	-2.80011	0.0051086	0.0866548	no	#N/A
TCONS_00013773	XLOC_008909	13102.m03622	LOC_Os02g33420.1	ATPase, AAA family protein, expressed	2.48802	7.11375	1.51561	0.0220787	0.249472	no	1.47014	5.4638	1.89395	-3.20934	0.00133041	0.0244899	yes	OK	2.30646	4.51489	0.969008	-1.43076	0.1525	0.660311	no	NOTEST	2.542	3.14446	0.306846	-0.482895	0.62917	1	no	#N/A
TCONS_00018189	XLOC_011684	13102.m03644	LOC_Os02g33590.1	U-box domain-containing protein, putative, expressed	0.54539	15.2436	4.80477	9.17717e-11	4.49494e-08	up	0.427902	0.248879	-0.781838	0.979232	0.327465	1	no	OK	0.240312	8.97762	5.22335	-6.56794	5.10174e-11	3.02829e-08	yes	OK	0.590949	11.3406	4.26231	-6.11754	9.50311e-10	3.04538e-07	yes	#N/A
TCONS_00018250	XLOC_011733	13102.m03749	LOC_Os02g34600.1	CAMK_CAMK_like.13 - CAMK includes calcium/calmodulin depedent protein kinases, expressed	8.71	29.5384	1.76185	0.00457662	0.0901318	no	11.2423	13.8834	0.304429	-0.542967	0.587153	0.833473	no	OK	6.40952	26.5865	2.05241	-3.20608	0.00134556	0.0367497	yes	OK	9.70944	21.9923	1.17954	-2.05232	0.0401385	0.373419	no	#N/A
TCONS_00018300	XLOC_011763	13102.m03819	LOC_Os02g35180.1	OsRR2 type-A response regulator, expressed	12.2011	1.36733	-3.15758	1.82567e-05	0.00125096	down	11.4689	3.43632	-1.73879	2.88442	0.0039213	0.0537119	no	OK	9.37777	2.08706	-2.16777	3.00265	0.0026764	0.0583069	no	OK	11.7449	3.81413	-1.62261	2.52218	0.0116629	0.160043	no	#N/A
TCONS_00013984	XLOC_009037	13102.m03921	LOC_Os02g36030.1	cytochrome P450, putative, expressed	1.40222	13.0023	3.21298	4.65923e-06	0.000405369	up	0.249137	0.29881	0.262286	-0.334956	0.737658	1	no	OK	0.243357	6.52637	4.74513	-5.96716	2.41415e-09	7.5631e-07	yes	NOTEST	0.434274	2.6625	2.6161	-3.50449	0.000457484	1	no	#N/A
TCONS_00013986	XLOC_009039	13102.m03925	LOC_Os02g36070.1	cytochrome P450, putative, expressed	1.7148	14.4844	3.07839	7.62968e-06	0.00060238	up	0.448062	0.879661	0.973248	-1.40284	0.160664	1	no	OK	0.524503	6.94177	3.72628	-4.94777	7.5069e-07	9.34119e-05	yes	OK	0.814962	5.48519	2.75074	-3.97663	6.98995e-05	0.00356377	yes	#N/A
TCONS_00013989	XLOC_009042	13102.m03929	LOC_Os02g36110.1	cytochrome P450, putative, expressed	3.34618	20.0371	2.58209	8.98279e-05	0.00468611	up	0.550889	0.54386	-0.0185245	0.0261999	0.979098	1	no	OK	1.01948	10.1406	3.31424	-4.60038	4.21717e-06	0.000379389	yes	OK	1.24893	10.9436	3.13133	-4.7434	2.10163e-06	0.000207474	yes	#N/A
TCONS_00013998	XLOC_009049	13102.m03943	LOC_Os02g36210.1	ent-kaurene synthase, chloroplast precursor, putative, expressed	7.0368	27.9117	1.98788	0.00109557	0.0335268	up	3.36549	3.35215	-0.00573342	0.00983707	0.992151	1	no	OK	2.07051	8.01674	1.95303	-2.8727	0.00406982	0.0751561	no	OK	2.26583	6.91192	1.60905	-2.56261	0.010389	0.147313	no	#N/A
TCONS_00018393	XLOC_011819	13102.m03950	LOC_Os02g36280.1	cytochrome P450, putative, expressed	2.24662	13.6253	2.60046	0.000110413	0.00556248	up	0.878545	0.734912	-0.257545	0.385316	0.700004	1	no	OK	0.550336	6.53195	3.56913	-4.78784	1.68586e-06	0.000180292	yes	NOTEST	0.45339	3.10542	2.77597	-3.81891	0.000134044	1	no	#N/A
TCONS_00014017	XLOC_009062	13102.m03991	LOC_Os02g36570.1	ABC1 family domain containing protein, putative, expressed	0	0	0	1	1	no	0.864882	10.2442	3.56617	-5.39669	6.78828e-08	9.8818e-06	yes	NOTEST	0.413258	0.464949	0.17003	-0.15903	0.873645	1	no	NOTEST	0	1.47205	1e+300	1e+300	0.390144	1	no	#N/A
TCONS_00018436	XLOC_011847	13102.m04008	LOC_Os02g36740.1	zinc finger, C3HC4 type, putative, expressed	2.07369	1.6137	-0.361827	0.666281	1	no	6.75692	1.07248	-2.65542	3.60537	0.00031171	0.00943929	yes	OK	3.53571	9.88739	1.48359	-1.95649	0.0504073	0.366548	no	OK	12.1299	10.9733	-0.144569	0.23801	0.811873	1	no	#N/A
TCONS_00018432	XLOC_011847	13102.m04010	LOC_Os02g36740.5	zinc finger, C3HC4 type, putative, expressed	7.95987	7.89473	-0.0118543	0.988172	1	no	1.53548	3.97083	1.37075	-0.685815	0.49283	0.773856	no	OK	7.48753	1.1143	-2.74835	3.46606	0.000528144	0.0185785	yes	NOTEST	0	1.89443	1e+300	1e+300	0.48085	1	no	#N/A
TCONS_00014039	XLOC_009073	13102.m04024	LOC_Os02g36840.1	cytokinin-O-glucosyltransferase 2, putative, expressed	1.7486	5.35913	1.6158	0.0206207	0.239209	no	0.697115	1.2057	0.790397	-1.21063	0.226038	1	no	OK	1.7729	6.66485	1.91046	-2.76239	0.00573806	0.0954993	no	OK	0.85383	5.31437	2.63788	-3.90355	9.47927e-05	0.00445718	yes	#N/A
TCONS_00018479	XLOC_011873	13102.m04079	LOC_Os02g37250.1	hypothetical protein	33.1411	23.3327	-0.506267	0.461515	1	no	1.10909	0	-1e+300	-1e+300	0.00630273	1	no	OK	19.3003	13.3423	-0.532618	0.721395	0.470667	0.96879	no	OK	2.16081	27.6046	3.67526	-4.83248	1.34843e-06	0.000142577	yes	#N/A
TCONS_00014097	XLOC_009102	13102.m04103	LOC_Os02g37480.1	glycine-rich cell wall structural protein precursor, putative, expressed	0.494681	8.5321	4.10833	5.79118e-07	6.93081e-05	up	0.392244	1.00641	1.3594	-1.70779	0.0876761	1	no	OK	0.670617	2.75422	2.03808	-2.38314	0.0171655	0.190063	no	NOTEST	0.179102	2.44241	3.76945	-3.79714	0.000146374	1	no	#N/A
TCONS_00014134	XLOC_009124	13102.m04153	LOC_Os02g37880.2	cyclin G-associated kinase, putative, expressed	4.29398	3.76889	-0.188176	0.885776	1	no	8.42403	1.34162	-2.65053	1.15906	0.246433	0.577674	no	OK	5.50824	6.32408	0.199265	-0.202084	0.839851	1	no	OK	7.46015	0	-1e+300	-1e+300	0.000297845	0.01066	yes	#N/A
TCONS_00018555	XLOC_011926	13102.m04194	LOC_Os02g38140.1	glycosyl transferase family 17 protein, putative, expressed	5.08605	3.98716	-0.351184	0.707154	1	no	7.16333	0	-1e+300	-1e+300	0.001268	0.0234499	yes	OK	3.89762	3.47176	-0.166923	0.162832	0.870651	1	no	OK	3.44266	1.07183	-1.68345	1.11692	0.264029	0.936122	no	#N/A
TCONS_00018557	XLOC_011927	13102.m04196	LOC_Os02g38160.2	glycosyl transferase family 17 protein, putative, expressed	2.22306	1.01975	-1.12433	0.129903	1	no	6.19849	1.70712	-1.86036	3.09795	0.00194867	0.0325464	yes	NOTEST	0.785504	0.388911	-1.01418	0.104448	0.916813	1	no	LOWDATA	0.274454	0.480253	0.807229	0	1	1	no	#N/A
TCONS_00014166	XLOC_009141	13102.m04202	LOC_Os02g38210.1	elongation factor Tu, putative, expressed	2.01463	1.41248	-0.512283	0.524758	1	no	13.0751	0	-1e+300	-1e+300	0.000142084	0.00577285	yes	OK	11.3409	7.35431	-0.624876	0.924075	0.355447	0.90248	no	OK	8.05206	5.52001	-0.544687	0.876846	0.38057	1	no	#N/A
TCONS_00014227	XLOC_009185	13102.m04289	LOC_Os02g38920.1	glyceraldehyde-3-phosphate dehydrogenase, putative, expressed	9.85113	7.50963	-0.391547	0.564923	1	no	24.8303	26.4187	0.0894564	-0.161741	0.87151	0.973439	no	OK	9.67454	0	-1e+300	-1e+300	0.0013426	0.0367442	yes	OK	7.06021	37.323	2.40228	-4.05699	4.97099e-05	0.00272489	yes	LOC_Os02g38920.1
TCONS_00014247	XLOC_009197	13102.m04325	LOC_Os02g39140.1	helix-loop-helix DNA-binding domain containing protein, expressed	8.28002	9.24902	0.159665	0.810579	1	no	6.85539	1.2537	-2.45105	3.79838	0.000145645	0.0058661	yes	OK	7.041	7.74491	0.137469	-0.203726	0.838568	1	no	OK	8.03757	6.66472	-0.270217	0.431857	0.665846	1	no	#N/A
TCONS_00014278	XLOC_009220	13102.m04384	LOC_Os02g39570.1	ACT domain containing protein, expressed	2.21742	3.50025	0.658574	0.374569	1	no	6.67686	1.61759	-2.04533	3.16762	0.00153695	0.0272137	yes	OK	3.53137	4.34728	0.299885	-0.41966	0.674734	1	no	NOTEST	2.49511	2.65156	0.0877428	-0.124879	0.90062	1	no	#N/A
TCONS_00014296	XLOC_009232	13102.m04417	LOC_Os02g39790.1	CPuORF9 - conserved peptide uORF-containing transcript, expressed	61.4454	203.462	1.72738	0.00189107	0.0493749	up	77.8869	95.1889	0.289412	-0.511545	0.608969	0.847442	no	OK	38.898	165.94	2.0929	-3.44972	0.000561174	0.0193569	yes	OK	43.4894	134.66	1.63059	-3.21333	0.00131207	0.0313063	yes	#N/A
TCONS_00018683	XLOC_012012	13102.m12418	LOC_Os02g39840.3	eukaryotic initiation factor iso-4F subunit p82-34, putative, expressed	6.30148	6.33547	0.00776138	0.99051	1	no	9.35235	2.88047	-1.69902	2.95697	0.00310677	0.0461487	yes	OK	6.38045	6.32236	-0.0131943	0.017425	0.986098	1	no	OK	6.85414	6.15367	-0.155529	0.217451	0.827857	1	no	#N/A
TCONS_00018695	XLOC_012018	13102.m04435	LOC_Os02g39930.1	OsTIL-1 Temperature-induced lipocalin-1, expressed	19.5996	31.3495	0.677622	0.641353	1	no	38.8581	46.8114	0.268643	-0.554877	0.578979	0.828968	no	LOWDATA	35.6443	123.76	1.7958	0	1	1	no	OK	43.5042	109.606	1.3331	-3.08597	0.00202887	0.0425165	yes	#N/A
TCONS_00018708	XLOC_012027	13102.m04463	LOC_Os02g40090.3	transporter-related, putative, expressed	0	0	0	1	1	no	1.37265	7.23059	2.39715	-3.00435	0.0026615	0.0413325	yes	NOTEST	0.563696	0	-1e+300	-1e+300	0.00797347	1	no	NOTEST	0	0	0	0	1	1	no	#N/A
TCONS_00018720	XLOC_012034	13102.m04491	LOC_Os02g40330.3	retrotransposon protein, putative, Ty3-gypsy subclass, expressed	0	5.43889	1.79769e+308	0.00097058	0.0307435	up	0.0195293	0.133581	2.774	-1.49694	0.134409	1	no	NOTEST	0	1.51526	1.79769e+308	1.79769e+308	0.00449485	1	no	NOTEST	0.0698025	1.15784	4.05201	-4.23875	2.24769e-05	1	no	#N/A
TCONS_00014353	XLOC_009274	13102.m04538	LOC_Os02g40710.1	ammonium transporter protein, putative, expressed	4.00086	0.416099	-3.26531	3.13282e-05	0.00195887	yes	0.175106	0.11001	-0.670587	0.705828	0.480295	1	no	OK	5.21076	0.959356	-2.44135	3.25511	0.0011335	0.0328087	yes	NOTEST	0.50249	3.69648	2.87898	-3.90335	9.48714e-05	1	no	#N/A
TCONS_00014354	XLOC_009275	13102.m04540	LOC_Os02g40730.1	ammonium transporter protein, putative, expressed	14.4067	3.25108	-2.14775	0.00115647	0.0349079	down	2.24864	1.46655	-0.616626	0.990674	0.321845	1	no	OK	10.0608	6.85286	-0.55397	0.852365	0.394011	0.928796	no	OK	2.3663	18.6225	2.97634	-4.84848	1.24411e-06	0.000134273	yes	LOC_Os02g40730.1
TCONS_00014365	XLOC_009281	13102.m04564	LOC_Os02g40890.2	GLTP domain containing protein, putative, expressed	4.60398	3.34489	-0.460922	0.554238	1	no	6.21669	1.8006	-1.78767	2.59488	0.00946232	0.0965175	no	OK	2.64963	28.5508	3.42967	-4.65645	3.21702e-06	0.000307047	yes	OK	13.6967	3.84768	-1.83176	2.70834	0.00676209	0.108163	no	#N/A
TCONS_00018785	XLOC_012071	13102.m04566	LOC_Os02g40900.1	RNA recognition motif containing protein, putative, expressed	0.60506	8.08332	3.7398	8.39981e-06	0.000647878	up	0.320742	3.19454	3.31612	-3.94899	7.84822e-05	1	no	OK	1.47305	10.3812	2.8171	-3.73725	0.000186047	0.00829858	yes	OK	0.4732	9.67329	4.35349	-5.34104	9.24156e-08	1.37501e-05	yes	#N/A
TCONS_00018797	XLOC_012079	13102.m04580	LOC_Os02g41510.1	MYB family transcription factor, putative, expressed	9.59961	41.5649	2.11432	0.00154752	0.0438695	up	1.95559	3.06548	0.648506	-0.975094	0.329513	1	no	OK	2.00483	20.0767	3.32398	-4.3583	1.31077e-05	0.000953672	yes	OK	2.21341	13.2228	2.57869	-3.72573	0.000194747	0.00775637	yes	#N/A
TCONS_00018818	XLOC_012096	13102.m04621	LOC_Os02g41840.1	DUF584 domain containing protein, putative, expressed	5.69631	27.8826	2.29127	0.000524843	0.0192266	up	3.74083	19.6865	2.39578	-4.064	4.82395e-05	0.00252082	yes	OK	2.2706	16.5096	2.86216	-4.04615	5.20658e-05	0.0029562	yes	OK	3.91322	19.4331	2.31209	-3.65269	0.000259505	0.00953349	yes	#N/A
TCONS_00014400	XLOC_009305	13102.m04625	LOC_Os02g41860.3	aquaporin protein, putative, expressed	34.8641	33.5848	-0.0539333	0.880545	1	no	28.0973	43.4859	0.630119	-1.72431	0.0846527	0.343055	no	OK	27.0076	13.4053	-1.01056	2.03584	0.0417668	0.328085	no	OK	16.8979	58.2254	1.7848	-4.39755	1.09481e-05	0.000811565	yes	#N/A
TCONS_00018885	XLOC_012140	13102.m12308	LOC_Os02g42585.1	AP2 domain containing protein, expressed	2.15224	19.0998	3.14965	1.88009e-06	0.000189796	up	1.71906	4.17678	1.28077	-2.13116	0.0330756	0.2057	no	OK	0.394598	9.64569	4.61143	-6.18642	6.15474e-10	2.56085e-07	yes	OK	1.03591	3.84331	1.89144	-2.79012	0.00526892	0.0886523	no	#N/A
TCONS_00018910	XLOC_012163	13102.m04770	LOC_Os02g43010.1	vacuolar-processing enzyme precursor, putative, expressed	8.51482	22.0665	1.37381	0.0269864	0.286976	no	8.58059	15.9696	0.896176	-1.6014	0.109288	0.394972	no	OK	5.76719	16.3309	1.50167	-2.32924	0.0198465	0.208396	no	OK	5.75776	24.0017	2.05956	-3.54706	0.000389556	0.0130326	yes	#N/A
TCONS_00014518	XLOC_009382	13102.m04811	LOC_Os02g43330.1	homeobox associated leucine zipper, putative, expressed	1.15607	47.7899	5.36941	8.88178e-16	4.69829e-12	up	2.09654	50.599	4.59303	-7.9555	1.77636e-15	1.57401e-12	yes	OK	0.308803	47.4817	7.26454	-9.8882	0	0	yes	OK	4.60324	57.5279	3.64354	-6.46789	9.93803e-11	4.40445e-08	yes	#N/A
TCONS_00014520	XLOC_009383	13102.m04814	LOC_Os02g43350.1	OsFtsH7 FtsH protease, homologue of AtFtsH7, expressed	0	2.58691	1e+300	0.00240537	1	no	0	11.9736	1e+300	1e+300	0.000142763	0.00577285	yes	OK	2.07397	1.84393	-0.169606	0.184366	0.853726	1	no	OK	1.37056	9.74981	2.83061	-4.03738	5.40518e-05	0.0029018	yes	#N/A
TCONS_00018942	XLOC_012185	13102.m04822	LOC_Os02g43410.1	transposon protein, putative, unclassified, expressed	5.96406	0.295311	-4.33599	9.02478e-09	2.02285e-06	down	1.05364	0.016548	-5.99257	3.96595	7.31033e-05	1	no	NOTEST	0.124969	0.0946286	-0.401225	0.422078	0.672968	1	no	NOTEST	0.0274857	1.58748	5.85192	-5.17774	2.24592e-07	1	no	#N/A
TCONS_00018973	XLOC_012205	13102.m04860	LOC_Os02g43750.1	transcription initiation factor, putative, expressed	7.10821	10.3641	0.544042	0.392872	1	no	1.79228	1.43935	-0.316379	0.483617	0.628658	1	no	OK	2.71527	11.4332	2.07406	-3.16307	0.00156116	0.040757	yes	OK	2.00393	8.0581	2.00761	-3.28284	0.00102768	0.026402	yes	#N/A
TCONS_00019008	XLOC_012225	13102.m04904	LOC_Os02g44080.1	aquaporin protein, putative, expressed	37.7855	4.14099	-3.18979	2.10064e-06	0.000205018	down	3.77147	0.357235	-3.40018	4.64255	3.44143e-06	0.000254117	yes	OK	29.8533	7.42626	-2.00718	3.03635	0.00239463	0.0544548	no	OK	19.1793	26.6056	0.472178	-0.815771	0.414631	1	no	#N/A
TCONS_00014570	XLOC_009414	13102.m04915	LOC_Os02g44108.1	expansin precursor, putative, expressed	10.9245	12.9619	0.246715	0.702766	1	no	23.0215	6.06084	-1.92539	3.36835	0.000756194	0.0163255	yes	OK	19.3072	9.84085	-0.972286	1.50381	0.132631	0.616542	no	OK	20.4206	15.0315	-0.442033	0.765689	0.443861	1	no	#N/A
TCONS_00014592	XLOC_009428	13102.m04947	LOC_Os02g44310.1	LTPL112 - Protease inhibitor/seed storage/LTP family protein precursor, expressed	78.8909	4.90817	-4.0066	2.5481e-09	7.24675e-07	down	7.23961	0.742579	-3.2853	4.76485	1.88996e-06	0.000161161	yes	OK	115.914	6.99237	-4.05113	6.10193	1.04797e-09	3.95989e-07	yes	OK	31.8217	40.991	0.365296	-0.638141	0.523382	1	no	#N/A
TCONS_00014593	XLOC_009429	13102.m04948	LOC_Os02g44320.1	LTPL113 - Protease inhibitor/seed storage/LTP family protein precursor, expressed	33.5083	11.0679	-1.59814	0.0135265	0.179961	no	144.297	44.6722	-1.6916	3.07899	0.00207701	0.0339722	yes	OK	63.5085	21.0407	-1.59377	2.53919	0.0111111	0.146546	no	OK	106.432	50.9766	-1.06202	1.9994	0.0455648	0.403716	no	#N/A
TCONS_00019056	XLOC_012252	13102.m04975	LOC_Os02g44540.5	expressed protein	0	0	0	1	1	no	0	7.03665	1e+300	1e+300	0.000534215	0.0128295	yes	NOTEST	0	0	0	0	1	1	no	NOTEST	0	0	0	0	1	1	no	#N/A
TCONS_00019093	XLOC_012270	13102.m05027	LOC_Os02g44870.1	dehydrin, putative, expressed	34.1972	178.433	2.38344	3.00821e-05	0.00189891	up	24.0344	65.4651	1.44563	-2.63046	0.00852698	0.0901815	no	OK	22.2734	164.835	2.88763	-4.75824	1.95293e-06	0.000202352	yes	OK	38.0761	138.35	1.86136	-3.60432	0.000312966	0.0110493	yes	#N/A
TCONS_00014667	XLOC_009478	13102.m05095	LOC_Os02g45450.1	dehydration-responsive element-binding protein, putative, expressed	10.092	2.66699	-1.91992	0.0066945	0.116031	no	5.00244	1.23398	-2.01931	3.16153	0.00156943	0.0275971	yes	OK	5.21547	1.33064	-1.97067	2.61598	0.00889717	0.126323	no	OK	3.74785	0.951254	-1.97816	2.71226	0.00668256	0.107158	no	#N/A
TCONS_00014681	XLOC_009488	13102.m05118	LOC_Os02g45620.1	DUF623 domain containing protein, expressed	6.77439	1.25565	-2.43166	0.0014367	0.0414841	down	8.95639	6.81586	-0.394022	0.665125	0.50597	0.782789	no	OK	3.71641	1.51211	-1.29735	1.6707	0.0947802	0.522095	no	OK	7.42106	3.303	-1.16785	1.72916	0.0837799	0.564404	no	#N/A
TCONS_00019179	XLOC_012326	13102.m05136	LOC_Os02g45780.1	zinc finger, C3HC4 type domain containing protein, expressed	7.55208	30.5243	2.01501	0.00171019	0.0471175	up	3.6488	10.7332	1.55658	-2.62515	0.00866108	0.0909737	no	OK	3.70497	24.1281	2.70318	-4.00635	6.16643e-05	0.00337178	yes	OK	7.2771	15.7894	1.11752	-1.83045	0.0671825	0.501401	no	#N/A
TCONS_00014733	XLOC_009522	13102.m05205	LOC_Os02g46370.1	hypothetical protein	12.743	19.3174	0.6002	0.364132	1	no	7.84692	17.579	1.16365	-1.98974	0.0466193	0.248458	no	OK	3.45946	19.734	2.51207	-3.56029	0.000370446	0.0141327	yes	OK	8.03652	18.0892	1.17049	-1.86106	0.0627356	0.483456	no	#N/A
TCONS_00019295	XLOC_012399	13102.m12438	LOC_Os02g47440.3	syntaxin, putative, expressed	5.48076	6.68481	0.286511	0.815597	1	no	6.22344	0	-1e+300	-1e+300	0.00217329	0.0352359	yes	OK	4.72164	7.68963	0.703626	-0.832438	0.405162	0.937746	no	OK	6.65459	4.86592	-0.451639	0.484593	0.627965	1	no	#N/A
TCONS_00014833	XLOC_009588	13102.m05374	LOC_Os02g47650.1	universal stress protein domain containing protein, putative, expressed	11.674	36.8829	1.65965	0.0100135	0.150482	no	8.17479	10.949	0.421552	-0.708078	0.478897	0.765544	no	OK	7.1972	37.3179	2.37436	-3.5284	0.000418086	0.0156365	yes	OK	9.74691	21.8964	1.16767	-1.89001	0.058756	0.46518	no	#N/A
TCONS_00014843	XLOC_009591	13102.m05385	LOC_Os02g47744.4	MYB family transcription factor, putative, expressed	0	0	0	1	1	no	0	5.12477	1e+300	1e+300	0.00127218	0.0235059	yes	OK	8.30665	3.39082	-1.29263	1.6583	0.0972576	0.529518	no	OK	2.90402	3.91296	0.430207	-0.547311	0.584165	1	no	#N/A
TCONS_00019342	XLOC_012425	13102.m05417	LOC_Os02g48000.1	TBC domain containing protein, expressed	1.48787	5.49911	1.88595	0.0656212	0.5041	no	1.20216	3.14045	1.38534	-1.1768	0.239277	1	no	OK	2.29643	8.64673	1.91276	-2.31862	0.0204159	0.212328	no	OK	3.20071	18.4088	2.52393	-3.90204	9.53854e-05	0.0044649	yes	#N/A
TCONS_00019372	XLOC_012443	13102.m05458	LOC_Os02g48320.2	DNA binding protein, putative, expressed	4.0286	5.59596	0.474107	0.483572	1	no	0.659051	0.643428	-0.034611	0.0508496	0.959445	1	no	OK	3.11411	4.50663	0.53323	-0.793361	0.427567	0.946565	no	OK	1.77198	7.45281	2.07242	-3.3024	0.000958619	0.025244	yes	#N/A
TCONS_00019377	XLOC_012446	13102.m05465	LOC_Os02g48360.1	pyrophosphate--fructose 6-phosphate 1-phosphotransferase subunit alpha, putative, expressed	16.2026	5.61899	-1.52784	0.0156633	0.199172	no	23.5536	6.39735	-1.8804	3.36491	0.000765696	0.0164312	yes	OK	17.0753	8.08725	-1.07819	1.70855	0.0875346	0.499343	no	OK	28.5493	13.5398	-1.07625	1.97171	0.0486426	0.419381	no	#N/A
TCONS_00014933	XLOC_009643	13102.m05521	LOC_Os02g48790.2	AML1, putative, expressed	9.24411	13.3492	0.530144	0.407516	1	no	9.28997	2.40343	-1.95058	3.28892	0.00100572	0.0198996	yes	OK	2.8517	7.02685	1.30105	-1.72859	0.083883	0.49166	no	OK	5.5335	5.76902	0.0601325	-0.0967467	0.922928	1	no	#N/A
TCONS_00019488	XLOC_012521	13102.m05640	LOC_Os02g49720.2	aldehyde dehydrogenase, putative, expressed	1.61338	20.5002	3.66748	1.90793e-06	0.000191147	up	1.98514	5.40425	1.44485	-1.94655	0.0515891	0.263044	no	OK	1.02401	6.57836	2.6835	-3.46405	0.000532109	0.0186602	yes	OK	3.6696	4.26861	0.218141	-0.328743	0.74235	1	no	#N/A
TCONS_00019534	XLOC_012552	13102.m05713	LOC_Os02g50350.1	dihydroorotate dihydrogenase protein, putative, expressed	15.9599	75.9724	2.25102	0.000189095	0.00849129	up	14.3164	18.7018	0.38551	-0.689542	0.490482	0.772636	no	OK	14.4674	74.3704	2.36192	-3.83891	0.00012358	0.00600512	yes	OK	18.7935	38.6325	1.03959	-1.88649	0.0592289	0.467552	no	#N/A
TCONS_00015085	XLOC_009736	13102.m05738	LOC_Os02g50560.1	DSHCT domain containing protein, expressed	7.0952	6.63659	-0.0964015	0.898576	1	no	13.4197	0.849558	-3.9815	6.24591	4.21346e-10	1.17631e-07	yes	OK	2.74663	0.465046	-2.56222	1.84981	0.0643415	0.423992	no	LOWDATA	5.75189	0.585081	-3.29733	0	1	1	no	#N/A
TCONS_00019565	XLOC_012570	13102.m05752	LOC_Os02g50690.1	GDSL-like lipase/acylhydrolase, putative, expressed	1.7203	10.8583	2.65807	0.000139437	0.00660857	up	2.36561	4.18608	0.823388	-1.36172	0.173286	0.489463	no	OK	1.34242	10.8924	3.02041	-4.26624	1.98797e-05	0.00136077	yes	OK	2.13937	9.80185	2.19587	-3.41579	0.000635976	0.0186081	yes	#N/A
TCONS_00015105	XLOC_009747	13102.m05773	LOC_Os02g50850.1	BAH domain containing protein, putative, expressed	1.87352	2.11603	0.175605	0.940734	1	no	5.24222	0	-1e+300	-1e+300	0.000600663	0.0139108	yes	OK	3.50437	8.38837	1.25923	-1.78955	0.0735262	0.459074	no	NOTEST	1.90644	0	-1e+300	-1e+300	0.160526	1	no	#N/A
TCONS_00015126	XLOC_009760	13102.m05807	LOC_Os02g51110.1	aquaporin protein, putative, expressed	36.522	6.4793	-2.49485	1	1	no	11.7982	3.81681	-1.62812	0	1	1	no	OK	50.4456	8.93367	-2.4974	4.76594	1.87974e-06	0.00019568	yes	LOWDATA	20.1628	34.1262	0.759185	0	1	1	no	#N/A
TCONS_00019649	XLOC_012621	13102.m12452	LOC_Os02g51750.2	annexin, putative, expressed	0	0	0	1	1	no	0	6.2212	1e+300	1e+300	0.000490361	0.012371	yes	NOTEST	0	0	0	0	1	1	no	NOTEST	0	0	0	0	1	1	no	#N/A
TCONS_00019665	XLOC_012631	13102.m05916	LOC_Os02g51970.1	phosphate-induced protein 1 conserved region domain containing protein, expressed	5.69895	7.27958	0.353159	0.603528	1	no	0.803515	2.58935	1.68819	-2.56582	0.0102933	1	no	OK	4.14097	5.03438	0.281848	-0.402228	0.687516	1	no	OK	2.02392	9.71079	2.26244	-3.43743	0.000587265	0.0174007	yes	#N/A
TCONS_00019723	XLOC_012660	13102.m06004	LOC_Os02g52670.1	AP2 domain containing protein, expressed	2.61957	12.2005	2.21953	0.0026538	0.0620055	no	1.0669	5.30125	2.31291	-3.45522	0.000549848	0.0130453	yes	OK	0.226079	7.97425	5.14045	-5.97467	2.30561e-09	7.39712e-07	yes	OK	1.382	7.25997	2.39321	-3.22673	0.00125212	0.0301718	yes	#N/A
TCONS_00019735	XLOC_012667	13102.m06015	LOC_Os02g52780.1	bZIP transcription factor, putative, expressed	7.2756	15.4572	1.08714	0.102628	0.643071	no	5.99589	11.6915	0.963416	-1.63959	0.10109	0.38046	no	OK	2.61223	16.6141	2.66906	-3.91395	9.07969e-05	0.00464968	yes	OK	6.70741	14.8939	1.1509	-1.86574	0.0620774	0.479816	no	#N/A
TCONS_00019743	XLOC_012674	13102.m06025	LOC_Os02g52860.1	phosphate carrier protein, mitochondrial precursor, putative, expressed	39.7097	187.094	2.2362	0.00012049	0.00593454	up	150.349	32.5055	-2.20956	3.92696	8.60257e-05	0.00402111	yes	OK	46.8146	40.6818	-0.202578	0.321966	0.747479	1	no	OK	51.496	42.2124	-0.286793	0.529991	0.596118	1	no	LOC_Os02g52860.1
TCONS_00019751	XLOC_012679	13102.m06034	LOC_Os02g52930.1	integral membrane protein DUF6 containing protein, expressed	14.3306	8.86424	-0.693033	0.280641	1	no	2.89884	0.378129	-2.93852	4.27549	1.90717e-05	1	no	OK	12.3103	14.75	0.260852	-0.408111	0.683192	1	no	OK	5.15906	26.1264	2.34033	-3.93749	8.23371e-05	0.00398288	yes	#N/A
TCONS_00015271	XLOC_009835	13102.m06037	LOC_Os02g52940.2	soluble inorganic pyrophosphatase, putative, expressed	32.4966	22.8901	-0.505568	0.201799	0.892559	no	64.6598	30.0244	-1.10673	3.45433	0.000551666	0.013058	yes	OK	32.9281	21.6531	-0.604745	1.4989	0.133899	0.619369	no	OK	52.5035	33.0697	-0.666905	2.06706	0.0387281	0.365736	no	#N/A
TCONS_00015325	XLOC_009867	13102.m06110	LOC_Os02g53490.1	cation efflux family protein, putative, expressed	7.94641	9.73995	0.29361	0.656733	1	no	8.629	0	-1e+300	-1e+300	0.000259845	0.00851388	yes	OK	8.44933	10.1788	0.268657	-0.398872	0.689988	1	no	OK	8.96652	12.0113	0.421773	-0.657554	0.510825	1	no	#N/A
TCONS_00019800	XLOC_012711	13102.m06112	LOC_Os02g53500.2	RFC5 - Putative clamp loader of PCNA, replication factor C subunit 5, expressed	5.56149	6.07246	0.12681	0.870327	1	no	6.13681	0	-1e+300	-1e+300	0.00125292	0.0232555	yes	OK	7.41112	7.35979	-0.0100263	0.0133919	0.989315	1	no	OK	8.81519	6.81877	-0.37048	0.559856	0.575577	1	no	#N/A
TCONS_00015390	XLOC_009898	13102.m06200	LOC_Os02g54140.1	hsp20/alpha crystallin family protein, putative, expressed	0.548694	8.84516	4.01081	4.06792e-07	5.16345e-05	up	0.563035	25.1758	5.48267	-8.06917	6.66134e-16	6.46467e-13	yes	OK	1.23756	10.6794	3.10927	-4.09586	4.20612e-05	0.0025057	yes	OK	1.19964	21.4977	4.1635	-5.98582	2.15298e-09	5.65163e-07	yes	#N/A
TCONS_00019868	XLOC_012754	13102.m06213	LOC_Os02g54254.1	saccharopine dehydrogenase, putative, expressed	2.60758	28.0846	3.429	1	1	no	1.05948	3.99602	1.91521	-1.15457	0.248268	0.579872	no	OK	1.65924	19.2891	3.53919	-5.17927	2.2276e-07	3.57342e-05	yes	LOWDATA	3.05102	12.5915	2.04508	0	1	1	no	#N/A
TCONS_00019891	XLOC_012771	13102.m06250	LOC_Os02g54570.1	SCP-like extracellular protein, expressed	8.35263	0.789979	-3.40234	5.58818e-05	0.00318538	down	0.205799	0	-1.79769e+308	-1.79769e+308	0.0786496	1	no	OK	8.49603	0.388283	-4.45161	4.82664	1.38855e-06	0.00015471	yes	OK	4.0413	4.97583	0.30012	-0.402705	0.687165	1	no	#N/A
TCONS_00015506	XLOC_009977	13102.m06362	LOC_Os02g55480.2	zinc finger, C3HC4 type domain containing protein, expressed	5.9556	4.53566	-0.392936	0.570825	1	no	6.01694	1.61414	-1.89826	2.98731	0.00281445	0.0429009	yes	OK	2.9054	1.76837	-0.716317	0.957083	0.338526	0.888838	no	OK	1.11785	4.01117	1.84329	-2.59809	0.00937427	0.136454	no	#N/A
TCONS_00015532	XLOC_009993	13102.m06414	LOC_Os02g55870.1	heparanase-like protein precursor, putative, expressed	10.8989	4.52475	-1.26827	0.0512963	0.432562	no	10.8957	2.98276	-1.86904	3.23459	0.00121818	0.0228897	yes	OK	9.33893	5.41221	-0.787037	1.20452	0.22839	0.77515	no	OK	11.163	6.07592	-0.877545	1.4831	0.138049	0.724503	no	#N/A
TCONS_00019997	XLOC_012828	13102.m06416	LOC_Os02g55890.1	inorganic H+ pyrophosphatase, putative, expressed	4.07617	10.201	1.32342	0.0420309	0.382677	no	1.20717	1.20251	-0.00557541	0.00813408	0.99351	1	no	OK	6.36912	7.01694	0.139749	-0.210396	0.833359	1	no	OK	1.26902	8.91383	2.81233	-4.32235	1.54373e-05	0.00108635	yes	#N/A
TCONS_00015605	XLOC_010036	13102.m06499	LOC_Os02g56560.1	CK1_CaseinKinase_1.6 - CK1 includes the casein kinase 1 kinases, expressed	3.74331	6.27892	0.746204	0.330354	1	no	0	7.7714	1e+300	1e+300	0.000759692	0.0163699	yes	NOTEST	0	0.24702	1e+300	1e+300	0.469107	1	no	NOTEST	0.931648	3.33699	1.84069	-1.42303	0.154727	1	no	#N/A
TCONS_00015638	XLOC_010058	13102.m06534	LOC_Os02g56850.1	glutathione reductase, putative, expressed	0	0	0	1	1	no	0	9.27725	1e+300	1e+300	0.000517058	0.0127637	yes	NOTEST	0	0	0	0	1	1	no	NOTEST	0	0	0	0	1	1	no	#N/A
TCONS_00015637	XLOC_010058	13102.m06532	LOC_Os02g56850.4	glutathione reductase, putative, expressed	15.3713	32.5673	1.08318	0.076643	0.550304	no	15.8859	4.736	-1.746	2.9221	0.00347675	0.0492986	yes	OK	20.75	49.3056	1.24864	-1.96448	0.0494741	0.362633	no	OK	21.453	37.51	0.806095	-1.46794	0.142121	0.733676	no	#N/A
TCONS_00015665	XLOC_010073	13102.m06571	LOC_Os02g57120.1	HEAT repeat family protein, putative, expressed	9.10108	8.34146	-0.125737	0.840653	1	no	21.148	6.29483	-1.74828	2.99456	0.00274843	0.0422103	yes	OK	2.80267	7.92217	1.49909	-2.10759	0.0350667	0.295503	no	OK	15.1048	10.9623	-0.462458	0.859563	0.39003	1	no	#N/A
TCONS_00015745	XLOC_010116	13102.m06685	LOC_Os02g57810.1	cytochrome P450, putative	0.199635	16.0291	6.32718	2.22045e-16	1.95762e-12	up	0.124375	0.489987	1.97805	-2.54613	0.0108925	1	no	OK	0.131613	10.3412	6.29596	-7.71486	1.22125e-14	4.06507e-11	yes	OK	0.302828	7.23072	4.57757	-6.24414	4.2614e-10	1.53043e-07	yes	#N/A
TCONS_00015746	XLOC_010117	13102.m06690	LOC_Os02g57840.2	remorin C-terminal domain containing protein, putative, expressed	4.72687	18.2902	1.95211	0.0058821	0.105119	no	1.70966	18.5298	3.43806	-5.53983	3.02766e-08	4.67453e-06	yes	OK	3.08052	14.6637	2.251	-3.1066	0.00189249	0.0462342	yes	OK	6.00356	26.6284	2.14908	-3.38035	0.000723936	0.0205164	yes	#N/A
TCONS_00025544	XLOC_016342	13103.m00093	LOC_Os03g01700.1	expressed protein	32.6045	6.91679	-2.2369	0.000415063	0.0162397	down	7.35213	0.437061	-4.07226	6.24905	4.1296e-10	1.17631e-07	yes	OK	26.0169	9.20654	-1.49872	2.33185	0.0197085	0.20752	no	OK	11.6037	29.8069	1.36106	-2.44599	0.0144454	0.184362	no	#N/A
TCONS_00025574	XLOC_016355	13103.m00150	LOC_Os03g02050.1	LTPL151 - Protease inhibitor/seed storage/LTP family protein precursor, expressed	0.737565	13.2858	4.17097	9.27832e-08	1.46073e-05	up	0.50788	22.5243	5.47085	-7.76599	7.99361e-15	6.26576e-12	yes	OK	0.275647	3.93862	3.8368	-4.36064	1.29681e-05	0.000946105	yes	OK	0.360723	10.9131	4.91903	-5.97652	2.27949e-09	5.79047e-07	yes	#N/A
TCONS_00020907	XLOC_013521	13103.m12834	LOC_Os03g02685.1	lysM domain containing protein, putative, expressed	45.3482	119.398	1.39666	0.020532	0.238389	no	37.6899	92.9052	1.30158	-2.34745	0.0189023	0.148469	no	OK	34.1532	134.184	1.97411	-3.17586	0.00149391	0.0396228	yes	OK	46.8951	120.091	1.35661	-2.46378	0.0137481	0.178092	no	#N/A
TCONS_00025684	XLOC_016410	13103.m00317	LOC_Os03g03370.1	fatty acid hydroxylase, putative, expressed	3.9537	19.0514	2.26862	1	1	no	2.84738	11.3438	1.99419	-1.10605	0.268704	0.599808	no	OK	3.3542	23.042	2.78023	-3.1906	0.00141976	0.0382896	yes	LOWDATA	2.57099	26.3902	3.35961	0	1	1	no	#N/A
TCONS_00021025	XLOC_013595	13103.m00415	LOC_Os03g04080.1	expressed protein	0.0474154	4.58612	6.59578	1.90546e-05	0.00130226	yes	0.137855	6.97313	5.66059	-5.09678	3.45479e-07	3.84747e-05	yes	NOTEST	0.168352	1.82039	3.4347	-3.54651	0.000390363	1	no	OK	0.440625	14.3151	5.02184	-6.11438	9.69351e-10	3.05933e-07	yes	#N/A
TCONS_00021047	XLOC_013612	13103.m00459	LOC_Os03g04490.1	cyclin-dependent kinase inhibitor, putative, expressed	0	0	0	1	1	no	0	5.28984	1e+300	1e+300	0.000311199	0.00943929	yes	LOWDATA	3.47486	2.61104	-0.412329	0	1	1	no	OK	7.9911	5.84425	-0.451377	0.658252	0.510376	1	no	#N/A
TCONS_00021074	XLOC_013630	13103.m00497	LOC_Os03g04770.1	beta-amylase, putative, expressed	17.799	73.3888	2.04377	0.000548512	0.0199554	up	20.8797	51.9434	1.31484	-2.36487	0.0180366	0.144039	no	OK	8.9235	42.8917	2.26502	-3.57245	0.000353663	0.0136802	yes	OK	10.9295	44.4611	2.02431	-3.59718	0.000321692	0.0112809	yes	#N/A
TCONS_00025816	XLOC_016481	13103.m00498	LOC_Os03g04780.1	RNA recognition motif containing protein, putative	0.160736	18.9351	6.88023	7.81558e-06	0.000615221	up	0.46732	0.51422	0.137975	-0.0956368	0.923809	1	no	OK	0	12.6443	1.79769e+308	1.79769e+308	0.00480621	0.0843668	no	NOTEST	0.640577	3.59699	2.48935	-2.42377	0.0153604	1	no	#N/A
TCONS_00021083	XLOC_013638	13103.m00508	LOC_Os03g04890.1	zinc finger family protein, putative, expressed	1.15832	7.794	2.75032	6.79975e-05	0.00372353	up	0.193228	0.288302	0.577276	-0.777033	0.437139	1	no	OK	0.424662	4.92855	3.53678	-4.76926	1.84908e-06	0.000193855	yes	NOTEST	0.151219	1.84989	3.61273	-4.65818	3.19018e-06	1	no	#N/A
TCONS_00021139	XLOC_013663	13103.m00594	LOC_Os03g05500.1	DUF260 domain containing protein, putative, expressed	5.92354	3.32388	-0.833592	0.261472	0.984158	no	0.481061	0.0528947	-3.18503	2.04979	0.0403849	1	no	OK	5.94485	5.17231	-0.200831	0.277291	0.781557	1	no	OK	1.62534	13.3729	3.04049	-4.37301	1.22548e-05	0.000895673	yes	#N/A
TCONS_00025872	XLOC_016510	13103.m12859	LOC_Os03g05520.2	nicotiana lesion-inducing like, putative, expressed	3.26859	2.51393	-0.378725	0.643421	1	no	6.29149	0	-1e+300	-1e+300	0.000696665	0.0154831	yes	OK	2.0647	7.34849	1.83152	-0.485714	0.62717	1	no	OK	23.2493	0	-1e+300	-1e+300	0.000304886	0.0108375	yes	#N/A
TCONS_00025875	XLOC_016511	13103.m00597	LOC_Os03g05530.1	nodulin, putative, expressed	24.9834	6.4395	-1.95595	0.00210913	0.053027	no	9.88111	2.9787	-1.72999	2.93916	0.00329101	0.0476563	yes	OK	22.1443	10.1239	-1.12917	1.74514	0.0809611	0.482415	no	OK	12.9181	16.9754	0.394048	-0.688076	0.491405	1	no	#N/A
TCONS_00021174	XLOC_013678	13103.m00644	LOC_Os03g05910.3	expressed protein	0.374968	0.309078	-0.278795	1	1	no	0.5361	0.206231	-1.37824	0	1	1	no	LOWDATA	1.08676	0.264473	-2.03884	0	1	1	no	OK	0.763056	6.42111	3.07296	-3.86426	0.000111428	0.00499149	yes	#N/A
TCONS_00021288	XLOC_013740	13103.m00797	LOC_Os03g07170.1	lactose permease-related, putative, expressed	1.11959	10.8856	3.28138	2.87315e-06	0.000270434	up	0.200342	25.2939	6.98018	-10.4336	0	0	yes	OK	1.08773	6.88871	2.66292	-3.80651	0.000140941	0.00665446	yes	OK	0.568528	40.3792	6.15024	-9.43724	0	0	yes	#N/A
TCONS_00021289	XLOC_013741	13103.m00801	LOC_Os03g07190.1	expressed protein	7.72892	31.3308	2.01924	0.00416555	0.0851426	no	8.81077	15.5965	0.823878	-1.3891	0.164801	0.47708	no	OK	4.87904	35.6668	2.86991	-3.86473	0.000111213	0.00552516	yes	OK	7.06962	26.4814	1.90528	-2.86369	0.00418738	0.0743166	no	#N/A
TCONS_00025999	XLOC_016587	13103.m00802	LOC_Os03g07200.2	expressed protein	5.14454	19.5912	1.92909	0.00854113	0.136498	no	3.47766	5.4147	0.638763	-0.975334	0.329395	0.654868	no	OK	4.00143	19.2884	2.26915	-3.22089	0.00127793	0.0355961	yes	OK	6.95192	11.7301	0.754727	-1.14892	0.25059	0.919462	no	#N/A
TCONS_00021359	XLOC_013789	13103.m00944	LOC_Os03g08270.3	ataxin-2 C-terminal region family protein, expressed	3.41818	4.49728	0.395825	0.546674	1	no	7.88476	1.15366	-2.77285	3.23695	0.00120814	0.0227559	yes	NOTEST	1.23059	1.44543	0.232155	-0.307056	0.758801	1	no	NOTEST	1.04438	1.58149	0.598633	-0.83262	0.405059	1	no	#N/A
TCONS_00021367	XLOC_013794	13103.m00959	LOC_Os03g08360.3	3-ketoacyl-CoA synthase 10, putative, expressed	2.66814	2.03587	-0.390194	0.614182	1	no	6.39611	0	-1e+300	-1e+300	0.000396054	0.0108635	yes	OK	15.8936	6.31759	-1.331	1.92766	0.0538973	0.381102	no	OK	10.6467	2.84302	-1.90491	2.87677	0.00401773	0.0722419	no	#N/A
TCONS_00021390	XLOC_013806	13103.m00990	LOC_Os03g08580.2	expressed protein	1.23011	8.93074	2.85999	0.000223555	0.00980565	up	2.94821	1.20464	-1.29124	1.89838	0.0576456	1	no	OK	1.91964	7.69517	2.00312	-2.67806	0.00740507	0.111527	no	OK	4.09353	5.06194	0.306343	-0.446416	0.655296	1	no	#N/A
TCONS_00021423	XLOC_013818	13103.m01026	LOC_Os03g08860.1	GRAM domain containing protein, expressed	13.8742	18.8657	0.443354	0.52521	1	no	12.4779	0	-1e+300	-1e+300	0.000285723	0.00894477	yes	OK	17.5207	29.3212	0.742884	-1.15268	0.249043	0.802042	no	OK	17.7907	24.731	0.475195	-0.790469	0.429254	1	no	#N/A
TCONS_00026135	XLOC_016677	13103.m01029	LOC_Os03g08880.1	purine permease, putative, expressed	2.96508	7.73471	1.38327	0.0470781	0.408788	no	0.0788473	0.0577922	-0.448187	0.34031	0.733623	1	no	OK	4.27456	7.28709	0.769566	-1.12227	0.261749	0.815524	no	OK	1.34387	9.78883	2.86474	-4.27515	1.91008e-05	0.0012876	yes	#N/A
TCONS_00026149	XLOC_016685	13103.m01047	LOC_Os03g09060.1	prenyltransferase, putative, expressed	5.49425	5.33651	-0.0420264	0.957457	1	no	11.8029	3.31216	-1.8333	3.09147	0.0019917	0.0329471	yes	OK	7.26908	1.8599	-1.96654	2.5836	0.00977759	0.133865	no	LOWDATA	11.6294	4.51468	-1.36508	0	1	1	no	#N/A
TCONS_00026163	XLOC_016694	13103.m01059	LOC_Os03g09170.1	ethylene-responsive transcription factor, putative, expressed	7.55301	25.5812	1.75996	0.00624906	0.109603	no	6.41752	15.5496	1.27679	-2.2206	0.0263781	0.180701	no	OK	5.37753	24.1516	2.1671	-3.28384	0.00102402	0.0304338	yes	OK	6.41518	15.6722	1.28865	-2.10666	0.0351472	0.342379	no	#N/A
TCONS_00026182	XLOC_016706	13103.m01102	LOC_Os03g09930.1	sulfate transporter, putative, expressed	6.81565	1.02905	-2.72753	0.343295	1	no	8.70254	0.53909	-4.01284	6.24189	4.32327e-10	1.19065e-07	yes	OK	3.86311	1.08861	-1.82728	0.775814	0.437859	0.952593	no	OK	4.22655	0.900612	-2.2305	0.107293	0.914557	1	no	#N/A
TCONS_00026213	XLOC_016726	13103.m01139	LOC_Os03g10210.1	homeobox domain containing protein, expressed	4.76813	28.3268	2.57067	5.30113e-06	0.000450834	up	0.976695	3.46402	1.82647	-1.99908	0.0456	1	no	OK	4.12404	20.7397	2.33027	-3.93621	8.27769e-05	0.00427183	yes	OK	2.58913	17.4809	2.75524	-4.59969	4.23129e-06	0.000365717	yes	#N/A
TCONS_00026364	XLOC_016810	13103.m01345	LOC_Os03g11900.1	transporter family protein, putative, expressed	16.0431	56.8154	1.82433	0.00226173	0.0556989	no	13.5828	19.5776	0.527422	-0.868112	0.385333	0.700293	no	OK	14.4115	65.8486	2.19193	-3.47925	0.000502825	0.017853	yes	OK	12.9292	35.3569	1.45136	-2.6903	0.00713883	0.111722	no	#N/A
TCONS_00026371	XLOC_016814	13103.m01351	LOC_Os03g11960.2	copper/zinc superoxide dismutase, putative, expressed	6.56047	3.09291	-1.08483	0.560023	1	no	12.2412	0	-1e+300	-1e+300	0.000759873	0.0163699	yes	OK	2.18266	0.63692	-1.7769	1.01573	0.309759	0.865945	no	NOTEST	0.903879	0.538168	-0.748073	0.127874	0.898248	1	no	#N/A
TCONS_00026397	XLOC_016832	13103.m01432	LOC_Os03g12510.1	non-symbiotic hemoglobin 2, putative, expressed	11.7227	54.3898	2.21403	0.000621949	0.0219333	up	3.40252	2.57807	-0.40031	0.61106	0.54116	1	no	OK	13.0448	32.7601	1.32847	-2.01679	0.0437171	0.336816	no	OK	5.74426	32.7685	2.51212	-3.96403	7.3696e-05	0.00371057	yes	#N/A
TCONS_00021762	XLOC_014015	13103.m01480	LOC_Os03g12890.2	aminotransferase domain containing protein, putative, expressed	14.162	47.5205	1.74653	0.00208774	0.0526394	no	9.80133	8.18548	-0.259911	0.458174	0.646828	0.866968	no	OK	10.9269	37.2775	1.77042	-3.457	0.000546218	0.0190632	yes	NOTEST	0	0	0	0	1	1	no	#N/A
TCONS_00026441	XLOC_016852	13103.m01496	LOC_Os03g12940.3	OsFBO13 - F-box and other domain containing protein, expressed	7.66796	10.1433	0.403613	0.565188	1	no	0	11.8616	1e+300	1e+300	0.000161443	0.00631519	yes	OK	7.52076	11.0017	0.548778	-0.840473	0.400643	0.934602	no	OK	10.2417	15.371	0.585752	-0.994615	0.319924	0.993553	no	#N/A
TCONS_00021770	XLOC_014021	13103.m01510	LOC_Os03g13050.1	E2F-related protein, putative, expressed	3.60101	20.3996	2.50207	0.000179713	0.00813908	up	0.881643	0.212039	-2.05586	2.61933	0.00881037	1	no	OK	2.47597	12.6623	2.35448	-3.39557	0.000684867	0.022571	yes	OK	1.05657	5.81181	2.4596	-3.5269	0.000420456	0.0138445	yes	#N/A
TCONS_00021780	XLOC_014026	13103.m01522	LOC_Os03g13140.1	non-symbiotic hemoglobin 2, putative, expressed	10.6294	30.1555	1.50436	0.0209353	0.241798	no	0.848251	0.554566	-0.613132	0.807027	0.419651	1	no	OK	12.8329	17.4731	0.445291	-0.672209	0.501451	0.985048	no	OK	3.60072	17.6076	2.28984	-3.50632	0.000454356	0.0146732	yes	#N/A
TCONS_00021789	XLOC_014035	13103.m01542	LOC_Os03g13300.1	glutamate decarboxylase, putative, expressed	13.7974	29.7898	1.11042	0.0691405	0.519811	no	5.30979	12.966	1.28801	-2.21548	0.0267275	0.181785	no	OK	12.7645	32.1295	1.33177	-2.10071	0.0356661	0.299324	no	OK	7.62814	35.1094	2.20245	-3.77441	0.000160385	0.00666831	yes	#N/A
TCONS_00026531	XLOC_016908	13103.m01621	LOC_Os03g13950.1	actin-depolymerizing factor, putative, expressed	53.7737	109.501	1.02598	1	1	no	48.9073	83.2925	0.768137	-1.81378	0.0697119	0.310271	no	OK	43.8714	127.658	1.54093	-3.07794	0.00208435	0.049381	yes	OK	54.8441	143.081	1.38343	-5.98248	2.1977e-09	5.65163e-07	yes	#N/A
TCONS_00021839	XLOC_014068	13103.m01643	LOC_Os03g14050.1	thaumatin-like protein 1 precursor, putative, expressed	9.61329	51.8784	2.43203	0.000420938	0.0163968	up	9.75813	35.1413	1.84849	-1.91512	0.0554774	0.274458	no	OK	6.66276	23.2071	1.80037	-2.72555	0.00641947	0.102362	no	OK	10.5271	23.3991	1.15235	-2.02629	0.0427352	0.387033	no	#N/A
TCONS_00026547	XLOC_016917	13103.m01657	LOC_Os03g14150.1	expressed protein	7.18849	7.86215	0.129234	0.848635	1	no	0.708987	0.305024	-1.21683	1.58978	0.111885	1	no	OK	4.48659	6.78323	0.596352	-0.857201	0.391334	0.92686	no	OK	1.63249	10.8376	2.7309	-4.07432	4.61498e-05	0.00255665	yes	#N/A
TCONS_00026584	XLOC_016943	13103.m01716	LOC_Os03g14669.2	core histone H2A/H2B/H3/H4, putative, expressed	13.307	7.72478	-0.78462	0.22941	0.942036	no	20.1124	3.62711	-2.47119	4.17278	3.00902e-05	0.00168936	yes	OK	3.69206	1.73095	-1.09287	1.46395	0.143208	0.641571	no	NOTEST	2.41161	1.6706	-0.529628	0.744241	0.456731	1	no	#N/A
TCONS_00026630	XLOC_016969	13103.m01773	LOC_Os03g15110.2	expressed protein	4.1961	4.14953	-0.0160995	0.98588	1	no	6.63329	1.09764	-2.59532	3.35612	0.000790456	0.0166765	yes	OK	1.63033	2.8607	0.811201	-0.405059	0.685434	1	no	NOTEST	1.84264	2.60083	0.497195	-0.338264	0.735164	1	no	#N/A
TCONS_00021935	XLOC_014133	13103.m01799	LOC_Os03g15370.1	ubiquitin fusion protein, putative, expressed	1.51162	8.71199	2.5269	0.000922579	0.0294346	up	1.77676	0.227127	-2.96768	3.26531	0.00109346	1	no	OK	2.08548	12.4927	2.58263	-3.72349	0.000196485	0.00866259	yes	OK	0	0	0	0	1	1	no	#N/A
TCONS_00021966	XLOC_014151	13103.m01839	LOC_Os03g15690.1	phosphate carrier protein, mitochondrial precursor, putative, expressed	4.77786	3.55478	-0.426605	0.549097	1	no	11.643	0	-1e+300	-1e+300	0.000162333	0.00633784	yes	OK	5.39056	3.21209	-0.746924	1.0496	0.2939	0.851217	no	OK	6.89929	2.95564	-1.22298	1.85153	0.0640928	0.488055	no	#N/A
TCONS_00021995	XLOC_014163	13103.m01886	LOC_Os03g15960.2	hsp20/alpha crystallin family protein, putative, expressed	12.3951	44.8859	1.85649	0.00345488	0.0744839	no	6.7647	37.659	2.4769	-4.30051	1.70404e-05	0.00102142	yes	OK	9.04844	42.9882	2.2482	-3.45167	0.000557134	0.0192674	yes	OK	9.8569	42.382	2.10425	-3.54388	0.000394288	0.0131409	yes	#N/A
TCONS_00026706	XLOC_017005	13103.m30167	LOC_Os03g16020.1	hsp20/alpha crystallin family protein, putative	3.63582	23.7094	2.70511	0.000387626	0.015302	up	5.27442	19.5225	1.88806	-2.96594	0.00301758	0.0452098	yes	OK	4.48596	21.3365	2.24984	-2.96712	0.003006	0.0627325	no	OK	5.03787	28.5414	2.50217	-3.59238	0.000327669	0.0113993	yes	#N/A
TCONS_00022002	XLOC_014168	13103.m01894	LOC_Os03g16030.1	hsp20/alpha crystallin family protein, putative, expressed	0.877975	4.68743	2.41655	0.00222374	0.0550709	no	0.801828	3.59122	2.16311	-3.1741	0.00150302	1	no	OK	1.06535	4.34774	2.02894	-2.57336	0.0100717	0.136418	no	OK	0.853089	5.24157	2.61923	-3.51122	0.000446054	0.0144499	yes	#N/A
TCONS_00026733	XLOC_017015	13103.m01923	LOC_Os03g16170.1	protein phosphatase 2C, putative, expressed	11.8492	55.8721	2.23734	0.000370095	0.0147244	up	16.5263	73.2445	2.14796	-3.72373	0.0001963	0.00726049	yes	OK	4.26454	39.9026	3.22602	-4.87533	1.08629e-06	0.000126318	yes	OK	11.301	54.2978	2.26445	-4.04734	5.18023e-05	0.00279545	yes	#N/A
TCONS_00022044	XLOC_014194	13103.m01979	LOC_Os03g16670.1	haloacid dehalogenase-like hydrolase family protein, putative, expressed	75.0504	121.198	0.69144	0.230978	0.944662	no	65.1465	81.1601	0.317083	-0.561069	0.574751	0.826285	no	OK	88.817	139.282	0.649098	-1.09126	0.275159	0.829194	no	OK	85.1212	243.293	1.51511	-3.02549	0.00248228	0.049765	yes	#N/A
TCONS_00022057	XLOC_014200	13103.m01989	LOC_Os03g16730.1	expressed protein	0	0	0	1	1	no	1.78242	0.263353	-2.75877	0.661057	0.508576	1	no	OK	1.00846	7.60953	2.91566	-3.84255	0.000121763	0.00593851	yes	NOTEST	3.03439	2.35073	-0.3683	0.102039	0.918726	1	no	#N/A
TCONS_00022067	XLOC_014207	13103.m02006	LOC_Os03g16860.2	DnaK family protein, putative, expressed	37.2782	69.1067	0.890492	0.0777124	0.552382	no	31.0918	19.3916	-0.681104	0.845372	0.397903	0.71028	no	OK	31.6388	88.3767	1.48197	-3.23165	0.00123077	0.0346818	yes	LOWDATA	22.7643	46.5196	1.03106	0	1	1	no	#N/A
TCONS_00026791	XLOC_017049	13103.m02019	LOC_Os03g16940.1	glyoxalase family protein, putative, expressed	0.141516	0.614193	2.11773	0.0266898	1	no	0.0514301	2.14891	5.38485	-3.54587	0.000391321	1	no	NOTEST	0.100485	0.323378	1.68624	-1.68703	0.0915969	1	no	OK	0	6.95075	1e+300	1e+300	0.00118634	0.0291879	yes	#N/A
TCONS_00026792	XLOC_017050	13103.m02020	LOC_Os03g16950.1	cysteine-rich repeat secretory protein 55 precursor, putative, expressed	9.3963	52.0203	2.46891	9.25429e-05	0.00477128	up	7.02115	1.90486	-1.88202	3.01502	0.00256963	0.040222	yes	OK	4.03501	42.092	3.3829	-5.0522	4.3676e-07	6.02616e-05	yes	OK	5.26207	16.3301	1.63383	-2.60334	0.00923214	0.134762	no	LOC_Os03g16950.1
TCONS_00026793	XLOC_017051	13103.m02021	LOC_Os03g16960.1	cysteine-rich repeat secretory protein 55 precursor, putative, expressed	4.9018	79.2287	4.01464	0.682709	1	no	1.21207	0.726846	-0.737755	1.06159	0.288422	1	no	OK	1.77942	65.3298	5.19826	-6.66227	2.69638e-11	2.05148e-08	yes	OK	2.66602	10.1871	1.93398	-0.573509	0.5663	1	no	#N/A
TCONS_00026801	XLOC_017058	13103.m02043	LOC_Os03g17100.1	Core histone H2A/H2B/H3/H4 domain containing protein, putative, expressed	101.769	32.8907	-1.62954	0.00709564	0.12104	no	148.261	81.2522	-0.867664	1.58585	0.112774	0.400059	no	OK	133.987	76.8832	-0.801349	1.32779	0.184248	0.71417	no	OK	375.256	126.335	-1.57062	3.14107	0.0016833	0.0373808	yes	#N/A
TCONS_00026847	XLOC_017084	13103.m02126	LOC_Os03g17790.1	OsRCI2-5 - Putative low temperature and salt responsive protein, expressed	10.4018	107.086	3.36386	5.86306e-07	6.98523e-05	up	6.52706	67.2389	3.36479	-5.5813	2.38724e-08	3.83086e-06	yes	OK	10.364	99.888	3.26873	-4.81817	1.44878e-06	0.000159135	yes	OK	8.14759	63.8436	2.9701	-4.61171	3.99367e-06	0.000348068	yes	#N/A
TCONS_00022157	XLOC_014255	13103.m02131	LOC_Os03g17840.1	expressed protein	9.12234	7.7061	-0.243403	0.699903	1	no	14.3848	4.57154	-1.6538	2.95161	0.00316127	0.0465209	yes	OK	5.9215	8.55936	0.531539	-0.813296	0.416048	0.942572	no	OK	11.9498	7.33089	-0.70493	1.22428	0.220846	0.877737	no	#N/A
TCONS_00022161	XLOC_014258	13103.m02135	LOC_Os03g17870.1	metallothionein, putative, expressed	78.7078	93.5612	0.249403	0.678408	1	no	26.0325	53.2514	1.03251	-1.72685	0.0841948	0.34222	no	OK	150.906	176.489	0.225923	-0.370374	0.711104	1	no	OK	55.7485	183.097	1.7156	-3.1922	0.00141193	0.0328977	yes	#N/A
TCONS_00026868	XLOC_017095	13103.m02163	LOC_Os03g18070.1	omega-3 fatty acid desaturase, chloroplast precursor, putative, expressed	28.0241	20.9545	-0.419406	0.539804	1	no	42.6695	9.81733	-2.1198	3.5821	0.000340848	0.00993775	yes	OK	35.4242	21.3534	-0.730268	1.1273	0.259616	0.813279	no	OK	33.0337	21.7696	-0.601621	1.06579	0.286517	0.958542	no	#N/A
TCONS_00026876	XLOC_017098	13103.m02170	LOC_Os03g18130.1	asparagine synthetase, putative, expressed	35.6497	108.797	1.60967	0.00418132	0.0853382	no	7.06628	40.3797	2.51461	-4.51227	6.4136e-06	0.000427154	yes	OK	15.5879	75.8116	2.28199	-3.6916	0.000222849	0.00955597	yes	OK	10.898	112.92	3.37315	-6.33674	2.34676e-10	9.2232e-08	yes	#N/A
TCONS_00026911	XLOC_017118	13103.m02230	LOC_Os03g18600.1	cyclase/dehydrase family protein, putative, expressed	16.1341	6.18294	-1.38375	0.0374694	0.355972	no	16.9021	5.08084	-1.73406	2.98622	0.00282446	0.0430214	yes	OK	13.3105	7.1243	-0.901744	1.35073	0.176783	0.701678	no	OK	15.202	10.5022	-0.533561	0.888504	0.37427	1	no	#N/A
TCONS_00022247	XLOC_014305	13103.m02237	LOC_Os03g18680.1	membrane associated DUF588 domain containing protein, putative, expressed	3.04103	7.26393	1.25619	0.105562	0.653458	no	2.66586	10.6122	1.99305	-2.93384	0.00334799	0.048048	yes	OK	4.79845	5.0108	0.0624711	-0.0789126	0.937102	1	no	OK	5.735	10.641	0.891762	-1.32393	0.185526	0.813592	no	#N/A
TCONS_00022260	XLOC_014316	13103.m02266	LOC_Os03g18940.1	exonuclease, putative, expressed	4.05904	2.08873	-0.958509	0.238414	0.953838	no	6.15866	1.08977	-2.4986	3.66126	0.00025098	0.00833059	yes	OK	4.89047	1.62523	-1.58933	2.03139	0.0422159	0.330175	no	OK	5.17611	0	-1e+300	-1e+300	0.000783007	0.0217467	yes	#N/A
TCONS_00026966	XLOC_017150	13103.m02304	LOC_Os03g19270.2	universal stress protein domain containing protein, putative, expressed	0	8.36909	1e+300	0.00192559	0.0500119	no	1.74899	7.78257	2.15372	-3.15264	0.00161799	0.0281089	yes	OK	0.941899	4.91903	2.38473	-2.90641	0.00365607	0.0710132	no	OK	0	10.6081	1e+300	1e+300	0.000744352	0.0209242	yes	#N/A
TCONS_00026967	XLOC_017150	13103.m02302	LOC_Os03g19270.3	universal stress protein domain containing protein, putative, expressed	3.83572	5.84394	0.607445	0.429862	1	no	2.54742	5.13345	1.0109	-1.49178	0.135756	0.435827	no	OK	0.274797	7.98965	4.86169	-5.05681	4.26337e-07	5.91298e-05	yes	OK	0	8.41035	1e+300	1e+300	0.00123061	0.029876	yes	#N/A
TCONS_00022283	XLOC_014331	13103.m02308	LOC_Os03g19290.1	mitochondrial import inner membrane translocase subunit Tim17, putative, expressed	1.39713	21.2958	3.93003	2.693e-07	3.69052e-05	up	0.488399	59.299	6.9238	-9.41344	0	0	yes	OK	1.91395	18.4331	3.26768	-4.40183	1.07342e-05	0.000805183	yes	OK	1.85609	71.9774	5.27721	-7.88177	3.33067e-15	5.33676e-12	yes	#N/A
TCONS_00026976	XLOC_017154	13103.m02316	LOC_Os03g19360.1	hypothetical protein	5.03693	4.85033	-0.0544628	0.950083	1	no	28.8863	3.18646	-3.18036	4.76688	1.87102e-06	0.000160892	yes	OK	3.3291	4.85908	0.54555	-0.650995	0.51505	0.990724	no	OK	3.89595	4.65837	0.257851	-0.328161	0.74279	1	no	#N/A
TCONS_00022296	XLOC_014341	13103.m02323	LOC_Os03g19420.2	nicotianamine synthase, putative, expressed	18.2492	0.560024	-5.0262	1.25826e-11	9.24437e-09	down	8.46775	0.353538	-4.58204	6.69823	2.1096e-11	7.81703e-09	yes	NOTEST	0.824525	0.185321	-2.15354	2.39139	0.0167845	1	no	OK	0.562748	10.6722	4.24523	-5.99214	2.07103e-09	5.60255e-07	yes	LOC_Os03g19420.2
TCONS_00026978	XLOC_017156	13103.m02325	LOC_Os03g19427.1	nicotianamine synthase, putative, expressed	23.2271	0.471177	-5.62339	4.90719e-14	9.27073e-11	down	11.5005	0.280292	-5.35862	7.61932	2.55351e-14	1.73469e-11	yes	NOTEST	1.30048	0.106855	-3.60532	3.83631	0.000124899	1	no	OK	0.905245	14.0202	3.95305	-5.78767	7.13704e-09	1.51699e-06	yes	LOC_Os03g19427.1
TCONS_00022316	XLOC_014352	13103.m02353	LOC_Os03g19650.1	PPR2, putative, expressed	2.88281	2.87973	-0.00154415	0.998275	1	no	5.69779	0.819908	-2.79687	4.23729	2.26237e-05	0.00131295	yes	OK	1.85622	1.76466	-0.0729765	0.0939411	0.925156	1	no	NOTEST	1.55994	2.33518	0.582046	-0.816444	0.414246	1	no	#N/A
TCONS_00027045	XLOC_017196	13103.m02430	LOC_Os03g20310.1	transcription factor HBP-1b, putative, expressed	8.5535	23.1004	1.43333	0.024067	0.265671	no	6.14686	3.35268	-0.874534	1.43197	0.152152	0.462012	no	OK	7.24364	16.5834	1.19495	-1.85228	0.063985	0.422165	no	OK	2.03283	8.92605	2.13453	-3.20211	0.00136424	0.0321098	yes	#N/A
TCONS_00027051	XLOC_017200	13103.m02440	LOC_Os03g20380.6	CAMK_KIN1/SNF1/Nim1_like.2 - CAMK includes calcium/calmodulin depedent protein kinases, expressed	5.0829	4.26235	-0.254003	0.711942	1	no	11.751	1.13933	-3.36652	5.27753	1.3094e-07	1.75563e-05	yes	NOTEST	0.762097	0.69505	-0.132857	0.155096	0.876746	1	no	NOTEST	0.778146	1.81899	1.22503	-1.58222	0.1136	1	no	#N/A
TCONS_00022390	XLOC_014398	13103.m02454	LOC_Os03g20450.1	expressed protein	4.66787	1.7564	-1.41014	0.051473	0.432881	no	10.2066	2.84345	-1.84378	3.18931	0.00142612	0.025812	yes	OK	3.44369	2.58337	-0.414698	0.551669	0.581175	1	no	OK	6.44004	3.77211	-0.771697	1.22299	0.221333	0.878363	no	#N/A
TCONS_00027077	XLOC_017216	13103.m02480	LOC_Os03g20680.1	late embryogenesis abundant protein 1, putative, expressed	0.861648	18.0597	4.38953	1.89052e-09	5.74741e-07	up	2.07743	33.5892	4.01512	-6.74795	1.49953e-11	5.99225e-09	yes	OK	0.387954	9.2197	4.57076	-5.81673	6.001e-09	1.61415e-06	yes	OK	2.12004	38.533	4.18393	-6.63871	3.1644e-11	1.56939e-08	yes	#N/A
TCONS_00027143	XLOC_017260	13103.m02570	LOC_Os03g21480.1	HAD superfamily phosphatase, putative, expressed	6.44154	0.943429	-2.77142	0.000301627	0.0126832	down	1.65898	0.202671	-3.03309	3.80873	0.000139682	1	no	OK	6.35629	1.64572	-1.94947	2.60437	0.00920429	0.128865	no	OK	3.33263	3.84801	0.207452	-0.301838	0.762776	1	no	#N/A
TCONS_00027162	XLOC_017267	13103.m02598	LOC_Os03g21650.1	expressed protein	0.090331	1.56818	4.11773	0.00885036	1	no	0.525254	5.77732	3.45931	-4.01031	6.06402e-05	0.00305903	yes	NOTEST	0.0641616	0.660744	3.36431	-2.08577	0.0369995	1	no	OK	0	3.89693	1e+300	1e+300	0.00468738	0.0809211	no	#N/A
TCONS_00022558	XLOC_014486	13103.m02665	LOC_Os03g22170.1	AP2 domain containing protein, expressed	1.02966	6.44484	2.64598	0.000504538	0.0187951	up	0.641489	0.313471	-1.03309	1.30412	0.192192	1	no	OK	0.365539	6.36358	4.12174	-5.099	3.41446e-07	4.91479e-05	yes	NOTEST	0.715913	2.89755	2.01698	-2.66719	0.00764885	1	no	#N/A
TCONS_00022559	XLOC_014487	13103.m02668	LOC_Os03g22200.1	nodulin MtN3 family protein, putative, expressed	6.60521	18.4703	1.48353	0.0375254	0.355994	no	8.32385	18.8772	1.18133	-2.22327	0.0261979	0.18033	no	OK	4.55505	12.1736	1.41822	-2.03221	0.0421321	0.330091	no	OK	9.07439	27.7501	1.61262	-3.11324	0.00185046	0.0399018	yes	#N/A
TCONS_00027226	XLOC_017304	13103.m02678	LOC_Os03g22270.3	auxin-repressed protein, putative, expressed	9.90494	7.86346	-0.332984	0.608041	1	no	14.8445	4.18168	-1.82778	3.17868	0.00147948	0.0265187	yes	OK	2.21383	2.27724	0.0407369	-0.00941593	0.992487	1	no	NOTEST	1.93448	2.30384	0.252091	-0.0391937	0.968736	1	no	#N/A
TCONS_00022623	XLOC_014520	13103.m02781	LOC_Os03g23010.3	expressed protein	0	0	0	1	1	no	7.21199	0	-1e+300	-1e+300	0.000442321	0.0116316	yes	NOTEST	0	0	0	0	1	1	no	NOTEST	0	0	0	0	1	1	no	#N/A
TCONS_00027349	XLOC_017375	13103.m02848	LOC_Os03g24100.1	expressed protein	2.39889	13.6103	2.50425	0.000576205	0.0206785	up	1.09872	1.41819	0.368226	-0.523642	0.600528	1	no	OK	0.53667	7.22375	3.75064	-4.62942	3.66685e-06	0.000342357	yes	OK	1.13416	7.40086	2.70606	-3.71564	0.00020269	0.00801144	yes	#N/A
TCONS_00027387	XLOC_017401	13103.m02911	LOC_Os03g24690.1	terpene synthase, putative, expressed	0.214114	6.9692	5.02454	2.90221e-09	7.91471e-07	up	0.0759508	0.269154	1.8253	-1.85848	0.0631005	1	no	OK	0.519543	4.81849	3.21327	-0.492182	0.622591	1	no	NOTEST	1.09802	1.88912	0.78281	-0.322405	0.747146	1	no	#N/A
TCONS_00022722	XLOC_014592	13103.m02950	LOC_Os03g25030.1	GDSL-like lipase/acylhydrolase, putative, expressed	8.12824	0.545414	-3.89752	2.71213e-07	3.69758e-05	down	0.690543	0.028119	-4.61812	3.0293	0.00245124	1	no	OK	4.33448	1.94563	-1.15562	1.58806	0.112272	0.566768	no	OK	0.607161	4.18675	2.78568	-3.8333	0.000126435	0.0055916	yes	#N/A
TCONS_00022723	XLOC_014590	13103.m02952	LOC_Os03g25040.1	GDSL-like lipase/acylhydrolase, putative, expressed	1.19843	4.43344	1.88729	0.575802	1	no	0	0	0	0	1	1	no	OK	0.407763	4.0124	3.29866	-3.68653	0.000227331	0.00971686	yes	OK	0.240855	5.12567	4.4115	-5.51995	3.39097e-08	5.83752e-06	yes	#N/A
TCONS_00022743	XLOC_014602	13103.m02974	LOC_Os03g25270.1	pyrrolidone-carboxylate peptidase, putative, expressed	18.3406	32.7724	0.837444	0.184484	0.859497	no	18.9144	22.992	0.281653	-0.501183	0.616242	0.852037	no	OK	15.1346	24.1278	0.672851	-1.03766	0.299427	0.85657	no	OK	8.69387	35.0404	2.01095	-3.23763	0.00120526	0.0293975	yes	#N/A
TCONS_00022742	XLOC_014602	13103.m02976	LOC_Os03g25270.2	pyrrolidone-carboxylate peptidase, putative, expressed	0.927091	0.30217	-1.61735	1	1	no	2.51627	1.21612	-1.04901	0.455741	0.648576	1	no	OK	1.45983	7.85724	2.42823	-0.38168	0.702699	1	no	OK	10.919	2.09648	-2.38079	3.47201	0.000516576	0.0160362	yes	#N/A
TCONS_00027420	XLOC_017421	13103.m02978	LOC_Os03g25280.1	peroxidase precursor, putative, expressed	5.91609	0.35351	-4.06482	3.56796e-07	4.7373e-05	down	0.110512	0.0729033	-0.60015	0.448576	0.653738	1	no	OK	4.38985	0.215394	-4.34912	5.06636	4.05487e-07	5.74347e-05	yes	NOTEST	1.04908	3.08823	1.55766	-2.13194	0.0330122	1	no	#N/A
TCONS_00022750	XLOC_014604	13103.m02984	LOC_Os03g25320.1	peroxidase precursor, putative	12.2803	0.589258	-4.3813	4.7734e-07	5.89961e-05	down	0.0755431	0	0	0	1	1	no	OK	4.04813	0.0562561	-6.1691	3.59907	0.000319358	0.0125801	yes	LOWDATA	0.504242	0.395337	-0.351031	0	1	1	no	#N/A
TCONS_00027436	XLOC_017434	13103.m03021	LOC_Os03g25610.1	heavy metal-associated domain containing protein, expressed	9.18825	23.0619	1.32765	0.074221	0.541089	no	0.804632	2.83241	1.81563	-2.18149	0.0291472	1	no	OK	2.98833	17.7154	2.56759	-3.2285	0.00124441	0.0348268	yes	OK	1.91122	14.152	2.88844	-3.68318	0.000230346	0.00877483	yes	#N/A
TCONS_00027479	XLOC_017464	13103.m03103	LOC_Os03g26490.1	expressed protein	0.472589	1.71621	1.86057	0.0289877	1	no	0.785142	10.8452	3.78796	-5.65099	1.59522e-08	2.66481e-06	yes	OK	0.790977	2.46836	1.64184	-1.98013	0.0476887	0.354216	no	OK	1.16505	9.81307	3.07431	-4.26421	2.00607e-05	0.00133931	yes	#N/A
TCONS_00022868	XLOC_014683	13103.m03144	LOC_Os03g26910.1	uncharacterized glycosyl hydrolase Rv2006/MT2062, putative, expressed	6.22835	16.5025	1.40576	0.0291676	0.301915	no	2.91107	10.2568	1.81696	-3.0971	0.00195421	0.0325464	yes	OK	3.63838	11.889	1.70826	-2.54404	0.0109579	0.145318	no	OK	3.78814	26.1652	2.78809	-4.64127	3.46266e-06	0.000309559	yes	#N/A
TCONS_00027524	XLOC_017495	13103.m03178	LOC_Os03g27190.1	ICE-like protease p20 domain containing protein, putative, expressed	1.30043	0	-1e+300	0.0145019	1	no	0.854554	0	-1e+300	-1e+300	0.00577412	1	no	NOTEST	1.025	0.84166	-0.28431	0.309661	0.756819	1	no	OK	0	7.58266	1e+300	1e+300	0.00114044	0.0282801	yes	#N/A
TCONS_00027617	XLOC_017552	13103.m03305	LOC_Os03g28330.1	sucrose synthase, putative, expressed	116.259	44.7421	-1.37764	0.0148922	0.193174	no	235.714	63.908	-1.88297	3.22433	0.00126268	0.0233939	yes	OK	177.846	72.9443	-1.28576	2.13557	0.0327148	0.283535	no	OK	266.281	96.442	-1.46522	3.11268	0.00185395	0.0399357	yes	#N/A
TCONS_00022986	XLOC_014749	13103.m12825	LOC_Os03g28420.1	3-oxoacyl-synthase, putative, expressed	15.9416	22.5204	0.498441	0.418023	1	no	32.0027	8.73094	-1.87398	3.24238	0.00118536	0.0224819	yes	OK	19.4663	24.9201	0.356331	-0.570782	0.568148	1	no	OK	32.5847	26.1342	-0.318256	0.582069	0.56052	1	no	#N/A
TCONS_00023002	XLOC_014761	13103.m03344	LOC_Os03g29150.3	NAD dependent epimerase/dehydratase family protein, putative, expressed	5.17937	1.62107	-1.67583	0.452448	1	no	10.1096	2.26236	-2.15983	3.02248	0.0025071	0.0393945	yes	OK	5.2065	3.23725	-0.685545	0.662732	0.507502	0.987747	no	OK	9.62821	3.52392	-1.45008	1.64834	0.0992821	0.619869	no	#N/A
TCONS_00023067	XLOC_014793	13103.m03430	LOC_Os03g29950.1	glucose-6-phosphate 1-dehydrogenase, chloroplast precursor, putative, expressed	3.44922	2.42746	-0.506819	0.570739	1	no	9.38665	2.21915	-2.0806	3.20711	0.00134076	0.0245505	yes	NOTEST	1.48559	1.7517	0.237715	-0.243549	0.80758	1	no	OK	9.02752	2.0843	-2.11477	0.801834	0.422649	1	no	#N/A
TCONS_00023077	XLOC_014795	13103.m03434	LOC_Os03g29980.1	ACT domain containing protein, expressed	8.22743	11.881	0.530139	0.400371	1	no	9.41399	2.27411	-2.04951	3.47963	0.000502105	0.0125403	yes	OK	5.38658	9.18544	0.769978	-1.14129	0.25375	0.806476	no	OK	5.56836	4.43026	-0.32986	0.528652	0.597047	1	no	#N/A
TCONS_00027728	XLOC_017640	13103.m03520	LOC_Os03g30790.1	erlin-2 precursor, putative, expressed	8.82033	10.2121	0.21137	0.74678	1	no	9.49683	1.96617	-2.27206	3.64015	0.00027248	0.00874512	yes	OK	10.202	13.7562	0.431229	-0.653997	0.513114	0.989757	no	OK	10.357	15.0262	0.536879	-0.906093	0.364887	1	no	#N/A
TCONS_00023169	XLOC_014860	13103.m03578	LOC_Os03g31300.1	chaperone protein clpB 1, putative, expressed	3.53586	2.67505	-0.402493	0.564337	1	no	0	9.30737	1e+300	1e+300	0.000123725	0.00525317	yes	OK	4.03659	0	-1e+300	-1e+300	0.0013255	0.0365012	yes	NOTEST	1.08584	3.08748	1.50761	-2.2281	0.0258742	1	no	#N/A
TCONS_00027814	XLOC_017698	13103.m03673	LOC_Os03g32220.1	ZOS3-11 - C2H2 zinc finger protein, expressed	0.695211	15.4217	4.47137	2.90267e-09	7.91471e-07	up	0.0748609	0.0823091	0.136841	-0.0948507	0.924433	1	no	OK	0.310796	10.8491	5.12547	-6.34359	2.24472e-10	1.0674e-07	yes	OK	0.37596	8.18395	4.44415	-5.73295	9.87e-09	2.01561e-06	yes	#N/A
TCONS_00023267	XLOC_014918	13103.m03690	LOC_Os03g32420.1	expressed protein	0.371868	5.01815	3.75429	2.47209e-06	0.000236899	up	0.28619	0.349619	0.288811	-0.353614	0.723628	1	no	OK	0.54359	4.3984	3.01639	-3.81146	0.000138147	0.00654574	yes	NOTEST	0.783953	2.37572	1.59953	-2.13409	0.0328354	1	no	#N/A
TCONS_00028006	XLOC_017852	13103.m04002	LOC_Os03g36650.1	cysteine-rich repeat secretory protein 55 precursor, putative, expressed	3.3948	5.08492	0.5829	0.43544	1	no	0.439752	0.10745	-2.03302	1.73393	0.08293	1	no	OK	3.96182	3.04151	-0.381373	0.502762	0.615132	1	no	OK	0.758504	6.33508	3.06213	-4.0456	5.21896e-05	0.00280907	yes	#N/A
TCONS_00028098	XLOC_017917	13103.m04117	LOC_Os03g37930.1	potassium transporter, putative, expressed	0.0875681	7.26326	6.37407	1.77636e-15	7.83048e-12	up	0.0141441	0.0155499	0.136705	-0.0670032	0.946579	1	no	NOTEST	0	1.21822	1.79769e+308	1.79769e+308	0.00337677	1	no	NOTEST	0.0129139	0.2797	4.43688	-2.85105	0.00435751	1	no	#N/A
TCONS_00023542	XLOC_015138	13103.m04202	LOC_Os03g38730.1	peroxisomal membrane protein, putative, expressed	155.47	105.931	-0.553519	0.00246823	0.0589721	no	253.976	139.486	-0.864576	5.62902	1.81237e-08	3.00294e-06	yes	OK	173.048	65.9353	-1.39205	6.61172	3.79872e-11	2.59374e-08	yes	OK	109.359	84.8359	-0.36633	1.75243	0.0796993	0.54997	no	#N/A
TCONS_00028152	XLOC_017954	13103.m04205	LOC_Os03g38740.1	Dicer, putative, expressed	6.9225	7.87171	0.185383	0.757771	1	no	7.02974	1.66553	-2.07749	3.65857	0.000253627	0.0083801	yes	OK	4.02467	6.89257	0.776172	-1.23831	0.215601	0.760624	no	OK	4.29452	5.3987	0.330117	-0.578887	0.562665	1	no	#N/A
TCONS_00028200	XLOC_017987	13103.m04302	LOC_Os03g39655.1	expressed protein	4.0481	4.81317	0.249744	0.735983	1	no	6.19764	1.66862	-1.89306	2.93441	0.00334177	0.0480352	yes	OK	1.91727	1.75511	-0.127489	0.158626	0.873964	1	no	NOTEST	2.41969	2.24801	-0.106174	0.144259	0.885296	1	no	#N/A
TCONS_00028222	XLOC_018000	13103.m04335	LOC_Os03g40010.1	DEK C terminal domain containing protein, expressed	0	0	0	1	1	no	25.4522	0	-1e+300	-1e+300	9.60937e-05	0.00440246	yes	NOTEST	0	0	0	0	1	1	no	LOWDATA	0	0	-1e+300	0	1	1	no	#N/A
TCONS_00028223	XLOC_018000	13103.m04337	LOC_Os03g40020.1	PPR repeat containing protein, expressed	0	0	0	1	1	no	5.14247	0	-1e+300	-1e+300	0.00225124	0.0361595	yes	NOTEST	0	0	0	0	1	1	no	LOWDATA	0	0	-1e+300	0	1	1	no	#N/A
TCONS_00023631	XLOC_015211	13103.m04385	LOC_Os03g40550.1	kinase, pfkB family, putative, expressed	6.61669	2.34215	-1.49828	0.0287007	0.298385	no	11.9931	2.61996	-2.19458	3.78692	0.000152525	0.0060907	yes	OK	5.68439	5.01573	-0.180546	0.271266	0.786186	1	no	OK	10.485	5.99508	-0.806476	1.35945	0.174003	0.791841	no	#N/A
TCONS_00023691	XLOC_015248	13103.m04465	LOC_Os03g41510.1	oxidoreductase, aldo/keto reductase family protein, putative, expressed	0	0	0	1	1	no	0	0	0	0	1	1	no	OK	0	2.39158	1e+300	1e+300	0.00450455	0.0807479	no	OK	8.30698	0	-1e+300	-1e+300	0.000667506	0.0192578	yes	#N/A
TCONS_00023744	XLOC_015289	13103.m04574	LOC_Os03g42520.1	expressed protein	0.0136167	5.97731	8.77798	7.46324e-09	1.80752e-06	up	0.0395888	2.72029	6.10252	-5.51418	3.50413e-08	1	no	OK	0.00966748	3.69605	8.57863	-5.62378	1.86824e-08	4.11152e-06	yes	OK	0.0180732	5.67593	8.29486	-5.4979	3.8434e-08	6.40465e-06	yes	#N/A
TCONS_00023847	XLOC_015348	13103.m04699	LOC_Os03g43720.2	transporter family protein, putative, expressed	4.58021	7.86823	0.780624	0.396306	1	no	12.8044	0	-1e+300	-1e+300	0.000422815	0.0112346	yes	OK	6.31394	12.1559	0.945044	-1.40078	0.16128	0.674	no	OK	5.54688	4.22102	-0.394083	0.36731	0.713388	1	no	#N/A
TCONS_00023849	XLOC_015348	13103.m04697	LOC_Os03g43720.4	transporter family protein, putative, expressed	4.49709	12.0743	1.42488	0.0326268	0.325395	no	1.78282	8.26416	2.21271	-3.32093	0.000897193	0.0184508	yes	NOTEST	0	0.908299	1e+300	1e+300	0.00831637	1	no	OK	1.25705	4.49459	1.83814	-2.57984	0.00988451	0.141801	no	#N/A
TCONS_00028458	XLOC_018174	13103.m04706	LOC_Os03g43770.1	OsFBX97 - F-box domain containing protein, expressed	1.13187	6.61334	2.54667	0.000583065	0.0208963	up	1.42229	0.582568	-1.28771	1.86239	0.0625477	1	no	OK	1.62087	6.22441	1.94117	-2.6677	0.00763714	0.113805	no	NOTEST	1.29866	3.58485	1.46489	-2.07899	0.0376186	1	no	#N/A
TCONS_00028468	XLOC_018181	13103.m04720	LOC_Os03g43880.1	PLA IIIA/PLP7, putative, expressed	7.34702	12.9066	0.812874	0.210596	0.908468	no	6.14852	20.2349	1.71853	-3.02823	0.00245991	0.0387127	yes	OK	2.40277	5.21318	1.11747	-1.57446	0.115381	0.575835	no	OK	7.95502	10.1372	0.349716	-0.578237	0.563104	1	no	#N/A
TCONS_00023902	XLOC_015378	13103.m04776	LOC_Os03g44380.1	9-cis-epoxycarotenoid dioxygenase 1, chloroplast precursor, putative, expressed	0.529096	5.56554	3.39492	1.58932e-05	0.00111501	up	1.52183	7.34908	2.27176	-3.7134	0.000204491	0.00745533	yes	OK	0.578564	5.81165	3.3284	-4.40433	1.06109e-05	0.000805183	yes	NOTEST	0.672141	3.18779	2.24572	-2.88383	0.00392867	1	no	#N/A
TCONS_00028621	XLOC_018286	13103.m04951	LOC_Os03g46070.1	thaumatin, putative, expressed	13.7474	123.985	3.17293	1	1	no	13.5129	17.5325	0.375696	-0.0252912	0.979823	1	no	OK	21.7757	167.192	2.94071	-1.175	0.239995	0.791728	no	OK	13.0389	64.8184	2.31358	-3.35469	0.000794546	0.021892	yes	#N/A
TCONS_00028650	XLOC_018303	13103.m04999	LOC_Os03g46440.1	BTBA4 - Bric-a-Brac,Tramtrack, Broad Complex BTB domain with Ankyrin repeat region, expressed	5.38165	4.28066	-0.330216	0.623368	1	no	7.82765	1.66306	-2.23474	3.70555	0.000210933	0.00756364	yes	OK	4.36177	4.94439	0.180877	-0.269841	0.787283	1	no	OK	8.18702	5.73898	-0.512542	0.878232	0.379818	1	no	#N/A
TCONS_00024073	XLOC_015502	13103.m12848	LOC_Os03g47034.1	expressed protein	10.9885	21.2093	0.9487	0.176808	0.845487	no	1.89835	10.1839	2.42347	-3.62165	0.000292736	0.00912225	yes	OK	12.1469	28.186	1.21439	-1.75986	0.0784318	0.475031	no	OK	5.75112	22.643	1.97715	-2.93325	0.00335432	0.0633459	no	#N/A
TCONS_00028725	XLOC_018354	13103.m05089	LOC_Os03g47280.1	VQ domain containing protein, putative, expressed	5.11241	21.6752	2.08397	0.00341195	0.0739694	no	0.990915	0.544826	-0.862966	1.05506	0.291398	1	no	OK	4.32193	20.9632	2.27811	-3.17205	0.00151369	0.0399486	yes	OK	3.55511	9.64436	1.43979	-2.0571	0.0396767	0.371217	no	#N/A
TCONS_00024145	XLOC_015554	13103.m05168	LOC_Os03g47930.1	expressed protein	9.43996	8.25416	-0.193658	0.758431	1	no	11.1337	3.35756	-1.72945	3.01196	0.00259567	0.0405363	yes	OK	6.60639	8.59495	0.379628	-0.594024	0.552496	1	no	OK	8.97819	6.59498	-0.445057	0.774759	0.438482	1	no	#N/A
TCONS_00028786	XLOC_018391	13103.m05188	LOC_Os03g48080.1	CHCH domain containing protein, expressed	11.7693	16.5781	0.494256	0.47727	1	no	24.2815	12.2799	-0.983567	1.66629	0.0956547	0.368724	no	OK	132.935	49.0225	-1.4392	2.33917	0.0193264	0.204793	no	OK	54.637	12.4682	-2.13163	3.50294	0.000460158	0.0147754	yes	#N/A
TCONS_00024176	XLOC_015571	13103.m05211	LOC_Os03g48310.1	plasma membrane ATPase, putative, expressed	1.73478	9.92346	2.51609	0.000127734	0.00618763	up	3.64021	5.46051	0.585015	-1.02986	0.303074	0.631958	no	OK	2.25437	11.4425	2.3436	-3.60044	0.000317676	0.0125507	yes	OK	3.49375	11.4674	1.71469	-2.94695	0.00320923	0.0611603	no	#N/A
TCONS_00024186	XLOC_015580	13103.m05231	LOC_Os03g48471.1	ATP synthase subunit alpha, putative	33.9333	29.8013	-0.187325	0.775719	1	no	575.019	60.8179	-3.24104	5.82481	5.71774e-09	1.16528e-06	yes	OK	62.6835	57.5566	-0.123102	0.194492	0.845791	1	no	OK	28.6569	33.9206	0.243279	-0.398947	0.689933	1	no	#N/A
TCONS_00028858	XLOC_018428	13103.m05269	LOC_Os03g48760.1	Cupin domain containing protein	3.36831	60.8816	4.17591	5.34701e-08	9.12407e-06	up	4.57056	24.8309	2.44169	-3.91473	9.05038e-05	0.004173	yes	OK	3.42248	36.6957	3.4225	-4.35047	1.35847e-05	0.000985683	yes	OK	4.03488	27.3151	2.7591	-3.99054	6.59231e-05	0.00341587	yes	#N/A
TCONS_00028859	XLOC_018429	13103.m05270	LOC_Os03g48770.1	Cupin domain containing protein, expressed	9.60944	160.427	4.06132	1.12152e-10	5.20406e-08	up	11.3007	53.0892	2.232	-3.92608	8.63398e-05	0.004025	yes	OK	14.8804	140.644	3.24057	-5.13697	2.79197e-07	4.26223e-05	yes	OK	10.5367	72.972	2.79193	-4.73544	2.18583e-06	0.00021376	yes	#N/A
TCONS_00028860	XLOC_018430	13103.m05271	LOC_Os03g48780.1	Cupin domain containing protein, expressed	11.9749	154.412	3.6887	1.53185e-09	4.81179e-07	up	16.0285	60.8873	1.9255	-3.45583	0.000548598	0.0130453	yes	OK	14.6543	142.169	3.27821	-5.26437	1.40668e-07	2.40119e-05	yes	OK	13.9175	81.6487	2.55253	-4.51899	6.21362e-06	0.000499729	yes	#N/A
TCONS_00028885	XLOC_018446	13103.m05324	LOC_Os03g49190.1	oleosin, putative, expressed	0.0610392	1.43812	4.5583	0.000103116	1	no	0.0826502	6.5532	6.30904	-5.12627	2.95537e-07	3.38373e-05	yes	NOTEST	0.127135	1.64455	3.69326	-2.65454	0.00794164	1	no	OK	0	7.88311	1e+300	1e+300	0.00627129	0.102135	no	#N/A
TCONS_00024245	XLOC_015613	13103.m05329	LOC_Os03g49220.2	adenylosuccinate synthetase, chloroplast precursor, putative, expressed	2.29422	2.63895	0.201962	0.92995	1	no	6.60504	0	-1e+300	-1e+300	0.00306404	0.0457138	yes	OK	4.02769	0	-1e+300	-1e+300	0.0581693	0.398269	no	NOTEST	1.48219	3.52493	1.24986	-0.741539	0.458367	1	no	#N/A
TCONS_00028895	XLOC_018454	13103.m05338	LOC_Os03g49310.1	THION39 - Plant thionin family protein precursor, expressed	0.999417	9.29479	3.21726	0.000560249	0.0202937	up	0.363211	0	-1.79769e+308	-1.79769e+308	0.158655	1	no	OK	2.13154	2.97251	0.479787	-0.5007	0.616583	1	no	NOTEST	0	0.799145	1.79769e+308	1.79769e+308	0.0786496	1	no	#N/A
TCONS_00024274	XLOC_015628	13103.m05377	LOC_Os03g49580.1	eukaryotic peptide chain release factor subunit 1-1, putative, expressed	6.81721	6.3366	-0.105474	0.879352	1	no	10.3628	2.15467	-2.26588	3.40112	0.00067111	0.0150796	yes	OK	10.3908	15.3721	0.565007	-0.868376	0.385189	0.922671	no	OK	14.5104	9.76884	-0.570824	0.948729	0.342758	1	no	#N/A
TCONS_00028924	XLOC_018471	13103.m05386	LOC_Os03g49620.4	BRASSINOSTEROID INSENSITIVE 1-associated receptor kinase 1 precursor, putative, expressed	0	17.8763	1.79769e+308	0.000490072	0.0183857	up	7.72689	5.50655	-0.488741	0.840501	0.400627	0.712708	no	OK	10.5996	14.8972	0.491036	-0.770671	0.440902	0.953557	no	OK	9.77835	10.7728	0.139731	-0.235614	0.813732	1	no	#N/A
TCONS_00024304	XLOC_015645	13103.m05428	LOC_Os03g49940.1	integral membrane protein, putative, expressed	4.38127	9.35338	1.09414	1	1	no	9.38325	0.692841	-3.75949	4.86398	1.15051e-06	0.000108052	yes	LOWDATA	1.62205	12.5622	2.9532	0	1	1	no	LOWDATA	4.93057	10.4045	1.07738	0	1	1	no	#N/A
TCONS_00028977	XLOC_018496	13103.m05456	LOC_Os03g50160.1	plastocyanin-like domain containing protein, putative, expressed	17.457	77.2821	2.14633	0.000652529	0.0226196	up	10.0432	21.6596	1.10879	-1.89994	0.0574404	0.280325	no	OK	16.6594	90.216	2.43705	-3.82349	0.000131574	0.0063016	yes	OK	15.2584	42.2375	1.46892	-2.45739	0.0139951	0.179908	no	#N/A
TCONS_00024323	XLOC_015660	13103.m05467	LOC_Os03g50290.1	14-3-3 protein, putative, expressed	70.9545	75.369	0.0870786	1	1	no	52.2945	46.3006	-0.175628	0.38568	0.699733	0.895977	no	OK	31.9067	85.5904	1.42359	-4.49599	6.92476e-06	0.000576249	yes	LOWDATA	73.0206	64.3812	-0.181665	0	1	1	no	#N/A
TCONS_00029006	XLOC_018512	13103.m05491	LOC_Os03g50490.1	glutamine synthetase, catalytic domain containing protein, expressed	0.533659	1.09662	1.03907	0.199466	1	no	0.22165	0.731065	1.72171	-2.28265	0.0224507	1	no	NOTEST	0.930982	1.65828	0.832863	-1.07356	0.283022	1	no	OK	0.303568	7.03759	4.53499	-6.10411	1.03372e-09	3.14623e-07	yes	#N/A
TCONS_00029028	XLOC_018522	13103.m05526	LOC_Os03g50810.1	receptor protein kinase TMK1 precursor, putative, expressed	11.8815	6.0386	-0.976435	0.153792	0.800892	no	18.4806	5.6451	-1.71094	2.95165	0.00316086	0.0465209	yes	OK	9.28223	12.9977	0.485708	-0.766865	0.443162	0.954654	no	OK	20.6198	14.2825	-0.529786	0.962555	0.335771	1	no	#N/A
TCONS_00024388	XLOC_015694	13103.m05532	LOC_Os03g50870.1	expressed protein	22.3126	91.5559	2.03679	0.000419107	0.0163495	up	33.0103	53.8652	0.706436	-1.29258	0.196157	0.518657	no	OK	21.2779	135.72	2.67321	-4.43709	9.11833e-06	0.000726982	yes	OK	26.5451	69.7505	1.39376	-2.66301	0.00774445	0.118407	no	#N/A
TCONS_00024392	XLOC_015697	13103.m05539	LOC_Os03g50960.2	LTPL118 - Protease inhibitor/seed storage/LTP family protein precursor, expressed	7.04018	30.9659	2.137	0.00168808	0.0467314	up	5.11713	15.4902	1.59795	-2.64452	0.00818066	0.0878408	no	OK	6.35188	34.0311	2.4216	-3.54363	0.000394652	0.0149278	yes	OK	9.62076	33.4059	1.79588	-2.90294	0.00369675	0.067857	no	#N/A
TCONS_00029109	XLOC_018560	13103.m05659	LOC_Os03g51950.2	expressed protein	1.16287	2.81794	1.27695	0.177957	1	no	0	6.16794	1e+300	1e+300	0.000765928	0.0164312	yes	NOTEST	0.958666	1.2456	0.377741	-0.316916	0.751308	1	no	NOTEST	0	3.68908	1e+300	1e+300	0.224001	1	no	#N/A
TCONS_00029130	XLOC_018567	13103.m05682	LOC_Os03g52170.1	4-hydroxy-3-methylbut-2-enyl diphosphate reductase, putative, expressed	0	0	0	1	1	no	0	54.3691	1e+300	1e+300	0.000115827	0.00500115	yes	NOTEST	0	0	0	0	1	1	no	NOTEST	0	0	0	0	1	1	no	#N/A
TCONS_00024504	XLOC_015766	13103.m30159	LOC_Os03g52355.1	hypothetical protein	7.39727	1.10565	-2.7421	0.0014064	0.0407423	down	0.21516	0	0	0	1	1	no	OK	13.6674	2.35528	-2.53677	2.36646	0.0179591	0.196158	no	OK	5.65709	11.8726	1.06951	-1.36204	0.173185	0.790283	no	#N/A
TCONS_00024505	XLOC_015767	13103.m05703	LOC_Os03g52360.1	PIII3 - Proteinase inhibitor II family protein precursor, putative, expressed	7.04139	9.1029	0.370466	0.618229	1	no	0.512234	0	-1e+300	-1e+300	0.00793067	1	no	OK	10.1962	14.532	0.511197	-0.712312	0.476272	0.971405	no	OK	2.21962	19.6051	3.14284	-4.37703	1.20305e-05	0.000882381	yes	#N/A
TCONS_00024507	XLOC_015768	13103.m05704	LOC_Os03g52370.1	PIII4 - Proteinase inhibitor II family protein precursor, expressed	0.895059	10.3621	3.53319	0.000177783	0.00807934	up	0	0.747447	1.79769e+308	1.79769e+308	0.0710503	1	no	NOTEST	0	1.13173	1.79769e+308	1.79769e+308	0.0283595	1	no	NOTEST	0	1.40821	1.79769e+308	1.79769e+308	0.0356459	1	no	#N/A
TCONS_00024506	XLOC_015768	13103.m05705	LOC_Os03g52370.2	PIII4 - Proteinase inhibitor II family protein precursor, expressed	82.428	361.887	2.13433	0.000443007	0.0170306	up	8.12427	11.8208	0.541015	-0.788387	0.43047	0.734141	no	OK	89.0617	369.127	2.05124	-3.32106	0.000896764	0.0276274	yes	OK	38.6944	217.756	2.49251	-4.34439	1.39661e-05	0.0009997	yes	#N/A
TCONS_00024508	XLOC_015769	13103.m05706	LOC_Os03g52380.1	PIII5 - Proteinase inhibitor II family protein precursor, expressed	4.42659	21.1405	2.25574	0.00204067	0.0519187	no	0.782623	4.87708	2.63963	-3.56933	0.000357893	0.0101979	yes	OK	6.5846	14.3274	1.12161	-1.54331	0.122756	0.592951	no	OK	1.11186	12.9963	3.54706	-4.64925	3.33138e-06	0.000301708	yes	#N/A
TCONS_00024536	XLOC_015786	13103.m05764	LOC_Os03g52840.2	serine hydroxymethyltransferase, mitochondrial precursor, putative, expressed	2.99294	3.51914	0.233655	0.745473	1	no	5.87506	0.573049	-3.35787	4.68732	2.76801e-06	0.000213682	yes	OK	1.77646	0.528721	-1.74842	1.90174	0.0572055	0.394133	no	NOTEST	0.805993	1.6883	1.06673	-1.25645	0.208954	1	no	#N/A
TCONS_00024544	XLOC_015792	13103.m05771	LOC_Os03g52910.1	uncharacterized UPF0114 domain containing protein, expressed	4.36006	22.9554	2.39641	0.000404573	0.0158762	up	6.28036	4.95182	-0.342888	0.445626	0.655868	0.872187	no	OK	3.56765	25.5339	2.83937	-4.0695	4.71143e-05	0.00272149	yes	OK	3.98573	13.4151	1.75095	-2.72775	0.00637684	0.103369	no	#N/A
TCONS_00024579	XLOC_015811	13103.m05818	LOC_Os03g53300.2	expressed protein	4.78204	3.6799	-0.377961	0.998097	1	no	18.6583	1.32284	-3.81811	5.46828	4.54436e-08	6.9115e-06	yes	OK	14.5143	8.65278	-0.746243	0.524219	0.600127	1	no	NOTEST	0.9166	1.52709	0.73642	-0.199824	0.841618	1	no	#N/A
TCONS_00024605	XLOC_015822	13103.m05846	LOC_Os03g53540.1	expressed protein	4.07737	8.08141	0.986967	0.173311	0.838537	no	1.31177	1.17524	-0.15855	0.225035	0.821952	1	no	OK	0.688195	5.04041	2.87265	-3.54994	0.000385324	0.0146165	yes	OK	1.55276	4.96456	1.67683	-2.30595	0.0211135	0.240456	no	#N/A
TCONS_00024646	XLOC_015838	13103.m05898	LOC_Os03g53890.1	N2, N2-dimethylguanosine tRNA methyltransferase, putative, expressed	4.41793	5.3165	0.267107	0.695232	1	no	0	0	0	0	1	1	no	NOTEST	0	0	0	0	1	1	no	OK	0	7.52106	1e+300	1e+300	0.000430415	0.0140876	yes	#N/A
TCONS_00024704	XLOC_015870	13103.m05980	LOC_Os03g55050.1	UDP-glucoronosyl and UDP-glucosyl transferase domain containing protein, expressed	0.629642	6.62466	3.39524	1.61983e-05	0.00113042	up	0.583474	0.589683	0.0152727	-0.0217624	0.982637	1	no	OK	0.354533	7.09131	4.32206	-5.13437	2.83092e-07	4.28321e-05	yes	NOTEST	0.491235	3.30436	2.74989	-3.81098	0.000138416	1	no	#N/A
TCONS_00029355	XLOC_018697	13103.m06059	LOC_Os03g55640.3	OsSigP2 - Putative Type I Signal Peptidase homologue	3.94089	4.52301	0.198762	0.7757	1	no	6.59005	0.967795	-2.76752	4.17769	2.94486e-05	0.00165791	yes	OK	3.08458	4.88275	0.662619	-0.932171	0.351248	0.899029	no	OK	5.08617	5.21925	0.0372627	-0.0588679	0.953057	1	no	#N/A
TCONS_00029359	XLOC_018699	13103.m06062	LOC_Os03g55660.1	nucleoporin, putative, expressed	0.957272	5.77481	2.59277	0.000346919	0.0139873	up	0.376102	0.248095	-0.600233	0.799456	0.424026	1	no	NOTEST	0.220422	1.95073	3.14567	-3.83968	0.000123197	1	no	NOTEST	0.240378	1.15695	2.26695	-2.86854	0.00412368	1	no	#N/A
TCONS_00029373	XLOC_018711	13103.m06087	LOC_Os03g55874.1	ATP synthase subunit beta, putative	11.1873	9.04852	-0.306107	0.651706	1	no	122.207	18.5627	-2.71885	4.88224	1.0489e-06	9.9426e-05	yes	OK	19.8619	19.5078	-0.0259568	0.0402067	0.967928	1	no	OK	16.163	13.9058	-0.217003	0.358064	0.720296	1	no	#N/A
TCONS_00024836	XLOC_015945	13103.m06170	LOC_Os03g56540.1	heat shock protein DnaJ, putative, expressed	4.23199	15.3769	1.86136	0.0121723	0.170786	no	2.97248	3.39065	0.189898	-0.267452	0.789121	1	no	OK	3.41832	22.2636	2.70333	-3.63682	0.000276026	0.0112047	yes	OK	5.65195	15.8427	1.48699	-1.97099	0.0487256	0.419402	no	#N/A
TCONS_00024933	XLOC_015995	13103.m06321	LOC_Os03g57640.1	gibberellin receptor GID1L2, putative, expressed	2.37831	42.301	4.15268	6.82699e-10	2.61691e-07	up	1.30577	6.94983	2.41207	-3.85753	0.00011454	0.00497722	yes	OK	2.97137	45.7594	3.94487	-5.89248	3.80443e-09	1.08934e-06	yes	OK	2.46585	35.3277	3.84064	-6.15	7.74813e-10	2.6458e-07	yes	#N/A
TCONS_00029668	XLOC_018879	13103.m06525	LOC_Os03g59440.1	dirigent, putative, expressed	9.61005	5.8701	-0.711159	0.317491	1	no	0.517409	0.113784	-2.185	1.86426	0.0622856	1	no	OK	3.81626	5.33547	0.483457	-0.650452	0.5154	0.990724	no	OK	0.614224	6.14	3.3214	-4.28528	1.8251e-05	0.00124645	yes	#N/A
TCONS_00025101	XLOC_016093	13103.m06544	LOC_Os03g59640.1	magnesium-chelatase subunit chlD, chloroplast precursor, putative, expressed	0	0	0	1	1	no	14.9297	1.08045	-3.78848	5.23831	1.62051e-07	2.05131e-05	yes	NOTEST	0	0	0	0	1	1	no	OK	11.5114	4.93886	-1.22081	1.8906	0.0586772	0.46518	no	#N/A
TCONS_00025134	XLOC_016119	13103.m06594	LOC_Os03g60080.1	NAC domain-containing protein 67, putative, expressed	35.6022	157.622	2.14643	0.000180249	0.00814943	up	32.6192	62.9472	0.94842	-1.7306	0.0835228	0.340848	no	OK	18.587	147.508	2.98842	-4.88921	1.01243e-06	0.000118767	yes	OK	35.3092	88.5833	1.32699	-2.51563	0.011882	0.161555	no	#N/A
TCONS_00025152	XLOC_016127	13103.m06616	LOC_Os03g60260.1	ANT1, putative, expressed	8.26235	28.1956	1.77085	0.00470425	0.0916896	no	6.12461	16.3231	1.41423	-2.48689	0.0128866	0.117141	no	OK	4.49273	16.3462	1.86329	-2.82039	0.00479655	0.0843353	no	OK	5.22224	18.6156	1.83377	-3.056	0.00224311	0.0457629	yes	#N/A
TCONS_00025211	XLOC_016163	13103.m06705	LOC_Os03g61030.1	transcription termination factor nusG family protein, expressed	7.86593	3.86248	-1.02609	0.13919	0.760124	no	18.1693	4.85231	-1.90476	3.29562	0.000982049	0.0195529	yes	OK	6.90053	4.05402	-0.767353	1.10331	0.269893	0.824646	no	OK	16.9302	7.74559	-1.12815	1.87543	0.0607338	0.475417	no	#N/A
TCONS_00029794	XLOC_018954	13103.m06728	LOC_Os03g61160.1	expressed protein	0.301209	14.7517	5.61397	9.62119e-13	1.21177e-09	up	0	0	0	0	1	1	no	OK	0	9.86909	1.79769e+308	1.79769e+308	0.0015887	0.0411931	yes	OK	0	11.8953	1.79769e+308	1.79769e+308	0.000495677	0.0156439	yes	#N/A
TCONS_00029809	XLOC_018962	13103.m06758	LOC_Os03g61360.1	hydrolase, alpha/beta fold family domain containing protein, expressed	2.12159	19.7294	3.21713	0.0034159	0.0739944	no	1.22875	7.24241	2.55928	-3.73679	0.000186387	0.0069955	yes	OK	2.70495	16.357	2.59624	-3.63123	0.000282071	0.0113635	yes	OK	2.51063	19.7035	2.97233	-2.98232	0.00286077	0.0560583	no	#N/A
TCONS_00029821	XLOC_018968	13103.m06772	LOC_Os03g61500.1	uncharacterized Cys-rich domain containing protein, putative	6.84915	57.5497	3.07081	0.000826403	0.0271522	up	0.334543	0.566156	0.759009	-0.526354	0.598642	1	no	LOWDATA	2.44718	22.3823	3.19317	0	1	1	no	LOWDATA	0.445267	4.60502	3.37046	0	1	1	no	#N/A
TCONS_00025294	XLOC_016208	13103.m06820	LOC_Os03g61890.2	chloroplast protein import component Toc159, putative, expressed	2.20918	1.27637	-0.791466	0.707566	1	no	8.20511	0.504077	-4.02481	6.20453	5.48608e-10	1.49075e-07	yes	OK	4.08048	3.04808	-0.420839	0.197245	0.843636	1	no	OK	3.35705	1.86429	-0.848565	0.168262	0.866377	1	no	#N/A
TCONS_00025306	XLOC_016214	13103.m06848	LOC_Os03g62060.1	hydrolase, putative, expressed	0.162408	0.0105995	-3.93755	0.182909	1	no	0.0994068	0.0136615	-2.86323	0.962693	0.335702	1	no	NOTEST	0.236685	0	-1e+300	-1e+300	0.0126496	1	no	OK	1.00976	6.1979	2.61777	-3.79198	0.000149449	0.00635309	yes	#N/A
TCONS_00029868	XLOC_018997	13103.m06864	LOC_Os03g62180.3	lectin protein kinase family protein, putative, expressed	6.52061	10.4867	0.685477	0.276052	1	no	8.48772	0	-1e+300	-1e+300	0.000118737	0.005116	yes	OK	6.34789	10.9268	0.783528	-1.22363	0.221092	0.767506	no	OK	6.5813	11.4372	0.797284	-1.34439	0.178823	0.802604	no	#N/A
TCONS_00029895	XLOC_019011	13103.m06897	LOC_Os03g62480.1	anthocyanidin 5,3-O-glucosyltransferase, putative, expressed	3.20268	10.7675	1.74934	0.00931866	0.144218	no	1.32995	2.01271	0.597772	-0.943859	0.345242	1	no	OK	2.40007	10.3755	2.11204	-3.08445	0.00203931	0.0485855	yes	OK	1.5437	9.50825	2.62279	-4.0186	5.85457e-05	0.00310811	yes	#N/A
TCONS_00029911	XLOC_019019	13103.m06920	LOC_Os03g62620.4	late embryogenesis abundant protein, putative, expressed	2.1583	3.24672	0.589087	0.467309	1	no	4.07275	3.18657	0	0	1	1	no	OK	1.62401	9.30342	2.5182	-3.31492	0.000916707	0.0280586	yes	OK	3.19379	6.39735	1.00221	-1.4608	0.14407	0.738797	no	#N/A
TCONS_00025357	XLOC_016246	13103.m06934	LOC_Os03g62670.1	expressed protein	40.6641	5.62679	-2.85337	1.79096e-05	0.00123679	down	20.7615	13.6222	-0.607954	1.06849	0.285298	0.615538	no	OK	34.4082	5.29063	-2.70124	3.99786	6.39185e-05	0.00347364	yes	OK	14.0157	11.7541	-0.253879	0.412257	0.680151	1	no	#N/A
TCONS_00025390	XLOC_016259	13103.m06982	LOC_Os03g63020.1	protein kinase domain containing protein, expressed	5.46274	5.94177	0.121267	0.856348	1	no	7.67112	1.83155	-2.06637	3.31054	0.000931169	0.0188334	yes	OK	3.13109	3.9832	0.347262	-0.476359	0.633819	1	no	OK	4.29631	4.97359	0.211189	-0.323325	0.746449	1	no	#N/A
TCONS_00025418	XLOC_016273	13103.m07019	LOC_Os03g63330.1	aspartokinase, chloroplast precursor, putative, expressed	7.76386	9.36952	0.271201	1	1	no	20.7782	2.81571	-2.8835	3.08361	0.00204502	0.0335839	yes	OK	12.2214	10.68	-0.194488	0.234908	0.814281	1	no	LOWDATA	21.0459	9.46299	-1.15317	0	1	1	no	#N/A
TCONS_00030039	XLOC_019072	13103.m07109	LOC_Os03g64030.2	receptor protein kinase, putative, expressed	4.39275	2.34367	-0.906355	0.587896	1	no	6.8435	1.20755	-2.50265	2.98384	0.00284656	0.0432932	yes	OK	5.88599	1.80375	-1.70628	0.915796	0.359774	0.904892	no	OK	8.37103	2.36049	-1.82632	0.767488	0.442791	1	no	#N/A
TCONS_00030062	XLOC_019084	13103.m07140	LOC_Os03g64260.1	AP2 domain containing protein, expressed	1.68063	22.6383	3.75169	2.56314e-07	3.54934e-05	up	0.0958085	0.0526727	-0.863099	0.135529	0.892193	1	no	OK	1.16994	20.6626	4.14252	-5.54334	2.96751e-08	5.98651e-06	yes	OK	1.04985	8.68482	3.04831	-4.08208	4.46344e-05	0.00250602	yes	#N/A
TCONS_00030550	XLOC_019545	13104.m00056	LOC_Os04g01470.1	O-methyltransferase, putative, expressed	3.59462	33.9171	3.2381	1.47095e-06	0.00015583	up	0.518911	0.763836	0.557774	-0.754905	0.450306	1	no	OK	1.42141	24.6769	4.11776	-5.68473	1.31018e-08	3.06744e-06	yes	OK	2.6335	13.5421	2.36239	-2.38554	0.0170539	0.208104	no	#N/A
TCONS_00034503	XLOC_022189	13104.m00107	LOC_Os04g01950.1	legume lectins beta domain containing protein, putative, expressed	0.505575	17.1465	5.08384	2.30176e-11	1.44951e-08	up	0.330728	0.444439	0.426343	-0.531407	0.595137	1	no	OK	0.484609	14.5096	4.90404	-6.3015	2.94778e-10	1.30827e-07	yes	OK	0.838862	7.59048	3.17769	-4.40428	1.06137e-05	0.000792416	yes	#N/A
TCONS_00034510	XLOC_022194	13104.m00118	LOC_Os04g02050.1	bifunctional 3-phosphoadenosine 5-phosphosulfate synthetase, putative, expressed	20.2493	22.6308	0.160419	1	1	no	31.5268	5.78684	-2.44573	5.03084	4.88346e-07	5.05203e-05	yes	OK	20.5131	22.6014	0.139867	-0.257747	0.796602	1	no	LOWDATA	20.253	15.5957	-0.376988	0	1	1	no	#N/A
TCONS_00034578	XLOC_022239	13104.m00206	LOC_Os04g02870.4	RNA recognition motif containing protein, putative, expressed	3.53555	3.21171	-0.138594	0.850962	1	no	2.79427	1.49928	-0.898202	1.32808	0.184153	1	no	NOTEST	0.783664	1.16848	0.576323	-0.11302	0.910015	1	no	OK	0.866196	7.26538	3.06827	-3.66667	0.000245732	0.00923935	yes	#N/A
TCONS_00030648	XLOC_019607	13104.m00209	LOC_Os04g02880.1	expressed protein	12.2375	8.04513	-0.605122	0.411828	1	no	18.3916	3.53106	-2.38088	3.83204	0.000127084	0.00535364	yes	OK	11.2382	9.73343	-0.207388	0.286286	0.774659	1	no	OK	8.53455	2.66189	-1.68086	1.67602	0.0937339	0.601688	no	#N/A
TCONS_00030745	XLOC_019677	13104.m00360	LOC_Os04g04350.1	hypothetical protein	29.7	0.396009	-6.22878	4.35721e-08	7.63204e-06	down	0.464243	0.255415	-0.862034	0.48787	0.625642	1	no	OK	8.39628	0.876344	-3.26018	3.44072	0.000580178	0.0199092	yes	NOTEST	0	0	0	0	1	1	no	#N/A
TCONS_00034788	XLOC_022432	13104.m00572	LOC_Os04g06520.1	expressed protein	3.01103	3.74194	0.313532	0.679256	1	no	6.5702	6.55446	-0.00346051	0.00566827	0.995477	1	no	OK	0.619065	6.5594	3.4054	-4.04678	5.1926e-05	0.00295457	yes	OK	11.2985	23.0204	1.02678	-1.66863	0.0951915	0.607301	no	#N/A
TCONS_00030956	XLOC_019862	13104.m00764	LOC_Os04g08450.2	expressed protein	6.99328	5.18076	-0.432805	0.552396	1	no	6.52863	3.21527	-1.02184	1.60342	0.108842	0.394418	no	OK	5.37413	4.17297	-0.364958	0.486553	0.626575	1	no	OK	9.37076	2.02277	-2.21184	3.10178	0.0019236	0.0409281	yes	#N/A
TCONS_00034927	XLOC_022559	13104.m00833	LOC_Os04g09390.1	HEV3 - Hevein family protein precursor, expressed	5.67462	13.7907	1.2811	0.0592447	0.47051	no	0.0736531	1.45766	4.30676	-3.82354	0.000131551	1	no	OK	8.04024	16.0922	1.00105	-1.50358	0.13269	0.616542	no	OK	0.90792	15.0113	4.04734	-5.77732	7.58985e-09	1.58097e-06	yes	#N/A
TCONS_00031014	XLOC_019906	13104.m00881	LOC_Os04g09900.1	ent-kaurene synthase, chloroplast precursor, putative, expressed	6.68552	40.8326	2.61061	0.000168868	0.00776762	up	0.515214	0.376894	-0.45101	0.14039	0.888352	1	no	OK	0.991086	21.9569	4.46952	-6.44295	1.17172e-10	6.24034e-08	yes	OK	1.92115	11.1963	2.54298	-4.01363	5.97917e-05	0.00316107	yes	#N/A
TCONS_00031025	XLOC_019914	13104.m00933	LOC_Os04g10380.1	glycine-rich protein, putative, expressed	4.13454	6.74385	0.705844	0.366786	1	no	5.49215	1.40318	-1.96867	3.36313	0.000770638	0.0164629	yes	OK	1.33558	2.24494	0.749213	-1.06083	0.288768	0.844825	no	OK	3.42875	2.78457	-0.300228	0.493896	0.62138	1	no	#N/A
TCONS_00031053	XLOC_019930	13104.m00961	LOC_Os04g10680.3	zinc finger, C3HC4 type domain containing protein, expressed	0	7.63041	1.79769e+308	0.00106242	0.0327506	up	0	1.67542	1.79769e+308	1.79769e+308	0.000887083	1	no	OK	0	9.12764	1.79769e+308	1.79769e+308	0.000719981	0.0233809	yes	FAIL	0	0	0	0	1	1	no	#N/A
TCONS_00031071	XLOC_019945	13104.m00998	LOC_Os04g11030.1	expressed protein	7.85507	0.806906	-3.28315	4.7074e-05	0.00275456	down	0.47297	0.222896	-1.08538	1.0463	0.295421	1	no	OK	8.54849	2.25182	-1.92458	2.50028	0.0124097	0.157149	no	OK	4.68949	11.4339	1.28581	-1.88837	0.058976	0.466566	no	#N/A
TCONS_00035128	XLOC_022715	13104.m01152	LOC_Os04g12540.1	receptor-like protein kinase, putative, expressed	0.672506	6.54354	3.28245	4.00792e-06	0.000355723	up	0.378011	0.616206	0.704983	-1.04146	0.297663	1	no	OK	0.359678	4.90863	3.77054	-5.05986	4.1956e-07	5.88025e-05	yes	NOTEST	0.220171	1.02389	2.21737	-2.88247	0.00394568	1	no	#N/A
TCONS_00035139	XLOC_022725	13104.m01163	LOC_Os04g12669.1	conserved hypothetical protein	0.016523	0.20489	3.6323	0.219251	1	no	0.576464	0.396154	-0.54117	0.659397	0.509641	1	no	NOTEST	0	0.105717	1e+300	1e+300	0.0400592	1	no	OK	0.263199	6.94097	4.72091	-5.70418	1.16904e-08	2.34146e-06	yes	#N/A
TCONS_00035180	XLOC_022756	13104.m01212	LOC_Os04g13210.1	multidrug resistance-associated protein, putative, expressed	3.77158	15.5524	2.04389	0.0011059	0.0336981	up	1.77929	1.03016	-0.788434	1.25433	0.209721	1	no	OK	2.72673	14.2067	2.38133	-3.71016	0.000207125	0.00903238	yes	OK	1.55821	5.45827	1.80855	-2.87419	0.00405066	0.0725496	no	#N/A
TCONS_00035347	XLOC_022882	13104.m01550	LOC_Os04g17100.1	heavy metal-associated domain containing protein, expressed	33.7816	130.397	1.9486	0.00104681	0.0323448	up	31.8485	119.033	1.90207	-3.3899	0.000699176	0.015522	yes	OK	19.9494	107.615	2.43145	-3.63274	0.000280429	0.0113477	yes	OK	33.2655	139.239	2.06546	-3.74859	0.000177832	0.00723998	yes	#N/A
TCONS_00031495	XLOC_020308	13104.m01814	LOC_Os04g19740.1	transketolase, chloroplast precursor, putative, expressed	1.94388	7.36739	1.92221	0.00445921	0.0886751	no	1.23176	7.74279	2.65213	-4.46065	8.17102e-06	0.000525317	yes	OK	2.07366	8.6731	2.06437	-3.07256	0.00212233	0.0500941	no	OK	2.20957	12.9433	2.55036	-4.18946	2.79619e-05	0.00174909	yes	#N/A
TCONS_00031509	XLOC_020322	13104.m01835	LOC_Os04g19960.1	retrotransposon protein, putative, unclassified, expressed	4.11933	3.13451	-0.39417	0.600423	1	no	0.226827	0.149642	-0.600079	0.569553	0.568981	1	no	OK	3.45672	4.22153	0.288361	-0.386674	0.698998	1	no	OK	0.869925	5.88174	2.75728	-3.70826	0.000208687	0.00815563	yes	#N/A
TCONS_00035524	XLOC_023029	13104.m01865	LOC_Os04g20270.1	transcriptional regulator Sir2 family protein, putative, expressed	5.12885	7.19849	0.48906	0.463397	1	no	8.57635	1.89213	-2.18035	3.50997	0.000448157	0.0117396	yes	OK	6.16668	8.626	0.484199	-0.739422	0.459651	0.963859	no	OK	7.91424	4.0525	-0.965636	1.53013	0.125985	0.695925	no	#N/A
TCONS_00035573	XLOC_023057	13104.m01936	LOC_Os04g20990.1	tRNA-dihydrouridine synthase, putative, expressed	6.20275	3.19999	-0.954842	0.188513	0.86502	no	7.81362	1.42191	-2.45816	3.82929	0.000128515	0.00538749	yes	OK	2.49539	0	-1e+300	-1e+300	0.0037564	0.0718075	no	NOTEST	1.10286	1.07976	-0.0305399	0.0370207	0.970468	1	no	#N/A
TCONS_00035639	XLOC_023114	13104.m02051	LOC_Os04g22130.1	conserved hypothetical protein	1.56957	0	-1e+300	0.0227501	1	no	12.5492	1.25681	-3.31975	2.9179	0.00352396	0.0497416	yes	NOTEST	0.558314	0.359349	-0.63569	0.35977	0.719019	1	no	NOTEST	0	3.1398	1e+300	1e+300	0.0126737	1	no	#N/A
TCONS_00031669	XLOC_020435	13104.m02059	LOC_Os04g22210.1	SCP-like extracellular protein	3.81494	1.5305	-1.31766	0.0962877	0.620709	no	0.326221	0.0597837	-2.44802	1.57097	0.11619	1	no	OK	4.75384	1.60678	-1.56492	1.99044	0.046543	0.349026	no	OK	0.695091	5.01827	2.85192	-3.66924	0.00024327	0.00917991	yes	#N/A
TCONS_00035690	XLOC_023158	13104.m02158	LOC_Os04g23180.1	cation efflux family protein, putative, expressed	4.45962	6.18736	0.472402	0.50792	1	no	6.27263	1.18269	-2.40701	3.58608	0.000335692	0.00985794	yes	OK	7.65509	7.50794	-0.0280031	0.0413793	0.966993	1	no	OK	8.71119	4.45323	-0.968018	1.49056	0.136078	0.719415	no	#N/A
TCONS_00035775	XLOC_023211	13104.m02271	LOC_Os04g24319.1	jasmonate-induced protein, putative, expressed	1.59439	0.912435	-0.805207	0.378896	1	no	0.0817315	0	-1e+300	-1e+300	0.121673	1	no	OK	5.30884	0.621386	-3.09483	3.28888	0.00100586	0.0300019	yes	NOTEST	0.13912	1.01596	2.86844	-2.16055	0.0307305	1	no	#N/A
TCONS_00035776	XLOC_023212	13104.m02273	LOC_Os04g24340.1	phytase, putative	7.72056	1.86377	-2.05048	0.00549675	0.101031	no	0.0746976	0.143727	0.944195	-0.235736	0.813637	1	no	OK	12.651	1.86686	-2.76056	3.79393	0.00014828	0.00689103	yes	NOTEST	0.18757	0.533463	1.50796	-1.63454	0.102145	1	no	#N/A
TCONS_00035781	XLOC_023216	13104.m02280	LOC_Os04g24410.2	kinesin heavy chain isolog, putative, expressed	2.63236	2.1737	-0.276199	0.687879	1	no	18.2621	3.31693	-2.46093	4.23797	2.25551e-05	0.00131295	yes	OK	2.04534	2.30948	0.175228	-0.249781	0.802757	1	no	NOTEST	1.05007	1.87446	0.835992	-1.23098	0.218331	1	no	#N/A
TCONS_00031802	XLOC_020545	13104.m02289	LOC_Os04g24460.1	phytase, putative	6.26939	1.76612	-1.82774	0.0146589	0.19071	no	0.0386996	0.0638254	0.72181	-0.364037	0.71583	1	no	OK	11.7477	2.00739	-2.54898	3.49957	0.000466001	0.0168374	yes	NOTEST	0.371041	0.595281	0.681991	-0.783584	0.433284	1	no	#N/A
TCONS_00031803	XLOC_020546	13104.m02291	LOC_Os04g24478.1	jasmonate-induced protein, putative, expressed	2.09365	1.1874	-0.81821	0.328879	1	no	0.0825763	0	-1e+300	-1e+300	0.204698	1	no	OK	8.55167	1.09786	-2.96151	3.68131	0.00023204	0.00988403	yes	NOTEST	0.247781	1.90554	2.94306	-3.13355	0.00172705	1	no	#N/A
TCONS_00035795	XLOC_023224	13104.m02305	LOC_Os04g24610.1	expressed protein	2.55829	4.8906	0.93483	0.189458	0.867401	no	5.09258	2.85609	-0.834353	0.532937	0.594077	0.838107	no	OK	1.57769	5.22305	1.72708	-2.08193	0.0373486	0.307626	no	OK	1.32797	6.91254	2.37999	-3.58689	0.000334642	0.0115779	yes	#N/A
TCONS_00035820	XLOC_023249	13104.m02351	LOC_Os04g25060.1	cysteine-rich receptor-like protein kinase, putative, expressed	2.5374	13.3788	2.39853	0.000567588	0.0204868	up	0.989623	0.362684	-1.44817	1.96908	0.0489434	1	no	OK	2.32152	8.80499	1.92325	-2.71111	0.00670581	0.105288	no	NOTEST	0.575024	1.9604	1.76945	-2.31128	0.0208175	1	no	#N/A
TCONS_00035857	XLOC_023280	13104.m02410	LOC_Os04g25650.1	cysteine-rich receptor-like protein kinase, putative, expressed	3.54081	16.1907	2.19302	0.001208	0.0360374	up	1.11134	0.482317	-1.20424	1.69903	0.0893133	1	no	OK	3.20676	10.4072	1.6984	-2.45387	0.0141327	0.169675	no	NOTEST	0.774409	2.81152	1.86018	-2.52423	0.0115952	1	no	#N/A
TCONS_00035952	XLOC_023357	13104.m02569	LOC_Os04g27190.2	terpene synthase, putative, expressed	0.174773	0.332226	0.926681	1	1	no	0	0.181035	1e+300	1e+300	0.0255227	1	no	NOTEST	0	0.439079	1e+300	1e+300	0.0207222	1	no	OK	6.06759	1.24726	-2.28237	3.20231	0.00136329	0.0321098	yes	#N/A
TCONS_00031990	XLOC_020690	13104.m02681	LOC_Os04g28310.1	hypothetical protein	0.310257	5.77092	4.21726	3.01539e-05	0.00189891	up	0.15034	0	-1.79769e+308	-1.79769e+308	0.158655	1	no	OK	0.0734636	2.74245	5.22229	-3.32792	0.000874968	0.0271382	yes	NOTEST	0.137339	3.13985	4.51488	-2.90481	0.00367471	1	no	#N/A
TCONS_00031991	XLOC_020691	13104.m02682	LOC_Os04g28320.1	hypothetical protein	3.94898	69.0456	4.128	1.14283e-06	0.000124904	up	1.14812	1.26689	0.142013	-0.0696047	0.944508	1	no	OK	0	23.9071	1.79769e+308	1.79769e+308	0.00905946	0.127508	no	OK	3.15638	23.4208	2.89144	-2.84303	0.00446872	0.0780246	no	#N/A
TCONS_00031992	XLOC_020692	13104.m02683	LOC_Os04g28330.1	hypothetical protein	2.14251	49.1504	4.51983	6.92961e-06	0.000557086	up	0	1.14526	1.79769e+308	1.79769e+308	0.158655	1	no	OK	0.508757	9.16868	4.17166	-2.62406	0.00868875	0.124595	no	OK	0	8.58332	1.79769e+308	1.79769e+308	0.0151914	0.19097	no	#N/A
TCONS_00031994	XLOC_020694	13104.m02685	LOC_Os04g28360.1	expressed protein	7.14918	40.7799	2.51201	0.00255249	0.0605008	no	0	0	0	0	1	1	no	OK	0.339201	11.3527	5.06475	-3.22106	0.00127717	0.0355961	yes	OK	0	6.10422	1e+300	1e+300	0.0132501	0.173812	no	#N/A
TCONS_00031995	XLOC_020695	13104.m02688	LOC_Os04g28390.1	expressed protein	6.39778	112.39	4.1348	3.76148e-07	4.90086e-05	up	1.55007	1.7087	0.140569	-0.097435	0.922381	1	no	OK	0	69.3746	1.79769e+308	1.79769e+308	0.00328159	0.0661105	no	OK	2.12857	46.1021	4.43688	-4.52999	5.89869e-06	0.00047996	yes	#N/A
TCONS_00032213	XLOC_020867	13104.m03031	LOC_Os04g31710.1	expressed protein	0.110398	3.23077	4.87109	4.79659e-09	1.24377e-06	yes	0.096291	20.9268	7.76374	-8.42259	0	0	yes	OK	0.156768	2.3409	3.90036	-4.44004	8.99421e-06	0.000723585	yes	OK	0.205153	22.3225	6.76566	-8.50617	0	0	yes	#N/A
TCONS_00032258	XLOC_020893	13104.m03076	LOC_Os04g32150.1	amidohydrolase family protein, expressed	2.4434	1.43341	-0.769446	0.347347	1	no	8.00719	1.53835	-2.37992	3.57578	0.000349185	0.0100563	yes	OK	2.89689	2.46191	-0.234725	0.306598	0.759149	1	no	OK	6.97227	3.60123	-0.953139	1.41742	0.156359	0.760067	no	#N/A
TCONS_00032285	XLOC_020912	13104.m03110	LOC_Os04g32480.1	zinc-finger protein, putative, expressed	1.01336	5.54403	2.45179	0.10918	0.665828	no	0	0.314941	1e+300	1e+300	0.00981533	1	no	OK	0.168162	7.04981	5.38966	-5.16773	2.36954e-07	3.75586e-05	yes	NOTEST	0.112061	2.24648	4.32532	-3.54189	0.000397273	1	no	#N/A
TCONS_00036264	XLOC_023588	13104.m03121	LOC_Os04g32560.2	ATP-dependent Clp protease ATP-binding subunit clpA homolog CD4B,chloroplast precursor, putative, expressed	25.4972	32.0931	0.331926	0.558969	1	no	50.8262	10.916	-2.21912	3.9889	6.63812e-05	0.00331581	yes	OK	27.589	38.9618	0.497969	-0.831653	0.405605	0.937818	no	OK	37.7281	22.1465	-0.768563	1.47421	0.140425	0.729805	no	#N/A
TCONS_00036578	XLOC_023785	13104.m03601	LOC_Os04g37670.1	steroid nuclear receptor, ligand-binding, putative, expressed	4.62673	13.3759	1.53157	0.021597	0.245552	no	1.19873	2.53964	1.08312	-1.64133	0.100729	1	no	OK	1.7562	6.62257	1.91494	-2.61184	0.00900569	0.127357	no	OK	1.08208	5.3095	2.29477	-3.0521	0.00227245	0.0462709	yes	#N/A
TCONS_00036681	XLOC_023850	13104.m03740	LOC_Os04g38860.1	expressed protein	8.34866	2.94928	-1.50118	0.029519	0.304266	no	0.282241	0.491317	0.799725	-1.06043	0.288951	1	no	OK	9.0175	4.11083	-1.1333	1.67262	0.0944015	0.520567	no	OK	3.07097	12.8427	2.06418	-3.29841	0.000972343	0.0254766	yes	#N/A
TCONS_00036833	XLOC_023928	13104.m03952	LOC_Os04g40560.1	WD domain, G-beta repeat domain containing protein, expressed	3.23185	4.2545	0.39663	0.571715	1	no	2.49378	9.47367	1.92559	-3.26295	0.00110258	0.0213079	yes	OK	2.24018	2.9257	0.385168	-0.531945	0.594764	1	no	OK	2.96818	4.52554	0.60851	-0.932198	0.351234	1	no	#N/A
TCONS_00032900	XLOC_021280	13104.m11913	LOC_Os04g40950.3	glyceraldehyde-3-phosphate dehydrogenase, putative, expressed	5.44592	3.08077	-0.821884	0.284065	1	no	6.51616	1.5593	-2.06313	3.01679	0.00255468	0.0400187	yes	OK	4.2933	2.44747	-0.810796	1.01099	0.312022	0.868852	no	NOTEST	1.5897	1.75956	0.146462	-0.184171	0.85388	1	no	#N/A
TCONS_00036869	XLOC_023949	13104.m04012	LOC_Os04g40990.1	malate synthase, glyoxysomal, putative, expressed	1.26594	18.8338	3.89505	0.0264898	0.284274	no	0.993114	12.452	3.64828	0	1	1	no	OK	1.4901	14.983	3.32985	-2.44551	0.0144649	0.172343	no	OK	0	20.5913	1e+300	1e+300	0.000192481	0.00768079	yes	#N/A
TCONS_00036923	XLOC_023977	13104.m04090	LOC_Os04g41640.1	HEV2 - Hevein family protein precursor, expressed	17.0851	45.0508	1.39882	0.428396	1	no	7.17783	39.8857	2.47425	-3.1575	0.00159128	0.0278372	yes	LOWDATA	33.3461	88.3397	1.40554	0	1	1	no	OK	29.1859	56.224	0.945912	-1.1741	0.240354	0.907921	no	#N/A
TCONS_00033050	XLOC_021358	13104.m11918	LOC_Os04g42420.3	nodulin, putative, expressed	2.08975	4.16611	0.995374	0.60681	1	no	5.96344	0.998384	-2.57848	3.65003	0.00026221	0.00855013	yes	NOTEST	0.633723	1.32955	1.06901	-0.179587	0.857477	1	no	NOTEST	0.81847	1.89144	1.20848	-0.250786	0.80198	1	no	#N/A
TCONS_00037028	XLOC_024035	13104.m04232	LOC_Os04g42800.1	photosystem-II repair protein, putative, expressed	11.3676	2.90378	-1.96892	1	1	no	0	0	0	0	1	1	no	OK	0	5.45688	1e+300	1e+300	0.00180894	0.0447284	yes	LOWDATA	8.649	7.43267	-0.218653	0	1	1	no	#N/A
TCONS_00037046	XLOC_024046	13104.m04255	LOC_Os04g42980.1	zinc finger family protein, putative, expressed	3.08873	14.6093	2.2418	0.000623509	0.021959	up	0	0	0	0	1	1	no	OK	4.2734	14.9801	1.8096	-3.02648	0.00247416	0.0555988	no	OK	6.00114	8.77715	0.548517	-0.76407	0.444825	1	no	#N/A
TCONS_00037069	XLOC_024057	13104.m04280	LOC_Os04g43170.1	caleosin related protein, putative, expressed	0.15298	0.2439	0.672944	0.479104	1	no	0.0953082	2.68957	4.81863	-5.10163	3.36738e-07	1	no	NOTEST	0.155167	0.359535	1.21231	-1.27597	0.201965	1	no	OK	0.087025	11.2393	7.01291	-7.47102	7.9492e-14	6.89924e-11	yes	#N/A
TCONS_00033120	XLOC_021396	13104.m29420	LOC_Os04g43390.2	Os4bglu16 - monolignol beta-glucoside homologue, expressed	5.30713	15.5767	1.55338	0.0182164	0.220168	no	7.69281	23.8938	1.63505	-3.23557	0.00121401	0.0228454	yes	OK	4.49552	9.97966	1.1505	-1.71774	0.085844	0.495436	no	OK	5.15311	18.8547	1.8714	-3.12055	0.00180514	0.0392086	yes	#N/A
TCONS_00033199	XLOC_021438	13104.m04440	LOC_Os04g44530.1	expressed protein	4.53143	24.9781	2.46262	9.31648e-05	0.00477981	up	4.46632	6.67055	0.578718	-0.979044	0.327558	0.653769	no	OK	3.45257	18.7421	2.44054	-3.36578	0.000763285	0.0244297	yes	OK	7.14442	13.7313	0.942584	-1.58038	0.114019	0.662673	no	#N/A
TCONS_00033297	XLOC_021488	13104.m04574	LOC_Os04g45590.1	glyoxalase family protein, putative, expressed	2.75859	17.8683	2.6954	0.000159928	0.00744617	up	0.188713	1.24498	2.72186	-3.10251	0.0019189	1	no	OK	1.59004	13.0521	3.03714	-4.08201	4.4647e-05	0.00262452	yes	OK	0.560048	14.8255	4.72638	-6.3101	2.78862e-10	1.05613e-07	yes	#N/A
TCONS_00033315	XLOC_021502	13104.m04595	LOC_Os04g45810.1	homeobox associated leucine zipper, putative, expressed	26.5449	108.103	2.0259	0.000802142	0.0265198	up	27.539	112.809	2.03434	-3.61954	0.000295128	0.00916876	yes	OK	19.583	86.895	2.14967	-3.38262	0.000717981	0.0233445	yes	OK	18.9883	82.1065	2.11238	-3.65697	0.000255211	0.00947602	yes	#N/A
TCONS_00033329	XLOC_021510	13104.m04612	LOC_Os04g45940.1	transcription factor like protein, putative, expressed	15.7499	40.9268	1.3777	0.0270522	0.287366	no	15.4271	28.2009	0.870276	-1.55067	0.12098	0.413302	no	OK	8.34567	38.0158	2.1875	-3.36877	0.000755049	0.0241952	yes	OK	20.424	36.801	0.849481	-1.49421	0.135121	0.717846	no	#N/A
TCONS_00037363	XLOC_024225	13104.m04716	LOC_Os04g46750.2	glycosyl transferase 8 domain containing protein, putative, expressed	3.85625	3.10803	-0.311196	0.814257	1	no	5.66153	0	-1e+300	-1e+300	0.000524858	0.0127672	yes	OK	5.55266	6.81609	0.295765	-0.34818	0.727705	1	no	OK	6.35557	1.23305	-2.36579	2.9118	0.00359352	0.0665361	no	#N/A
TCONS_00033400	XLOC_021558	13104.m04724	LOC_Os04g46810.1	LTPL120 - Protease inhibitor/seed storage/LTP family protein precursor, expressed	27.3803	0.785489	-5.1234	2.71876e-11	1.67229e-08	down	0.337639	0.135006	-1.32245	1.09691	0.272682	1	no	OK	32.0661	0.533983	-5.90811	7.3381	2.16716e-13	4.43917e-10	yes	OK	4.653	7.75736	0.737404	-1.07347	0.283059	0.955341	no	#N/A
TCONS_00033401	XLOC_021559	13104.m04725	LOC_Os04g46820.1	LTPL121 - Protease inhibitor/seed storage/LTP family protein precursor, putative	24.0845	0.380614	-5.98363	8.68257e-08	1.37512e-05	down	1.16011	0.0981736	-3.56278	1.20996	0.226294	1	no	OK	33.8572	0.149706	-7.82119	4.87305	1.0989e-06	0.000127228	yes	OK	5.21802	5.91894	0.181837	-0.235463	0.81385	1	no	#N/A
TCONS_00033403	XLOC_021560	13104.m04727	LOC_Os04g46830.2	LTPL122 - Protease inhibitor/seed storage/LTP family protein precursor, expressed	12.0195	2.50789	-2.26082	0.0606313	0.477353	no	32.3241	24.723	-0.386754	0.6589	0.50996	0.785503	no	OK	18.5674	6.50118	-1.514	2.11655	0.0342985	0.291986	no	OK	65.5505	16.3028	-2.00748	3.49193	0.00047954	0.0152037	yes	#N/A
TCONS_00037398	XLOC_024248	13104.m04769	LOC_Os04g47140.2	expressed protein	3.29664	5.05121	0.615634	0.424123	1	no	5.40612	21.9554	2.02191	-3.31408	0.000919464	0.0187081	yes	NOTEST	1.12554	1.37396	0.287722	-0.324009	0.745931	1	no	OK	3.33574	5.92238	0.828172	-1.17562	0.239746	0.907107	no	#N/A
TCONS_00033525	XLOC_021624	13104.m04920	LOC_Os04g48350.1	dehydration-responsive element-binding protein, putative, expressed	7.9506	1.4625	-2.44263	0.00114806	0.034703	down	4.5182	2.57261	-0.812516	1.29198	0.196364	0.518717	no	OK	3.25116	0.228278	-3.83209	4.31797	1.57473e-05	0.00110935	yes	OK	4.75189	0.398915	-3.57435	4.48764	7.20174e-06	0.000566084	yes	#N/A
TCONS_00033566	XLOC_021651	13104.m04971	LOC_Os04g48790.1	rhoGAP domain containing protein, expressed	15.5072	11.5944	-0.419506	0.50981	1	no	0	0	0	0	1	1	no	OK	16.6099	0	0	0	1	1	no	OK	24.4758	0	-1e+300	-1e+300	0.000157705	0.00662296	yes	#N/A
TCONS_00037532	XLOC_024337	13104.m04981	LOC_Os04g48850.1	aminotransferase, classes I and II, domain containing protein, expressed	2.41912	26.9118	3.47569	2.36878e-07	3.34125e-05	up	0.992934	1.39415	0.489617	-0.747651	0.454671	1	no	OK	1.72824	18.1964	3.39628	-4.86765	1.12932e-06	0.000130185	yes	OK	1.11979	11.3575	3.34234	-4.9404	7.79628e-07	9.33313e-05	yes	#N/A
TCONS_00033648	XLOC_021708	13104.m05111	LOC_Os04g49980.1	late embryogenesis abundant group 1, putative, expressed	4.70452	22.3627	2.24897	0.00138586	0.0402799	up	1.67974	52.0466	4.9535	-7.91044	2.66454e-15	2.26263e-12	yes	OK	3.34063	21.9163	2.71381	-3.78621	0.00015296	0.0070592	yes	OK	3.45133	75.7404	4.45584	-6.98671	2.81397e-12	1.72397e-09	yes	#N/A
TCONS_00033690	XLOC_021729	13104.m05179	LOC_Os04g50940.1	peptide transporter PTR2, putative, expressed	1.01348	9.19036	3.18081	9.82823e-06	0.000744799	up	0.340454	0.916679	1.42896	-1.99618	0.0459148	1	no	OK	0.359906	4.15993	3.53087	-1.32609	0.184809	0.715511	no	LOWDATA	0.346725	2.92041	3.07431	0	1	1	no	#N/A
TCONS_00037690	XLOC_024447	13104.m05190	LOC_Os04g51040.1	OsWAK50 - OsWAK receptor-like protein kinase, expressed	3.41253	6.69898	0.973101	0.142711	0.770224	no	3.00134	1.48741	-1.0128	1.66924	0.0950698	1	no	OK	1.26075	6.08106	2.27004	-3.23933	0.00119809	0.0339699	yes	NOTEST	0.837714	2.37476	1.50325	-2.168	0.0301587	1	no	#N/A
TCONS_00037698	XLOC_024451	13104.m05205	LOC_Os04g51150.1	transposon protein, putative, unclassified, expressed	10.9266	36.6893	1.74751	0.00122356	0.0363617	up	8.78778	11.6737	0.409695	-0.688142	0.491364	0.772972	no	OK	10.5932	41.7543	1.97878	-2.94634	0.00321563	0.0654134	no	OK	9.02297	42.0118	2.21912	-3.88498	0.000102337	0.00468526	yes	#N/A
TCONS_00037699	XLOC_024453	13104.m05206	LOC_Os04g51160.1	transposon protein, putative, unclassified, expressed	2.02599	13.0286	2.68498	0.000137451	0.00655036	up	2.16078	4.31204	0.996819	-1.61166	0.107036	0.391198	no	OK	3.38291	13.3712	1.98279	-2.89354	0.00380924	0.0721967	no	OK	2.13513	13.9839	2.71137	-4.16588	3.10159e-05	0.00190579	yes	#N/A
TCONS_00037720	XLOC_024462	13104.m05221	LOC_Os04g51270.1	vacuolar ATPase G subunit, putative, expressed	0	22.5879	1.79769e+308	0.00132428	0.0387026	up	0	11.3883	1.79769e+308	1.79769e+308	0.000553574	0.0130645	yes	NOTEST	0	0	0	0	1	1	no	OK	34.4094	37.562	0.126472	-0.211517	0.832484	1	no	#N/A
TCONS_00037727	XLOC_024467	13104.m05232	LOC_Os04g51370.1	protein kinase, putative, expressed	5.34507	3.21271	-0.734417	0.269397	0.992102	no	9.81858	1.77594	-2.46693	4.18565	2.84347e-05	0.00160526	yes	OK	9.37246	11.4234	0.285498	-0.452782	0.650706	1	no	OK	12.2234	7.06613	-0.790654	1.39804	0.1621	0.768268	no	#N/A
TCONS_00037784	XLOC_024497	13104.m11947	LOC_Os04g51820.3	OsHKT1	1.75146	9.42696	2.42824	0.00113831	0.0344477	up	3.05537	6.37698	1.06152	-1.7026	0.0886438	0.352568	no	OK	1.81454	6.73421	1.89191	-2.7054	0.00682227	0.106265	no	OK	2.47822	7.441	1.58619	-2.474	0.0133611	0.174818	no	#N/A
TCONS_00037790	XLOC_024499	13104.m05302	LOC_Os04g51880.4	GHMP kinases ATP-binding protein, putative, expressed	5.73036	10.8128	0.916045	0.379375	1	no	10.8944	1.94718	-2.48413	3.88274	0.000103286	0.00466734	yes	OK	3.92206	5.46956	0.479811	-0.300798	0.763568	1	no	OK	1.77503	4.15282	1.22625	-0.339831	0.733984	1	no	#N/A
TCONS_00037800	XLOC_024503	13104.m05316	LOC_Os04g51950.1	serine/threonine-protein kinase HT1, putative, expressed	8.80756	9.39342	0.092908	0.890012	1	no	8.08769	0	-1e+300	-1e+300	0.000194858	0.00723052	yes	OK	9.071	11.4368	0.334347	-0.525395	0.599309	1	no	NOTEST	0	0	0	0	1	1	no	#N/A
TCONS_00033780	XLOC_021783	13104.m05334	LOC_Os04g52110.1	late embryogenesis abundant protein, group 3, putative, expressed	0.135404	5.84308	5.43139	3.54758e-11	2.03978e-08	up	0.118101	21.469	7.50609	-8.13328	4.44089e-16	4.52527e-13	yes	OK	0.0769126	3.34149	5.44113	-6.0651	1.3187e-09	4.74535e-07	yes	OK	0.323521	34.4298	6.73365	-8.91913	0	0	yes	#N/A
TCONS_00033807	XLOC_021792	13104.m05352	LOC_Os04g52260.1	LTPL124 - Protease inhibitor/seed storage/LTP family protein precursor, expressed	209.705	76.7384	-1.45034	0.000837499	0.0273807	down	362.682	130.822	-1.4711	2.47782	0.0132188	0.118642	no	OK	205.52	103.406	-0.990957	1.47535	0.140119	0.634563	no	OK	154.691	119.64	-0.370688	0.710411	0.477449	1	no	#N/A
TCONS_00037870	XLOC_024533	13104.m05399	LOC_Os04g52630.1	leucine-rich repeat-containing protein kinase family protein, putative, expressed	0.951851	5.95875	2.6462	0.000134027	0.00643354	up	0.69472	0.294563	-1.23785	1.83416	0.0666306	1	no	OK	0.496311	2.23669	2.17205	-2.92212	0.00347663	0.0686788	no	NOTEST	0.435092	0.687528	0.660098	-0.893941	0.371354	1	no	#N/A
TCONS_00033885	XLOC_021826	13104.m05442	LOC_Os04g52940.1	SIT4 phosphatase-associated protein domain containing protein, expressed	4.29507	3.1974	-0.425781	0.539159	1	no	5.05647	1.07412	-2.23498	3.56574	0.000362834	0.010271	yes	OK	3.54869	4.27716	0.269367	-0.393284	0.69411	1	no	OK	5.54032	5.47891	-0.0160803	0.0264984	0.97886	1	no	#N/A
TCONS_00037917	XLOC_024560	13104.m05466	LOC_Os04g53190.1	CPuORF12 - conserved peptide uORF-containing transcript, expressed	19.3208	83.2527	2.10735	0.000298456	0.01258	up	12.7598	18.8331	0.561663	-1.01648	0.3094	0.636829	no	OK	7.2602	83.0647	3.51616	-5.60258	2.11183e-08	4.57202e-06	yes	OK	8.85383	34.1769	1.94865	-3.51589	0.00043829	0.0143076	yes	#N/A
TCONS_00037918	XLOC_024560	13104.m05467	LOC_Os04g53190.2	CPuORF12 - conserved peptide uORF-containing transcript, expressed	0	0	0	1	1	no	3.3669	0	-1e+300	-1e+300	0.000364271	1	no	OK	7.94881	5.07082	-0.648521	0.95633	0.338906	0.889135	no	OK	10.3017	2.3785	-2.11475	3.21257	0.00131554	0.0313532	yes	#N/A
TCONS_00037962	XLOC_024579	13104.m05520	LOC_Os04g53606.1	expressed protein	2.22217	29.5939	3.73526	1.23577e-07	1.88929e-05	up	1.06203	3.64916	1.78074	-2.65929	0.00783053	1	no	OK	1.40493	35.9755	4.67845	-6.45479	1.08371e-10	5.88943e-08	yes	OK	1.37386	23.8729	4.11907	-6.0413	1.52875e-09	4.42277e-07	yes	#N/A
TCONS_00033943	XLOC_021857	13104.m05524	LOC_Os04g53620.2	ubiquitin family protein, putative, expressed	44.1899	78.9344	0.836936	0.0897799	0.599795	no	44.3039	63.0548	0.509173	-0.911891	0.361826	0.682095	no	OK	46.2658	151.757	1.71375	-3.53716	0.000404449	0.0152335	yes	OK	91.7632	146.532	0.675229	-1.3579	0.174496	0.791879	no	#N/A
TCONS_00033954	XLOC_021864	13104.m05537	LOC_Os04g53710.1	plastocyanin-like domain containing protein, putative, expressed	7.93004	0.335232	-4.5641	7.26128e-08	1.17106e-05	down	0.196497	0.144048	-0.447959	0.340137	0.733753	1	no	OK	16.7335	0.658982	-4.66636	5.76874	7.98659e-09	2.0648e-06	yes	OK	4.54592	6.1177	0.428417	-0.611723	0.540721	1	no	#N/A
TCONS_00033980	XLOC_021879	13104.m05576	LOC_Os04g53990.1	ethylene-responsive protein related, putative, expressed	3.54321	15.2262	2.10342	0.00180753	0.0480476	up	3.60677	3.86997	0.101614	-0.16976	0.865199	0.971609	no	OK	4.13527	14.5544	1.81541	-2.68441	0.00726577	0.110252	no	OK	2.87671	6.38985	1.15136	-1.75839	0.0786819	0.545201	no	#N/A
TCONS_00038099	XLOC_024654	13104.m05702	LOC_Os04g55050.1	amidase, putative, expressed	4.41377	3.5315	-0.321733	0.664495	1	no	10.2181	1.8282	-2.48263	3.83296	0.000126613	0.00535347	yes	OK	4.41012	1.5831	-1.47807	1.89581	0.057985	0.397959	no	OK	6.80661	1.96445	-1.79281	2.54317	0.0109852	0.153848	no	#N/A
TCONS_00038158	XLOC_024694	13104.m05784	LOC_Os04g55740.1	peroxidase precursor, putative, expressed	3.01903	28.15	3.22098	1.56422e-06	0.000163526	up	0.145483	0.351896	1.2743	-1.49566	0.134743	1	no	OK	4.38414	33.3186	2.92596	-4.43889	9.04253e-06	0.000725282	yes	OK	1.85973	16.7138	3.16788	-4.8678	1.12847e-06	0.000124099	yes	#N/A
TCONS_00038164	XLOC_024699	13104.m05790	LOC_Os04g55800.1	sulfate transporter, putative, expressed	13.5594	5.90018	-1.20046	0.0617858	0.483626	no	11.5325	4.7093	-1.29212	2.22367	0.0261705	0.180309	no	OK	10.9866	2.51985	-2.12434	3.09082	0.00199607	0.0478427	yes	OK	4.24651	3.90766	-0.119973	0.187122	0.851565	1	no	#N/A
TCONS_00034125	XLOC_021974	13104.m05804	LOC_Os04g55920.2	zinc-finger protein, putative, expressed	45.2502	55.7677	0.301505	0.61773	1	no	31.416	32.6624	0.0561311	-0.0990803	0.921074	0.989693	no	OK	12.134	64.7773	2.41643	-3.52895	0.000417217	0.015626	yes	OK	35.7923	64.3625	0.846573	-1.56069	0.118598	0.67534	no	#N/A
TCONS_00038181	XLOC_024710	13104.m05818	LOC_Os04g56000.1	AGAP001055-PA, putative, expressed	5.47598	11.8238	1.1105	0.152648	0.797744	no	2.78583	2.9175	0.0666256	-0.0978679	0.922037	1	no	OK	1.49301	11.2669	2.9158	-3.48962	0.000483714	0.0173129	yes	OK	2.41813	18.7278	2.95322	-4.07876	4.52764e-05	0.00252168	yes	#N/A
TCONS_00038183	XLOC_024712	13104.m05822	LOC_Os04g56040.1	glycine rich protein family protein, putative, expressed	3.27166	13.7652	2.07293	0.00607048	0.107245	no	1.58533	3.78974	1.25732	-1.01753	0.308903	0.636659	no	OK	1.7341	9.20019	2.40747	-2.89644	0.00377422	0.0719425	no	OK	2.10899	10.7614	2.35124	-3.21572	0.00130119	0.0310824	yes	#N/A
TCONS_00034143	XLOC_021984	13104.m05832	LOC_Os04g56110.3	protein kinase, putative, expressed	0	5.47048	1e+300	0.0422157	0.383831	no	0	1.26091	1e+300	1e+300	0.319046	1	no	OK	0.493876	7.43972	3.91303	-4.59611	4.30455e-06	0.000384094	yes	NOTEST	0.678117	2.79393	2.04269	-1.72819	0.0839548	1	no	#N/A
TCONS_00034177	XLOC_022003	13104.m05874	LOC_Os04g56430.1	cysteine-rich receptor-like protein kinase, putative, expressed	29.43	192.175	2.70706	1	1	no	26.8623	11.8141	-1.18508	2.39677	0.0165405	0.136808	no	LOWDATA	22.7678	182.953	3.0064	0	1	1	no	OK	23.9513	81.1641	1.76074	-3.20366	0.00135693	0.0320463	yes	#N/A
TCONS_00034263	XLOC_022052	13104.m06020	LOC_Os04g57500.1	phosphatidate cytidylyltransferase, putative, expressed	0	0	0	1	1	no	12.055	0	-1e+300	-1e+300	0.000715906	0.0157608	yes	LOWDATA	5.56096	5.97328	0.103189	0	1	1	no	LOWDATA	7.97019	5.35223	-0.574474	0	1	1	no	#N/A
TCONS_00034264	XLOC_022050	13104.m06023	LOC_Os04g57520.1	UBX domain-containing protein, putative, expressed	0	0	0	1	1	no	9.02938	0	-1e+300	-1e+300	0.000268107	0.00867306	yes	LOWDATA	7.10499	8.08522	0.186455	0	1	1	no	LOWDATA	10.8655	12.7935	0.235658	0	1	1	no	#N/A
TCONS_00038312	XLOC_024778	13104.m06025	LOC_Os04g57540.1	adenylate kinase, putative, expressed	12.4317	37.357	1.58736	0.0147504	0.191806	no	6.0984	12.1436	0.993695	-1.66721	0.0954734	0.368373	no	OK	6.25733	34.9493	2.48164	-3.6404	0.000272213	0.0111542	yes	OK	9.74055	22.8205	1.22825	-1.99447	0.046101	0.406212	no	#N/A
TCONS_00038373	XLOC_024813	13104.m06093	LOC_Os04g58090.1	harpin-induced protein 1 domain containing protein, expressed	1.84547	18.5372	3.32836	2.99685e-06	0.000279097	up	1.037	3.56516	1.78154	-2.7047	0.00683653	1	no	OK	1.2416	14.8133	3.57662	-4.86517	1.14361e-06	0.00013063	yes	OK	1.69548	14.3749	3.08378	-4.58151	4.61637e-06	0.000392486	yes	#N/A
TCONS_00038386	XLOC_024821	13104.m06116	LOC_Os04g58280.1	stem-specific protein TSJT1, putative, expressed	25.2234	60.8799	1.2712	0.0340752	0.335288	no	28.0878	35.533	0.339217	-0.608807	0.542653	0.80754	no	OK	12.3544	59.2388	2.26152	-3.58514	0.000336903	0.01321	yes	OK	41.9153	62.2345	0.57024	-1.08626	0.277366	0.950962	no	#N/A
TCONS_00034356	XLOC_022100	13104.m06188	LOC_Os04g58760.1	membrane associated DUF588 domain containing protein, putative, expressed	6.27911	3.14836	-0.995957	0.172155	0.836604	no	0.595297	0.0872709	-2.77004	2.41265	0.0158369	1	no	OK	4.61344	2.47031	-0.901151	1.20687	0.227483	0.774538	no	OK	1.30459	10.1598	2.96121	-4.23789	2.25633e-05	0.00147333	yes	#N/A
TCONS_00034364	XLOC_022104	13104.m06195	LOC_Os04g58810.1	CAF1 family ribonuclease containing protein, putative, expressed	6.32607	18.8597	1.57592	0.0272659	0.288957	no	1.6402	9.14873	2.4797	-3.76722	0.000165078	0.00640815	yes	OK	3.45643	7.23388	1.06549	-1.45072	0.146858	0.649247	no	OK	6.08173	7.33284	0.26989	-0.408284	0.683065	1	no	#N/A
TCONS_00034421	XLOC_022136	13104.m06278	LOC_Os04g59540.1	phosphatidylinositol-4-phosphate 5-Kinase, putative, expressed	0.979539	2.97592	1.60316	0.0230935	0.257071	no	0.945462	5.70931	2.59422	-4.28398	1.83576e-05	0.00109075	yes	NOTEST	0.505116	0.691646	0.45342	-0.585377	0.558294	1	no	OK	0.328777	6.14482	4.22419	-5.86101	4.60061e-09	1.07675e-06	yes	#N/A
TCONS_00038905	XLOC_025281	13105.m00063	LOC_Os05g01370.1	polygalacturonase inhibitor precursor, putative, expressed	1.0281	2.08938	1.02309	0.205759	1	no	0.24909	0.273878	0.136864	-0.164315	0.869483	1	no	OK	3.28495	3.26281	-0.00975602	0.0129987	0.989629	1	no	OK	1.36471	11.6315	3.09138	-4.43968	9.0094e-06	0.000679948	yes	#N/A
TCONS_00038906	XLOC_025282	13105.m00064	LOC_Os05g01380.1	polygalacturonase inhibitor precursor, putative, expressed	2.83388	21.9704	2.95471	2.26235e-05	0.00151556	up	0.566376	0.520921	-0.120696	0.153804	0.877764	1	no	OK	2.65635	15.5499	2.54938	-3.52164	0.000428881	0.0159062	yes	OK	1.06263	9.2229	3.11758	-4.2789	1.87821e-05	0.00127023	yes	#N/A
TCONS_00042430	XLOC_027614	13105.m10280	LOC_Os05g01675.1	photosystem I P700 chlorophyll a apoprotein A1, putative	114.208	117.338	0.0390134	0.94282	1	no	564.996	149.457	-1.91851	3.31834	0.000905546	0.0185478	yes	OK	259.396	235.399	-0.140044	0.232139	0.81643	1	no	OK	154.871	179.012	0.208994	-0.44429	0.656833	1	no	#N/A
TCONS_00042463	XLOC_027639	13105.m00176	LOC_Os05g02200.1	cysteine-rich repeat secretory protein 55 precursor, putative, expressed	6.15031	19.3739	1.65539	0.0129798	0.175154	no	3.35275	7.53117	1.16753	-1.92834	0.0538133	0.269795	no	OK	5.65226	16.5919	1.55358	-2.30351	0.0212499	0.216475	no	OK	3.98313	15.2893	1.94055	-3.04133	0.00235535	0.0474947	yes	#N/A
TCONS_00042477	XLOC_027648	13105.m00203	LOC_Os05g02390.1	ZOS5-02 - C2H2 zinc finger protein, expressed	7.1042	1.37647	-2.3677	0.00175853	0.0471805	down	1.08921	0.443553	-1.2961	1.70821	0.0875983	1	no	OK	7.58604	6.23961	-0.28189	0.403195	0.686805	1	no	OK	2.06284	14.4496	2.80833	-4.18462	2.85649e-05	0.00178146	yes	LOC_Os05g02390.1
TCONS_00039002	XLOC_025332	13105.m00210	LOC_Os05g02450.1	expressed protein	2.07542	8.49826	2.03377	0.0041848	0.0853382	no	0.939259	2.98872	1.66993	-2.52371	0.0116123	1	no	OK	2.07681	10.1061	2.28279	-1.99558	0.0459794	0.347146	no	OK	1.50807	8.11575	2.42802	-3.29469	0.000985316	0.0257078	yes	#N/A
TCONS_00042517	XLOC_027677	13105.m00278	LOC_Os05g03000.2	inner membrane protein alx, putative, expressed	6.57809	9.34128	0.505953	0.455752	1	no	10.1299	2.57108	-1.97818	3.23384	0.00122139	0.0228975	yes	OK	4.26911	6.62132	0.633183	-0.894464	0.371074	0.9135	no	OK	5.88937	8.51706	0.532242	-0.847381	0.396783	1	no	#N/A
TCONS_00042567	XLOC_027704	13105.m00332	LOC_Os05g03480.2	acyl-coenzyme A dehydrogenase, mitochondrial precursor, putative, expressed	18.5842	57.7696	1.63623	2.93155e-05	0.00186938	up	23.5238	37.9073	0.688356	-1.78807	0.073765	0.320835	no	OK	14.1364	41.5507	1.55546	-3.42731	0.000609598	0.0207053	yes	OK	22.2199	42.0328	0.919665	-2.42324	0.0153825	0.192675	no	#N/A
TCONS_00042573	XLOC_027707	13105.m00350	LOC_Os05g03590.1	expressed protein	4.38243	6.86707	0.647962	0.400191	1	no	1.7243	8.42881	2.28932	-3.37091	0.000749204	0.0162089	yes	OK	2.60388	4.8454	0.895952	-1.14406	0.2526	0.804891	no	OK	3.31329	7.23269	1.12627	-1.65521	0.0978826	0.615794	no	#N/A
TCONS_00042574	XLOC_027708	13105.m00355	LOC_Os05g03640.1	flavonol synthase/flavanone 3-hydroxylase, putative, expressed	7.40386	10.9145	0.559893	0.39251	1	no	2.00707	2.45491	0.290574	-0.464851	0.642038	1	no	OK	5.14639	6.956	0.434699	-0.640272	0.521996	0.992501	no	OK	1.83259	7.99346	2.12493	-3.21592	0.00130027	0.0310824	yes	#N/A
TCONS_00042584	XLOC_027717	13105.m00373	LOC_Os05g03810.1	trehalose phosphatase, putative	3.44507	7.42747	1.10834	0.135821	0.751451	no	2.70129	1.64335	-0.717012	1.05967	0.289293	1	no	OK	1.23787	12.9754	3.38984	-4.42762	9.52764e-06	0.000749132	yes	OK	5.4379	6.12504	0.171668	-0.251367	0.801531	1	no	#N/A
TCONS_00039119	XLOC_025407	13105.m00385	LOC_Os05g03920.1	TKL_IRAK_DUF26-lf.3 - DUF26 kinases have homology to DUF26 containing loci, expressed	3.39578	26.3553	2.95628	5.75231e-06	0.000476937	up	1.11423	8.54551	2.93912	-4.76559	1.883e-06	0.000161161	yes	OK	2.77765	18.2306	2.71443	-3.97769	6.95874e-05	0.00371351	yes	OK	2.52682	15.6931	2.63473	-4.21272	2.52311e-05	0.00161216	yes	#N/A
TCONS_00039126	XLOC_025412	13105.m00390	LOC_Os05g03960.1	hypothetical protein	89.2234	104.862	0.232999	0.717309	1	no	22.4115	21.6112	-0.052456	0.0725718	0.942147	0.997245	no	OK	21.3823	134.579	2.65396	-3.7251	0.000195241	0.008622	yes	OK	17.1944	34.0713	0.986616	-1.16054	0.24583	0.91353	no	#N/A
TCONS_00042621	XLOC_027734	13105.m00419	LOC_Os05g04210.1	MYB family transcription factor, putative, expressed	0.952495	30.4984	5.00088	3.42684e-11	2.01414e-08	up	0.29335	1.4011	2.25586	-2.9445	0.00323473	1	no	OK	0.27005	20.3068	6.23259	-7.43204	1.07025e-13	2.37499e-10	yes	OK	0.90403	14.8146	4.03451	-5.65781	1.53317e-08	3.01282e-06	yes	#N/A
TCONS_00039149	XLOC_025429	13105.m00450	LOC_Os05g04470.1	peroxidase precursor, putative, expressed	9.06909	1.37401	-2.72257	0.000167516	0.00771885	down	0.604032	0.179018	-1.75452	2.20903	0.0271727	1	no	OK	7.19576	0.586152	-3.6178	4.7193	2.36656e-06	0.000238709	yes	NOTEST	1.82243	3.04404	0.740125	-1.06808	0.285483	1	no	#N/A
TCONS_00039150	XLOC_025430	13105.m00452	LOC_Os05g04490.1	peroxidase precursor, putative, expressed	10.9369	22.3797	1.033	0.102289	0.64247	no	1.44578	0.414218	-1.80338	2.53581	0.0112188	1	no	OK	7.83646	13.1965	0.751881	-1.14283	0.253109	0.805305	no	OK	3.79262	15.3566	2.01759	-3.22808	0.00124625	0.0300804	yes	#N/A
TCONS_00039153	XLOC_025432	13105.m00455	LOC_Os05g04510.2	S-adenosylmethionine synthetase, putative, expressed	4.51385	0	-1e+300	0.00189322	0.0493825	yes	9.86254	0	0	0	1	1	no	OK	175.753	5.32519	-5.04458	7.63384	2.28706e-14	6.7669e-11	yes	NOTEST	0	0	0	0	1	1	no	#N/A
TCONS_00042668	XLOC_027763	13105.m00504	LOC_Os05g04900.1	conserved hypothetical protein	3.07402	3.33539	0.117729	0.893618	1	no	8.37878	0.614752	-3.76866	3.31929	0.000902472	0.0185034	yes	NOTEST	0	0	0	0	1	1	no	NOTEST	2.55271	1.84295	-0.470012	0.507422	0.611859	1	no	#N/A
TCONS_00042685	XLOC_027776	13105.m00522	LOC_Os05g05080.1	expressed protein	4.39619	29.2308	2.73316	0.00021226	0.00935676	up	2.8648	2.66602	-0.103745	0.147165	0.883001	1	no	OK	3.49915	27.1646	2.95665	-3.94516	7.97463e-05	0.00418025	yes	OK	3.42177	19.8599	2.53704	-3.57109	0.000355494	0.0120798	yes	#N/A
TCONS_00039241	XLOC_025476	13105.m00576	LOC_Os05g05520.1	transposon protein, putative, Mutator sub-class	0.249474	5.90307	4.5645	1.06612e-09	3.66205e-07	up	0.152698	0.0606212	-1.33279	1.43907	0.15013	1	no	OK	0.081825	3.7719	5.52661	-6.68569	2.29841e-11	1.85467e-08	yes	NOTEST	0.102626	1.47951	3.84965	-4.74257	2.11021e-06	1	no	#N/A
TCONS_00039271	XLOC_025497	13105.m00630	LOC_Os05g05930.1	peripheral-type benzodiazepine receptor, putative, expressed	0.113102	6.6385	5.87516	2.03458e-09	6.04637e-07	up	0.164416	27.6001	7.39118	-8.00403	1.11022e-15	1.02847e-12	yes	OK	0	2.92915	1.79769e+308	1.79769e+308	0.00484826	0.0846586	no	OK	0.100094	28.0623	8.13114	-7.37503	1.64313e-13	1.26764e-10	yes	#N/A
TCONS_00039292	XLOC_025515	13105.m00655	LOC_Os05g06160.1	trehalose phosphatase, putative	1.72463	3.69558	1.09951	0.180011	0.85355	no	1.40624	0.812276	-0.791798	1.01567	0.309787	1	no	OK	0.881276	6.5833	2.90115	-3.47124	0.000518066	0.0182723	yes	OK	3.3275	3.27021	-0.0250553	0.0332084	0.973508	1	no	#N/A
TCONS_00042809	XLOC_027843	13105.m00696	LOC_Os05g06500.1	universal stress protein domain containing protein, putative, expressed	47.1381	60.9715	0.371241	0.543092	1	no	37.7271	0	-1e+300	-1e+300	0.000161361	0.00631519	yes	OK	59.1832	90.9599	0.620043	-0.997443	0.31855	0.8736	no	OK	0	109.852	1e+300	1e+300	7.53298e-05	0.00375335	yes	#N/A
TCONS_00039331	XLOC_025532	13105.m00699	LOC_Os05g06520.1	helix-loop-helix DNA-binding domain containing protein	5.67446	16.8876	1.57341	0.0653573	0.503095	no	0.549928	0.605794	0.139585	-0.0684147	0.945456	1	no	OK	4.84402	9.35331	0.949272	-1.05327	0.292218	0.849043	no	OK	2.01241	21.7931	3.43688	-3.82012	0.000133387	0.0058371	yes	#N/A
TCONS_00039376	XLOC_025556	13105.m00748	LOC_Os05g06920.1	relA-SpoT like protein RSH4, putative, expressed	25.0214	8.78999	-1.50923	0.0234908	0.260725	no	31.8061	7.65348	-2.05512	3.58777	0.000333513	0.00982723	yes	OK	23.3305	8.32406	-1.48686	2.31687	0.0205108	0.212936	no	OK	19.3221	7.40597	-1.38349	2.15783	0.0309411	0.312714	no	#N/A
TCONS_00042835	XLOC_027854	13105.m00752	LOC_Os05g06970.1	peroxidase precursor, putative, expressed	14.9662	18.051	0.270366	0.671333	1	no	1.64278	0.802017	-1.03443	1.46068	0.144103	1	no	OK	14.1602	14.8427	0.0679216	-0.10213	0.918654	1	no	OK	3.83067	27.266	2.83143	-4.49061	7.10202e-06	0.00056036	yes	#N/A
TCONS_00042856	XLOC_027864	13105.m00773	LOC_Os05g07090.1	acyl-coenzyme A dehydrogenase, mitochondrial precursor, putative, expressed	9.67331	25.7336	1.41157	0.0237665	0.262902	no	7.42907	9.79398	0.398713	-0.688723	0.490998	0.772732	no	OK	6.0578	25.6702	2.08323	-3.18816	0.00143183	0.0384746	yes	OK	8.06476	24.9635	1.63012	-2.76809	0.00563867	0.0941297	no	#N/A
TCONS_00039390	XLOC_025564	13105.m00779	LOC_Os05g07120.2	basic helix-loop-helix, putative, expressed	0.925729	11.5941	3.64666	3.54828e-06	0.000321399	up	0.0853056	0	-1.79769e+308	-1.79769e+308	0.0786496	1	no	OK	0.567461	6.6644	3.55388	-4.03481	5.46472e-05	0.00307004	yes	OK	0.122058	7.92229	6.02028	-5.5874	2.30491e-08	4.24879e-06	yes	#N/A
TCONS_00042859	XLOC_027866	13105.m00784	LOC_Os05g07170.1	hypothetical protein	0.378717	8.16854	4.43089	3.61087e-05	0.00220563	up	0.250244	0.954451	1.93133	-1.07656	0.281675	1	no	OK	0.285382	6.86443	4.58817	-4.43047	9.40284e-06	0.000742991	yes	OK	0.411571	6.18119	3.90867	-3.15017	0.00163175	0.0366723	yes	#N/A
TCONS_00039398	XLOC_025569	13105.m00792	LOC_Os05g07240.1	expressed protein	5.26383	1.51358	-1.79815	0.0300294	0.30761	no	1.55258	1.09771	-0.500162	0.634815	0.525549	1	no	OK	7.42294	0.976453	-2.92637	3.42582	0.000612951	0.0207927	yes	OK	1.62068	3.77833	1.22115	-1.51641	0.129415	0.703476	no	#N/A
TCONS_00039421	XLOC_025583	13105.m00856	LOC_Os05g07810.1	universal stress protein domain containing protein, putative, expressed	0.613408	11.0845	4.17555	5.22705e-07	6.43024e-05	up	0.324257	6.72938	4.37526	-5.96998	2.37277e-09	5.82615e-07	yes	OK	0.2028	12.0716	5.89542	-6.71837	1.83769e-11	1.57857e-08	yes	OK	0.189559	11.362	5.90542	-6.54878	5.80074e-11	2.62673e-08	yes	#N/A
TCONS_00039430	XLOC_025586	13105.m00865	LOC_Os05g07890.1	embryo-specific 3, putative, expressed	2.93583	7.12178	1.27847	0.373873	1	no	5.48438	24.9766	2.18717	-3.04917	0.00229475	0.0367089	yes	OK	3.12488	5.26679	0.753124	-0.593908	0.552573	1	no	OK	6.18648	13.3161	1.10598	-1.39671	0.162502	0.7693	no	#N/A
TCONS_00039437	XLOC_025590	13105.m00871	LOC_Os05g07940.1	glyoxalase family protein, putative, expressed	0	32.0046	1.79769e+308	0.00162519	0.0455347	up	13.9699	19.4623	0.478365	0	1	1	no	OK	0	0	0	0	1	1	no	OK	0	0	0	0	1	1	no	#N/A
TCONS_00039485	XLOC_025624	13105.m00978	LOC_Os05g08830.1	expressed protein	2.60472	10.7927	2.05085	0.00818148	0.133246	no	0.277058	0	-1e+300	-1e+300	0.0416323	1	no	OK	4.28618	10.6284	1.31015	-1.73111	0.0834319	0.490119	no	OK	0.759123	8.72829	3.52329	-4.35954	1.30335e-05	0.000939403	yes	#N/A
TCONS_00043080	XLOC_028033	13105.m01142	LOC_Os05g10620.2	no apical meristem protein, putative, expressed	0.723053	6.58226	3.18641	0.275318	0.999591	no	0.879058	0	-1e+300	-1e+300	0.00733644	1	no	OK	0.421692	3.23324	2.93872	-0.641333	0.521306	0.992483	no	OK	0	6.23598	1e+300	1e+300	0.000818007	0.0223025	yes	#N/A
TCONS_00039588	XLOC_025699	13105.m01147	LOC_Os05g10650.1	6-phosphofructokinase, putative, expressed	5.81152	12.7807	1.13698	0.0756345	0.545976	no	1.1192	1.94492	0.797241	-1.26581	0.205582	1	no	OK	1.82496	10.7417	2.55728	-3.73938	0.000184477	0.00824233	yes	OK	1.37623	13.109	3.25176	-5.0945	3.49655e-07	4.5807e-05	yes	#N/A
TCONS_00043085	XLOC_028036	13105.m01149	LOC_Os05g10670.1	zinc finger CCCH type family protein, putative, expressed	8.62106	21.4361	1.3141	0.0349644	0.340616	no	9.6656	44.9632	2.21781	-4.87809	1.07121e-06	0.00010107	yes	OK	8.38027	21.2659	1.34347	-2.07112	0.0383473	0.313236	no	OK	12.9756	46.0772	1.82825	-3.35478	0.000794269	0.021892	yes	#N/A
TCONS_00039622	XLOC_025725	13105.m01213	LOC_Os05g11210.1	lachrymatory factor synthase, putative, expressed	5.87115	0.439755	-3.73887	7.98641e-06	0.000626803	down	6.53001	0.944775	-2.78904	4.09403	4.23933e-05	0.00222674	yes	OK	7.2188	1.29663	-2.47699	3.15086	0.00162792	0.0419366	yes	OK	5.54464	1.44763	-1.93741	2.61049	0.00904131	0.132461	no	#N/A
TCONS_00043154	XLOC_028086	13105.m01256	LOC_Os05g11600.1	hypothetical protein	0.817299	6.7565	3.04734	0.0031233	0.0695499	no	0.396034	1.30812	1.7238	-1.03477	0.300776	1	no	OK	0.387406	7.23106	4.22229	-3.54101	0.000398606	0.0150347	yes	NOTEST	0.362125	1.3072	1.85192	-1.11167	0.266278	1	no	#N/A
TCONS_00039641	XLOC_025743	13105.m01258	LOC_Os05g11620.1	expressed protein	0.554955	12.4928	4.49258	1.78112e-08	3.56886e-06	up	0.186169	3.8213	4.35938	-4.58623	4.51327e-06	0.000313926	yes	OK	1.54597	11.8624	2.93981	-3.83435	0.000125896	0.00609544	yes	OK	1.24674	18.2065	3.86822	-5.38191	7.36995e-08	1.12055e-05	yes	#N/A
TCONS_00043215	XLOC_028132	13105.m01349	LOC_Os05g12410.1	BURP domain containing protein	238.802	49.4881	-2.27066	4.66381e-07	5.81854e-05	down	314.595	515.123	0.711422	0	1	1	no	LOWDATA	391.151	95.5833	-2.0329	0	1	1	no	LOWDATA	290.843	458.996	0.658239	0	1	1	no	#N/A
TCONS_00039717	XLOC_025795	13105.m10353	LOC_Os05g12640.6	BURP domain containing protein, expressed	16.8106	2.31224	-2.862	0.207676	0.904106	no	26.4991	7.53932	-1.81344	3.09723	0.00195339	0.0325464	yes	OK	21.5717	5.21799	-2.04757	1.83475	0.0665435	0.432586	no	OK	8.83118	14.1619	0.681337	-0.714795	0.474736	1	no	#N/A
TCONS_00043328	XLOC_028202	13105.m01534	LOC_Os05g14580.1	conserved hypothetical protein	5.18147	18.3097	1.82117	0.013619	0.180737	no	7.82765	2.49053	-1.65213	2.46539	0.0136865	0.121432	no	OK	1.88403	15.728	3.06144	-3.91306	9.11325e-05	0.00465072	yes	OK	12.6349	7.95323	-0.667801	0.974827	0.329646	0.999291	no	#N/A
TCONS_00039823	XLOC_025868	13105.m01535	LOC_Os05g14590.1	MCM6 - Putative minichromosome maintenance MCM complex subunit 6, expressed	6.13107	2.61031	-1.23192	0.0663436	0.507023	no	6.45885	1.19721	-2.4316	3.93889	8.18596e-05	0.00390545	yes	OK	4.86964	2.69644	-0.852762	1.2417	0.214346	0.758455	no	OK	9.21843	3.3359	-1.46644	2.37433	0.0175806	0.211191	no	#N/A
TCONS_00039862	XLOC_025900	13105.m01594	LOC_Os05g15160.1	phosphate/phosphate translocator, putative, expressed	3.94242	2.67713	-0.558395	0.447489	1	no	7.01692	1.81516	-1.95074	3.03451	0.00240924	0.038118	yes	OK	6.1747	3.60807	-0.775144	1.09354	0.274156	0.828361	no	OK	6.48877	5.25502	-0.304249	0.475437	0.634476	1	no	#N/A
TCONS_00043397	XLOC_028249	13105.m01637	LOC_Os05g15530.1	aminotransferase domain containing protein, putative, expressed	4.04522	16.2701	2.00794	0.00293644	0.0665517	no	5.54534	6.7334	0.280057	-0.474816	0.634918	0.861035	no	OK	4.68767	15.3826	1.71436	-2.54721	0.0108588	0.144219	no	OK	3.33849	15.2984	2.19611	-3.46374	0.000532718	0.0163384	yes	#N/A
TCONS_00043627	XLOC_028441	13105.m02070	LOC_Os05g19570.1	expansin precursor, putative, expressed	10.3841	4.64271	-1.16134	0.0958595	0.619457	no	0.37928	0.125105	-1.60012	1.5791	0.114314	1	no	OK	5.94658	4.23281	-0.490445	0.685323	0.49314	0.980628	no	OK	2.90914	16.7522	2.52569	-3.88438	0.000102593	0.00468526	yes	#N/A
TCONS_00040213	XLOC_026184	13105.m02239	LOC_Os05g21180.1	phosphatidic acid phosphatase-related, putative, expressed	9.84952	26.7421	1.44099	0.00790759	0.129673	no	5.51902	4.6503	-0.247088	0	1	1	no	OK	3.34356	16.1231	2.26967	-3.32548	0.000882654	0.0272987	yes	OK	3.13026	9.73598	1.63704	-2.52264	0.0116477	0.160041	no	#N/A
TCONS_00040246	XLOC_026213	13105.m02313	LOC_Os05g22860.1	DNA-directed RNA polymerase subunit beta, putative	4.9859	4.52395	-0.140269	0.843864	1	no	56.8203	4.80039	-3.56518	6.1847	6.22188e-10	1.66845e-07	yes	OK	3.01681	2.96432	-0.0253223	0.034139	0.972766	1	no	NOTEST	2.20603	1.9188	-0.201251	0.279551	0.779822	1	no	#N/A
TCONS_00040247	XLOC_026214	13105.m10287	LOC_Os05g22864.1	hypothetical protein	18.5362	17.431	-0.0886829	0.886373	1	no	222.486	25.0938	-3.14831	5.66129	1.50242e-08	2.56303e-06	yes	OK	14.5333	20.389	0.488425	-0.773436	0.439264	0.95347	no	OK	6.55359	16.2412	1.3093	-2.17939	0.0293025	0.303014	no	#N/A
TCONS_00043762	XLOC_028558	13105.m10288	LOC_Os05g22868.1	uncharacterized protein ycf73, putative	2.3737	2.27449	-0.0615949	0.939004	1	no	17.0858	2.06964	-3.04535	4.79795	1.60297e-06	0.000142295	yes	NOTEST	0.715085	0.828454	0.212307	-0.236852	0.812771	1	no	NOTEST	0.372406	0.758328	1.02595	-1.08856	0.276347	1	no	#N/A
TCONS_00040277	XLOC_026238	13105.m02374	LOC_Os05g23398.1	expressed protein	0.132634	0.712703	2.42585	0.0200297	1	no	0.899775	9.258	3.36306	-4.90754	9.2228e-07	8.86607e-05	yes	NOTEST	0	0.202065	1e+300	1e+300	0.0293909	1	no	NOTEST	0.0586917	1.34181	4.51488	-2.90481	0.00367471	1	no	#N/A
TCONS_00040328	XLOC_026268	13105.m02449	LOC_Os05g24010.1	receptor protein kinase-like, putative, expressed	6.83516	15.6799	1.19787	0.050159	0.425346	no	3.23308	1.64893	-0.97138	1.578	0.114566	1	no	OK	2.17146	10.7786	2.31143	-3.37424	0.000740193	0.0238627	yes	OK	2.04464	5.72074	1.48435	-2.27843	0.0227007	0.252894	no	#N/A
TCONS_00043912	XLOC_028662	13105.m02534	LOC_Os05g24780.1	OsCML21 - Calmodulin-related calcium sensor protein, expressed	4.74147	13.2851	1.4864	0.0360923	0.34712	no	5.94556	5.26472	-0.175455	0.28469	0.775882	0.931573	no	OK	3.31537	9.42877	1.5079	-2.06295	0.039117	0.31613	no	OK	2.40234	11.447	2.25245	-3.26749	0.00108505	0.0272965	yes	#N/A
TCONS_00040373	XLOC_026305	13105.m02537	LOC_Os05g24810.1	hypothetical protein	1.36209	0.833547	-0.708485	0.401036	1	no	2.36578	1.61168	-0.55375	0.820309	0.41204	1	no	OK	11.5014	1.05098	-3.452	4.45431	8.41623e-06	0.000681203	yes	OK	4.55551	2.2039	-1.04756	1.45147	0.14665	0.744871	no	#N/A
TCONS_00040411	XLOC_026334	13105.m02601	LOC_Os05g25390.1	tyrosine protein kinase domain containing protein, putative, expressed	3.00687	14.301	2.24978	0.00201945	0.0517061	no	0.983402	1.03167	0.0691266	-0.103748	0.917369	1	no	OK	2.21574	11.2159	2.33968	-3.20525	0.00134945	0.0367804	yes	OK	1.25485	4.71603	1.91006	-2.69228	0.00709643	0.111325	no	#N/A
TCONS_00044123	XLOC_028809	13105.m02864	LOC_Os05g27880.2	BBF1 - 2 Bric-a-Brac, Tramtrack, Broad Complex BTB domains with a F5/8 type C discoidin domain, expressed	7.37813	10.1444	0.45936	0.556127	1	no	7.58628	1.98629	-1.93332	3.2336	0.0012224	0.0228975	yes	OK	6.22939	8.76352	0.49242	-0.751247	0.452504	0.960724	no	OK	3.6774	3.30114	-0.155722	0.120528	0.904065	1	no	#N/A
TCONS_00044166	XLOC_028832	13105.m02905	LOC_Os05g28210.1	small hydrophilic plant seed protein, putative, expressed	0	2.72138	1e+300	0.00508847	1	no	0.0559699	6.76975	6.91831	-4.59299	4.36937e-06	0.000307061	yes	NOTEST	0	0.985404	1e+300	1e+300	0.0100287	1	no	OK	0.0511106	27.6133	9.07752	-6.04169	1.52507e-09	4.42277e-07	yes	#N/A
TCONS_00040605	XLOC_026493	13105.m02961	LOC_Os05g28760.1	GCRP1 - Glycine and cysteine rich family protein precursor, putative	10.8881	13.6114	0.322056	0.682946	1	no	10.8094	20.5335	0.925699	-1.42667	0.153675	0.463985	no	OK	0.566169	6.31635	3.47979	-3.52124	0.000429542	0.0159086	yes	OK	4.82181	5.09436	0.0793263	-0.0971049	0.922643	1	no	#N/A
TCONS_00040636	XLOC_026514	13105.m03014	LOC_Os05g29150.1	hypothetical protein	7.17823	5.22874	-0.457163	0.57163	1	no	2.20987	1.28034	-0.78743	0.883201	0.377128	1	no	OK	2.70308	2.92561	0.11413	-0.129797	0.896727	1	no	OK	1.23491	9.33488	2.91823	-3.18314	0.00145689	0.0337189	yes	#N/A
TCONS_00040649	XLOC_026522	13105.m03034	LOC_Os05g29790.1	pectinesterase, putative, expressed	3.62857	8.62046	1.24836	0.0588444	0.468647	no	0.27313	0.22521	-0.278315	0.365457	0.71477	1	no	OK	5.51916	11.3223	1.03665	-1.60277	0.108985	0.559661	no	OK	1.7924	14.0094	2.96643	-4.75637	1.97105e-06	0.000199306	yes	#N/A
TCONS_00040650	XLOC_026523	13105.m03036	LOC_Os05g29810.1	AP2 domain containing protein, expressed	5.72063	16.4015	1.51958	0.0293105	0.302718	no	2.49912	8.25305	1.72351	-2.75088	0.00594358	0.0712111	no	OK	4.61706	16.5436	1.84123	-2.6351	0.0084112	0.121782	no	OK	3.74367	16.9762	2.18099	-3.37731	0.000731985	0.0206602	yes	#N/A
TCONS_00044255	XLOC_028892	13105.m03060	LOC_Os05g30010.1	WD domain, G-beta repeat domain containing protein, expressed	4.81602	3.45765	-0.478052	0.465909	1	no	9.84936	2.44376	-2.01093	3.42788	0.000608324	0.0140404	yes	OK	5.56265	3.13118	-0.829068	1.27068	0.203841	0.744133	no	OK	7.37386	6.5117	-0.179386	0.31425	0.753331	1	no	#N/A
TCONS_00040713	XLOC_026553	13105.m03118	LOC_Os05g30510.1	expressed protein	2.45064	12.6353	2.36623	0.00335985	0.0730454	no	1.52062	0.667166	-1.18854	0.780663	0.435001	1	no	OK	0.137836	5.07739	5.20306	-4.29924	1.71387e-05	0.00118851	yes	OK	0.967849	10.1283	3.38746	-3.92069	8.82973e-05	0.0041896	yes	#N/A
TCONS_00044293	XLOC_028925	13105.m03151	LOC_Os05g30760.1	esterase, putative, expressed	1.28267	7.25043	2.49892	0.00103442	0.0319994	up	0	0	0	0	1	1	no	OK	0.311308	6.37817	4.35673	-1.19519	0.232012	0.7796	no	NOTEST	0.312315	0.588864	0.914931	-0.265028	0.790988	1	no	#N/A
TCONS_00040755	XLOC_026579	13105.m03184	LOC_Os05g31020.1	eukaryotic peptide chain release factor subunit 1-1, putative, expressed	1.02632	8.84805	3.10788	1.12163e-05	0.000835664	up	0.728214	14.2937	4.29487	-7.00916	2.39742e-12	1.13626e-09	yes	LOWDATA	0.754678	6.65513	3.14053	0	1	1	no	OK	0.486504	10.1858	4.38797	-6.38763	1.68476e-10	7.01872e-08	yes	#N/A
TCONS_00044361	XLOC_028968	13105.m03251	LOC_Os05g31670.1	AWPM-19-like membrane family protein, putative, expressed	1.01504	19.4332	4.25892	1.09593e-08	2.43112e-06	up	0.42478	55.2357	7.02274	-10.2037	0	0	yes	OK	0.786244	15.2097	4.27387	-5.57157	2.52448e-08	5.2112e-06	yes	OK	1.02075	77.3046	6.24286	-9.25618	0	0	yes	#N/A
TCONS_00040821	XLOC_026627	13105.m03286	LOC_Os05g31970.1	expressed protein	0.671192	8.62961	3.6845	3.16907e-06	0.0002941	up	0.770294	0.734051	-0.0695294	0.0918449	0.926821	1	no	OK	0.75251	4.74653	2.65709	-3.27294	0.00106437	0.031449	yes	NOTEST	1.12545	2.48272	1.14142	-1.4793	0.13906	1	no	#N/A
TCONS_00044411	XLOC_029000	13105.m03332	LOC_Os05g32370.1	ATP-dependent RNA helicase, putative, expressed	0.634364	6.37804	3.32973	1.90725e-06	0.000191147	up	0.309079	0.5329	0.785889	-1.17085	0.241658	1	no	OK	0.311791	4.1187	3.72354	-5.04024	4.64953e-07	6.31696e-05	yes	OK	0.296071	4.7259	3.99657	-5.80087	6.59709e-09	1.41667e-06	yes	#N/A
TCONS_00040867	XLOC_026653	13105.m03334	LOC_Os05g32390.2	FZL, putative, expressed	6.2045	3.39808	-0.868596	0.196327	0.882052	no	11.5279	0	-1e+300	-1e+300	0.000169178	0.00654239	yes	OK	5.30609	3.22177	-0.719797	1.02469	0.305509	0.862074	no	OK	6.53515	4.13974	-0.65868	1.05374	0.292003	0.965328	no	#N/A
TCONS_00040911	XLOC_026680	13105.m03388	LOC_Os05g32860.1	expressed protein	4.02975	34.473	3.09671	1.35177e-05	0.000975844	up	2.07626	2.36471	0.18768	-0.27188	0.785714	1	no	OK	1.59383	20.0039	3.64971	-4.77909	1.76094e-06	0.000186821	yes	OK	1.7607	21.6747	3.6218	-5.09567	3.47511e-07	4.5807e-05	yes	#N/A
TCONS_00040922	XLOC_026686	13105.m03406	LOC_Os05g33010.2	heat shock protein DnaJ, putative, expressed	1.54136	4.68819	1.60483	0.0509136	0.430488	no	0	5.35234	1e+300	1e+300	0.000669402	0.0150745	yes	NOTEST	0.491113	1.47995	1.59143	-1.67232	0.094461	1	no	NOTEST	1.04788	1.62095	0.629365	-0.719626	0.471755	1	no	#N/A
TCONS_00040933	XLOC_026694	13105.m03421	LOC_Os05g33130.1	CHIT17 - Chitinase family protein precursor, expressed	9.96408	22.7324	1.18994	0.0855193	0.582664	no	0.729307	2.37213	1.70158	-2.53543	0.0112311	1	no	OK	10.5798	20.5293	0.956377	-1.37114	0.170332	0.691642	no	OK	3.29129	32.4689	3.30234	-4.48664	7.23555e-06	0.000566603	yes	#N/A
TCONS_00040934	XLOC_026695	13105.m03422	LOC_Os05g33140.1	CHIT5 - Chitinase family protein precursor, expressed	7.54414	16.3534	1.11617	0.0801904	0.560506	no	0.264091	1.93562	2.87369	-4.20177	2.64842e-05	1	no	OK	6.93407	18.2483	1.39598	-2.07642	0.0378556	0.310553	no	OK	3.06583	22.0749	2.84806	-4.55475	5.24476e-06	0.000442301	yes	#N/A
TCONS_00040973	XLOC_026720	13105.m03496	LOC_Os05g33690.3	receptor-like protein kinase precursor, putative, expressed	1.08381	0.768387	-0.4962	0.897583	1	no	9.32373	1.05731	-3.1405	4.24959	2.1416e-05	0.00126144	yes	OK	3.03614	3.64878	0.265177	-0.32441	0.745628	1	no	OK	4.45141	1.62612	-1.45283	1.93881	0.0525249	0.437638	no	#N/A
TCONS_00040997	XLOC_026738	13105.m03533	LOC_Os05g34030.1	peptide transporter PTR2, putative, expressed	3.41526	0.78105	-2.12851	0.00476058	0.0921761	no	0.386599	0.201332	-0.941261	1.21591	0.224019	1	no	OK	5.30664	0.844287	-2.65199	3.57748	0.000346921	0.0135061	yes	NOTEST	1.189	2.97313	1.32224	-1.91141	0.0559515	1	no	#N/A
TCONS_00044548	XLOC_029088	13105.m03534	LOC_Os05g34040.2	monooxygenase, putative, expressed	5.19576	2.71499	-0.936391	0.222103	0.927507	no	8.67414	2.50056	-1.79447	2.92475	0.0034473	0.0489247	yes	OK	4.09662	2.93749	-0.47985	0.284437	0.776076	1	no	OK	7.19577	4.18842	-0.780744	1.10095	0.270918	0.943366	no	#N/A
TCONS_00041015	XLOC_026750	13105.m03570	LOC_Os05g34320.3	beta-hexosaminidase precursor, putative, expressed	7.08172	4.11343	-0.783756	0.259176	0.981908	no	14.7982	3.45072	-2.10045	3.46523	0.000529786	0.0127927	yes	OK	6.11187	4.55173	-0.425199	0.571327	0.567778	1	no	OK	12.582	5.43316	-1.2115	1.959	0.0501132	0.425717	no	#N/A
TCONS_00041059	XLOC_026777	13105.m03629	LOC_Os05g34830.1	No apical meristem protein, putative, expressed	8.54103	53.698	2.65239	4.70258e-05	0.00275456	up	6.79521	20.3932	1.5855	-2.82396	0.00474339	0.0609482	no	OK	5.63673	40.0402	2.82852	-3.48762	0.000487345	0.0174195	yes	OK	5.84169	27.6343	2.242	-3.28691	0.00101293	0.0261455	yes	#N/A
TCONS_00044641	XLOC_029155	13105.m03698	LOC_Os05g35320.1	ATP synthase like protein, putative	55.1756	36.9083	-0.580086	0.308087	1	no	591.3	99.9324	-2.56487	4.19613	2.71509e-05	0.00154133	yes	OK	133.058	93.4235	-0.510201	0.849161	0.395792	0.930972	no	OK	69.0601	60.3236	-0.19513	0.391866	0.695157	1	no	#N/A
TCONS_00044667	XLOC_029173	13105.m03727	LOC_Os05g35570.1	DUF803 domain containing, putative, expressed	5.33773	2.58341	-1.04695	0.132247	0.740758	no	9.67947	2.89439	-1.74167	2.9843	0.00284228	0.0432604	yes	OK	6.44821	4.09428	-0.655289	0.969716	0.332188	0.883886	no	OK	9.9945	3.91444	-1.35233	2.19736	0.0279947	0.293355	no	#N/A
TCONS_00041137	XLOC_026837	13105.m03781	LOC_Os05g36070.3	signal peptide peptidase domain containing protein, expressed	6.22344	8.1908	0.396292	0.566393	1	no	3.78657	0.998685	-1.92279	2.76027	0.00577535	0.0697284	no	OK	1.10017	10.5638	3.26333	-4.13603	3.5337e-05	0.00217318	yes	OK	7.75539	2.04827	-1.92079	2.68051	0.00735095	0.113759	no	#N/A
TCONS_00044741	XLOC_029220	13105.m03846	LOC_Os05g37060.1	MYB family transcription factor, putative, expressed	1.60309	19.1459	3.57811	1.87094e-06	0.000189596	up	0.188453	0	-1.79769e+308	-1.79769e+308	0.0227501	1	no	OK	0.805433	10.5005	3.70455	-4.69285	2.6943e-06	0.000267711	yes	NOTEST	0.171533	2.57396	3.90743	-3.96675	7.28593e-05	1	no	#N/A
TCONS_00041183	XLOC_026867	13105.m03874	LOC_Os05g37190.1	ZOS5-08 - C2H2 zinc finger protein, expressed	3.75296	22.3471	2.57399	7.33887e-05	0.00397101	up	1.3744	2.45689	0.838032	-1.33812	0.180856	1	no	OK	2.55691	16.622	2.70062	-4.01823	5.86362e-05	0.00323946	yes	OK	1.8105	11.2384	2.63397	-4.10895	3.97457e-05	0.00231262	yes	#N/A
TCONS_00041194	XLOC_026878	13105.m03895	LOC_Os05g37390.1	G10 protein, putative, expressed	12.3864	9.02282	-0.457111	0.518035	1	no	13.9601	3.38264	-2.04509	3.18048	0.0014703	0.0264467	yes	OK	11.1999	14.3026	0.35279	-0.505865	0.612951	1	no	OK	20.486	15.5342	-0.399195	0.646569	0.517911	1	no	#N/A
TCONS_00044816	XLOC_029258	13105.m03976	LOC_Os05g38040.4	expressed protein	4.13712	6.20825	0.585558	0.400933	1	no	9.88739	1.69774	-2.54197	4.09944	4.1416e-05	0.00219236	yes	OK	1.49392	2.98937	1.00074	-1.32582	0.1849	0.715638	no	NOTEST	1.45811	1.95595	0.423773	-0.592391	0.553589	1	no	#N/A
TCONS_00044845	XLOC_029273	13105.m10386	LOC_Os05g38290.2	protein phosphatase 2C, putative, expressed	1.98161	7.47623	1.91564	0.00577213	0.104068	no	3.39713	22.3767	2.71961	-4.58846	4.4652e-06	0.000311647	yes	OK	1.30426	3.9463	1.59727	-2.10808	0.0350239	0.295409	no	OK	2.95256	8.78799	1.57357	-1.54035	0.123476	0.687261	no	#N/A
TCONS_00041276	XLOC_026929	13105.m04027	LOC_Os05g38400.1	OsFtsH8 FtsH protease, homologue of AtFtsH3/10, expressed	4.77992	3.61442	-0.403223	0.56261	1	no	2.29012	5.45577	1.25236	-2.08799	0.0367983	0.218262	no	OK	3.24571	4.14443	0.352637	-0.504781	0.613713	1	no	OK	0	8.30658	1e+300	1e+300	0.000335164	0.0115779	yes	#N/A
TCONS_00041275	XLOC_026929	13105.m04026	LOC_Os05g38400.3	OsFtsH8 FtsH protease, homologue of AtFtsH3/10, expressed	11.6209	15.5371	0.418994	0.505054	1	no	15.9208	3.98645	-1.99774	3.45294	0.000554506	0.0130645	yes	OK	10.9529	14.7394	0.428366	-0.67243	0.50131	0.985048	no	OK	0	11.6448	1e+300	1e+300	0.000180822	0.00731365	yes	#N/A
TCONS_00044865	XLOC_029286	13105.m04043	LOC_Os05g38530.1	DnaK family protein, putative, expressed	4.16646	15.359	1.88219	0.00479886	0.0927138	no	3.68005	29.136	2.985	-4.95309	7.30443e-07	7.26167e-05	yes	OK	3.68264	17.4205	2.24197	-3.41665	0.000633971	0.0213157	yes	OK	4.05443	28.9863	2.8378	-4.70642	2.52103e-06	0.000241995	yes	#N/A
TCONS_00044892	XLOC_029302	13105.m04075	LOC_Os05g38770.1	protein kinase APK1B, chloroplast precursor, putative, expressed	0.921212	0.48957	-0.912019	0.259184	1	no	0.172177	0.105163	-0.711263	0.82112	0.411578	1	no	OK	2.58811	0.938136	-1.46403	1.94761	0.0514611	0.371069	no	OK	0.803496	5.10732	2.6682	-3.88372	0.00010287	0.00468526	yes	#N/A
TCONS_00041376	XLOC_026993	13105.m04186	LOC_Os05g39690.1	oxidoreductase, aldo/keto reductase family protein, putative, expressed	3.869	11.2792	1.54363	1	1	no	3.619	9.02589	1.31848	0	1	1	no	LOWDATA	1.94357	7.55493	1.95871	0	1	1	no	OK	2.04628	18.3846	3.16742	-4.69268	2.69651e-06	0.000255311	yes	#N/A
TCONS_00044959	XLOC_029346	13105.m04189	LOC_Os05g39720.1	OsWRKY70 - Superfamily of TFs having WRKY and zinc finger domains, expressed	7.63956	31.0458	2.02284	0.000909295	0.0292341	up	4.4356	3.62099	-0.292745	0.501803	0.615806	0.851549	no	OK	4.8095	25.5552	2.40966	-3.78866	0.000151465	0.00701383	yes	OK	3.43029	22.6379	2.72233	-4.61852	3.86478e-06	0.000339677	yes	#N/A
TCONS_00044963	XLOC_029348	13105.m04194	LOC_Os05g39770.1	aminotransferase, putative, expressed	10.8933	38.3985	1.81762	0.00282779	0.0647552	no	9.59568	19.2658	1.00559	-1.79027	0.0734101	0.32005	no	OK	11.8061	33.7535	1.5155	-2.44952	0.0143047	0.171047	no	OK	11.7014	40.4887	1.79084	-3.36844	0.000755953	0.0211931	yes	#N/A
TCONS_00041394	XLOC_027008	13105.m04220	LOC_Os05g40010.1	LTPL17 - Protease inhibitor/seed storage/LTP family protein precursor, expressed	17.7016	40.8455	1.2063	0.04858	0.417444	no	21.6481	81.3875	1.91057	-3.46781	0.000524726	0.0127672	yes	OK	13.8573	37.7305	1.44508	-2.29523	0.0217199	0.219122	no	OK	18.4326	51.815	1.49111	-2.68739	0.00720131	0.112446	no	#N/A
TCONS_00044984	XLOC_029365	13105.m04228	LOC_Os05g40080.1	OsWRKY54 - Superfamily of TFs having WRKY and zinc finger domains	0.466406	2.76119	2.56563	0.00202401	1	no	0.196842	0	-1e+300	-1e+300	0.0220857	1	no	NOTEST	0.897359	1.21015	0.431424	-0.512807	0.608086	1	no	OK	0.898715	5.19068	2.52999	-3.40541	0.000660651	0.0190865	yes	#N/A
TCONS_00041479	XLOC_027069	13105.m04394	LOC_Os05g41420.1	auxin-induced protein 5NG4, putative, expressed	5.00968	1.15591	-2.11569	0.0043529	0.0872196	no	0.353992	0.0850706	-2.05699	2.10418	0.0353625	1	no	OK	2.2247	3.62745	0.705347	-0.95319	0.340494	0.890494	no	OK	0.752169	5.79008	2.94446	-4.12281	3.74271e-05	0.00222745	yes	#N/A
TCONS_00045099	XLOC_029437	13105.m04399	LOC_Os05g41460.1	cysteine proteinase inhibitor precursor protein, putative, expressed	14.279	28.1947	0.981526	0.201198	0.891824	no	14.9854	20.5398	0.454859	-0.694571	0.487324	0.770894	no	LOWDATA	20.1478	36.9499	0.874952	0	1	1	no	OK	15.554	65.7829	2.08043	-3.92692	8.60391e-05	0.00410113	yes	#N/A
TCONS_00045195	XLOC_029502	13105.m04590	LOC_Os05g43570.1	AGC_AGC_other_NDRh_TRCd.2 - ACG kinases include homologs to PKA, PKG and PKC, expressed	0	8.7074	1.79769e+308	0.000919894	0.0294173	up	7.58005	0	-1.79769e+308	-1.79769e+308	0.000392392	0.0107921	yes	OK	0	13.2717	1.79769e+308	1.79769e+308	0.00111409	0.0324584	yes	OK	9.26213	0	-1.79769e+308	-1.79769e+308	0.000347177	0.0119335	yes	LOC_Os05g43570.1
TCONS_00045219	XLOC_029518	13105.m04628	LOC_Os05g43880.1	gibberellin 2-beta-dioxygenase, putative	0.810709	5.72249	2.81939	0.000148744	0.00701271	up	0.702579	1.1462	0.70612	-1.05111	0.293207	1	no	OK	0.619865	2.55053	2.04077	-2.62008	0.00879082	0.125316	no	NOTEST	0.765656	1.29478	0.75794	-1.01719	0.309061	1	no	#N/A
TCONS_00045220	XLOC_029519	13105.m04634	LOC_Os05g43940.1	O-methyltransferase, putative, expressed	1.51616	9.78167	2.68966	0.00020802	0.00918517	up	1.37174	0.830344	-0.724221	1.06226	0.288117	1	no	OK	4.09514	5.80451	0.503259	-0.715578	0.474252	0.970717	no	OK	0.858465	3.92864	2.1942	-3.0202	0.00252609	0.0505947	no	#N/A
TCONS_00041750	XLOC_027228	13105.m04741	LOC_Os05g44760.1	hexokinase, putative, expressed	0.477132	14.3972	4.91526	2.00688e-11	1.29464e-08	up	0	1.48012	1.79769e+308	1.79769e+308	0.000391534	1	no	OK	0.0920924	5.77663	5.971	-7.07942	1.44773e-12	1.83579e-09	yes	NOTEST	0	0.766876	1.79769e+308	1.79769e+308	0.00389419	1	no	#N/A
TCONS_00041757	XLOC_027231	13105.m04761	LOC_Os05g44900.1	expressed protein	11.7861	43.4657	1.88279	0.010216	0.15283	no	5.57856	45.5669	3.03002	-4.04274	5.28291e-05	0.00271883	yes	OK	2.50843	19.3397	2.94671	-1.71325	0.0866659	0.498558	no	OK	8.04671	21.3528	1.40796	-2.06814	0.0386264	0.365722	no	#N/A
TCONS_00045309	XLOC_029571	13105.m04808	LOC_Os05g45300.1	enoyl-CoA hydratase/isomerase family protein, putative, expressed	2.79437	14.172	2.34244	0.00150033	0.0429928	up	3.0708	2.81589	-0.125025	0.157789	0.874623	1	no	OK	5.28894	18.2157	1.78413	-2.55344	0.0106664	0.142302	no	OK	4.26266	9.46629	1.15105	-1.72063	0.0853173	0.569785	no	#N/A
TCONS_00045388	XLOC_029616	13105.m04924	LOC_Os05g46230.1	NAP domain containing protein, putative, expressed	13.6534	17.6722	0.372213	0.540389	1	no	15.2654	18.1372	0.248687	-0.34031	0.733623	0.912056	no	OK	10.2171	16.3219	0.675829	-1.08015	0.280074	0.835934	no	OK	0	17.233	1e+300	1e+300	0.000133066	0.0058371	yes	#N/A
TCONS_00045410	XLOC_029627	13105.m04956	LOC_Os05g46460.4	hydrolase, alpha/beta fold family domain containing protein, expressed	5.66881	21.1858	1.90198	0.00438005	0.0876309	no	4.14357	3.7891	-0.129019	0.207685	0.835475	0.960132	no	OK	2.97321	16.9494	2.51114	-3.61096	0.000305067	0.0121248	yes	OK	3.57015	10.5985	1.56981	-2.39051	0.0168249	0.206034	no	#N/A
TCONS_00041902	XLOC_027319	13105.m04962	LOC_Os05g46480.2	late embryogenesis abundant protein, group 3, putative, expressed	10.0705	200.683	4.31672	1.81193e-11	1.22881e-08	up	1.68247	341.751	7.66622	-11.8837	0	0	yes	OK	4.50296	140.467	4.96322	-7.17774	7.08766e-13	1.04854e-09	yes	OK	5.65419	652.818	6.85122	-11.3754	0	0	yes	#N/A
TCONS_00041901	XLOC_027319	13105.m04965	LOC_Os05g46480.4	late embryogenesis abundant protein, group 3, putative, expressed	1.71603	35.3337	4.3639	1.31235e-09	4.39371e-07	up	0.458642	34.7813	6.2448	-8.47604	0	0	yes	OK	0.940543	21.2977	4.50106	-5.72276	1.04805e-08	2.51428e-06	yes	OK	1.96581	70.566	5.16578	-7.8641	3.77476e-15	5.6163e-12	yes	#N/A
TCONS_00041914	XLOC_027325	13105.m04974	LOC_Os05g46560.1	RAN GTPase-activating protein 1, putative, expressed	2.13095	3.95731	0.893026	0.233811	0.949168	no	5.11419	1.25172	-2.0306	3.04151	0.00235395	0.03745	yes	OK	7.32727	10.1998	0.477194	-0.705127	0.480731	0.974379	no	OK	15.0383	1.68466	-3.15811	4.72849	2.26194e-06	0.00022017	yes	#N/A
TCONS_00045433	XLOC_029640	13105.m05000	LOC_Os05g46760.1	STE_MEKK_ste11_MAP3K.19 - STE kinases include homologs to sterile 7, sterile 11 and sterile 20 from yeast, expressed	4.12997	12.5508	1.60357	0.0177247	0.215342	no	5.04537	7.68543	0.607167	-1.03508	0.300633	0.629584	no	OK	1.72082	11.8909	2.78869	-3.92833	8.55386e-05	0.00439731	yes	OK	6.02231	12.2322	1.0223	-1.6599	0.0969349	0.613352	no	#N/A
TCONS_00045451	XLOC_029651	13105.m05037	LOC_Os05g47540.1	CPuORF26 - conserved peptide uORF-containing transcript, expressed	73.5253	12.2362	-2.58708	1.75851e-05	0.00122075	down	52.3115	17.1031	-1.61287	2.85704	0.00427618	0.056753	no	OK	61.0028	11.8277	-2.3667	3.71299	0.000204823	0.00897076	yes	OK	50.4437	16.8234	-1.5842	2.9173	0.0035308	0.065608	no	#N/A
TCONS_00045450	XLOC_029651	13105.m05038	LOC_Os05g47540.3	CPuORF26 - conserved peptide uORF-containing transcript, expressed	5.59685	1.13824	-2.29781	0.00203086	0.0518477	no	7.73411	0.579261	-3.73895	5.56482	2.62429e-08	4.10855e-06	yes	OK	2.19787	0.313397	-2.81004	3.37923	0.000726903	0.023577	yes	NOTEST	2.34176	1.29015	-0.860053	1.17021	0.241918	1	no	#N/A
TCONS_00041954	XLOC_027351	13105.m05050	LOC_Os05g47650.1	B3 DNA binding domain containing protein, expressed	4.06002	14.5957	1.84598	0.0054562	0.100635	no	2.0173	6.9209	1.77853	-2.948	0.00319837	0.0468604	yes	OK	3.24857	12.1073	1.898	-2.79991	0.0051117	0.0881603	no	OK	3.86138	13.1644	1.76945	-2.85656	0.00428263	0.0755992	no	#N/A
TCONS_00041958	XLOC_027354	13105.m05055	LOC_Os05g47700.1	LTPL152 - Protease inhibitor/seed storage/LTP family protein precursor, expressed	51.1128	48.451	-0.0771579	0.900699	1	no	28.8764	89.194	1.62706	-2.91995	0.00350091	0.0495477	yes	OK	80.0438	54.0616	-0.566186	0.876325	0.380853	0.92019	no	OK	37.5657	141.217	1.91043	-3.4611	0.000537976	0.0164311	yes	#N/A
TCONS_00041965	XLOC_027358	13105.m05061	LOC_Os05g47770.1	serine/threonine-protein kinase At1g18390 precursor, putative, expressed	1.66429	9.37329	2.49365	0.00434581	0.0872196	no	0.529901	0.743839	0.489267	-0.555457	0.578582	1	no	OK	0.690753	7.41997	3.42517	-3.84629	0.000119922	0.00587022	yes	NOTEST	0.525989	2.65569	2.33598	-2.56813	0.0102248	1	no	#N/A
TCONS_00045471	XLOC_029664	13105.m05071	LOC_Os05g47850.1	chloroplastic group IIA intron splicing facilitator CRS1, chloroplast precursor, putative, expressed	5.52983	4.0879	-0.435874	0.519209	1	no	15.1148	0.907781	-4.05748	6.47562	9.44202e-11	3.05442e-08	yes	OK	8.25667	7.81661	-0.0790187	0.119272	0.90506	1	no	OK	17.3232	8.53756	-1.02081	1.80679	0.0707957	0.51472	no	#N/A
TCONS_00041976	XLOC_027363	13105.m05083	LOC_Os05g47940.1	RCLEA8 - Root cap and Late embryogenesis related family protein precursor	12.5456	6.00668	-1.06254	0.107032	0.658194	no	0.633243	0.250637	-1.33716	1.75505	0.0792506	1	no	OK	17.0846	6.81588	-1.32572	2.02895	0.0424633	0.330633	no	OK	3.02973	14.8606	2.29423	-3.65915	0.000253049	0.00942937	yes	#N/A
TCONS_00045533	XLOC_029709	13105.m05184	LOC_Os05g48650.1	transcription factor HBP-1b, putative, expressed	2.9787	10.002	1.74753	0.0166193	0.206299	no	2.28669	14.016	2.61574	-4.219	2.45383e-05	0.00140162	yes	OK	1.56846	3.36505	1.10128	-1.3956	0.162836	0.676363	no	OK	0.799698	6.09423	2.92992	-3.88359	0.000102923	0.00468526	yes	#N/A
TCONS_00042066	XLOC_027399	13105.m05194	LOC_Os05g48730.1	hypothetical protein	2.35436	7.29867	1.6323	0.076829	0.550304	no	0	1.25681	1e+300	1e+300	0.0786496	1	no	OK	3.07073	6.46829	1.0748	-1.12942	0.258721	0.812104	no	OK	0.521881	20.7227	5.31135	-3.44595	0.000569063	0.0170233	yes	#N/A
TCONS_00042067	XLOC_027400	13105.m05195	LOC_Os05g48740.1	expressed protein	5.21968	5.50167	0.0759086	0.924043	1	no	0.252927	0.139096	-0.862642	0.488214	0.625398	1	no	OK	6.05547	8.27224	0.45004	-0.580141	0.561819	1	no	OK	1.50172	13.0657	3.1211	-4.00553	6.18779e-05	0.00324664	yes	#N/A
TCONS_00045571	XLOC_029735	13105.m05255	LOC_Os05g49160.2	expressed protein	0	1.64759	1e+300	0.0134075	1	no	6.83247	0	-1e+300	-1e+300	0.000614804	0.0141419	yes	OK	0	3.0369	1e+300	1e+300	0.00735552	0.111044	no	OK	9.27314	5.14818	-0.848994	1.22899	0.219076	0.875212	no	#N/A
TCONS_00042138	XLOC_027439	13105.m05291	LOC_Os05g49440.2	DUF1264 domain containing protein, putative, expressed	0.0711764	0.794348	3.4803	0.002089	1	no	0	12.4	1e+300	1e+300	0.000182591	0.0069039	yes	NOTEST	0.033691	0.2819	3.06475	-1.02475	0.305479	1	no	OK	0.0314924	9.09449	8.17384	-5.41394	6.16515e-08	9.7251e-06	yes	#N/A
TCONS_00045613	XLOC_029758	13105.m05324	LOC_Os05g49730.1	protein phosphatase 2C, putative, expressed	0.443198	3.91046	3.14132	5.82573e-05	0.00330654	yes	0.892071	8.33661	3.22423	-5.14311	2.70231e-07	3.14703e-05	yes	NOTEST	0.556716	1.93182	1.79494	-2.24661	0.0246647	1	no	OK	1.04077	7.84065	2.91332	-4.26886	1.96472e-05	0.00132017	yes	#N/A
TCONS_00045630	XLOC_029768	13105.m05346	LOC_Os05g49900.1	3-ketoacyl-CoA synthase, putative, expressed	2.72482	17.3746	2.67274	3.56427e-05	0.00218727	up	3.21448	4.14479	0.366715	-0.629206	0.529214	0.797382	no	OK	2.63104	13.0188	2.30689	-3.50446	0.000457526	0.0166441	yes	OK	2.85112	8.57526	1.58865	-2.59674	0.00941123	0.136741	no	#N/A
TCONS_00042167	XLOC_027464	13105.m05351	LOC_Os05g49940.1	expressed protein	2.94547	21.5597	2.87177	6.84066e-05	0.00373819	up	2.37878	9.48188	1.99495	-3.13819	0.00169996	0.0292611	yes	OK	5.28696	19.1458	1.85652	-2.64451	0.00818099	0.119699	no	OK	3.52997	9.93258	1.49251	-2.1727	0.0298027	0.306253	no	#N/A
TCONS_00045660	XLOC_029790	13105.m05399	LOC_Os05g50340.1	MYB family transcription factor, putative, expressed	87.0836	5.35153	-4.02438	3.74094e-07	4.89823e-05	down	99.0336	36.0236	-1.45898	2.39562	0.0165923	0.137014	no	OK	66.4224	6.49035	-3.3553	4.17458	2.98532e-05	0.00191557	yes	OK	68.0303	15.7799	-2.10809	2.95392	0.00313763	0.0601812	no	#N/A
TCONS_00042231	XLOC_027500	13105.m05427	LOC_Os05g50580.1	OsSCP30 - Putative Serine Carboxypeptidase homologue, expressed	0.801529	5.01171	2.64448	0.000342408	0.0138602	up	0.138241	0.423386	1.61479	-2.0106	0.044368	1	no	OK	0.679985	2.52043	1.89009	-2.46983	0.0135179	0.165602	no	OK	0.23441	4.17661	4.15523	-5.47471	4.3822e-08	7.18751e-06	yes	#N/A
TCONS_00045684	XLOC_029803	13105.m05431	LOC_Os05g50610.2	OsWRKY8v2 - Superfamily of TFs having WRKY and zinc finger domains	1.08652	8.6173	2.98752	0.0437581	0.392191	no	0.271328	0.674499	1.31378	-0.712384	0.476227	1	no	OK	0.785704	6.71459	3.09524	-3.85494	0.000115758	0.00569782	yes	NOTEST	0.224064	3.20534	3.8385	-3.72744	0.000193438	1	no	#N/A
TCONS_00045732	XLOC_029833	13105.m05500	LOC_Os05g51130.1	mitochondrial chaperone BCS1, putative, expressed	2.56683	40.6085	3.98372	3.58222e-07	4.7373e-05	up	2.17262	2.50212	0.203719	-0.294599	0.7683	1	no	OK	2.29872	51.1645	4.47624	-6.04398	1.5036e-09	5.26833e-07	yes	OK	2.78634	23.2052	3.05801	-4.88684	1.0247e-06	0.000114142	yes	#N/A
TCONS_00042295	XLOC_027538	13105.m05529	LOC_Os05g51340.1	hypothetical protein	0.941932	0.498357	-0.918445	0.430551	1	no	12.2322	0.88388	-3.79069	4.16359	3.13283e-05	0.00174446	yes	NOTEST	0.321256	0.12636	-1.34618	0.755998	0.449651	1	no	NOTEST	0	0.160591	1e+300	1e+300	0.252493	1	no	#N/A
TCONS_00042307	XLOC_027542	13105.m05535	LOC_Os05g51390.1	uncharacterized protein PA4923, putative, expressed	1.03323	6.23757	2.59382	0.00145438	0.0418575	up	0	0	0	0	1	1	no	OK	0.342722	6.61064	4.26968	-4.92004	8.65262e-07	0.000103323	yes	OK	0	4.87864	1.79769e+308	1.79769e+308	0.00186579	0.0400665	yes	#N/A
TCONS_00045765	XLOC_029851	13105.m05555	LOC_Os05g51500.1	eukaryotic translation initiation factor 5B, putative, expressed	8.32167	6.49881	-0.356697	0.614146	1	no	6.51088	0.178209	-5.19121	0.259166	0.795507	0.941281	no	OK	5.65122	10.8614	0.94257	-1.38255	0.166802	0.684699	no	OK	5.08028	0.885588	-2.5202	3.59877	0.000319727	0.0112309	yes	#N/A
TCONS_00042327	XLOC_027553	13105.m05579	LOC_Os05g51670.1	NAD dependent epimerase/dehydratase family protein, putative, expressed	26.1343	101.334	1.95509	0.000868016	0.0281811	up	14.8153	26.4372	0.835482	-1.49154	0.135819	0.435827	no	OK	22.1017	109.435	2.30784	-3.80237	0.000143316	0.00671401	yes	OK	21.1173	70.1393	1.7318	-3.24632	0.00116906	0.0288525	yes	#N/A
TCONS_00049556	XLOC_032539	13106.m00049	LOC_Os06g01460.1	expressed protein	5.87705	6.86653	0.224488	0.737294	1	no	12.1326	3.6797	-1.72123	2.99475	0.00274669	0.0422103	yes	OK	6.05101	4.95122	-0.28939	0.427241	0.669204	1	no	OK	8.18136	6.82741	-0.261004	0.434136	0.66419	1	no	#N/A
TCONS_00049592	XLOC_032560	13106.m00104	LOC_Os06g01920.1	expansin precursor, putative, expressed	3.98139	0	-1e+300	0.00318671	0.0702962	no	0.105231	0	-1e+300	-1e+300	0.0786496	1	no	OK	6.37373	0.0330834	-7.58989	4.96696	6.80091e-07	8.62388e-05	yes	NOTEST	0.192187	0.635943	1.72638	-1.80383	0.0712577	1	no	#N/A
TCONS_00046205	XLOC_030220	13106.m00118	LOC_Os06g02040.1	late embryogenesis abundant group 1, putative, expressed	0	2.10057	1e+300	0.00681977	1	no	0.0724266	4.46006	5.9444	-3.92723	8.59308e-05	0.00402111	yes	NOTEST	0.0353802	0.774244	4.45177	-2.81202	0.00492321	1	no	OK	0.0661429	8.75461	7.04831	-4.63575	3.55648e-06	0.000315241	yes	#N/A
TCONS_00049606	XLOC_032570	13106.m00137	LOC_Os06g02180.1	CSLD2 - cellulose synthase-like family D, expressed	9.59052	4.68683	-1.033	0.0999561	0.634152	no	8.7076	1.62715	-2.41993	4.13879	3.49138e-05	0.00189745	yes	OK	7.38204	7.81054	0.0814033	-0.130214	0.896397	1	no	OK	7.4411	8.9282	0.262853	-0.469276	0.638873	1	no	#N/A
TCONS_00049644	XLOC_032590	13106.m00180	LOC_Os06g02530.1	expressed protein	13.2084	1.80757	-2.86933	9.3755e-05	0.00479637	down	14.9629	6.27649	-1.25336	2.132	0.033007	0.205399	no	OK	14.0889	5.35655	-1.39518	2.01336	0.0440768	0.338053	no	OK	24.2856	12.2115	-0.991865	1.64918	0.099111	0.619221	no	#N/A
TCONS_00046352	XLOC_030300	13106.m00374	LOC_Os06g04220.1	expressed protein	3.68856	18.3732	2.31647	0.00187953	0.0491222	up	2.54469	7.19609	1.49972	-2.26173	0.0237139	0.169635	no	OK	1.86475	16.6887	3.16182	-4.07701	4.56178e-05	0.00266394	yes	OK	4.81419	13.4831	1.48579	-2.13778	0.0325347	0.325973	no	#N/A
TCONS_00049772	XLOC_032671	13106.m00401	LOC_Os06g04460.1	hypersensitive-induced response protein, putative, expressed	14.2308	20.8746	0.552735	0.382167	1	no	0	11.7192	1e+300	1e+300	0.00017864	0.00681414	yes	OK	11.5518	0	-1e+300	-1e+300	0.000862876	0.0268743	yes	OK	14.4261	0	-1e+300	-1e+300	0.000257281	0.00951896	yes	LOC_Os06g04460.1
TCONS_00049774	XLOC_032670	13106.m00402	LOC_Os06g04470.1	expressed protein	6.06116	9.23532	0.607568	0.396885	1	no	0	4.65881	1e+300	1e+300	0.0006636	0.0149604	yes	OK	4.92609	0	-1e+300	-1e+300	0.00623087	0.100498	no	OK	7.11871	0	-1e+300	-1e+300	0.000511017	0.015911	yes	#N/A
TCONS_00049779	XLOC_032672	13106.m00409	LOC_Os06g04510.1	enolase, putative, expressed	23.8549	20.9555	-0.186959	1	1	no	37.987	0	-1e+300	-1e+300	0.000230564	0.00797707	yes	LOWDATA	26.61	31.7147	0.25318	0	1	1	no	OK	37.9838	37.0303	-0.0366789	0.08067	0.935704	1	no	#N/A
TCONS_00049780	XLOC_032675	13106.m00413	LOC_Os06g04540.1	DNA binding protein, putative, expressed	5.62408	2.32468	-1.27459	0.0790063	0.555902	no	0.666167	0.932178	0.484722	-0.690593	0.489821	1	no	OK	3.81565	1.84667	-1.047	1.40526	0.159944	0.670751	no	OK	1.27183	7.55194	2.56994	-3.73052	0.000191084	0.00764846	yes	#N/A
TCONS_00046397	XLOC_030323	13106.m00450	LOC_Os06g04850.1	homeobox associated leucine zipper, putative, expressed	8.13112	1.32904	-2.61307	0.000380797	0.0150677	down	7.161	3.85426	-0.893705	1.49954	0.133734	0.432827	no	OK	3.93655	2.31706	-0.764638	1.041	0.297875	0.855468	no	OK	9.38384	3.88445	-1.27247	1.98163	0.0475204	0.41399	no	#N/A
TCONS_00049815	XLOC_032693	13106.m00456	LOC_Os06g04900.1	transporter family protein, putative, expressed	2.11189	7.61411	1.85014	0.00744239	0.124348	no	1.86613	2.75794	0.563537	-0.919265	0.357957	1	no	OK	1.28565	5.85678	2.18761	-3.05564	0.00224579	0.0519124	no	OK	1.09771	5.05837	2.20417	-3.25396	0.0011381	0.0282557	yes	#N/A
TCONS_00049855	XLOC_032711	13106.m00496	LOC_Os06g05180.2	coatomer subunit beta, putative, expressed	3.27951	3.46892	0.081004	0.905223	1	no	5.30408	0.446608	-3.57002	5.28109	1.28417e-07	1.7332e-05	yes	OK	3.79899	3.00606	-0.337741	0.490223	0.623976	1	no	OK	3.62853	3.58779	-0.0162915	0.0257133	0.979486	1	no	#N/A
TCONS_00046440	XLOC_030347	13106.m00532	LOC_Os06g05470.1	expressed protein	4.64187	21.4145	2.20581	0.00167574	0.0465076	up	3.03081	4.08718	0.431403	-0.66897	0.503515	0.781243	no	OK	3.12851	13.2323	2.08052	-2.85401	0.00431717	0.0784187	no	OK	2.24548	9.55094	2.08862	-2.97088	0.00296946	0.0576458	no	#N/A
TCONS_00049943	XLOC_032764	13106.m00638	LOC_Os06g06230.1	GDSL-like lipase/acylhydrolase, putative	1.12859	4.14246	1.87597	0.0210018	0.242249	no	1.11562	0.216486	-2.3655	2.40494	0.016175	1	no	OK	0.705245	5.03437	2.83562	-3.40319	0.000666036	0.0221698	yes	NOTEST	0.539365	3.53343	2.71174	-3.28252	0.00102885	1	no	#N/A
TCONS_00046546	XLOC_030409	13106.m00672	LOC_Os06g06510.1	histone H3, putative, expressed	26.9245	7.05892	-1.9314	0.00489381	0.0937265	no	42.3495	16.7007	-1.34244	2.36386	0.0180855	0.14415	no	OK	42.356	11.1382	-1.92706	2.90129	0.00371635	0.0717312	no	OK	59.8867	17.3237	-1.78949	3.04547	0.00232316	0.0470707	yes	#N/A
TCONS_00046598	XLOC_030438	13106.m00731	LOC_Os06g07030.1	AP2 domain containing protein, expressed	10.2866	29.3667	1.51342	0.0152066	0.195243	no	6.32748	23.5392	1.89536	-3.34169	0.000832687	0.0173519	yes	OK	6.98804	20.0368	1.51969	-2.34419	0.0190687	0.202858	no	OK	7.40454	18.0746	1.28748	-2.16568	0.0303355	0.309749	no	#N/A
TCONS_00049995	XLOC_032795	13106.m00732	LOC_Os06g07040.1	OsIAA20 - Auxin-responsive Aux/IAA gene family member, expressed	5.48051	11.0347	1.00967	0.145397	0.778303	no	1.10881	2.03191	0.873827	-1.28757	0.197896	1	no	OK	5.55622	10.0442	0.854194	-1.22912	0.219028	0.765112	no	OK	1.27497	13.5816	3.41311	-4.91916	8.69142e-07	0.000100685	yes	#N/A
TCONS_00046618	XLOC_030446	13106.m00755	LOC_Os06g07250.1	jacalin-like lectin domain containing protein, expressed	11.4465	1.22419	-3.225	0.0006459	0.0224782	down	1.31842	0.387062	-1.76817	1.99571	0.045966	1	no	OK	5.07533	3.48443	-0.542582	0.169463	0.865433	1	no	OK	3.41278	3.46531	0.0220352	-0.0245738	0.980395	1	no	#N/A
TCONS_00046645	XLOC_030462	13106.m00831	LOC_Os06g07941.1	iron/ascorbate-dependent oxidoreductase, putative	1.84511	2.05919	0.158371	0.840814	1	no	7.79906	19.4416	1.31777	-2.28023	0.0225942	0.165102	no	NOTEST	1.09846	0.934026	-0.23395	0.278704	0.780472	1	no	OK	4.8042	30.1731	2.65089	-4.25727	2.0694e-05	0.00137019	yes	#N/A
TCONS_00046653	XLOC_030470	13106.m00841	LOC_Os06g08041.1	iron/ascorbate-dependent oxidoreductase, putative, expressed	2.04133	2.13095	0.0619862	0.935183	1	no	8.0697	17.4118	1.10947	-1.94717	0.0515142	0.262793	no	NOTEST	1.36801	1.009	-0.439151	0.54602	0.585052	1	no	OK	6.42828	34.8321	2.43791	-4.1159	3.85668e-05	0.00228133	yes	#N/A
TCONS_00050073	XLOC_032849	13106.m00851	LOC_Os06g08140.1	protein phosphatase 2C, putative, expressed	6.42704	7.90314	0.298272	0.656109	1	no	8.07751	2.19568	-1.87924	3.05392	0.00225873	0.0362464	yes	OK	7.78035	8.82674	0.182046	-0.270133	0.787058	1	no	OK	6.966	5.96523	-0.223752	0.349125	0.726995	1	no	#N/A
TCONS_00050130	XLOC_032888	13106.m00920	LOC_Os06g08740.2	expressed protein	2.77932	5.34864	0.944438	0.155189	0.803768	no	5.43084	1.1037	-2.29882	3.73574	0.000187167	0.00700389	yes	NOTEST	0.247612	1.46368	2.56344	-3.15555	0.00160195	1	no	NOTEST	1.88235	0.880483	-1.09617	1.56435	0.117736	1	no	#N/A
TCONS_00046721	XLOC_030515	13106.m00982	LOC_Os06g09190.1	mitogen-activated protein kinase kinase 5, putative, expressed	0.125535	5.604	5.4803	7.52896e-11	3.90458e-08	up	0.0608296	0	-1.79769e+308	-1.79769e+308	0.0786496	1	no	OK	0.103985	2.65801	4.6759	-5.1168	3.10756e-07	4.62974e-05	yes	NOTEST	0	0.467827	1.79769e+308	1.79769e+308	0.00817561	1	no	#N/A
TCONS_00046752	XLOC_030539	13106.m01043	LOC_Os06g09679.1	chaperonin, putative, expressed	73.4886	39.9136	-0.880641	0.136057	0.751896	no	187.537	54.9641	-1.77061	3.16331	0.00155987	0.0275001	yes	OK	124.502	63.1948	-0.978287	1.49695	0.134406	0.62047	no	OK	177.916	75.7476	-1.23192	2.38011	0.0173075	0.209852	no	#N/A
TCONS_00046753	XLOC_030539	13106.m01045	LOC_Os06g09679.2	chaperonin, putative, expressed	14.3156	0	-1e+300	0.00279338	0.0643539	no	19.3363	3.23965	-2.5774	4.11424	3.88463e-05	0.00208544	yes	OK	26.2004	10.5061	-1.31836	1.84932	0.0644116	0.424034	no	OK	45.4884	22.4298	-1.02008	1.70517	0.0881634	0.582259	no	#N/A
TCONS_00046755	XLOC_030539	13106.m01046	LOC_Os06g09688.1	chaperonin, putative	117.556	50.222	-1.22695	0.0444169	0.395439	no	284.928	69.287	-2.03994	3.48525	0.000491684	0.012371	yes	OK	206.603	109.049	-0.921889	1.41486	0.15711	0.667878	no	OK	321.898	130.253	-1.30529	2.47204	0.0134343	0.175354	no	#N/A
TCONS_00050234	XLOC_032948	13106.m01071	LOC_Os06g09910.1	phosphopantothenoylcysteine decarboxylase, putative, expressed	4.01408	6.0522	0.59239	0.408091	1	no	5.67134	0.0304783	-7.53976	3.70139	0.000214423	0.00762643	yes	OK	2.60135	3.19786	0.297846	-0.397744	0.690819	1	no	OK	3.72321	1.93069	-0.947431	0.781716	0.434381	1	no	#N/A
TCONS_00050235	XLOC_032949	13106.m01073	LOC_Os06g09920.1	conserved hypothetical protein	3.0316	0.696162	-2.12259	0.0155877	0.198401	no	0.979337	0.359107	-1.44739	1.22873	0.219173	1	no	OK	2.23337	0.410705	-2.44305	2.56766	0.0102387	0.138013	no	OK	0.596465	5.38279	3.17384	-3.50282	0.000460356	0.0147754	yes	#N/A
TCONS_00046854	XLOC_030611	13106.m01171	LOC_Os06g10820.1	helix-loop-helix DNA-binding domain containing protein	0.7092	8.45605	3.57572	1.19963e-05	0.000881364	up	1.58609	13.5175	3.09128	-4.66614	3.06913e-06	0.000233336	yes	OK	0.34867	7.63013	4.45177	-5.00359	5.62725e-07	7.28091e-05	yes	OK	1.30367	13.6822	3.39165	-4.55113	5.33588e-06	0.000447445	yes	#N/A
TCONS_00050326	XLOC_032994	13106.m01213	LOC_Os06g11200.1	12-oxophytodienoate reductase, putative, expressed	0.342993	26.5449	6.27411	1	1	no	0.2433	0.076971	-1.66035	1.51702	0.129261	1	no	OK	0.350694	17.8134	5.66661	-6.05924	1.36765e-09	4.85587e-07	yes	NOTEST	0.29504	2.09247	2.82623	-2.41175	0.015876	1	no	#N/A
TCONS_00050337	XLOC_033000	13106.m01222	LOC_Os06g11290.1	12-oxophytodienoate reductase, putative, expressed	2.7691	28.9881	3.38797	1.22217e-06	0.000132481	up	1.20305	1.55627	0.371396	-0.557788	0.576989	1	no	OK	3.30526	25.8885	2.96948	-4.26914	1.96228e-05	0.00134674	yes	OK	1.45259	7.38793	2.34655	-3.35495	0.000793802	0.021892	yes	#N/A
TCONS_00050371	XLOC_033013	13106.m01242	LOC_Os06g11450.1	zinc finger, C3HC4 type domain containing protein, expressed	2.41124	10.5103	2.12396	0.00185998	0.0487558	up	1.59327	3.10631	0.96321	-1.55932	0.118921	1	no	OK	1.7638	8.37408	2.24724	-3.21177	0.0013192	0.0363727	yes	OK	1.6681	8.42544	2.33654	-3.58248	0.000340351	0.0117182	yes	#N/A
TCONS_00050406	XLOC_033039	13106.m01300	LOC_Os06g11980.1	DUF581 domain containing protein, expressed	11.7994	29.712	1.33233	0.0423285	0.384196	no	7.1031	28.4063	1.99969	-3.42839	0.000607167	0.0140296	yes	OK	13.0302	31.1976	1.25958	-1.92076	0.0547616	0.384863	no	OK	12.7805	24.8018	0.956505	-1.56873	0.11671	0.669397	no	#N/A
TCONS_00046949	XLOC_030678	13106.m01330	LOC_Os06g12180.1	jacalin-like lectin domain containing protein, expressed	8.0002	0.633222	-3.65925	2.40408e-05	0.00159362	down	0.618608	0	-1.79769e+308	-1.79769e+308	0.0126737	1	no	OK	5.13827	0.311262	-4.04508	4.43613	9.15888e-06	0.000728035	yes	NOTEST	0.452044	0.543928	0.266953	-0.261683	0.793566	1	no	#N/A
TCONS_00046957	XLOC_030685	13106.m01343	LOC_Os06g12290.1	glutathione S-transferase GSTU6, putative	0.286365	7.50786	4.71247	3.60578e-08	6.53215e-06	up	0.297348	1.17706	1.98497	-2.39643	0.0165555	1	no	OK	0.551935	6.88051	3.63994	-4.40366	1.0644e-05	0.000805183	yes	OK	0.325843	9.14843	4.81127	-5.82495	5.71305e-09	1.29351e-06	yes	#N/A
TCONS_00050476	XLOC_033076	13106.m01383	LOC_Os06g12630.1	glutathione S-transferase, N-terminal domain containing protein, expressed	16.5539	9.00624	-0.878175	0.147101	0.781419	no	38.9068	13.9781	-1.47685	3.27207	0.00106764	0.0208215	yes	OK	18.983	9.56746	-0.988501	1.52702	0.126756	0.602208	no	LOWDATA	25.7066	15.7716	-0.704813	0	1	1	no	#N/A
TCONS_00047005	XLOC_030712	13106.m01453	LOC_Os06g13180.1	metalloendoproteinase 1 precursor, putative, expressed	3.83374	10.3117	1.42746	0.0361259	0.34712	no	1.31923	0.710413	-0.892968	1.31048	0.190035	1	no	OK	2.06446	7.07542	1.77705	-2.49338	0.0126532	0.158561	no	OK	1.20455	7.57236	2.65224	-3.88123	0.000103929	0.00470683	yes	#N/A
TCONS_00050562	XLOC_033131	13106.m01493	LOC_Os06g13560.2	SAM dependent carboxyl methyltransferase, putative, expressed	1.70109	17.0677	3.32674	9.34947e-06	0.000712634	up	1.83005	5.58476	1.60961	-2.43907	0.014725	0.126954	no	OK	3.71447	21.278	2.51814	-3.65101	0.000261215	0.0108179	yes	OK	1.79728	15.6389	3.12125	-4.65619	3.22108e-06	0.000295573	yes	#N/A
TCONS_00050564	XLOC_033131	13106.m01492	LOC_Os06g13560.4	SAM dependent carboxyl methyltransferase, putative, expressed	1.46958	8.8076	2.58335	0.000513046	0.019009	up	0.866281	2.92657	1.7563	-2.4756	0.0133013	1	no	OK	0.621326	9.80993	3.98082	-4.95878	7.09372e-07	8.95255e-05	yes	OK	0.365427	7.9299	4.43965	-5.02979	4.9101e-07	6.23643e-05	yes	#N/A
TCONS_00047041	XLOC_030733	13106.m01514	LOC_Os06g13720.1	dehydrogenase E1 component domain containing protein, expressed	0.665373	7.0132	3.39784	5.20506e-06	0.000444093	up	0.80604	17.7237	4.45868	-7.19884	6.07292e-13	3.43795e-10	yes	OK	0.854827	6.84847	3.00208	-4.06726	4.75687e-05	0.00274179	yes	OK	1.36679	22.7714	4.05837	-6.32893	2.46875e-10	9.52296e-08	yes	#N/A
TCONS_00050590	XLOC_033151	13106.m01540	LOC_Os06g13940.1	expressed protein	3.24338	38.6197	3.57377	3.42877e-07	4.58017e-05	up	1.53375	3.12312	1.02592	-1.51818	0.128969	1	no	OK	1.7481	34.2542	4.29242	-5.87167	4.31433e-09	1.22219e-06	yes	OK	2.69744	20.0986	2.89743	-4.29449	1.75095e-05	0.0012117	yes	#N/A
TCONS_00047084	XLOC_030761	13106.m01597	LOC_Os06g14440.1	DRD1, putative, expressed	0.909037	3.36901	1.88991	0.0108649	0.158695	no	2.65207	0.822399	-1.68921	2.57721	0.00996002	1	no	NOTEST	0.0504174	0.994771	4.30237	-0.052995	0.957736	1	no	OK	8.01085	1.64365	-2.28505	3.5697	0.000357396	0.0121247	yes	#N/A
TCONS_00047083	XLOC_030761	13106.m01596	LOC_Os06g14440.2	DRD1, putative, expressed	8.14277	10.0925	0.309687	0.622212	1	no	7.82394	4.58495	-0.770989	1.35085	0.176744	0.4948	no	OK	0.243497	14.5623	5.90219	-0.34738	0.728306	1	no	OK	0.645609	6.56544	3.34616	-4.83622	1.32333e-06	0.000140638	yes	#N/A
TCONS_00050705	XLOC_033239	13106.m01725	LOC_Os06g15600.1	plastocyanin-like domain containing protein, putative, expressed	9.52578	1.98308	-2.2641	0.00434831	0.0872196	no	0.303231	0.333486	0.137211	-0.116482	0.907271	1	no	OK	8.14796	2.28842	-1.83209	2.29036	0.0220005	0.22041	no	OK	2.12332	10.4418	2.29798	-3.0808	0.00206446	0.0430036	yes	#N/A
TCONS_00050864	XLOC_033364	13106.m01957	LOC_Os06g17840.1	expressed protein	9.92158	9.67902	-0.0357081	0.952263	1	no	11.0504	3.42612	-1.68944	2.96578	0.00301917	0.0452098	yes	OK	5.04223	9.53796	0.919619	-1.46063	0.144116	0.644191	no	OK	8.06102	6.95401	-0.213119	0.383708	0.701195	1	no	#N/A
TCONS_00050904	XLOC_033394	13106.m02034	LOC_Os06g19070.1	cytochrome P450, putative, expressed	4.56328	12.3343	1.43453	0.0375017	0.355994	no	6.7615	0.824993	-3.03489	4.60016	4.22171e-06	0.000298591	yes	OK	2.64717	5.40739	1.03048	-1.44335	0.148921	0.653347	no	OK	7.85956	8.21	0.0629346	-0.102408	0.918433	1	no	#N/A
TCONS_00047411	XLOC_030996	13106.m02146	LOC_Os06g20090.1	NUP155, putative, expressed	5.16447	5.61599	0.12092	0.84635	1	no	7.587	2.28913	-1.72873	2.99817	0.00271608	0.0419346	yes	OK	4.34804	4.71195	0.115957	-0.176716	0.859732	1	no	OK	5.1629	4.29203	-0.266521	0.456377	0.648119	1	no	#N/A
TCONS_00047416	XLOC_031003	13106.m02152	LOC_Os06g20150.1	peroxidase precursor, putative, expressed	12.091	2.17932	-2.47198	0.000513974	0.0190127	down	1.79484	0.142226	-3.6576	4.27947	1.8734e-05	1	no	OK	10.4091	2.51108	-2.05146	2.886	0.00390175	0.0731688	no	OK	3.2039	6.71539	1.06764	-1.61247	0.106859	0.642525	no	#N/A
TCONS_00051038	XLOC_033483	13106.m02226	LOC_Os06g20820.1	expressed protein	3.09363	15.1591	2.29281	0.00309098	0.0692824	no	0.542901	1.21811	1.16589	-1.3657	0.172034	1	no	OK	2.53891	21.2364	3.06426	-3.94075	8.12261e-05	0.00421631	yes	OK	1.9483	7.10618	1.86685	-2.43498	0.0148925	0.18798	no	#N/A
TCONS_00051073	XLOC_033513	13106.m02291	LOC_Os06g21400.1	hypothetical protein	303.092	1283.44	2.08219	0.00175885	0.0471805	up	236.681	913.527	1.9485	-3.0943	0.00197276	0.0327401	yes	OK	144.544	109.767	-0.397068	0.578784	0.562735	1	no	OK	25.9891	98.9168	1.92831	-0.368612	0.712417	1	no	#N/A
TCONS_00047495	XLOC_031065	13106.m02292	LOC_Os06g21410.1	arabinogalactan peptide 23 precursor, putative, expressed	42.7987	259.073	2.59772	0.000134291	0.00643455	up	9.68984	11.2156	0.210969	-0.293666	0.769013	0.928434	no	OK	20.7605	53.4805	1.36517	-1.83318	0.0667752	0.433274	no	OK	5.17894	46.3729	3.16255	-3.99125	6.57269e-05	0.00341419	yes	#N/A
TCONS_00051106	XLOC_033537	13106.m02348	LOC_Os06g21910.1	late embryogenesis abundant group 1, putative, expressed	0.0675375	7.45361	6.78611	1.05436e-05	0.00078776	up	0	22.7824	1.79769e+308	1.79769e+308	0.000250591	0.00833059	yes	OK	0.047965	4.01334	6.38668	-4.1149	3.87346e-05	0.00232836	yes	OK	0.08967	28.1611	8.29486	-5.4979	3.8434e-08	6.40465e-06	yes	#N/A
TCONS_00047536	XLOC_031100	13106.m02360	LOC_Os06g22010.1	ubiquinone oxidoreductase, putative	10.6094	9.37218	-0.178881	0.801623	1	no	95.4624	16.998	-2.48957	4.39467	1.10942e-05	0.000691434	yes	OK	13.3385	10.0381	-0.410111	0.584735	0.558726	1	no	OK	6.25695	6.09178	-0.0385956	0.0556013	0.955659	1	no	#N/A
TCONS_00047539	XLOC_031103	13106.m02365	LOC_Os06g22060.1	pyrophosphate--fructose 6-phosphate 1-phosphotransferase subunit alpha, putative, expressed	4.40185	3.37851	0	1	1	no	3.44767	15.0212	2.1233	-3.62001	0.000294588	0.00916597	yes	FAIL	1.72909	2.45384	0	0	1	1	no	OK	3.40727	9.34375	1.45538	-2.20262	0.0276218	0.290001	no	#N/A
TCONS_00051288	XLOC_033672	13106.m02651	LOC_Os06g24704.1	acyl-coenzyme A oxidase, putative, expressed	7.11993	18.4908	1.37687	0.0318569	0.320739	no	4.71519	7.43918	0.657826	-1.1232	0.261354	0.59314	no	OK	5.04056	14.1619	1.49036	-2.28041	0.0225835	0.223977	no	OK	2.95251	13.772	2.22172	-3.23974	0.0011964	0.0293301	yes	#N/A
TCONS_00047707	XLOC_031231	13106.m02654	LOC_Os06g24730.1	hydrolase, alpha/beta fold family domain containing protein, expressed	11.0712	30.5533	1.46452	0.0178896	0.217047	no	13.842	23.015	0.733516	-1.30558	0.191695	0.512628	no	OK	11.6532	54.0277	2.21297	-3.63147	0.000281812	0.0113635	yes	OK	14.4457	32.5687	1.17284	-2.12508	0.0335802	0.331977	no	#N/A
TCONS_00047779	XLOC_031296	13106.m02800	LOC_Os06g26234.1	1,4-alpha-glucan-branching enzyme, putative, expressed	6.22258	3.34145	-0.897039	0.179354	0.852272	no	8.72999	2.42925	-1.84547	3.14005	0.0016892	0.0291252	yes	OK	3.35568	3.27828	-0.0336684	0.0489525	0.960957	1	no	OK	5.76655	4.45541	-0.372151	0.596523	0.550826	1	no	#N/A
TCONS_00047879	XLOC_031374	13106.m02955	LOC_Os06g28630.1	expressed protein	8.73924	0.365803	-4.57837	4.18425e-08	7.47765e-06	down	9.08588	0.47153	-4.26821	5.83888	5.25517e-09	1.09274e-06	yes	OK	7.72412	0.775217	-3.3167	4.12286	3.74194e-05	0.00226464	yes	NOTEST	2.25168	0.824591	-1.44925	1.81799	0.0690661	1	no	#N/A
TCONS_00051518	XLOC_033842	13106.m03006	LOC_Os06g29120.2	STE_PAK_Ste20_STLK.5 - STE kinases include homologs to sterile 7, sterile 11 and sterile 20 from yeast, expressed	6.56616	6.16005	-0.0921074	0.890347	1	no	6.25167	1.57685	-1.9872	3.22822	0.00124565	0.0231899	yes	OK	1.1997	6.39167	2.41352	-3.36501	0.000765415	0.0244685	yes	OK	6.69256	5.15441	-0.37675	0.631763	0.527542	1	no	LOC_Os06g29120.2
TCONS_00051588	XLOC_033893	13106.m03134	LOC_Os06g30370.1	osMFT1 MFT-Like1 homologous to Mother of FT and TFL1 gene	1.14242	13.458	3.5583	2.78995e-06	0.000263541	up	2.59489	25.9074	3.31962	-5.43529	5.47084e-08	8.17513e-06	yes	OK	0.735146	13.6728	4.21714	-5.38797	7.12562e-08	1.30861e-05	yes	OK	5.02347	34.4426	2.77744	-4.3976	1.09457e-05	0.000811565	yes	#N/A
TCONS_00051589	XLOC_033894	13106.m03137	LOC_Os06g30400.1	expressed protein	6.7369	16.2206	1.26767	0.0985854	0.62867	no	2.93801	9.51634	1.69557	-2.44296	0.0145673	0.126118	no	OK	3.98816	14.5287	1.86511	-2.35776	0.0183854	0.199018	no	OK	2.46042	17.2249	2.80752	-3.66018	0.000252035	0.00940839	yes	#N/A
TCONS_00051605	XLOC_033905	13106.m03167	LOC_Os06g30640.1	cytochrome P450, putative	0.752041	8.26211	3.45763	1.47769e-05	0.00104781	up	0.727995	1.15635	0.667575	-0.950211	0.342005	1	no	OK	0.838893	5.03936	2.58668	-3.28811	0.00100863	0.0300434	yes	NOTEST	0.673504	2.50299	1.8939	-2.30523	0.0211539	1	no	#N/A
TCONS_00051647	XLOC_033933	13106.m03218	LOC_Os06g31090.1	GAMYB-binding protein, putative, expressed	0.541683	5.61352	3.37338	3.74246e-05	0.00227028	up	0	0.309233	1.79769e+308	1.79769e+308	0.0126737	1	no	OK	0.549482	3.53665	2.68624	-3.18249	0.00146017	0.0390741	yes	NOTEST	0.102725	2.2249	4.43688	-3.8476	0.000119279	1	no	#N/A
TCONS_00051690	XLOC_033967	13106.m03286	LOC_Os06g31800.1	THION2 - Plant thionin family protein precursor, expressed	122.656	102.996	-0.252027	0.661174	1	no	0.708109	1.12079	0.662471	-0.888074	0.374501	1	no	OK	197.315	211.564	0.100591	-0.169906	0.865084	1	no	OK	14.9257	67.882	2.18523	-3.75993	0.000169962	0.0069554	yes	#N/A
TCONS_00051693	XLOC_033970	13106.m03295	LOC_Os06g31890.1	THION3 - Plant thionin family protein precursor, expressed	251.267	214.767	-0.226449	0.683291	1	no	1.36607	2.73574	1.00191	-1.46587	0.142685	1	no	OK	553.865	483.587	-0.195757	0.329138	0.742051	1	no	OK	34.3669	198.888	2.53287	-4.69545	2.6602e-06	0.000254183	yes	#N/A
TCONS_00051697	XLOC_033974	13106.m03299	LOC_Os06g31930.1	thionin precursor protein, putative, expressed	174.82	157.595	-0.149652	0.788503	1	no	1.00787	1.69463	0.749666	-1.07815	0.280966	1	no	OK	421.123	306.1	-0.460237	0.77522	0.43821	0.95289	no	OK	22.9335	147.317	2.6834	-4.91787	8.74889e-07	0.000100685	yes	#N/A
TCONS_00051700	XLOC_033977	13106.m03302	LOC_Os06g31960.1	THION5 - Plant thionin family protein precursor, expressed	218.472	196.974	-0.149442	0.788791	1	no	1.25953	2.11787	0.749731	-1.07824	0.280925	1	no	OK	526.381	382.662	-0.460037	0.774881	0.43841	0.952936	no	OK	28.6612	184.135	2.68359	-4.91825	8.73226e-07	0.000100685	yes	#N/A
TCONS_00051704	XLOC_033981	13106.m03307	LOC_Os06g32020.1	THION6 - Plant thionin family protein precursor, expressed	251.865	222.434	-0.179273	0.746287	1	no	1.34743	2.49697	0.889965	-1.30077	0.193338	1	no	OK	531.444	483.149	-0.137451	0.231155	0.817195	1	no	OK	34.999	204.895	2.5495	-4.7417	2.11933e-06	0.000208234	yes	#N/A
TCONS_00051713	XLOC_033990	13106.m03321	LOC_Os06g32160.1	THION7 - Plant thionin family protein precursor, expressed	158.28	135.192	-0.227474	0.687726	1	no	0.755831	1.77054	1.22805	-1.69839	0.0894337	1	no	OK	303.146	309.516	0.0300005	-0.0507604	0.959516	1	no	OK	21.0328	103.506	2.299	-4.09354	4.24837e-05	0.00243784	yes	#N/A
TCONS_00051717	XLOC_033994	13106.m03326	LOC_Os06g32200.1	THION8 - Plant thionin family protein precursor, putative	141.403	117.792	-0.263572	0.657304	1	no	0.54188	1.19986	1.14682	-1.31501	0.188508	1	no	OK	438.645	271.408	-0.692593	1.16554	0.2438	0.796485	no	OK	18.3903	139.488	2.92313	-4.92338	8.50611e-07	0.000100672	yes	#N/A
TCONS_00051721	XLOC_033998	13106.m03330	LOC_Os06g32240.1	THION9 - Plant thionin family protein precursor, expressed	168.003	151.14	-0.152606	0.784405	1	no	0.869405	1.64454	0.919587	-1.3192	0.187104	1	no	OK	382.034	348.941	-0.130717	0.220179	0.825732	1	no	OK	26.2502	151.549	2.52939	-4.68813	2.75709e-06	0.000259865	yes	#N/A
TCONS_00051750	XLOC_034022	13106.m03366	LOC_Os06g32600.1	THION15 - Plant thionin family protein precursor, expressed	0.335185	2.19514	2.71128	0.00587177	1	no	0	5.41547	1e+300	1e+300	0.000873287	0.0180254	yes	OK	0.722742	4.66986	2.69183	-1.29938	0.193812	0.729474	no	OK	0.807931	6.04663	2.90383	-3.54917	0.000386448	0.0129834	yes	#N/A
TCONS_00051769	XLOC_034040	13106.m03403	LOC_Os06g32980.1	peroxidase precursor, putative, expressed	0.549268	5.62811	3.35707	2.56952e-05	0.00168638	up	0.0420246	0	-1.79769e+308	-1.79769e+308	0.158655	1	no	NOTEST	0.355791	1.81878	2.35387	-2.72386	0.00645233	1	no	NOTEST	0.115122	0.754173	2.71174	-2.65287	0.0079811	1	no	#N/A
TCONS_00048184	XLOC_031616	13106.m03480	LOC_Os06g33710.3	spermidine synthase, putative, expressed	1.66395	1.86686	0.166	0.835512	1	no	0	3.48342	1e+300	1e+300	0.000872754	1	no	OK	1.29473	4.50022	1.79734	-2.26697	0.0233923	0.228173	no	OK	5.43134	0	-1e+300	-1e+300	0.000962144	0.025273	yes	#N/A
TCONS_00051944	XLOC_034187	13106.m03681	LOC_Os06g35650.1	reticuline oxidase-like protein precursor, putative, expressed	3.95292	8.37455	1.08309	0.106694	0.657278	no	0.699737	1.11899	0.677315	-1.01287	0.311121	1	no	OK	2.20066	5.81231	1.40117	-1.99972	0.0455306	0.345214	no	OK	1.16163	9.31832	3.00392	-4.5283	5.94592e-06	0.00048192	yes	#N/A
TCONS_00051950	XLOC_034190	13106.m03686	LOC_Os06g35700.1	reticuline oxidase-like protein precursor, putative, expressed	8.56603	38.0574	2.15148	0.000401578	0.0157821	up	2.09995	1.43788	-0.546413	0.877601	0.38016	1	no	OK	4.32281	36.5145	3.07843	-4.81771	1.45217e-06	0.000159135	yes	OK	5.48294	16.3519	1.57644	-2.68265	0.00730416	0.113626	no	#N/A
TCONS_00051968	XLOC_034203	13106.m03713	LOC_Os06g35960.1	HSF-type DNA-binding domain containing protein, expressed	5.94887	32.7662	2.46152	0.000640734	0.0223731	up	5.60477	62.3144	3.47484	-5.68837	1.28259e-08	2.27298e-06	yes	OK	7.08393	45.4277	2.68095	-4.03157	5.5405e-05	0.00308657	yes	OK	10.9813	100.804	3.19843	-5.50857	3.61763e-08	6.12644e-06	yes	#N/A
TCONS_00048736	XLOC_032040	13106.m04383	LOC_Os06g41930.1	zinc-binding protein, putative, expressed	0	0	0	1	1	no	1.37519	1.35154	-0.0250199	0.0349663	0.972107	1	no	NOTEST	0.772583	0	-1e+300	-1e+300	0.00969797	1	no	OK	0	5.76018	1e+300	1e+300	0.000931737	0.0246295	yes	#N/A
TCONS_00048738	XLOC_032040	13106.m04379	LOC_Os06g41930.3	zinc-binding protein, putative, expressed	2.56758	6.3512	1.30662	0.0722901	0.534355	no	2.13547	0	-1e+300	-1e+300	0.000939194	1	no	OK	1.32271	3.33706	1.33508	-1.75069	0.0799986	0.478393	no	OK	1.2069	7.10216	2.55695	-3.52583	0.000422151	0.0138581	yes	#N/A
TCONS_00052558	XLOC_034609	13106.m04617	LOC_Os06g44010.1	OsWRKY28 - Superfamily of TFs having WRKY and zinc finger domains, expressed	4.79973	19.6641	2.03454	0.00182296	0.0483122	up	1.62722	1.70771	0.0696521	-0.108966	0.91323	1	no	OK	2.39626	15.6556	2.70782	-3.9584	7.54522e-05	0.00397079	yes	OK	2.31868	10.2661	2.14651	-3.33134	0.000864287	0.0232688	yes	#N/A
TCONS_00048911	XLOC_032148	13106.m04641	LOC_Os06g44190.1	hypothetical protein	5.06567	57.0691	3.49389	5.51486e-07	6.6715e-05	up	3.62205	56.9195	3.97405	-6.50523	7.75755e-11	2.55464e-08	yes	OK	2.33437	36.6832	3.97402	-5.1473	2.64267e-07	4.1153e-05	yes	OK	4.68214	54.6644	3.54536	-5.34296	9.14412e-08	1.3703e-05	yes	#N/A
TCONS_00048915	XLOC_032152	13106.m04649	LOC_Os06g44240.1	gp176, putative	0.150479	5.68277	5.23896	5.79463e-11	3.06524e-08	up	0.099432	0.0874538	-0.185189	0.191353	0.848249	1	no	OK	0.0874116	2.65052	4.92231	-5.59131	2.25367e-08	4.81881e-06	yes	NOTEST	0.0907861	2.01001	4.46859	-5.52119	3.36711e-08	1	no	#N/A
TCONS_00052581	XLOC_034624	13106.m04651	LOC_Os06g44260.1	synthase, putative, expressed	1.6656	12.2591	2.87974	8.14151e-05	0.00431532	up	0.42958	1.07346	1.32127	-1.77187	0.0764157	1	no	OK	1.18263	9.37966	2.98754	-3.97328	7.08883e-05	0.00376414	yes	NOTEST	0.784515	2.40285	1.61488	-2.10953	0.0348993	1	no	#N/A
TCONS_00049018	XLOC_032213	13106.m04787	LOC_Os06g45430.1	cell cycle control protein, putative, expressed	0	0	0	1	1	no	0	9.79744	1e+300	1e+300	0.000327966	0.00977403	yes	NOTEST	0	0	0	0	1	1	no	NOTEST	0	0	0	0	1	1	no	#N/A
TCONS_00052688	XLOC_034688	13106.m04819	LOC_Os06g45710.1	phosphoglycerate kinase protein, putative, expressed	6.51053	15.0396	1.20792	0.0626075	0.487431	no	4.77137	15.3951	1.69	-2.93392	0.00334708	0.048048	yes	OK	8.05207	16.9462	1.07353	-1.65961	0.0969922	0.528614	no	OK	7.85994	24.6484	1.6489	-2.8526	0.00433633	0.0760958	no	#N/A
TCONS_00049063	XLOC_032239	13106.m04854	LOC_Os06g45980.1	toprim domain-containing protein, putative, expressed	5.27861	2.93582	-0.846393	0.204808	0.900081	no	9.49475	2.20841	-2.10412	3.64313	0.000269348	0.00869545	yes	OK	6.03014	4.07484	-0.56545	0.86002	0.389778	0.92604	no	OK	8.95015	4.60495	-0.958728	1.62165	0.104878	0.637842	no	#N/A
TCONS_00052728	XLOC_034708	13106.m10468	LOC_Os06g46065.1	expressed protein	3.89942	4.71247	0.273221	0.71345	1	no	2.06566	1.37333	-0.588923	0.864691	0.387209	1	no	OK	4.31746	4.74218	0.135368	-0.160993	0.872099	1	no	OK	2.28106	11.3484	2.31471	-3.44568	0.000569624	0.0170233	yes	#N/A
TCONS_00049090	XLOC_032257	13106.m04907	LOC_Os06g46434.1	cytochrome c biogenesis protein ccsA, putative	6.53963	7.31693	0.162029	0.818624	1	no	21.4629	4.14322	-2.37302	3.98748	6.67781e-05	0.00332748	yes	OK	4.45317	5.49219	0.302548	-0.416115	0.677326	1	no	NOTEST	2.03853	2.25534	0.145817	-0.197435	0.843487	1	no	#N/A
TCONS_00052766	XLOC_034732	13106.m10450	LOC_Os06g46435.1	NADPH-dependent oxidoreductase, putative, expressed	7.29922	7.19107	-0.0215356	0.974359	1	no	23.2718	4.70766	-2.3055	4.01377	5.97566e-05	0.00302193	yes	OK	6.7713	7.21395	0.091356	-0.135693	0.892064	1	no	NOTEST	2.15682	3.05624	0.502854	-0.73179	0.464297	1	no	#N/A
TCONS_00052768	XLOC_034734	13106.m10448	LOC_Os06g46438.1	NADPH-dependent oxidoreductase, putative	11.5522	11.2653	-0.0362767	0.96424	1	no	87.5536	11.4859	-2.9303	4.62761	3.69902e-06	0.000269236	yes	OK	16.1044	20.7307	0.36431	-0.469577	0.638657	1	no	OK	3.72612	10.9398	1.55383	-1.89436	0.0581771	0.464302	no	#N/A
TCONS_00052791	XLOC_034751	13106.m04941	LOC_Os06g46740.1	early nodulin 20 precursor, putative, expressed	1.99394	51.4935	4.69069	5.20362e-12	4.91537e-09	up	0.882176	35.2291	5.31956	-8.51465	0	0	yes	OK	0.738634	28.6236	5.2762	-7.16564	7.7427e-13	1.08516e-09	yes	OK	1.86993	52.9965	4.82484	-7.64654	2.06501e-14	2.38968e-11	yes	#N/A
TCONS_00052807	XLOC_034761	13106.m04963	LOC_Os06g46900.1	phosphosulfolactate synthase-related protein, putative, expressed	4.12922	8.11803	0.97526	0.278229	1	no	1.61888	18.5707	3.51996	-2.78441	0.00536252	0.0665174	no	OK	3.96216	10.9192	1.46251	-1.65273	0.0983855	0.532177	no	OK	3.49671	22.7096	2.69923	-3.13932	0.00169341	0.0375305	yes	#N/A
TCONS_00049160	XLOC_032296	13106.m05003	LOC_Os06g47200.1	LTPL85 - Protease inhibitor/seed storage/LTP family protein precursor, expressed	17.7218	41.0229	1.2109	1	1	no	0	29.4079	1e+300	1e+300	0.00339116	0.0483638	yes	OK	21.3056	38.7145	0.861641	-2.11434	0.0344861	0.293021	no	OK	25.8774	38.2114	0.562309	-0.794147	0.42711	1	no	#N/A
TCONS_00052827	XLOC_034778	13106.m05007	LOC_Os06g47230.1	coiled-coil domain-containing protein 72, putative, expressed	2649.8	2522.65	-0.0709427	0.9167	1	no	0	1256.54	1e+300	1e+300	0.000689939	0.015384	yes	OK	1418.67	1460.51	0.0419373	-0.0888668	0.929188	1	no	OK	1131.55	1137.87	0.00804121	-0.0123613	0.990137	1	no	#N/A
TCONS_00052833	XLOC_034782	13106.m05026	LOC_Os06g47360.1	beta-expansin precursor, putative, expressed	21.3839	76.2106	1.83346	0.0122611	0.171217	no	19.4302	20.2585	0.0602236	-0.0919593	0.92673	0.991681	no	OK	5.80183	42.3317	2.86716	-3.70648	0.000210159	0.00909317	yes	OK	9.5265	27.4626	1.52745	-2.10638	0.0351717	0.342379	no	#N/A
TCONS_00049196	XLOC_032316	13106.m05045	LOC_Os06g47544.1	expressed protein	4.01539	1.89744	-1.08148	0.638273	1	no	6.27897	0	-1e+300	-1e+300	0.00139792	0.0254599	yes	LOWDATA	5.16499	4.69022	-0.13911	0	1	1	no	OK	6.65122	3.70012	-0.846046	0.761438	0.446396	1	no	#N/A
TCONS_00052896	XLOC_034824	13106.m05109	LOC_Os06g48060.1	ABC transporter, ATP-binding protein, putative, expressed	7.60044	5.54141	-0.455829	0.49972	1	no	2.53199	2.98061	0.235336	-0.382235	0.702287	1	no	OK	8.05689	5.9977	-0.425814	0.632983	0.526745	0.993789	no	OK	3.38609	16.2974	2.26695	-3.64742	0.00026489	0.00969192	yes	#N/A
TCONS_00049249	XLOC_032352	13106.m05129	LOC_Os06g48240.1	AAA ATPase, putative, expressed	0.242295	3.31467	3.77403	2.71411e-06	0.000257296	yes	0.124982	0.212359	0.764786	-0.878121	0.379878	1	no	OK	0.266362	5.43605	4.3511	-5.47008	4.49835e-08	8.61774e-06	yes	OK	0.197109	7.04034	5.15858	-6.62008	3.59017e-11	1.66185e-08	yes	#N/A
TCONS_00052909	XLOC_034834	13106.m05130	LOC_Os06g48250.1	ATPase, putative, expressed	5.34888	7.43341	0.474789	0.472735	1	no	3.84335	3.44335	-0.158549	0.267314	0.789228	0.937651	no	OK	8.97519	8.39178	-0.0969653	0.149445	0.881203	1	no	OK	4.32104	16.8464	1.96298	-3.2823	0.00102964	0.0264131	yes	#N/A
TCONS_00052911	XLOC_034836	13106.m05135	LOC_Os06g48300.1	protein phosphatase 2C, putative, expressed	1.81784	35.9368	4.30516	7.85361e-09	1.80918e-06	up	1.83292	24.7135	3.75309	-5.98594	2.15142e-09	5.34707e-07	yes	OK	0.59074	17.4888	4.88776	-6.3127	2.742e-10	1.23757e-07	yes	OK	1.20416	21.1301	4.13321	-6.06378	1.32962e-09	3.95657e-07	yes	#N/A
TCONS_00052991	XLOC_034880	13106.m05238	LOC_Os06g49110.1	delta-aminolevulinic acid dehydratase, chloroplast precursor, putative, expressed	26.2183	28.6829	0.129617	0.819468	1	no	47.9425	0	-1e+300	-1e+300	0.000218338	0.00772521	yes	OK	30.2183	29.5642	-0.0315733	0.0684882	0.945397	1	no	OK	46.9186	38.3246	-0.291887	0.634756	0.525587	1	no	#N/A
TCONS_00049372	XLOC_032421	13106.m05316	LOC_Os06g49629.1	hypothetical protein	2.07265	11.1877	2.43236	0.000911497	0.0292575	up	2.39267	1.55899	-0.618007	0.926406	0.354235	1	no	OK	0.844047	5.04253	2.57875	-3.25196	0.00114613	0.0331024	yes	NOTEST	0.728278	1.65525	1.18449	-1.48978	0.136283	1	no	#N/A
TCONS_00049396	XLOC_032434	13106.m05352	LOC_Os06g49880.2	B-box zinc finger family protein, putative, expressed	3.64145	0	-1e+300	0.00317373	0.07019	no	0	0	0	0	1	1	no	OK	6.0247	0	-1e+300	-1e+300	0.00188167	0.0460734	yes	NOTEST	0	0	0	0	1	1	no	#N/A
TCONS_00053141	XLOC_034975	13106.m05484	LOC_Os06g50940.1	GDSL-like lipase/acylhydrolase, putative, expressed	8.19768	34.1476	2.0585	0.00412917	0.0845298	no	0.149835	0.178076	0.249116	-0.28218	0.777806	1	no	OK	3.93059	25.1175	2.67587	-3.86094	0.000112951	0.00559067	yes	OK	0.975669	16.7245	4.09943	-1.82013	0.0687399	0.50685	no	#N/A
TCONS_00049468	XLOC_032484	13106.m05494	LOC_Os06g51050.1	CHIT7 - Chitinase family protein precursor, expressed	1.04036	11.4118	3.45538	2.88419e-06	0.000270511	up	0.276453	0.500627	0.856704	-1.07728	0.281353	1	no	OK	1.42173	7.12973	2.3262	-3.14616	0.00165428	0.0423574	yes	OK	0.5494	4.60965	3.06873	-4.08685	4.37271e-05	0.00247798	yes	#N/A
TCONS_00053159	XLOC_034981	13106.m05506	LOC_Os06g51110.1	cyclin, putative, expressed	6.87888	3.47625	-0.98464	0.153152	0.798715	no	8.40825	0.863052	-3.28429	4.21806	2.46414e-05	0.00140277	yes	OK	9.17718	4.7533	-0.949121	1.35586	0.175143	0.698289	no	OK	12.3559	5.86936	-1.07392	1.48923	0.136427	0.719802	no	#N/A
TCONS_00049473	XLOC_032488	13106.m05511	LOC_Os06g51150.1	catalase isozyme B, putative, expressed	23.4746	23.1536	-0.0198665	0.973587	1	no	16.5167	18.8312	0.1892	-0.333031	0.739111	0.914108	no	OK	2.90306	17.9368	2.62727	-3.55781	0.000373958	0.0142259	yes	OK	10.1357	21.1476	1.06105	-1.73617	0.0825341	0.559449	no	#N/A
TCONS_00049489	XLOC_032494	13106.m05528	LOC_Os06g51250.1	EF hand family protein, putative, expressed	14.4669	15.8948	0.135806	0.82199	1	no	21.7116	6.12915	-1.82471	2.99396	0.00275383	0.0422614	yes	OK	13.3628	16.5966	0.312668	-0.508069	0.611405	1	no	OK	14.3129	14.8118	0.0494218	-0.0794883	0.936644	1	no	#N/A
TCONS_00049505	XLOC_032505	13106.m05551	LOC_Os06g51390.1	expressed protein	19.823	27.3924	0.466604	0.46876	1	no	22.8146	14.697	-0.634436	1.02938	0.303301	0.632096	no	OK	10.7488	13.6762	0.347497	-0.485932	0.627016	1	no	OK	0	13.1291	1e+300	1e+300	0.000508308	0.0158975	yes	#N/A
TCONS_00053183	XLOC_034989	13106.m05557	LOC_Os06g51410.1	OsPOP15 - Putative Prolyl Oligopeptidase homologue, expressed	12.0697	11.4377	-0.0776027	0.909565	1	no	9.42508	4.80969	-0.970561	1.51285	0.130318	0.427333	no	OK	11.5696	12.4704	0.108172	-0.16552	0.868535	1	no	OK	0	11.9138	1e+300	1e+300	0.000442145	0.014368	yes	#N/A
TCONS_00049515	XLOC_032510	13106.m05560	LOC_Os06g51440.1	transposon protein, putative, CACTA, En/Spm sub-class, expressed	0.215593	1.14575	2.40991	0.00765149	1	no	0.537266	19.7898	5.20297	-7.63623	2.24265e-14	1.57604e-11	yes	NOTEST	0.065606	1.9424	4.88787	-4.8451	1.26547e-06	1	no	OK	0.286183	14.2169	5.63452	-6.94386	3.81539e-12	2.20763e-09	yes	#N/A
TCONS_00056977	XLOC_037569	13107.m00002	LOC_Os07g01020.1	SOR/SNZ family protein, putative, expressed	3.92207	9.56897	1.28675	0.467867	1	no	21.2013	3.30857	-2.67987	2.93619	0.00332272	0.0479922	yes	OK	13.5897	26.858	0.982843	-1.20011	0.230095	0.776784	no	OK	20.9064	8.84489	-1.24103	0.365027	0.715091	1	no	#N/A
TCONS_00053568	XLOC_035346	13107.m00051	LOC_Os07g01420.1	peroxidase precursor, putative	7.07498	1.0061	-2.81395	0.000298696	0.01258	down	0.188713	0.0518742	-1.8631	1.15507	0.248063	1	no	OK	7.81194	0.593277	-3.7189	4.60922	4.04181e-06	0.000366086	yes	NOTEST	0.560048	1.81431	1.6958	-2.08736	0.0368559	1	no	#N/A
TCONS_00053570	XLOC_035348	13107.m00053	LOC_Os07g01440.1	plastocyanin-like domain containing protein, putative, expressed	13.0824	1.20486	-3.44069	5.74793e-06	0.000476937	down	0.454005	0	-1.79769e+308	-1.79769e+308	0.00627746	1	no	OK	16.2625	1.33217	-3.6097	4.77718	1.77774e-06	0.000187855	yes	OK	4.33005	9.69983	1.16358	-1.73825	0.0821667	0.558239	no	#N/A
TCONS_00057023	XLOC_037599	13107.m00066	LOC_Os07g01560.1	transporter family protein, putative, expressed	22.781	75.0739	1.72048	0.00349057	0.0749367	no	8.1627	10.0076	0.293973	-0.383668	0.701224	0.896466	no	OK	12.8508	51.8454	2.01236	-3.12867	0.00175598	0.0439474	yes	OK	10.2109	38.3497	1.90911	-2.97405	0.00293899	0.0571608	no	#N/A
TCONS_00053593	XLOC_035366	13107.m00095	LOC_Os07g01810.1	potassium channel protein, putative, expressed	3.87358	7.68999	0.989313	0.151323	0.79506	no	2.05748	9.1079	2.14624	-3.558	0.000373684	0.0104182	yes	OK	1.428	4.69767	1.71795	-2.32557	0.0200415	0.209617	no	OK	2.71907	8.3876	1.62514	-2.50049	0.0124021	0.166849	no	#N/A
TCONS_00053718	XLOC_035436	13107.m00268	LOC_Os07g03279.1	SCP-like extracellular protein, expressed	46.6792	200.97	2.10613	0.000337679	0.0137404	up	1.53514	0.706105	-1.12041	1.50063	0.13345	1	no	OK	26.3436	149.708	2.50662	-4.03362	5.49243e-05	0.00307265	yes	OK	7.97148	97.3072	3.60963	-6.00222	1.94635e-09	5.39255e-07	yes	#N/A
TCONS_00057159	XLOC_037687	13107.m00269	LOC_Os07g03288.1	SCP-like extracellular protein	3.39952	61.2343	4.17094	1.60883e-08	3.32437e-06	up	0.25672	0.388252	0.596801	-0.43685	0.66222	1	no	OK	1.78745	24.2606	3.76264	-4.75239	2.01027e-06	0.000206685	yes	OK	0.586249	6.20763	3.40446	-4.0877	4.35675e-05	0.00247798	yes	#N/A
TCONS_00053720	XLOC_035438	13107.m00272	LOC_Os07g03319.1	SCP-like extracellular protein, expressed	0.284726	3.71153	3.70437	3.58795e-05	0.0021967	yes	0.246772	0.0801738	-1.62198	0.794648	0.426818	1	no	NOTEST	0.105203	0.606588	2.52754	-2.25278	0.0242728	1	no	OK	0.634075	6.67805	3.3967	-4.21195	2.53171e-05	0.00161271	yes	#N/A
TCONS_00053723	XLOC_035441	13107.m00277	LOC_Os07g03368.1	SCP-like extracellular protein, expressed	62.5388	269.673	2.10839	0.000346176	0.0139786	up	2.10966	0.989865	-1.09171	1.46222	0.14368	1	no	OK	35.508	203.741	2.52052	-4.0487	5.1502e-05	0.00293672	yes	OK	11.0208	132.61	3.58888	-5.95785	2.55577e-09	6.41405e-07	yes	#N/A
TCONS_00057163	XLOC_037691	13107.m00278	LOC_Os07g03377.1	SCP-like extracellular protein	3.39952	61.2343	4.17094	1.60883e-08	3.32437e-06	up	0.25672	0.388252	0.596801	-0.43685	0.66222	1	no	OK	1.78745	24.2606	3.76264	-4.75239	2.01027e-06	0.000206685	yes	OK	0.586249	6.20763	3.40446	-4.0877	4.35675e-05	0.00247798	yes	#N/A
TCONS_00053725	XLOC_035443	13107.m00281	LOC_Os07g03409.1	SCP-like extracellular protein	0.385391	5.07126	3.71795	2.83126e-05	0.00181757	up	0.181307	0.0697913	-1.37732	0.499105	0.617706	1	no	NOTEST	0.116927	0.878011	2.90863	-2.20183	0.0276777	1	no	OK	0.230186	4.04104	4.13385	-3.42501	0.000614784	0.0181131	yes	#N/A
TCONS_00053728	XLOC_035446	13107.m00286	LOC_Os07g03458.1	SCP-like extracellular protein, expressed	54.2717	233.807	2.10704	0.000335878	0.0136882	up	1.78642	0.821716	-1.12036	1.50056	0.13347	1	no	OK	30.6227	174.22	2.50824	-4.03605	5.43589e-05	0.00306087	yes	OK	9.27666	113.162	3.60864	-6.00047	1.96752e-09	5.39255e-07	yes	#N/A
TCONS_00057167	XLOC_037695	13107.m00287	LOC_Os07g03467.1	SCP-like extracellular protein, expressed	1.93945	29.1358	3.90907	3.42002e-08	6.36921e-06	up	0.167073	0.172218	0.0437564	-0.0414873	0.966907	1	no	OK	0.918053	13.295	3.85616	-5.08063	3.76187e-07	5.38575e-05	yes	NOTEST	0.266978	3.18951	3.57854	-4.21807	2.46406e-05	1	no	#N/A
TCONS_00053735	XLOC_035453	13107.m00298	LOC_Os07g03580.1	SCP-like extracellular protein, expressed	8.9456	36.6192	2.03335	0.00252916	0.0601021	no	0.131754	0.21732	0.721968	-0.548194	0.583559	1	no	OK	2.00159	22.5762	3.49558	-4.70352	2.55716e-06	0.000255995	yes	OK	2.09959	13.2688	2.65986	-3.76532	0.000166337	0.006861	yes	#N/A
TCONS_00053736	XLOC_035454	13107.m00299	LOC_Os07g03590.1	SCP-like extracellular protein, expressed	1.70669	23.5081	3.78388	7.22249e-08	1.17106e-05	up	0.162157	0.133715	-0.278226	0.277077	0.781721	1	no	OK	1.04545	10.6489	3.34851	-4.51394	6.3634e-06	0.000532865	yes	NOTEST	0.20729	2.6546	3.67877	-4.34681	1.38135e-05	1	no	#N/A
TCONS_00053737	XLOC_035455	13107.m00300	LOC_Os07g03600.1	SCP-like extracellular protein, expressed	2.60099	16.3191	2.64942	0.000317932	0.0132843	up	0.185497	0.356952	0.944337	-0.881797	0.377886	1	no	OK	1.42561	9.97275	2.80641	-3.62413	0.000289936	0.0115927	yes	OK	0.686054	4.43666	2.69308	-3.37572	0.000736233	0.020752	yes	#N/A
TCONS_00053807	XLOC_035495	13107.m00396	LOC_Os07g04560.1	no apical meristem protein, putative	4.7235	26.4813	2.48704	0.000234746	0.0102455	up	2.25437	3.25188	0.52855	-0.823812	0.410046	1	no	OK	2.20223	20.0651	3.18765	-4.47446	7.66056e-06	0.000629608	yes	OK	1.3031	13.93	3.41817	-4.92802	8.30659e-07	9.88721e-05	yes	#N/A
TCONS_00057259	XLOC_037757	13107.m00425	LOC_Os07g04810.1	protein kinase domain containing protein, expressed	0.832491	6.38532	2.93925	8.70917e-05	0.00457041	up	0.616094	0.464477	-0.407544	0.562506	0.573771	1	no	NOTEST	0.257918	1.67111	2.69582	-3.19447	0.00140086	1	no	NOTEST	0.180816	1.08301	2.58246	-3.02099	0.00251946	1	no	#N/A
TCONS_00053863	XLOC_035534	13107.m00487	LOC_Os07g05360.1	photosystem II 10 kDa polypeptide, chloroplast precursor, putative, expressed	26.8204	31.783	0.244925	0.679526	1	no	39.222	25.4454	-0.624258	1.12515	0.260524	0.592039	no	OK	15.6375	74.2756	2.24788	-3.56473	0.000364231	0.0139556	yes	OK	173.412	62.9721	-1.46142	2.93077	0.00338124	0.0637387	no	#N/A
TCONS_00053864	XLOC_035535	13107.m00489	LOC_Os07g05365.1	photosystem II 10 kDa polypeptide, chloroplast precursor, putative, expressed	1.18481	40.9199	5.11008	6.16596e-12	5.62357e-09	up	1.97751	24.7612	3.64632	-5.79037	7.02313e-09	1.37473e-06	yes	OK	1.15294	21.3796	4.21285	-5.50275	3.73905e-08	7.32111e-06	yes	OK	4.71859	47.9451	3.34496	-5.23656	1.63594e-07	2.33401e-05	yes	#N/A
TCONS_00054500	XLOC_035947	13107.m01434	LOC_Os07g13800.1	cytokinin-N-glucosyltransferase, putative, expressed	1.33491	9.04901	2.76102	0.00105134	0.0324468	up	0.319154	1.1352	1.83063	-0.395719	0.692312	1	no	OK	1.61318	10.3818	2.68609	-3.34535	0.000821787	0.0258363	yes	OK	0.924527	8.24888	3.15741	-3.31794	0.000906848	0.0240632	yes	#N/A
TCONS_00054519	XLOC_035966	13107.m01469	LOC_Os07g14150.2	cytidine deaminase, putative, expressed	0	101.082	1.79769e+308	0.00051477	0.0190156	up	0	0	0	0	1	1	no	OK	41.0909	126.82	1.62589	-2.55467	0.0106288	0.141942	no	LOWDATA	59.9463	70.4637	0.233211	0	1	1	no	#N/A
TCONS_00054520	XLOC_035966	13107.m01473	LOC_Os07g14150.5	cytidine deaminase, putative, expressed	0	12.4737	1.79769e+308	0.00101031	0.0315487	up	0	0	0	0	1	1	no	OK	0.371285	3.4813	3.22903	-3.73407	0.000188409	0.00838985	yes	NOTEST	0.809597	1.11855	0.466359	-0.0433296	0.965439	1	no	#N/A
TCONS_00057961	XLOC_038266	13107.m01610	LOC_Os07g15370.1	metal transporter Nramp6, putative, expressed	12.3741	7.02803	-0.816129	0.209885	0.907599	no	22.284	6.68294	-1.73745	3.05677	0.00223734	0.0361022	yes	OK	11.5384	6.2346	-0.888071	1.35062	0.176818	0.701712	no	OK	21.2913	11.5511	-0.882236	1.5459	0.122129	0.68459	no	#N/A
TCONS_00058064	XLOC_038346	13107.m01777	LOC_Os07g16970.1	rab GDP dissociation inhibitor alpha, putative, expressed	1.75279	6.87592	1.9719	0.00582948	0.104727	no	0.431863	1.74952	2.01832	-0.554774	0.579049	1	no	OK	1.5918	7.55871	2.24748	-3.09412	0.00197396	0.047441	yes	OK	1.36256	5.52723	2.02024	-2.95881	0.00308829	0.0593	no	#N/A
TCONS_00054720	XLOC_036122	13107.m01821	LOC_Os07g17360.2	transposon protein, putative, unclassified, expressed	1.24762	1.28003	0.0370027	0.988973	1	no	1.49003	2.07906	0.480585	-0.206913	0.836078	1	no	OK	2.24516	9.55316	2.08916	-3.07441	0.00210921	0.049837	yes	OK	5.02989	7.0363	0.48429	-0.795332	0.42642	1	no	#N/A
TCONS_00054849	XLOC_036224	13107.m02029	LOC_Os07g19444.1	regulatory protein, putative, expressed	9.36662	20.9886	1.164	0.0775171	0.551326	no	6.68096	0	-1e+300	-1e+300	0.000629684	0.0143336	yes	OK	7.09563	14.3904	1.02011	-1.41834	0.156093	0.666976	no	OK	5.93625	0	-1e+300	-1e+300	0.000500899	0.0157609	yes	#N/A
TCONS_00058275	XLOC_038517	13107.m02100	LOC_Os07g20600.1	retrotransposon, putative, centromere-specific	7.19658	0.816983	-3.13893	0.000112632	0.00563141	down	15.3241	4.86092	-1.6565	2.69017	0.00714166	0.0809494	no	OK	5.4344	1.48249	-1.8741	2.32023	0.0203286	0.211623	no	OK	8.54479	1.13341	-2.91438	3.81013	0.000138895	0.0060527	yes	#N/A
TCONS_00054927	XLOC_036288	13107.m09928	LOC_Os07g22496.1	NADPH-dependent oxidoreductase, putative	11.5522	11.2653	-0.0362767	0.96424	1	no	87.5536	11.4859	-2.9303	4.62761	3.69902e-06	0.000269236	yes	OK	16.1044	20.7307	0.36431	-0.469577	0.638657	1	no	OK	3.72612	10.9398	1.55383	-1.89436	0.0581771	0.464302	no	#N/A
TCONS_00054929	XLOC_036290	13107.m09930	LOC_Os07g22504.1	NADPH-dependent oxidoreductase, putative	5.26194	5.00188	-0.0731237	0.91575	1	no	17.0941	3.41477	-2.32364	3.9813	6.85388e-05	0.00339034	yes	OK	5.09637	5.36175	0.0732331	-0.106216	0.915411	1	no	NOTEST	1.59948	2.32675	0.540719	-0.764872	0.444348	1	no	#N/A
TCONS_00058398	XLOC_038601	13107.m02297	LOC_Os07g23410.2	fatty acid desaturase, putative, expressed	1.89829	9.90038	2.38278	0.000898577	0.0289835	up	0	0	0	0	1	1	no	OK	2.58734	5.30812	1.03673	-1.0107	0.312158	0.868992	no	OK	1.74224	7.79968	2.16247	-3.19809	0.00138343	0.0324836	yes	#N/A
TCONS_00054975	XLOC_036326	13107.m02298	LOC_Os07g23430.1	fatty acid desaturase, putative, expressed	2.20895	9.74771	2.1417	0.00175429	0.0471805	up	0.183557	0.288583	0.652756	-0.827016	0.408228	1	no	OK	0.92608	6.95308	2.90844	-4.00645	6.16372e-05	0.00337178	yes	OK	0.615939	6.35297	3.36657	-4.8378	1.31286e-06	0.000140449	yes	#N/A
TCONS_00054981	XLOC_036332	13107.m02314	LOC_Os07g23570.1	cytochrome P450 72A1, putative, expressed	0.24144	13.9581	5.8533	9.54792e-15	2.29575e-11	up	0.113831	0.354584	1.63923	-2.08087	0.0374455	1	no	OK	0.0185314	7.84227	8.72516	-7.7835	7.10543e-15	2.70301e-11	yes	NOTEST	0.147238	1.61534	3.45561	-4.19303	2.75258e-05	1	no	#N/A
TCONS_00058421	XLOC_038615	13107.m02328	LOC_Os07g23710.1	cytochrome P450, putative	0.0789591	7.38254	6.54687	4.86517e-09	1.24931e-06	up	0.183652	0.176689	-0.0557552	0.0508979	0.959407	1	no	OK	0.0448519	3.46418	6.2712	-5.43447	5.49609e-08	1.03798e-05	yes	NOTEST	0.0628875	0.756703	3.58888	-2.41366	0.015793	1	no	#N/A
TCONS_00055036	XLOC_036360	13107.m02367	LOC_Os07g24000.1	AWPM-19-like membrane family protein, putative, expressed	1.28627	7.20555	2.48591	0.000833309	0.0272775	up	2.2799	15.9959	2.81066	-4.67778	2.89995e-06	0.000222184	yes	OK	1.57018	7.73434	2.30035	-3.13514	0.00171775	0.0433573	yes	OK	3.23497	17.9669	2.47352	-3.89167	9.95566e-05	0.00462256	yes	#N/A
TCONS_00055077	XLOC_036401	13107.m02449	LOC_Os07g24820.1	thionin-like peptide, putative	95.7092	45.136	-1.08438	0.111829	0.675123	no	4.50325	0	-1e+300	-1e+300	0.00303499	0.0453801	yes	OK	77.3789	34.0979	-1.18226	1.6945	0.0901701	0.506998	no	OK	4.37321	27.7035	2.66331	-3.47978	0.000501823	0.0157662	yes	#N/A
TCONS_00055078	XLOC_036402	13107.m02450	LOC_Os07g24830.1	thionin-like peptide, putative, expressed	435.482	212.172	-1.03738	0.0625631	0.48735	no	15.9673	0.412174	-5.27572	6.88041	5.96811e-12	2.58788e-09	yes	OK	266.24	208.051	-0.355789	0.598631	0.549419	1	no	OK	27.2473	100.046	1.87648	-3.27673	0.00105016	0.0268047	yes	#N/A
TCONS_00055227	XLOC_036514	13107.m02703	LOC_Os07g27150.3	trafficking protein particle complex subunit 4, putative, expressed	0.688966	0	-1e+300	0.0882547	1	no	0	0	0	0	1	1	no	NOTEST	0	0	0	0	1	1	no	OK	0	10.4223	1e+300	1e+300	0.00217124	0.0446465	yes	#N/A
TCONS_00055347	XLOC_036593	13107.m02865	LOC_Os07g28610.2	expressed protein	0	39.635	1.79769e+308	0.000586069	0.0209756	up	0	0	0	0	1	1	no	NOTEST	0	0	0	0	1	1	no	NOTEST	0	0	0	0	1	1	no	#N/A
TCONS_00058729	XLOC_038852	13107.m02945	LOC_Os07g29360.1	tetratricopeptide repeat domain containing protein, expressed	5.59436	8.30764	0.570466	0.3702	1	no	5.40228	1.37865	-1.97032	3.30943	0.000934864	0.0188639	yes	OK	4.26171	7.74307	0.861475	-1.33522	0.181805	0.71122	no	OK	2.88187	4.59014	0.671536	-1.0982	0.272116	0.944993	no	#N/A
TCONS_00058732	XLOC_038855	13107.m02949	LOC_Os07g29390.2	peptidyl-prolyl cis-trans isomerase, putative, expressed	0.726434	6.16061	3.08417	0.000100272	0.00511	up	1.33708	1.27627	-0.067155	0.0946949	0.924557	1	no	OK	0.383584	4.31206	3.49076	-4.2444	2.19182e-05	0.00147017	yes	NOTEST	0.234381	1.39648	2.57487	-2.70415	0.00684801	1	no	#N/A
TCONS_00055471	XLOC_036670	13107.m03037	LOC_Os07g30154.1	POEI2 - Pollen Ole e I allergen and extensin family protein precursor, putative, expressed	0.397251	1.31361	1.72541	0.0604652	1	no	5.3417	1.21725	-2.13367	2.945	0.00322956	0.0470838	yes	OK	1.71626	0.36317	-2.24055	2.30638	0.0210897	0.216082	no	OK	3.73596	1.69237	-1.14244	1.44109	0.149559	0.752307	no	#N/A
TCONS_00055536	XLOC_036715	13107.m03144	LOC_Os07g31140.1	3-oxo-5-alpha-steroid 4-dehydrogenase, putative, expressed	1.12078	1.2338	0.138608	0.863844	1	no	1.06401	1.6451	0.628669	-0.935453	0.349555	1	no	NOTEST	1.50221	1.35885	-0.144704	0.181789	0.855749	1	no	OK	0.956362	7.0324	2.87839	-4.05267	5.06367e-05	0.00276116	yes	#N/A
TCONS_00055554	XLOC_036723	13107.m03167	LOC_Os07g31340.1	regulator of nonsense transcripts 1, putative, expressed	6.09031	8.68329	0.511726	0.413293	1	no	1.21654	5.89907	2.27771	-3.78658	0.000152736	0.0060907	yes	OK	4.83408	8.77796	0.860644	-1.31955	0.186985	0.71901	no	FAIL	5.39285	11.8917	0	0	1	1	no	#N/A
TCONS_00055555	XLOC_036723	13107.m03169	LOC_Os07g31340.2	regulator of nonsense transcripts 1, putative, expressed	1.85992	6.49614	1.80434	0.00688454	0.118248	no	7.69509	1.22186	-2.65486	4.32279	1.54071e-05	0.000931741	yes	NOTEST	0.521434	0.953406	0.870608	-1.00284	0.31594	1	no	FAIL	1.44365	2.15458	0	0	1	1	no	#N/A
TCONS_00058901	XLOC_038973	13107.m03222	LOC_Os07g31840.1	leucine-rich repeat family protein, putative, expressed	5.96361	4.09606	-0.541949	0.432335	1	no	9.04643	2.30048	-1.97542	3.3625	0.000772398	0.0164832	yes	OK	6.13252	5.53383	-0.148202	0.217066	0.828157	1	no	OK	9.11283	4.98975	-0.868932	1.41218	0.157898	0.760067	no	#N/A
TCONS_00055689	XLOC_036805	13107.m03385	LOC_Os07g33320.1	expressed protein	5.87882	0.633905	-3.21319	1	1	no	2.52664	0.898907	-1.49098	2.0288	0.0424791	1	no	OK	14.5208	2.19632	-2.72496	3.57222	0.000353962	0.0136802	yes	OK	6.31155	9.63598	0.610438	-0.905728	0.36508	1	no	#N/A
TCONS_00055758	XLOC_036846	13107.m03463	LOC_Os07g34020.1	expressed protein	18.9821	20.9036	0.139106	0.834408	1	no	11.8616	3.08598	-1.9425	3.14232	0.00167613	0.0289243	yes	OK	17.6696	31.1054	0.815901	-1.25926	0.207936	0.748763	no	OK	14.8307	18.7956	0.341808	-0.556356	0.577968	1	no	#N/A
TCONS_00055760	XLOC_036847	13107.m03464	LOC_Os07g34030.1	OsPDIL5-4 protein disulfide isomerase PDIL5-4, expressed	11.7081	10.7883	-0.118038	0.853203	1	no	15.3928	4.44064	-1.79342	3.07635	0.00209551	0.0341652	yes	OK	12.0823	13.2515	0.133259	-0.214427	0.830214	1	no	OK	12.679	9.95634	-0.348753	0.573822	0.566088	1	no	#N/A
TCONS_00055769	XLOC_036856	13107.m03490	LOC_Os07g34280.1	CXE carboxylesterase, putative, expressed	0.498749	4.54571	3.18812	3.55212e-05	0.00218727	yes	0.145005	0.0797121	-0.863237	0.846195	0.397444	1	no	OK	0.354105	5.68265	4.00431	-5.1053	3.30267e-07	4.83224e-05	yes	NOTEST	0.198599	1.14173	2.52329	-3.0395	0.00236968	1	no	#N/A
TCONS_00059058	XLOC_039085	13107.m03514	LOC_Os07g34520.1	isocitrate lyase, putative, expressed	5.46704	32.9618	2.59196	2.49333e-05	0.00164045	up	4.52153	15.5236	1.77958	-3.15697	0.00159418	0.027864	yes	OK	3.70805	22.9251	2.6282	-4.09654	4.19367e-05	0.00250388	yes	OK	7.11532	24.2607	1.76962	-3.14646	0.00165262	0.0369731	yes	#N/A
TCONS_00059062	XLOC_039088	13107.m03528	LOC_Os07g34589.3	translation initiation factor SUI1, putative, expressed	33.1783	42.5817	0.359991	0.67662	1	no	44.3629	0	-1e+300	-1e+300	0.000861978	0.0178346	yes	OK	32.5738	195.027	2.58189	-4.03282	5.51116e-05	0.00307666	yes	OK	49.6376	62.1975	0.325422	-0.492343	0.622477	1	no	LOC_Os07g34589.3
TCONS_00055853	XLOC_036912	13107.m03607	LOC_Os07g35290.1	TKL_IRAK_DUF26-lc.10 - DUF26 kinases have homology to DUF26 containing loci, expressed	6.70373	16.4645	1.29633	0.0819518	0.568462	no	1.35896	1.66248	0.290828	-0.368844	0.712244	1	no	OK	4.89154	15.0435	1.62078	-2.11668	0.0342874	0.291985	no	OK	2.18739	12.3681	2.49934	-3.25122	0.00114912	0.0284279	yes	#N/A
TCONS_00055859	XLOC_036916	13107.m03612	LOC_Os07g35340.1	TKL_IRAK_DUF26-lc.14 - DUF26 kinases have homology to DUF26 containing loci, expressed	0	7.83806	1.79769e+308	0.00113091	0.0343022	up	0	0	0	0	1	1	no	NOTEST	0	1.81215	1.79769e+308	1.79769e+308	0.00477841	1	no	NOTEST	0	0	0	0	1	1	no	#N/A
TCONS_00055875	XLOC_036928	13107.m03676	LOC_Os07g35860.1	plastocyanin-like domain containing protein, putative, expressed	4.89519	0.317099	-3.94836	4.22505e-06	0.000371257	yes	0.0531052	0	-1e+300	-1e+300	0.158655	1	no	OK	5.62893	0.100174	-5.81228	5.95159	2.65555e-09	8.22264e-07	yes	NOTEST	0.193976	0.641863	1.72638	-1.80383	0.0712577	1	no	#N/A
TCONS_00055888	XLOC_036936	13107.m03697	LOC_Os07g36080.2	oxygen evolving enhancer protein 3 domain containing protein, expressed	5.79479	0	-1e+300	0.306906	1	no	56.8253	72.937	0.360117	-0.629099	0.529284	0.797428	no	OK	20.9326	0	-1e+300	-1e+300	0.00116579	0.033338	yes	OK	8.93686	0	-1e+300	-1e+300	0.00100641	0.0260093	yes	#N/A
TCONS_00059208	XLOC_039185	13107.m10022	LOC_Os07g36544.2	serine/threonine-protein kinase receptor precursor, putative, expressed	0.996621	10.4341	3.38812	4.3797e-06	0.000383572	up	0.920343	1.52752	0.730946	-1.11833	0.263427	1	no	OK	1.879	7.69439	2.03384	-2.98483	0.00283733	0.0602514	no	OK	2.25567	7.40197	1.71435	-2.72647	0.00640161	0.103606	no	#N/A
TCONS_00059219	XLOC_039189	13107.m03761	LOC_Os07g36630.1	CSLF8 - cellulose synthase-like family F	10.0639	2.77287	-1.85973	0.00447664	0.0887661	no	21.6991	5.31625	-2.02916	3.64283	0.000269653	0.00869545	yes	OK	9.45256	5.40112	-0.807446	1.26499	0.205875	0.746377	no	OK	11.2414	5.6222	-0.99962	1.6244	0.104291	0.635508	no	#N/A
TCONS_00055937	XLOC_036965	13107.m03777	LOC_Os07g36800.1	UPF0041 domain containing protein, putative, expressed	0	3.15378	1e+300	0.00790816	0.129673	no	12.3991	0	-1e+300	-1e+300	0.000277296	0.00883703	yes	NOTEST	0	0	0	0	1	1	no	OK	3.18397	6.24087	0.97092	-1.29855	0.194097	0.830088	no	#N/A
TCONS_00059258	XLOC_039217	13107.m03829	LOC_Os07g37230.1	inositol-1-monophosphatase, putative, expressed	6.41862	1.02102	-2.65226	0.000313674	0.0131272	down	7.22055	0.799426	-3.17507	0.353207	0.723933	0.9077	no	OK	6.72454	0.923843	-2.86372	3.86358	0.000111737	0.00554086	yes	LOWDATA	4.81159	1.25835	-1.93498	0	1	1	no	#N/A
TCONS_00059272	XLOC_039227	13107.m03847	LOC_Os07g37400.1	OsFBX257 - F-box domain containing protein, expressed	3.18373	10.4772	1.71846	0.0147855	0.192074	no	1.31725	1.05686	-0.317736	0.463852	0.642754	1	no	OK	1.6693	12.6915	2.92655	-4.04122	5.31741e-05	0.00300631	yes	OK	1.6904	7.31456	2.11341	-3.06454	0.00218007	0.0447398	yes	#N/A
TCONS_00056002	XLOC_037014	13107.m03886	LOC_Os07g37730.1	NADH-ubiquinone oxidoreductase, mitochondrial precursor, putative, expressed	3.17009	21.8596	2.78567	1.82229e-05	0.00125096	up	1.37775	3.20701	1.21892	-1.97909	0.0478061	1	no	OK	3.10454	23.6675	2.93046	-4.47139	7.7714e-06	0.000636752	yes	OK	1.47483	15.5435	3.39769	-5.3504	8.77581e-08	1.32464e-05	yes	#N/A
TCONS_00056005	XLOC_037015	13107.m03901	LOC_Os07g37830.2	peptidyl-prolyl cis-trans isomerase CYP37, chloroplast precursor, putative, expressed	5.59665	2.32232	-1.26899	0.0797241	0.557984	no	15.441	0	-1e+300	-1e+300	0.000131695	0.00548863	yes	OK	7.96683	3.79479	-1.06998	1.50183	0.133142	0.617673	no	OK	9.3355	4.772	-0.968132	1.16346	0.244641	0.912094	no	#N/A
TCONS_00059405	XLOC_039308	13107.m04065	LOC_Os07g39270.1	polyprenyl synthetase, putative, expressed	1.00514	5.80536	2.52999	0.00115748	0.0349079	up	0.647797	0.932687	0.525852	-0.677234	0.498258	1	no	OK	0.852796	5.27467	2.62881	-3.29164	0.000996059	0.0298358	yes	OK	0.92572	3.94194	2.09026	-2.73327	0.00627096	0.102135	no	#N/A
TCONS_00056103	XLOC_037071	13107.m04073	LOC_Os07g39320.1	homeobox domain containing protein, expressed	4.12797	8.72091	1.07905	0.124628	0.720342	no	0.122967	0.761132	2.62987	-2.63499	0.008414	1	no	OK	2.56258	7.2061	1.49162	-2.06057	0.0393437	0.317383	no	OK	1.00222	8.52664	3.08877	-4.35498	1.33078e-05	0.000955864	yes	#N/A
TCONS_00056151	XLOC_037102	13107.m04119	LOC_Os07g39720.1	expressed protein	4.828	23.4837	2.28216	0.000926463	0.0295224	up	2.22415	0.923878	-1.26748	1.80778	0.0706407	1	no	OK	1.52095	15.6318	3.36144	-4.51574	6.30956e-06	0.0005317	yes	OK	2.25666	11.7847	2.38465	-3.47226	0.000516094	0.0160362	yes	#N/A
TCONS_00059431	XLOC_039325	13107.m04121	LOC_Os07g39740.1	GDSL-like lipase/acylhydrolase, putative, expressed	1.22678	6.90729	2.49324	0.000601158	0.0213998	up	0.650688	1.37779	1.08232	-1.6043	0.108648	1	no	OK	0.871001	2.74242	1.6547	-2.15683	0.0310193	0.272701	no	NOTEST	0.220044	2.43589	3.46859	-4.35539	1.32832e-05	1	no	#N/A
TCONS_00056153	XLOC_037103	13107.m04129	LOC_Os07g39780.2	SUMO-activating enzyme subunit 2, putative, expressed	9.78777	9.60636	-0.0269905	0.971064	1	no	8.61811	1.39687	-2.62517	3.09574	0.00196324	0.0326334	yes	OK	5.56017	0	0	0	1	1	no	OK	0	0	0	0	1	1	no	#N/A
TCONS_00059445	XLOC_039332	13107.m04137	LOC_Os07g39860.1	expressed protein	1.56101	18.9199	3.59935	2.28717e-06	0.000222402	up	0.585607	1.04644	0.837488	-1.03614	0.300138	1	no	OK	1.32307	19.9313	3.91308	-5.0789	3.7963e-07	5.40597e-05	yes	OK	1.8718	9.33085	2.31758	-3.17357	0.00150575	0.0345426	yes	#N/A
TCONS_00059543	XLOC_039386	13107.m10029	LOC_Os07g41160.2	protein of unknown function DUF1675 domain containing protein, expressed	1.5566	4.54576	1.54612	0.0407278	0.376384	no	1.17478	16.5775	3.81877	-5.76655	8.09084e-09	1.53849e-06	yes	NOTEST	0	0	0	0	1	1	no	NOTEST	1.2478	1.82287	0.546819	-0.688798	0.490951	1	no	#N/A
TCONS_00056264	XLOC_037176	13107.m04283	LOC_Os07g41190.1	WD domain, G-beta repeat domain containing protein, expressed	2.62605	2.86388	0.125079	0.878528	1	no	5.67177	1.06064	-2.41886	2.94975	0.0031803	0.0466937	yes	FAIL	3.56533	3.30211	0	0	1	1	no	OK	2.34441	4.54078	0.953718	-1.06973	0.284741	0.957566	no	#N/A
TCONS_00056267	XLOC_037178	13107.m04287	LOC_Os07g41230.1	esterase, putative, expressed	3.24295	13.9185	2.10162	0.00180597	0.0480476	up	2.27164	2.20212	-0.0448418	0.0719179	0.942667	1	no	OK	1.90877	9.85911	2.36881	-3.37701	0.000732772	0.0237096	yes	OK	2.92165	6.84318	1.22788	-1.89846	0.0576356	0.461928	no	#N/A
TCONS_00059552	XLOC_039392	13107.m04297	LOC_Os07g41300.1	respiratory-chain NADH dehydrogenase, 49 Kd subunit family protein	0.87269	0.81162	-0.104664	0.903185	1	no	6.76598	1.16244	-2.54114	3.81529	0.000136025	0.00560348	yes	NOTEST	0.748768	0.830916	0.150185	-0.170698	0.864461	1	no	NOTEST	0.337886	0.406566	0.266953	-0.276152	0.782432	1	no	#N/A
TCONS_00059650	XLOC_039462	13107.m04498	LOC_Os07g42910.1	cytochrome c oxidase subunit, putative, expressed	3.24061	6.23698	0.94458	0.203287	0.896101	no	1.76657	4.47837	1.34202	-2.06067	0.0393344	0.226158	no	OK	3.23582	5.58466	0.78734	-1.05837	0.289887	0.846239	no	OK	1.65796	8.89646	2.42382	-3.42716	0.00060992	0.0179952	yes	#N/A
TCONS_00059702	XLOC_039496	13107.m04577	LOC_Os07g43560.1	TKL_IRAK_DUF26-lc.24 - DUF26 kinases have homology to DUF26 containing loci, expressed	13.9877	2.00914	-2.79951	2.30789e-05	0.00154145	down	16.8078	6.00624	-1.4846	2.6598	0.00781872	0.0856236	no	OK	9.74693	3.88148	-1.32834	2.03795	0.0415551	0.327608	no	OK	12.8838	7.86995	-0.711128	1.24898	0.211673	0.864708	no	#N/A
TCONS_00059704	XLOC_039497	13107.m04578	LOC_Os07g43570.1	TKL_IRAK_DUF26-lc.25 - DUF26 kinases have homology to DUF26 containing loci, expressed	5.79705	0.368845	-3.97423	7.61533e-07	8.79554e-05	down	2.25226	0.214533	-3.3921	4.33337	1.46843e-05	1	no	OK	6.2649	2.23439	-1.48741	2.12498	0.0335885	0.287862	no	LOWDATA	1.51158	0	-1.79769e+308	0	1	1	no	#N/A
TCONS_00059709	XLOC_039500	13107.m04591	LOC_Os07g43700.2	lactate/malate dehydrogenase, putative, expressed	3.47511	3.87738	0.158024	0.828472	1	no	7.77062	2.0019	-1.95666	3.1433	0.00167057	0.0288772	yes	NOTEST	1.36635	1.05451	-0.373759	0.465695	0.641434	1	no	NOTEST	0.965798	0.738666	-0.386798	0.465585	0.641513	1	no	#N/A
TCONS_00056533	XLOC_037322	13107.m04674	LOC_Os07g44410.1	WD40-like Beta Propeller Repeat family protein, expressed	6.94912	33.8404	2.28385	0.000191905	0.00855168	up	4.22909	11.3319	1.42197	-2.49626	0.0125511	0.115616	no	OK	8.21159	26.4908	1.68976	-2.70624	0.00680509	0.106189	no	OK	4.54916	30.7927	2.75892	-4.78892	1.67681e-06	0.000172058	yes	#N/A
TCONS_00056536	XLOC_037323	13107.m24471	LOC_Os07g44430.1	peroxiredoxin, putative	0.141254	1.79488	3.66753	0.0202076	1	no	0	7.94737	1e+300	1e+300	0.000404368	0.0110174	yes	NOTEST	0.110012	1.83451	4.05967	-1.97208	0.0486008	1	no	OK	0.0711773	13.5102	7.56841	-4.54469	5.5015e-06	0.000456186	yes	#N/A
TCONS_00056537	XLOC_037323	13107.m04678	LOC_Os07g44440.1	peroxiredoxin, putative, expressed	3.19852	21.2842	2.73431	0.000184288	0.00831782	up	0.384419	1.30641	1.76486	-2.40147	0.0163293	1	no	OK	6.88803	20.5058	1.57387	-2.30027	0.0214328	0.217257	no	OK	3.07124	25.5027	3.05376	-4.63775	3.5222e-06	0.000313536	yes	#N/A
TCONS_00059759	XLOC_039534	13107.m04680	LOC_Os07g44460.1	peroxidase precursor, putative	5.52338	0.285382	-4.27459	3.70451e-07	4.87466e-05	down	0.292735	0.137943	-1.08553	1.04645	0.295354	1	no	OK	5.88952	0.157763	-5.22232	5.74955	8.94799e-09	2.27397e-06	yes	NOTEST	0.42005	0.367586	-0.192478	0.212763	0.831512	1	no	#N/A
TCONS_00056540	XLOC_037326	13107.m04683	LOC_Os07g44499.1	peroxidase, putative, expressed	4.04779	0.203685	-4.31272	4.02091e-07	5.13763e-05	yes	0.0682231	0.037505	-0.863179	0.488518	0.625183	1	no	OK	5.92015	0.0428939	-7.10872	6.28654	3.24616e-10	1.41708e-07	yes	NOTEST	0.202457	0.599654	1.56651	-1.70694	0.087834	1	no	#N/A
TCONS_00056542	XLOC_037328	13107.m04687	LOC_Os07g44550.1	peroxidase precursor, putative, expressed	7.41931	1.84003	-2.01155	0.00873348	0.138401	no	0.0663716	0.072974	0.136816	-0.0948336	0.924447	1	no	OK	4.97485	1.27401	-1.96527	2.47589	0.0132904	0.164152	no	OK	1.51509	8.45898	2.48108	-3.45462	0.000551076	0.0167299	yes	#N/A
TCONS_00056584	XLOC_037358	13107.m04749	LOC_Os07g45080.1	expressed protein	20.3487	32.5171	0.676264	0.285115	1	no	3.30247	2.23059	-0.566121	0.871061	0.383721	1	no	OK	16.8913	31.058	0.878686	-1.36327	0.172798	0.695395	no	OK	6.84982	32.4502	2.24409	-3.6399	0.000272746	0.00990743	yes	#N/A
TCONS_00059887	XLOC_039619	13107.m04876	LOC_Os07g46310.1	magnesium-chelatase, putative	80.8322	45.4033	-0.832133	0.136668	0.753241	no	237.11	70.3692	-1.75254	3.12928	0.00175237	0.0299106	yes	OK	67.2343	34.5655	-0.959864	1.60911	0.107592	0.556226	no	OK	67.5915	55.861	-0.275002	0.55003	0.582299	1	no	#N/A
TCONS_00059935	XLOC_039640	13107.m04932	LOC_Os07g46680.1	expressed protein	1.40733	1.66618	0.243586	0.763213	1	no	3.17525	0.732018	-2.11692	3.04299	0.00234242	1	no	OK	1.90067	0.880371	-1.11032	1.34544	0.178482	0.70515	no	OK	0.47988	13.0216	4.76209	-6.26526	3.72212e-10	1.36021e-07	yes	#N/A
TCONS_00059938	XLOC_039641	13107.m04937	LOC_Os07g46700.1	zinc finger, RING-type, putative, expressed	3.50256	7.37406	1.07405	0.254307	0.976222	no	3.34563	7.80892	1.22284	-1.81203	0.0699813	0.310854	no	OK	1.66008	2.93806	0.823615	-1.01799	0.308685	0.864336	no	OK	1.41556	8.68622	2.61735	-3.49374	0.00047631	0.0151243	yes	#N/A
TCONS_00059964	XLOC_039649	13107.m04982	LOC_Os07g46990.2	copper/zinc superoxide dismutase, putative, expressed	27.6924	30.1897	0.124563	0.856702	1	no	10.7993	29.0606	1.42813	0	1	1	no	OK	54.7204	13.7578	-1.99183	3.20885	0.00133266	0.0366226	yes	OK	3.83526	10.4847	1.45089	-0.775526	0.438029	1	no	#N/A
TCONS_00056743	XLOC_037445	13107.m05010	LOC_Os07g47180.1	transposon protein, putative, unclassified, expressed	10.1669	15.277	0.587475	0.35377	1	no	0	0	0	0	1	1	no	OK	8.7348	13.3998	0.617365	-0.928526	0.353135	0.901162	no	OK	0	16.4471	1e+300	1e+300	0.000133206	0.0058371	yes	#N/A
TCONS_00056806	XLOC_037480	13107.m05099	LOC_Os07g47760.1	POEI50 - Pollen Ole e I allergen and extensin family protein precursor, expressed	8.41656	4.23796	-0.989859	0.188099	0.864348	no	1.11228	0.326167	-1.76984	1.98139	0.0475474	1	no	OK	10.3961	8.62637	-0.269216	0.375187	0.707521	1	no	OK	1.48982	11.9781	3.00719	-4.09148	4.28622e-05	0.0024528	yes	#N/A
TCONS_00056819	XLOC_037488	13107.m05123	LOC_Os07g47960.1	basic helix-loop-helix domain containing protein, expressed	7.40329	1.10288	-2.74689	0.000650311	0.0225723	down	5.14791	2.98321	-0.787124	1.2324	0.217799	0.545768	no	OK	8.45993	2.78443	-1.60326	2.12931	0.033229	0.285898	no	OK	10.9675	3.58252	-1.61419	2.37347	0.0176217	0.211562	no	#N/A
TCONS_00056823	XLOC_037491	13107.m05129	LOC_Os07g48010.1	peroxidase precursor, putative, expressed	8.93128	40.7323	2.18923	0.000502816	0.0187839	up	6.64638	4.00378	-0.731206	1.22411	0.220912	0.549093	no	OK	10.814	56.8395	2.394	-3.80494	0.00014184	0.00667325	yes	OK	5.13471	32.6425	2.6684	-4.43404	9.2484e-06	0.000695466	yes	#N/A
TCONS_00056858	XLOC_037516	13107.m05187	LOC_Os07g48450.1	no apical meristem protein, putative, expressed	10.6879	36.1661	1.75866	0.00558967	0.10203	no	6.70458	10.8898	0.699756	-0.960568	0.336769	0.660892	no	OK	9.10947	36.6869	2.00983	-3.69513	0.000219777	0.00946673	yes	OK	10.1134	26.0335	1.3641	-2.51243	0.0119903	0.162708	no	#N/A
TCONS_00056859	XLOC_037517	13107.m05189	LOC_Os07g48460.1	stress responsive protein, putative, expressed	8.63667	24.1647	1.48436	0.0183176	0.220922	no	4.51934	9.97287	1.1419	-1.96966	0.0488773	0.254827	no	OK	16.9735	24.1513	0.508819	-0.81618	0.414397	0.94246	no	OK	9.55481	33.8138	1.82331	-3.20316	0.0013593	0.032066	yes	#N/A
TCONS_00060113	XLOC_039722	13107.m05218	LOC_Os07g48680.1	zinc finger, C3HC4 type domain containing protein, expressed	3.61409	4.53631	0.327885	0.666482	1	no	3.57555	16.7543	2.2283	-3.50928	0.000449315	0.0117426	yes	OK	1.82207	6.72161	1.88323	-2.33464	0.0195621	0.206518	no	OK	5.42143	13.0411	1.26632	-1.92976	0.0536372	0.442855	no	#N/A
TCONS_00056885	XLOC_037533	13107.m05225	LOC_Os07g48730.1	tyrosine protein kinase domain containing protein, putative, expressed	0.740546	4.6802	2.65991	0.000856113	0.0279202	yes	0.59776	0	-1e+300	-1e+300	0.00167856	1	no	OK	0.413727	9.67777	4.54793	-5.68434	1.31318e-08	3.06744e-06	yes	NOTEST	0	2.93145	1e+300	1e+300	0.00163303	1	no	#N/A
TCONS_00060117	XLOC_039726	13107.m05237	LOC_Os07g48830.1	glycosyl transferase 8 domain containing protein, putative, expressed	7.60633	35.7328	2.23198	0.000401204	0.0157821	up	8.39155	13.9064	0.728741	-1.28116	0.200138	0.524134	no	OK	4.36421	32.6642	2.90392	-4.42364	9.70524e-06	0.000757891	yes	OK	10.1085	30.0494	1.57177	-2.72813	0.00636943	0.10333	no	#N/A
TCONS_00056900	XLOC_037539	13107.m05244	LOC_Os07g48870.1	MYB family transcription factor, putative, expressed	3.19464	11.3747	1.8321	0.00752578	0.125233	no	0.841898	1.5228	0.85501	-1.27917	0.200836	1	no	OK	1.93657	9.97153	2.36431	-3.34386	0.000826223	0.0259146	yes	OK	1.14067	8.17552	2.84142	-4.15546	3.24631e-05	0.00198301	yes	#N/A
TCONS_00060127	XLOC_039730	13107.m05249	LOC_Os07g48900.1	expressed protein	3.32788	16.0197	2.26717	0.00177992	0.0476008	up	3.03484	4.98912	0.717166	-1.11618	0.264345	0.595048	no	OK	3.12633	9.05022	1.53348	-2.06194	0.0392133	0.31662	no	OK	3.73179	9.01367	1.27225	-1.8474	0.0646893	0.491242	no	#N/A
TCONS_00056952	XLOC_037559	13107.m05297	LOC_Os07g49310.1	omega-3 fatty acid desaturase, chloroplast precursor, putative, expressed	13.9086	6.37863	-1.12465	0.602606	1	no	28.2365	7.69699	-1.8752	3.00004	0.00269947	0.041773	yes	OK	16.3295	4.98099	-1.71298	0.534188	0.593212	1	no	OK	19.6493	9.51263	-1.04656	0.97417	0.329972	0.99961	no	#N/A
TCONS_00063639	XLOC_042177	13108.m00055	LOC_Os08g01370.1	expressed protein	2.57021	38.883	3.91918	2.40574e-06	0.000232224	up	1.49452	73.63	5.62254	-6.7408	1.57516e-11	6.17342e-09	yes	OK	1.8273	24.4631	3.74282	-4.24349	2.2007e-05	0.00147242	yes	OK	1.36645	93.3081	6.0935	-7.17884	7.02993e-13	4.88112e-10	yes	#N/A
TCONS_00063640	XLOC_042178	13108.m00057	LOC_Os08g01380.2	2Fe-2S iron-sulfur cluster binding domain containing protein, expressed	324.797	135.893	-1.25707	0.0241993	0.266249	no	656.048	424.063	-0.629524	1.11848	0.263364	0.594415	no	OK	713.057	142.361	-2.32447	3.86966	0.000108987	0.00545528	yes	OK	503.015	420.678	-0.257885	0.544471	0.586117	1	no	#N/A
TCONS_00063649	XLOC_042185	13108.m00068	LOC_Os08g01480.1	cytochrome P450, putative, expressed	0.581451	5.30295	3.18907	3.42491e-05	0.00212144	up	0.218129	0.299777	0.45871	-0.55192	0.581003	1	no	OK	0.745753	4.30278	2.5285	-3.29111	0.000997943	0.0298587	yes	NOTEST	0.12448	1.64761	3.72638	-4.51501	6.33152e-06	1	no	#N/A
TCONS_00060488	XLOC_040038	13108.m00073	LOC_Os08g01520.1	cytochrome P450, putative	2.17376	1.5797	-0.460541	0.643632	1	no	5.38762	0.160502	-5.06898	6.82269	8.93507e-12	3.64194e-09	yes	NOTEST	1.50715	1.00208	-0.588824	0.383076	0.701663	1	no	NOTEST	2.17826	0.973727	-1.16159	1.2093	0.226548	1	no	#N/A
TCONS_00063681	XLOC_042207	13108.m00123	LOC_Os08g01910.1	expressed protein	0.342596	11.6665	5.08971	9.74383e-11	4.68572e-08	up	1.1493	10.6147	3.20724	-5.04412	4.55622e-07	4.76183e-05	yes	OK	0.074847	6.06992	6.34159	-7.21177	5.52225e-13	9.80347e-10	yes	OK	0.804572	9.04974	3.49158	-4.8375	1.31482e-06	0.000140449	yes	#N/A
TCONS_00063698	XLOC_042218	13108.m00136	LOC_Os08g02030.1	transferase family protein, putative, expressed	0.807063	15.6879	4.28083	2.98512e-09	8.05646e-07	up	0.47563	5.13337	3.43199	-5.21226	1.86555e-07	2.29036e-05	yes	OK	0.654308	12.3798	4.24188	-5.74299	9.30166e-09	2.3149e-06	yes	OK	0.723799	11.1086	3.93994	-5.73508	9.74675e-09	2.01015e-06	yes	#N/A
TCONS_00060532	XLOC_040066	13108.m00144	LOC_Os08g02110.1	peroxidase precursor, putative, expressed	18.381	5.72639	-1.68251	0.0104728	0.155528	no	5.44829	1.40585	-1.95436	3.12623	0.00177062	0.0301716	yes	OK	17.9685	11.22	-0.679403	1.05608	0.290932	0.847897	no	OK	8.83264	26.1119	1.56379	-2.67595	0.00745172	0.114977	no	#N/A
TCONS_00063752	XLOC_042250	13108.m00205	LOC_Os08g02640.2	succinate dehydrogenase iron-sulfur subunit 2,mitochondrial precursor, putative, expressed	0	2.31639	1e+300	0.00701142	1	no	0	9.51793	1e+300	1e+300	0.000298703	0.00925163	yes	OK	2.31019	7.08822	1.61742	-2.14549	0.031914	0.277905	no	OK	2.87799	7.42079	1.36651	-1.92737	0.0539338	0.444038	no	#N/A
TCONS_00063751	XLOC_042250	13108.m00208	LOC_Os08g02640.5	succinate dehydrogenase iron-sulfur subunit 2,mitochondrial precursor, putative, expressed	1.72987	3.91409	1.17802	0.150917	0.793671	no	0	5.05878	1e+300	1e+300	0.000767319	0.0164437	yes	OK	5.69313	3.03204	-0.908934	1.21317	0.225064	0.77221	no	OK	0	4.39501	1e+300	1e+300	0.00198749	0.0419325	yes	#N/A
TCONS_00063764	XLOC_042254	13108.m00214	LOC_Os08g02700.1	fructose-bisphospate aldolase isozyme, putative, expressed	8.84416	38.8698	2.13585	0.000654347	0.0226529	up	7.48077	13.8539	0.889032	-1.55474	0.120009	0.411332	no	OK	7.4463	37.2506	2.32267	-3.62421	0.000289848	0.0115927	yes	OK	6.64873	38.3758	2.52905	-4.31662	1.5844e-05	0.00111121	yes	#N/A
TCONS_00060598	XLOC_040115	13108.m00277	LOC_Os08g03290.1	glyceraldehyde-3-phosphate dehydrogenase, putative, expressed	92.1161	154.233	0.743586	0.195802	0.880745	no	104.813	163.412	0.640703	-1.12689	0.259789	0.591625	no	OK	94.6395	230.881	1.28664	-2.06224	0.0391849	0.316486	no	OK	119.078	364.419	1.61369	-3.30751	0.000941284	0.0248504	yes	#N/A
TCONS_00063831	XLOC_042305	13108.m00328	LOC_Os08g03640.1	60S acidic ribosomal protein P0, putative, expressed	68.057	72.9297	0.0997617	0.837504	1	no	86.086	0	-1e+300	-1e+300	0.000134622	0.0055764	yes	OK	89.4907	0	-1e+300	-1e+300	0.000463437	0.0167903	yes	OK	90.3334	0	-1e+300	-1e+300	4.45729e-05	0.00250602	yes	#N/A
TCONS_00063866	XLOC_042337	13108.m00398	LOC_Os08g04240.1	cysteine-rich repeat secretory protein 55 precursor, putative, expressed	0.709953	5.36071	2.91663	0.000139672	0.00660857	up	0.261647	0	-1.79769e+308	-1.79769e+308	0.00627746	1	no	NOTEST	0.244934	1.37999	2.49419	-2.88954	0.00385805	1	no	NOTEST	0.05309	1.2936	4.6068	-4.00609	6.17332e-05	1	no	#N/A
TCONS_00060698	XLOC_040175	13108.m00411	LOC_Os08g04340.1	plastocyanin-like domain containing protein, putative, expressed	8.52486	32.192	1.91695	0.00594643	0.105982	no	2.0746	1.59444	-0.37978	0.560651	0.575036	1	no	OK	4.67993	27.4043	2.54984	-3.30862	0.000937584	0.0285011	yes	OK	2.68332	11.099	2.04835	-2.75203	0.00592276	0.0980692	no	#N/A
TCONS_00060699	XLOC_040176	13108.m00412	LOC_Os08g04350.1	plastocyanin-like domain containing protein, putative, expressed	4.02389	26.7723	2.73408	7.32485e-05	0.00397101	up	0.23492	0.0516606	-2.18503	1.38259	0.166791	1	no	OK	4.1997	19.6157	2.22365	-3.19634	0.00139183	0.0377506	yes	OK	0.729355	8.15658	3.48327	-4.65347	3.26402e-06	0.0002982	yes	#N/A
TCONS_00060700	XLOC_040177	13108.m00413	LOC_Os08g04360.1	plastocyanin-like domain containing protein, putative, expressed	0.751532	4.57489	2.60583	0.00230802	0.0564707	no	0.0993178	0	-1e+300	-1e+300	0.158655	1	no	OK	1.74678	7.71386	2.14275	-2.64637	0.00813605	0.119107	no	OK	0.453554	8.62278	4.24881	-4.92039	8.63741e-07	0.000100685	yes	#N/A
TCONS_00063886	XLOC_042350	13108.m00431	LOC_Os08g04500.1	terpene synthase, putative, expressed	18.1165	1.10483	-4.0354	7.86629e-09	1.80918e-06	down	0.608352	0.0215752	-4.81746	3.16604	0.0015453	1	no	OK	7.76333	2.65259	-1.54928	2.25959	0.0238465	0.230997	no	NOTEST	0.447946	0	-1.79769e+308	-1.79769e+308	0.00496075	1	no	#N/A
TCONS_00060707	XLOC_040184	13108.m00435	LOC_Os08g04540.1	decarboxylase, putative, expressed	3.11657	20.7876	2.73769	9.20295e-05	0.00475408	up	1.83395	1.7059	-0.104421	0.159571	0.873219	1	no	OK	1.38366	16.6371	3.58784	-4.79434	1.63207e-06	0.000175244	yes	OK	0.598006	9.66246	4.01416	-4.62605	3.72705e-06	0.000328959	yes	#N/A
TCONS_00063890	XLOC_042354	13108.m00437	LOC_Os08g04560.1	decarboxylase, putative, expressed	2.4932	18.7402	2.91007	9.77653e-06	0.000743044	up	3.25834	6.74248	1.04914	-1.80447	0.0711578	0.313759	no	OK	1.47363	10.422	2.82219	-4.08017	4.50028e-05	0.0026396	yes	OK	2.92609	11.3668	1.95778	-3.18686	0.00143826	0.0333619	yes	#N/A
TCONS_00063895	XLOC_042358	13108.m00444	LOC_Os08g04630.1	external NADH-ubiquinone oxidoreductase 1, mitochondrial precursor, putative, expressed	2.36236	7.73528	1.71122	0.0120466	0.169299	no	1.13527	0.879421	-0.368406	0.530271	0.595924	1	no	OK	2.45141	11.9755	2.2884	-3.42824	0.000607519	0.0207053	yes	OK	2.31994	7.81335	1.75186	-2.74606	0.00603156	0.0996331	no	#N/A
TCONS_00064006	XLOC_042430	13108.m00569	LOC_Os08g05780.1	expressed protein	0.241184	10.7195	5.47396	8.25895e-12	6.82628e-09	up	0.516683	0.852134	0.7218	-0.980811	0.326686	1	no	OK	0.441634	5.73141	3.69797	-4.58988	4.43494e-06	0.000392352	yes	OK	0.269593	4.62259	4.09984	-5.07945	3.78519e-07	4.92785e-05	yes	#N/A
TCONS_00060888	XLOC_040302	13108.m00725	LOC_Os08g07080.1	terpene synthase, putative, expressed	9.14823	1.30906	-2.80496	0.000200241	0.00885647	down	5.87621	0	-1.79769e+308	-1.79769e+308	0.000334318	0.00983174	yes	NOTEST	1.46831	0.696107	-1.07677	1.2932	0.195941	1	no	NOTEST	2.0498	0.242233	-3.08102	3.35371	0.000797368	1	no	#N/A
TCONS_00060965	XLOC_040348	13108.m00832	LOC_Os08g08080.1	BUD13, putative, expressed	7.27471	8.8757	0.28697	0.66368	1	no	1.29286	6.37103	2.30096	-3.581	0.00034228	0.00995103	yes	OK	1.46328	6.16205	2.0742	-2.81656	0.00485416	0.084706	no	OK	1.0472	4.94168	2.23846	-3.10874	0.00187887	0.0402229	yes	#N/A
TCONS_00061016	XLOC_040381	13108.m00935	LOC_Os08g08920.1	Cupin domain containing protein	0.395236	9.67956	4.61415	5.00733e-08	8.67975e-06	up	0.359095	0.0789755	-2.18489	1.3825	0.166819	1	no	NOTEST	0.10525	0.948392	3.17166	-3.0245	0.00249042	1	no	NOTEST	0.393527	0.947033	1.26695	-1.38374	0.166439	1	no	#N/A
TCONS_00061021	XLOC_040386	13108.m00940	LOC_Os08g08970.1	Cupin domain containing protein, expressed	37.167	43.3888	0.223299	0.714557	1	no	23.7338	23.9982	0.0159842	-0.0284245	0.977324	1	no	OK	23.8673	35.8735	0.587879	-0.92753	0.353652	0.901292	no	OK	22.4997	120.691	2.42334	-4.17454	2.98594e-05	0.00185663	yes	#N/A
TCONS_00061026	XLOC_040389	13108.m00944	LOC_Os08g09010.1	Cupin domain containing protein, expressed	17.4381	26.946	0.627825	0.324625	1	no	0.959885	0.599667	-0.678699	0.91785	0.358697	1	no	OK	8.88678	14.4847	0.7048	-1.04514	0.295957	0.853023	no	OK	1.65341	16.1556	3.28852	-4.81672	1.45934e-06	0.000152754	yes	#N/A
TCONS_00061027	XLOC_040390	13108.m00945	LOC_Os08g09020.1	Cupin domain containing protein, expressed	5.30354	16.6303	1.64879	0.0165188	0.205255	no	0.576013	0.121796	-2.24163	1.97011	0.0488259	1	no	OK	2.38786	3.92816	0.718136	-0.94473	0.344797	0.894272	no	OK	0.546209	6.6697	3.6101	-4.71543	2.41201e-06	0.000233685	yes	#N/A
TCONS_00061029	XLOC_040392	13108.m00947	LOC_Os08g09040.1	Cupin domain containing protein, expressed	6.73879	16.6594	1.30577	0.0625075	0.487113	no	0.842342	0.137221	-2.6179	2.26354	0.0236025	1	no	OK	5.77067	5.49282	-0.0711919	0.0960692	0.923466	1	no	OK	0.997149	7.85034	2.97687	-3.94841	7.86707e-05	0.00384674	yes	#N/A
TCONS_00061031	XLOC_040394	13108.m00949	LOC_Os08g09060.1	Cupin domain containing protein, expressed	9.80943	33.7204	1.78138	0.00617272	0.108552	no	1.06047	0.0496176	-4.4177	2.89406	0.00380293	1	no	OK	3.75443	13.2504	1.81937	-2.57417	0.0100481	0.136286	no	OK	1.21559	13.222	3.4432	-4.89165	9.99934e-07	0.000111982	yes	#N/A
TCONS_00061045	XLOC_040405	13108.m00965	LOC_Os08g09210.1	phosphoribosylamine--glycine ligase, putative, expressed	4.76931	2.16334	-1.14052	0.112293	0.676608	no	9.64637	2.21754	-2.12102	3.5067	0.000453695	0.0117787	yes	OK	4.95736	6.38606	0.365353	-0.544537	0.586072	1	no	FAIL	6.31012	0	0	0	1	1	no	#N/A
TCONS_00064264	XLOC_042597	13108.m00983	LOC_Os08g09320.1	YL1 nuclear protein C-terminal domain containing protein, expressed	4.51678	3.06002	-0.561755	0.456074	1	no	6.37419	0	-1e+300	-1e+300	0.000284629	0.00893795	yes	OK	4.54062	7.47671	0.719516	-1.01061	0.312203	0.868992	no	OK	10.881	4.91238	-1.14732	1.76465	0.0776233	0.543669	no	#N/A
TCONS_00064315	XLOC_042637	13108.m01060	LOC_Os08g10020.1	photosystem II 10 kDa polypeptide, chloroplast precursor, putative, expressed	3.07313	1.65922	-0.889207	0.303183	1	no	11.549	2.86777	-2.00977	2.99062	0.00278413	0.0426301	yes	OK	6.39278	12.771	0.998353	-1.36883	0.171052	0.692444	no	OK	7.64672	7.68822	0.00780915	-0.0113767	0.990923	1	no	#N/A
TCONS_00061146	XLOC_040466	13108.m23056	LOC_Os08g10500.1	hypothetical protein	7.86546	33.1086	2.07361	0.00986698	0.149042	no	5.79282	21.5596	1.89599	-3.1061	0.00189573	0.031746	yes	OK	7.3891	44.9851	2.60598	-3.45281	0.000554783	0.0192674	yes	OK	6.46947	29.8837	2.20764	-2.88288	0.00394058	0.0711902	no	#N/A
TCONS_00064341	XLOC_042652	13108.m01120	LOC_Os08g10510.1	aminotransferase, putative, expressed	5.53195	0	-1.79769e+308	0.00182577	0.048338	down	6.19158	0	-1.79769e+308	-1.79769e+308	0.00049586	0.0124454	yes	OK	5.73167	7.42835	0.374086	-0.518823	0.603884	1	no	OK	9.32274	6.29613	-0.566289	0.839012	0.401462	1	no	#N/A
TCONS_00064537	XLOC_042807	13108.m01437	LOC_Os08g13440.2	cupin domain containing protein, expressed	0	0	0	1	1	no	8.2025	0	-1e+300	-1e+300	0.00344231	0.048888	yes	NOTEST	0	0	0	0	1	1	no	OK	2.50243	8.81047	1.81589	-2.4939	0.0126347	0.169247	no	#N/A
TCONS_00061387	XLOC_040633	13108.m01520	LOC_Os08g14230.1	villin, putative, expressed	6.78719	6.62633	-0.034605	0.958945	1	no	7.94267	1.81866	-2.12675	3.47051	0.000519478	0.0127637	yes	OK	3.32431	4.55837	0.455461	-0.646425	0.518004	0.991585	no	OK	4.65961	4.53766	-0.0382612	0.058711	0.953182	1	no	#N/A
TCONS_00064659	XLOC_042893	13108.m01620	LOC_Os08g15149.1	oxidoreductase, 2OG-Fe oxygenase family protein	1.90644	0.747603	-1.35054	0.104199	1	no	13.4542	2.76074	-2.28493	3.7158	0.00020256	0.007423	yes	OK	2.63793	0.476592	-2.46858	2.89962	0.0037362	0.0717312	no	OK	7.44063	3.53957	-1.07185	1.57259	0.115814	0.667202	no	#N/A
TCONS_00061546	XLOC_040758	13108.m09359	LOC_Os08g16570.3	expressed protein	0	2.34266	1e+300	0.00638622	1	no	0	0	0	0	1	1	no	OK	0	0	0	0	1	1	no	OK	7.59591	0	-1e+300	-1e+300	0.00146533	0.0338766	yes	#N/A
TCONS_00064776	XLOC_042989	13108.m01801	LOC_Os08g16830.1	retrotransposon protein, putative, SINE subclass, expressed	6.58763	1.81501	-1.85978	1	1	no	18.2621	3.97909	-2.19834	3.23011	0.00123745	0.0230944	yes	LOWDATA	9.82716	3.51343	-1.48389	0	1	1	no	OK	11.1331	5.46062	-1.02772	1.27116	0.203671	0.848153	no	#N/A
TCONS_00061723	XLOC_040877	13108.m02022	LOC_Os08g19420.1	O-methyltransferase, putative, expressed	4.29796	2.6897	-0.676206	0.351762	1	no	1.81014	8.15331	2.17128	-3.55044	0.000384591	0.0106494	yes	OK	4.04973	5.04788	0.31785	-0.451106	0.651913	1	no	OK	4.79848	16.5196	1.78353	-2.88956	0.00385777	0.0701405	no	#N/A
TCONS_00064999	XLOC_043173	13108.m02205	LOC_Os08g21350.2	cig3, putative, expressed	11.031	18.6361	0.756541	0.203842	0.897972	no	15.2196	4.29583	-1.82492	3.17337	0.00150678	0.0268194	yes	OK	9.39786	23.6026	1.32854	-2.3987	0.0164532	0.186439	no	OK	11.8217	14.9212	0.335922	-0.615186	0.538432	1	no	#N/A
TCONS_00061989	XLOC_041086	13108.m02441	LOC_Os08g23810.1	enoyl-acyl-carrier-protein reductase NADH, chloroplast precursor, expressed	13.8357	8.46062	-0.70956	0.280462	1	no	11.9816	5.17224	-1.21197	2.06131	0.0392737	0.226003	no	OK	16.8261	9.50475	-0.823976	1.24989	0.21134	0.753081	no	OK	24.9557	0	-1e+300	-1e+300	0.000135803	0.00593035	yes	#N/A
TCONS_00061988	XLOC_041086	13108.m02442	LOC_Os08g23810.2	enoyl-acyl-carrier-protein reductase NADH, chloroplast precursor, expressed	6.36437	5.40785	-0.234963	0.734766	1	no	14.9221	6.62696	-1.17103	1.99788	0.0457292	0.246008	no	OK	5.83106	9.41223	0.690777	-1.00606	0.314388	0.870173	no	OK	9.50895	0	-1e+300	-1e+300	0.000389788	0.0130326	yes	#N/A
TCONS_00061993	XLOC_041090	13108.m02448	LOC_Os08g23870.1	late embryogenesis abundant group 1, putative, expressed	0.147961	6.14644	5.37646	1.45216e-09	4.63993e-07	up	0.0537724	6.09002	6.82344	-4.52799	5.95478e-06	0.000401849	yes	OK	0.157594	5.91692	5.23056	-5.67716	1.36948e-08	3.17111e-06	yes	OK	0.14731	21.5067	7.18979	-7.67804	1.62093e-14	1.98611e-11	yes	#N/A
TCONS_00065172	XLOC_043310	13108.m02492	LOC_Os08g24300.1	hypothetical protein	9.59965	47.2234	2.29845	0.000710292	0.0239624	up	6.64322	4.96225	-0.420887	0.658489	0.510224	0.785628	no	OK	15.5123	35.7068	1.20278	-1.79261	0.0730346	0.456782	no	OK	9.08161	26.7221	1.55701	-2.40907	0.015993	0.198295	no	#N/A
TCONS_00065190	XLOC_043326	13108.m02526	LOC_Os08g24630.1	protein kinase domain containing protein, expressed	0.2114	4.71855	4.4803	7.9946e-08	1.27379e-05	yes	0.102437	0.0375424	-1.44814	0.869295	0.384686	1	no	OK	0.433614	5.94673	3.77761	-4.72335	2.31991e-06	0.000234893	yes	NOTEST	0.436496	1.9133	2.13202	-2.68625	0.00722585	1	no	#N/A
TCONS_00065207	XLOC_043338	13108.m02547	LOC_Os08g24840.1	hypothetical protein	0.0463385	0.789096	4.08992	0.048069	1	no	6.36417	0.345147	-4.20469	4.39506	1.10741e-05	0.000691434	yes	NOTEST	0	0.199525	1e+300	1e+300	0.0420853	1	no	NOTEST	0.686069	0.238347	-1.52529	1.22287	0.221379	1	no	#N/A
TCONS_00065224	XLOC_043352	13108.m02580	LOC_Os08g25130.1	enhancer of polycomb, putative, expressed	3.77626	1.99183	-0.922862	0.21261	0.911193	no	6.06073	1.64754	-1.87917	3.00503	0.00265558	0.041282	yes	OK	4.36968	6.58968	0.592682	-0.799472	0.424017	0.945561	no	OK	6.36935	4.97974	-0.355075	0.55941	0.575882	1	no	#N/A
TCONS_00062107	XLOC_041174	13108.m02633	LOC_Os08g25624.4	phosphate/phosphate translocator, putative, expressed	6.64639	7.80141	0.231163	0.803736	1	no	13.839	0.51122	-4.75865	7.00176	2.52753e-12	1.17071e-09	yes	OK	12.509	15.6193	0.320359	-0.442181	0.658359	1	no	OK	16.4568	8.68307	-0.922404	1.2011	0.229714	0.890057	no	#N/A
TCONS_00062112	XLOC_041177	13108.m02643	LOC_Os08g25720.1	pyrophosphate--fructose 6-phosphate 1-phosphotransferase subunit alpha, putative, expressed	0	0	0	1	1	no	0	7.32129	1e+300	1e+300	0.00166386	0.0287856	yes	NOTEST	0	0	0	0	1	1	no	NOTEST	0	0	0	0	1	1	no	#N/A
TCONS_00065362	XLOC_043446	13108.m02792	LOC_Os08g27070.1	co-chaperone protein SBA1, putative, expressed	7.64651	6.93428	-0.141055	0.858962	1	no	12.0575	6.3388	-0.927651	1.37322	0.169683	0.48438	no	OK	3.73575	53.6364	3.84374	-5.24382	1.57283e-07	2.63415e-05	yes	OK	27.2182	42.5146	0.643386	-1.27303	0.203007	0.84673	no	#N/A
TCONS_00062212	XLOC_041252	13108.m02861	LOC_Os08g27720.1	pirin, putative, expressed	1.10426	8.6845	2.97536	0.00047824	0.0180603	up	2.77798	4.04796	0.54316	-0.798738	0.424443	0.729402	no	OK	3.03506	4.73115	0.640464	-0.726024	0.467824	0.967212	no	OK	0	7.47011	1.79769e+308	1.79769e+308	0.00220484	0.045159	yes	#N/A
TCONS_00065470	XLOC_043530	13108.m02965	LOC_Os08g28710.1	receptor protein kinase CRINKLY4 precursor, putative, expressed	1.37136	17.9668	3.71165	5.68643e-08	9.51901e-06	up	0.260836	1.16755	2.16227	-3.07157	0.00212935	1	no	OK	0.328712	12.1622	5.20944	-6.9106	4.82592e-12	5.58736e-09	yes	OK	0.544353	7.84772	3.84966	-5.56772	2.58099e-08	4.71596e-06	yes	#N/A
TCONS_00062279	XLOC_041311	13108.m02983	LOC_Os08g28880.1	patatin, putative, expressed	5.15905	12.1528	1.23611	0.074208	0.541089	no	0.176834	0	-1e+300	-1e+300	0.00715294	1	no	OK	3.46234	8.47733	1.29186	-1.79574	0.0725356	0.455683	no	OK	1.18308	9.25095	2.96706	-4.14308	3.42667e-05	0.00206891	yes	#N/A
TCONS_00062423	XLOC_041402	13108.m03185	LOC_Os08g30770.1	ABC transporter, ATP-binding protein, putative, expressed	3.5031	9.65469	1.4626	0.0207954	0.240497	no	0.793895	0.333038	-1.25326	1.89692	0.0578379	1	no	OK	1.6172	7.24348	2.16319	-3.24543	0.00117272	0.0334436	yes	OK	1.29708	7.67739	2.56535	-4.13564	3.53967e-05	0.00212482	yes	#N/A
TCONS_00062459	XLOC_041431	13108.m03235	LOC_Os08g31250.1	C1-like domain containing protein, expressed	1.09075	4.93687	2.17827	0.00490418	0.0938195	no	0.277484	0.392264	0.499424	-0.590078	0.555138	1	no	OK	0.503405	3.38962	2.75133	-3.34868	0.000811971	0.0256793	yes	OK	0.434359	5.31359	3.61273	-4.65818	3.19018e-06	0.000295108	yes	#N/A
TCONS_00065602	XLOC_043637	13108.m03236	LOC_Os08g31260.1	conserved hypothetical protein	7.46525	12.5897	0.753981	0.368093	1	no	0.434087	0	-1e+300	-1e+300	0.158655	1	no	OK	1.69874	9.84029	2.53423	-2.69157	0.00711171	0.1089	no	OK	1.19092	24.8384	4.38243	-4.46894	7.86076e-06	0.000606443	yes	#N/A
TCONS_00065604	XLOC_043639	13108.m03238	LOC_Os08g31280.1	DC1, putative, expressed	0.35997	12.6202	5.13171	1.55854e-10	6.98673e-08	up	0.142714	0.104613	-0.448063	0.340216	0.733694	1	no	OK	0.139417	8.52469	5.93417	-6.53127	6.52152e-11	3.69492e-08	yes	OK	0.434398	8.67675	4.32006	-5.54033	3.01904e-08	5.30659e-06	yes	#N/A
TCONS_00065633	XLOC_043667	13108.m09379	LOC_Os08g31840.4	TBC domain containing protein, expressed	0	0	0	1	1	no	0	0	0	0	1	1	no	NOTEST	0.411723	0.659557	0.679823	-0.742577	0.457738	1	no	OK	0.644978	5.11876	2.98847	-3.10019	0.00193399	0.0410653	yes	#N/A
TCONS_00062505	XLOC_041456	13108.m03306	LOC_Os08g31850.1	expressed protein	4.98714	26.974	2.43528	0.000163835	0.00756242	up	2.92156	9.30235	1.67086	-2.82469	0.00473257	0.0609482	no	OK	3.15669	27.441	3.11985	-4.68117	2.85245e-06	0.000279257	yes	OK	3.59544	30.5629	3.08754	-5.1042	3.32189e-07	4.40732e-05	yes	#N/A
TCONS_00062511	XLOC_041461	13108.m03318	LOC_Os08g31970.2	NHL repeat-containing protein, putative, expressed	4.47785	5.1095	0.190374	0.793446	1	no	4.27686	4.22112	-0.0189266	0.0311613	0.975141	1	no	OK	3.581	4.95879	0.469626	-0.66399	0.506697	0.987747	no	OK	1.24779	6.47408	2.3753	-3.23845	0.00120181	0.0293478	yes	#N/A
TCONS_00065647	XLOC_043676	13108.m03320	LOC_Os08g31980.1	trehalose-6-phosphate synthase, putative, expressed	7.29644	9.56373	0.390381	0.544111	1	no	6.61349	3.46845	-0.931119	1.3245	0.185336	0.505716	no	OK	1.985	14.0938	2.82785	-4.12942	3.63687e-05	0.00222124	yes	OK	6.28699	7.27356	0.210293	-0.360422	0.718532	1	no	#N/A
TCONS_00062546	XLOC_041492	13108.m03376	LOC_Os08g32520.1	expressed protein	9.88546	16.4465	0.7344	0.266816	0.98908	no	3.47285	11.7625	1.76	-2.92651	0.00342786	0.0487847	yes	OK	7.7014	12.0722	0.648494	-0.956006	0.339069	0.889214	no	OK	4.99362	18.5961	1.89684	-3.00433	0.00266163	0.0527014	no	#N/A
TCONS_00065704	XLOC_043715	13108.m03426	LOC_Os08g32960.1	endonuclease/exonuclease/phosphatase family domain containing protein, expressed	0.803006	3.06213	1.93106	0.754652	1	no	2.27467	16.2617	2.83775	-3.31576	0.000913929	0.0186632	yes	OK	0.959528	2.5995	1.43783	-0.326845	0.743785	1	no	OK	2.55408	11.4579	2.16546	-1.99203	0.0463673	0.407352	no	#N/A
TCONS_00062660	XLOC_041557	13108.m03517	LOC_Os08g33710.1	ribonuclease T2 family domain containing protein, expressed	12.8627	56.135	2.12571	0.000668303	0.0229641	up	16.907	36.0144	1.09095	-1.95563	0.0505088	0.259745	no	OK	14.9462	53.651	1.84383	-2.8976	0.00376036	0.0718075	no	OK	16.6848	50.7065	1.60364	-2.88703	0.00388901	0.0705031	no	#N/A
TCONS_00062718	XLOC_041593	13108.m03588	LOC_Os08g34290.1	chorismate mutase, chloroplast precursor, putative, expressed	1.603	9.47995	2.5641	0.000948386	0.0300866	up	0.678101	0.519423	-0.384591	0.468205	0.639638	1	no	OK	1.42331	7.4817	2.39411	-3.04198	0.00235025	0.0536288	no	OK	1.24135	5.39983	2.12101	-2.84401	0.00445494	0.0778493	no	#N/A
TCONS_00065814	XLOC_043779	13108.m03598	LOC_Os08g34390.1	retrotransposon protein, putative, unclassified, expressed	0	4.09861	1e+300	0.00304148	0.0686382	no	0.369602	9.39192	4.66738	-6.55994	5.38287e-11	1.82838e-08	yes	OK	0.100293	2.91774	4.86256	-5.19188	2.08183e-07	3.42204e-05	yes	OK	0.187496	10.9194	5.86389	-7.48333	7.23865e-14	6.71658e-11	yes	#N/A
TCONS_00062821	XLOC_041671	13108.m03749	LOC_Os08g35740.2	12-oxophytodienoate reductase, putative, expressed	1.8379	6.81223	1.89007	0.0111448	0.161252	no	1.35955	3.09213	1.18547	-1.68107	0.0927491	1	no	OK	1.97859	14.1975	2.8431	-3.70723	0.000209538	0.00908759	yes	OK	5.83349	2.89269	-1.01195	1.43876	0.150217	0.752908	no	#N/A
TCONS_00065957	XLOC_043885	13108.m03813	LOC_Os08g36320.3	decarboxylase, putative, expressed	11.6865	26.1743	1.1633	0.0667513	0.508873	no	15.7344	33.0053	1.06878	-1.87357	0.0609896	0.289466	no	OK	11.5493	25.1131	1.12063	-1.75529	0.0792096	0.476659	no	OK	12.4497	42.9945	1.78805	-3.1414	0.00168141	0.0373786	yes	#N/A
TCONS_00062859	XLOC_041705	13108.m03830	LOC_Os08g36440.1	HVA22, putative, expressed	1.76365	5.6424	1.67774	0.0294537	0.303838	no	2.46125	9.4156	1.93566	-3.08826	0.00201333	0.033224	yes	OK	3.38122	6.5288	0.949272	-1.28255	0.199649	0.738396	no	OK	5.12716	15.8036	1.62402	-2.49764	0.0125023	0.167798	no	#N/A
TCONS_00062893	XLOC_041731	13108.m03879	LOC_Os08g36910.1	alpha-amylase precursor, putative, expressed	0.676397	12.1521	4.16719	5.38816e-08	9.13535e-06	up	0	0	0	0	1	1	no	OK	0.110562	4.5578	5.36541	-4.85414	1.20908e-06	0.000136426	yes	OK	0.186566	7.73295	5.37326	-1.59526	0.110653	0.654059	no	#N/A
TCONS_00062894	XLOC_041732	13108.m03882	LOC_Os08g36920.1	AP2 domain containing protein, expressed	6.39043	23.9002	1.90304	0.00404024	0.0834165	no	1.56694	2.58426	0.721802	-1.1063	0.268596	1	no	OK	2.46002	12.4791	2.34278	-3.28923	0.00100462	0.0300019	yes	OK	4.2072	13.9369	1.72798	-2.69668	0.00700335	0.110417	no	#N/A
TCONS_00066005	XLOC_043922	13108.m03909	LOC_Os08g37180.1	patatin, putative, expressed	2.75933	9.43696	1.774	0.0319103	0.321098	no	0.870649	2.06313	1.24467	-1.78775	0.0738169	1	no	OK	2.56243	6.5976	1.36443	-1.7152	0.0863077	0.497357	no	OK	1.07567	8.96784	3.05953	-3.73611	0.000186892	0.0075009	yes	#N/A
TCONS_00066009	XLOC_043922	13108.m03912	LOC_Os08g37210.1	patatin, putative, expressed	5.48581	22.513	2.03698	0.00245628	0.0588462	no	0.151864	0	-1e+300	-1e+300	0.0890948	1	no	OK	4.11029	12.0336	1.54976	-2.13351	0.0328829	0.284262	no	OK	1.21025	12.7218	3.39392	-4.56599	4.97144e-06	0.000420955	yes	#N/A
TCONS_00062926	XLOC_041754	13108.m03935	LOC_Os08g37390.1	cyclin, putative, expressed	4.31001	2.56437	-0.749087	0.30499	1	no	5.29971	0.633061	-3.0655	3.66325	0.000249033	0.00833059	yes	LOWDATA	4.48456	3.72579	-0.26742	0	1	1	no	LOWDATA	8.96875	6.7182	-0.416832	0	1	1	no	#N/A
TCONS_00062949	XLOC_041768	13108.m03966	LOC_Os08g37610.2	expressed protein	7.56043	5.70248	-0.406878	0.531305	1	no	9.49991	0	-1e+300	-1e+300	0.000121783	0.00521416	yes	OK	6.51823	9.36421	0.522676	-0.817977	0.41337	0.942112	no	OK	6.61723	3.43119	-0.94752	1.52712	0.126731	0.697438	no	#N/A
TCONS_00066051	XLOC_043951	13108.m03971	LOC_Os08g37660.1	plastocyanin-like domain containing protein, putative, expressed	10.4871	45.9134	2.13029	0.00140542	0.0407423	up	4.97244	4.44776	-0.160874	0.25418	0.799357	0.943033	no	OK	5.91186	23.4895	1.99033	-2.33803	0.0193859	0.205177	no	OK	4.91855	12.5492	1.35129	-1.86826	0.0617258	0.478915	no	#N/A
TCONS_00066052	XLOC_043952	13108.m03972	LOC_Os08g37670.1	plastocyanin-like domain containing protein, putative, expressed	79.89	224.175	1.48854	0.00847256	0.136345	no	56.7067	51.4768	-0.139598	0.254192	0.799347	0.943033	no	OK	61.8222	294.737	2.25323	-3.76552	0.000166201	0.0075268	yes	OK	76.4291	179.592	1.23253	-2.3996	0.0164131	0.202179	no	#N/A
TCONS_00066068	XLOC_043961	13108.m03988	LOC_Os08g37790.1	phospho-2-dehydro-3-deoxyheptonate aldolase, chloroplast precursor, putative, expressed	24.8315	37.3365	0.588413	0.320583	1	no	0	0	0	0	1	1	no	OK	0	36.0065	1e+300	1e+300	0.000468682	0.0168889	yes	OK	33.7872	0	-1e+300	-1e+300	0.000103017	0.00468526	yes	LOC_Os08g37790.1
TCONS_00062972	XLOC_041780	13108.m03999	LOC_Os08g37890.1	expressed protein	3.65665	4.06358	0.152226	0.867188	1	no	5.48993	0	-1e+300	-1e+300	0.000273117	0.00874684	yes	OK	2.59623	2.13671	-0.281025	0.375284	0.707449	1	no	OK	4.82709	1.94673	-1.3101	1.1589	0.246497	0.914035	no	#N/A
TCONS_00062981	XLOC_041781	13108.m04007	LOC_Os08g37920.2	ZOS8-09 - C2H2 zinc finger protein, expressed	5.2829	11.5859	1.13297	0.15967	0.808842	no	6.80999	0	-1e+300	-1e+300	0.0010257	0.0201969	yes	OK	3.34131	8.73853	1.38698	-1.38887	0.164873	0.680637	no	OK	5.06093	7.01587	0.471218	-0.701981	0.482691	1	no	#N/A
TCONS_00066076	XLOC_043967	13108.m09310	LOC_Os08g37960.3	RNA recognition motif containing protein, expressed	0	1.34979	1e+300	0.0125957	1	no	0	5.52053	1e+300	1e+300	0.000525743	0.0127672	yes	NOTEST	1.33002	0	-1e+300	-1e+300	0.00569114	1	no	NOTEST	1.03445	1.53825	0.572426	-0.681465	0.495577	1	no	#N/A
TCONS_00063061	XLOC_041834	13108.m04116	LOC_Os08g38780.1	core histone H2A/H2B/H3/H4, putative, expressed	11.6125	12.4293	0.0980703	0.875147	1	no	14.8153	0	-1e+300	-1e+300	0.000180196	0.00684674	yes	OK	15.5578	19.4963	0.325564	-0.498013	0.618475	1	no	OK	23.5479	27.2605	0.211215	-0.363761	0.716036	1	no	#N/A
TCONS_00063147	XLOC_041886	13108.m09312	LOC_Os08g39820.2	pre-rRNA-processing protein TSR2, putative, expressed	0	2.42143	1e+300	0.00746085	1	no	0	0	0	0	1	1	no	LOWDATA	0.443882	1.16024	1.38618	0	1	1	no	OK	0	5.35366	1e+300	1e+300	0.0017017	0.0375492	yes	#N/A
TCONS_00066187	XLOC_044038	13108.m04254	LOC_Os08g39840.1	lipoxygenase, chloroplast precursor, putative, expressed	8.73234	24.2869	1.47574	0.0150792	0.194801	no	5.5902	2.6237	-1.0913	1.86599	0.0620424	0.292885	no	OK	1.64517	12.0712	2.87527	-4.31402	1.60316e-05	0.0011264	yes	OK	0.60691	4.39816	2.85735	-4.02903	5.60086e-05	0.00299143	yes	#N/A
TCONS_00063152	XLOC_041888	13108.m04257	LOC_Os08g39850.2	lipoxygenase, chloroplast precursor, putative, expressed	4.06111	30.5755	2.91243	0.054548	0.446745	no	2.55158	2.04745	-0.317567	0.0800454	0.936201	1	no	OK	0.997593	14.9272	3.90335	-4.93554	7.99283e-07	9.72444e-05	yes	OK	0.539984	7.09076	3.71495	-4.44013	8.99042e-06	0.000679948	yes	#N/A
TCONS_00063193	XLOC_041910	13108.m04303	LOC_Os08g40270.1	lectin-like protein kinase, putative	1.4963	7.55436	2.33591	0.000697874	0.0236946	up	0.326274	0.836979	1.35911	-1.98278	0.0473917	1	no	OK	0.751211	5.32343	2.82507	-3.90275	9.5106e-05	0.00482396	yes	OK	0.567426	4.50624	2.98942	-4.32937	1.49537e-05	0.00106673	yes	#N/A
TCONS_00066259	XLOC_044088	13108.m04351	LOC_Os08g40680.1	glycosyl hydrolase, putative, expressed	3.47478	34.2584	3.30147	1.08945e-06	0.000120062	up	1.03321	13.8005	3.73951	-5.86529	4.4834e-09	9.82491e-07	yes	OK	3.53257	29.9548	3.084	-4.52084	6.15935e-06	0.00052069	yes	OK	2.27125	33.1733	3.86847	-6.00676	1.8927e-09	5.32769e-07	yes	#N/A
TCONS_00063212	XLOC_041926	13108.m04352	LOC_Os08g40690.1	glycosyl hydrolase, putative, expressed	0.612238	5.29971	3.11375	5.44471e-05	0.00311031	up	0.0588433	1.14296	4.27975	-3.79903	0.000145262	1	no	OK	0.483787	5.17171	3.4182	-4.34407	1.39868e-05	0.00100392	yes	NOTEST	0.291031	3.62578	3.63905	-4.62301	3.78203e-06	1	no	#N/A
TCONS_00063317	XLOC_041987	13108.m04533	LOC_Os08g42170.1	zinc transporter 2 precursor, putative, expressed	14.0175	2.29066	-2.61339	0.000331783	0.0136258	down	0.631847	0.521287	-0.277496	0.25184	0.801165	1	no	OK	15.0779	2.28539	-2.72192	3.70625	0.000210349	0.00909317	yes	NOTEST	0.865841	2.25731	1.38243	-1.51559	0.129623	1	no	#N/A
TCONS_00063363	XLOC_042010	13108.m04593	LOC_Os08g42570.1	plant protein of unknown function domain containing protein, expressed	0.62997	5.30381	3.07367	5.0844e-05	0.00293618	up	0.144597	0.211967	0.551801	-0.657357	0.510951	1	no	OK	0.282487	3.37878	3.58025	-4.41991	9.87402e-06	0.000766575	yes	NOTEST	0.110022	1.6151	3.87576	-4.71653	2.39898e-06	1	no	#N/A
TCONS_00063382	XLOC_042019	13108.m04621	LOC_Os08g42740.5	IBR domain containing protein, putative, expressed	0	0	0	1	1	no	3.53412	2.74823	-0.362847	0.145004	0.884707	0.977392	no	OK	2.6313	11.5952	2.13967	-3.21273	0.00131479	0.0363569	yes	OK	9.74787	8.72984	-0.159132	0.144724	0.884928	1	no	#N/A
TCONS_00066400	XLOC_044181	13108.m04630	LOC_Os08g42800.1	hypothetical protein	1.93686	8.52053	2.13722	0.00562325	0.10229	no	2.41337	0.958317	-1.33247	1.84139	0.0655643	1	no	OK	0.458461	7.08193	3.94927	-4.65818	3.19016e-06	0.000305579	yes	OK	0.673425	4.41986	2.71441	-3.35188	0.000802635	0.0219985	yes	#N/A
TCONS_00066471	XLOC_044225	13108.m04794	LOC_Os08g44220.1	GLTP domain containing protein, putative, expressed	10.8271	6.25524	-0.791506	0.255501	0.97773	no	2.2804	1.03244	-1.14323	1.67163	0.0945983	1	no	OK	8.95445	3.37368	-1.40828	1.94681	0.0515576	0.371363	no	OK	3.38888	15.7704	2.21834	-3.37914	0.000727117	0.0205695	yes	#N/A
TCONS_00066901	XLOC_044599	13109.m00133	LOC_Os09g02180.1	expressed protein	1.47347	33.5334	4.50831	8.21205e-09	1.87242e-06	up	1.00798	96.7313	6.58444	-9.20207	0	0	yes	OK	0.985008	29.2425	4.89179	-5.98804	2.12388e-09	6.98232e-07	yes	OK	2.53201	86.4148	5.09292	-7.28796	3.14637e-13	2.25996e-10	yes	#N/A
TCONS_00069549	XLOC_046444	13109.m00332	LOC_Os09g04100.1	expressed protein	0.0876005	1.30353	3.89534	0.00100269	1	no	0	8.96185	1e+300	1e+300	0.000378	0.0105097	yes	NOTEST	0	1.04097	1e+300	1e+300	0.0105239	1	no	OK	0	9.58517	1e+300	1e+300	0.00106636	0.0270551	yes	#N/A
TCONS_00069568	XLOC_046453	13109.m00363	LOC_Os09g04339.1	expressed protein	3.40867	18.8627	2.46825	0.000306648	0.0128739	up	0.674171	0.259433	-1.37775	1.71889	0.0856348	1	no	OK	1.97568	9.96096	2.33394	-3.24231	0.00118564	0.0336953	yes	OK	1.01571	8.14782	3.00392	-4.26667	1.98416e-05	0.00132894	yes	#N/A
TCONS_00067067	XLOC_044731	13109.m00401	LOC_Os09g04680.1	photosystem II P680 chlorophyll A apoprotein, putative	143.501	131.338	-0.127775	0.818607	1	no	805.047	215.409	-1.90199	3.34889	0.000811369	0.0169945	yes	OK	208.88	264.81	0.342284	-0.578954	0.56262	1	no	OK	192.57	187.288	-0.0401262	0.0821422	0.934534	1	no	#N/A
TCONS_00069594	XLOC_046468	13109.m00402	LOC_Os09g04690.1	hypothetical protein	9.85278	7.34463	-0.423841	0.587789	1	no	88.4248	9.20102	-3.26459	5.36844	7.94222e-08	1.12405e-05	yes	OK	11.5809	25.9638	1.16475	-1.59424	0.110881	0.564346	no	OK	4.56979	15.5044	1.76248	-2.39437	0.0166491	0.204374	no	#N/A
TCONS_00067141	XLOC_044788	13109.m00516	LOC_Os09g06770.1	RING finger protein, putative, expressed	1.38077	9.64534	2.80436	0.000319255	0.0133186	up	0.535256	1.25073	1.22447	-1.54097	0.123324	1	no	OK	1.17659	7.9516	2.75663	-3.46502	0.000530198	0.0186262	yes	OK	1.77192	6.10219	1.78401	-2.41557	0.0157105	0.195841	no	#N/A
TCONS_00069709	XLOC_046552	13109.m00582	LOC_Os09g07360.2	frigida, putative, expressed	5.75725	3.42591	-0.748893	0.33187	1	no	10.7334	1.59564	-2.7499	4.32072	1.55522e-05	0.000937736	yes	OK	0.969196	3.25641	1.74842	-1.99756	0.0457646	0.346248	no	OK	1.23971	4.81203	1.95664	-2.741	0.00612517	0.100859	no	#N/A
TCONS_00069757	XLOC_046585	13109.m00649	LOC_Os09g07910.1	DNA-directed RNA polymerase subunit alpha, putative	9.62261	8.67199	-0.150065	0.832041	1	no	180.994	13.5962	-3.73467	6.58181	4.64753e-11	1.60537e-08	yes	OK	19.2609	17.4461	-0.142776	0.21431	0.830306	1	no	OK	11.9189	11.6253	-0.0359748	0.0560419	0.955308	1	no	#N/A
TCONS_00069770	XLOC_046598	13109.m00667	LOC_Os09g08100.1	cysteine proteinase inhibitor precursor, putative, expressed	5.23612	10.7134	1.03284	0.19723	0.883388	no	1.14176	7.53677	2.72269	-3.42277	0.000619857	0.014194	yes	OK	0.651012	2.15492	1.72688	-1.74782	0.0804953	0.480607	no	OK	2.08639	30.7533	3.88166	-5.03864	4.6886e-07	5.99163e-05	yes	#N/A
TCONS_00069802	XLOC_046621	13109.m00753	LOC_Os09g08880.1	ATP synthase like protein, putative	12.0558	10.1247	-0.251849	0.71381	1	no	178.503	17.7274	-3.33189	5.93745	2.89481e-09	6.78118e-07	yes	OK	18.9627	18.4661	-0.0382893	0.0581463	0.953632	1	no	OK	9.98974	10.7195	0.101719	-0.15854	0.874031	1	no	#N/A
TCONS_00067341	XLOC_044942	13109.m00873	LOC_Os09g10010.1	expressed protein	5.64711	36.7278	2.70129	0.000126913	0.00617046	up	3.35068	1.56601	-1.09736	1.55591	0.119729	1	no	OK	13.7497	67.9537	2.30515	-3.48271	0.000496361	0.0176706	yes	OK	9.10384	31.5742	1.7942	-2.79556	0.00518093	0.087666	no	#N/A
TCONS_00069899	XLOC_046703	13109.m00907	LOC_Os09g10340.1	cytochrome P450, putative, expressed	24.4809	5.84053	-2.06749	0.00109648	0.0335268	down	10.0247	2.06099	-2.28215	3.85641	0.000115063	0.00498044	yes	OK	22.2573	13.6638	-0.703923	1.12918	0.258823	0.812104	no	OK	12.4939	1.8723	-2.73834	4.29891	1.71639e-05	0.00119175	yes	#N/A
TCONS_00067364	XLOC_044963	13109.m00934	LOC_Os09g10620.1	seed maturation protein LEA 4, putative	0.399497	5.94466	3.89534	8.42641e-06	0.000647878	up	0.677537	16.7121	4.62445	-6.17574	6.58526e-10	1.74296e-07	yes	OK	0.378294	5.11314	3.75663	-4.11814	3.8194e-05	0.00230106	yes	OK	0.530413	26.8055	5.65927	-6.97267	3.10973e-12	1.85074e-09	yes	#N/A
TCONS_00069918	XLOC_046722	13109.m00938	LOC_Os09g10660.1	hypothetical protein	0.589953	10.0308	4.08769	1.13686e-05	0.000842263	up	0.445298	1.03427	1.21577	-0.933927	0.350341	1	no	OK	0.370788	7.91701	4.41629	-4.66673	3.0603e-06	0.000295263	yes	OK	0.828807	5.0589	2.60971	-2.89081	0.00384253	0.0700262	no	#N/A
TCONS_00069928	XLOC_046727	13109.m00947	LOC_Os09g10720.1	AP2-associated protein kinase 1, putative, expressed	0	5.89123	1.79769e+308	0.00112196	0.0340697	up	2.87487	2.66387	-0.109975	0.185783	0.852615	1	no	OK	2.90888	6.18211	1.08764	-1.59058	0.111705	0.565853	no	OK	1.5651	6.12939	1.96949	-2.57313	0.0100785	0.144073	no	#N/A
TCONS_00069936	XLOC_046734	13109.m00960	LOC_Os09g10850.1	meiotic coiled-coil protein 7, putative, expressed	9.93278	9.62408	-0.045549	0.950922	1	no	7.22131	0	-1e+300	-1e+300	0.000516877	0.0127637	yes	OK	10.1389	14.2358	0.489628	-0.679898	0.496569	0.982694	no	OK	0	9.59284	1e+300	1e+300	0.00100594	0.0260093	yes	#N/A
TCONS_00067392	XLOC_044980	13109.m00970	LOC_Os09g10930.1	gamma response I protein, putative, expressed	10.7914	8.76909	-0.29938	0.650051	1	no	15.0646	2.46037	-2.61422	4.29823	1.72168e-05	0.00102596	yes	OK	8.41609	10.5486	0.325832	-0.489288	0.624638	1	no	OK	11.5198	4.08255	-1.49657	2.33119	0.0197434	0.22924	no	#N/A
TCONS_00067562	XLOC_045125	13109.m01283	LOC_Os09g13890.1	calmodulin binding protein, putative, expressed	0.32534	5.16497	3.98874	3.43494e-06	0.000313278	up	0.883534	0	-1.79769e+308	-1.79769e+308	0.00264882	1	no	NOTEST	0	1.42647	1.79769e+308	1.79769e+308	0.00675035	1	no	OK	1.12213	5.83882	2.37943	-2.67408	0.00749344	0.11545	no	#N/A
TCONS_00070203	XLOC_046940	13109.m01363	LOC_Os09g14610.2	DCL2, putative, expressed	6.24578	6.38678	0.0322061	0.961458	1	no	5.42553	1.23707	-2.13284	3.4667	0.000526885	0.0127672	yes	OK	3.74822	6.96198	0.89329	-1.30707	0.191189	0.726169	no	OK	3.84072	4.26539	0.151298	-0.244574	0.806786	1	no	#N/A
TCONS_00067629	XLOC_045183	13109.m01426	LOC_Os09g15170.1	nucleobase-ascorbate transporter, putative, expressed	5.47625	4.10688	-0.415145	0.529942	1	no	6.73154	1.70536	-1.98086	3.36047	0.000778088	0.0165354	yes	OK	4.55258	3.69838	-0.299788	0.446906	0.654943	1	no	OK	5.98575	3.16714	-0.91835	1.48619	0.137228	0.721485	no	#N/A
TCONS_00067641	XLOC_045194	13109.m01443	LOC_Os09g15320.1	ubiquitin-conjugating enzyme, putative, expressed	2.98643	3.55808	0.252674	0.76014	1	no	0.873089	0.829684	-0.0735676	0.0318578	0.974585	1	no	OK	1.5759	14.5378	3.20555	-4.15209	3.29458e-05	0.0020546	yes	NOTEST	0	1.78939	1e+300	1e+300	0.00734046	1	no	#N/A
TCONS_00067640	XLOC_045194	13109.m01444	LOC_Os09g15320.2	ubiquitin-conjugating enzyme, putative, expressed	4.60801	8.81572	0.935935	0.206994	0.903784	no	1.20014	0.785495	-0.61153	0.25767	0.796661	1	no	OK	7.32817	2.37422	-1.626	2.09583	0.0360976	0.301555	no	OK	0	5.49835	1e+300	1e+300	0.00174166	0.0382284	yes	#N/A
TCONS_00070251	XLOC_046976	13109.m01445	LOC_Os09g15330.1	transporter family protein, putative, expressed	7.31132	12.7879	0.806581	0.210618	0.908468	no	4.56014	4.04084	-0.174422	0.289893	0.771898	0.929681	no	OK	1.69898	4.60151	1.43744	-1.93311	0.0532223	0.378642	no	OK	1.35411	8.20841	2.59976	-3.79542	0.000147394	0.0063123	yes	#N/A
TCONS_00067654	XLOC_045206	13109.m01474	LOC_Os09g15560.1	OsFBX314 - F-box domain containing protein, expressed	1.85672	11.2891	2.60411	0.000244433	0.0105465	up	0.0580453	0.223364	1.94415	-1.62978	0.103147	1	no	OK	1.37498	6.31346	2.19903	-2.986	0.00282656	0.0601667	no	OK	0.6095	9.18331	3.91332	-5.47968	4.26102e-08	7.0442e-06	yes	#N/A
TCONS_00067661	XLOC_045210	13109.m01486	LOC_Os09g15670.1	protein phosphatase 2C, putative, expressed	9.95148	59.3038	2.57514	2.79312e-05	0.00180624	up	19.78	88.8545	2.1674	-3.93368	8.36548e-05	0.00396485	yes	OK	4.59259	46.2806	3.33303	-5.11653	3.11211e-07	4.62974e-05	yes	OK	19.1529	73.295	1.93615	-3.57483	0.000350452	0.0119671	yes	#N/A
TCONS_00067662	XLOC_045211	13109.m01487	LOC_Os09g15680.1	caltractin, putative	1.28922	5.6737	2.13779	0.00486022	0.0933536	no	1.43315	6.02013	2.0706	-3.25747	0.00112411	0.0216126	yes	OK	0.771785	2.19493	1.5079	-1.85908	0.0630156	0.418275	no	NOTEST	1.24152	3.55299	1.51693	-2.08728	0.036863	1	no	#N/A
TCONS_00070307	XLOC_047016	13109.m01529	LOC_Os09g16090.1	UDP-glucoronosyl/UDP-glucosyl transferase, putative, expressed	5.37916	0.998112	-2.43011	0.00127026	0.0373244	down	4.20948	1.55317	-1.43843	2.29184	0.0219146	0.16223	no	OK	4.30705	1.74045	-1.30724	1.76731	0.0771755	0.471409	no	OK	6.38426	5.26762	-0.277367	0.433515	0.66464	1	no	#N/A
TCONS_00070377	XLOC_047077	13109.m01644	LOC_Os09g17146.1	expressed protein	0.478318	9.15024	4.25777	1.19689e-08	2.57473e-06	up	0.21729	0.143336	-0.600216	0.727915	0.466665	1	no	OK	0.201635	5.48032	4.76444	-5.91741	3.27052e-09	9.57041e-07	yes	OK	0.277756	4.80631	4.11304	-5.46766	4.56015e-08	7.30677e-06	yes	#N/A
TCONS_00070378	XLOC_047078	13109.m01645	LOC_Os09g17152.1	OsFBX319 - F-box domain containing protein, expressed	4.13403	18.9148	2.19389	0.00120844	0.0360374	up	0.878694	1.08164	0.299793	-0.434111	0.664208	1	no	OK	1.32542	9.84092	2.89235	-3.98083	6.86742e-05	0.00367645	yes	OK	0.703956	7.06896	3.32794	-4.50016	6.79038e-06	0.000537808	yes	#N/A
TCONS_00070401	XLOC_047098	13109.m01681	LOC_Os09g17530.1	OsFBX321 - F-box domain containing protein	0.312507	22.4816	6.16872	3.10862e-15	9.98386e-12	up	0.138262	0.152019	0.136853	-0.117382	0.906557	1	no	OK	0.106121	10.5228	6.63166	-7.19175	6.39711e-13	1.00205e-09	yes	NOTEST	0.468926	1.40337	1.58146	-1.94059	0.0523079	1	no	#N/A
TCONS_00067776	XLOC_045299	13109.m01682	LOC_Os09g17540.1	OsFBX322 - F-box domain containing protein, expressed	0	7.33842	1e+300	0.00204034	0.0519187	no	0.0749384	0	0	0	1	1	no	OK	0.0346846	4.74199	7.09505	-0.913894	0.360773	0.905724	no	OK	0.447371	8.60859	4.26624	-5.80776	6.33132e-09	1.37376e-06	yes	#N/A
TCONS_00067779	XLOC_045302	13109.m01689	LOC_Os09g17600.2	membrane protein, putative, expressed	4.95012	4.4068	-0.167732	0.804761	1	no	14.9992	3.75634	-1.99748	3.40123	0.000670836	0.0150796	yes	OK	8.55892	5.16976	-0.727332	1.08902	0.276147	0.83044	no	OK	4.17541	5.55734	0.412478	-0.64604	0.518254	1	no	#N/A
TCONS_00067881	XLOC_045374	13109.m01870	LOC_Os09g19850.1	chloroplastic group IIA intron splicing facilitator CRS1, chloroplast precursor, putative, expressed	5.39332	3.16632	-0.768365	0.251042	0.970515	no	11.8432	3.09457	-1.93625	3.23254	0.00122694	0.0229404	yes	OK	4.78404	6.36007	0.410814	-0.616774	0.537384	0.997718	no	OK	8.93584	7.79493	-0.197067	0.345983	0.729356	1	no	#N/A
TCONS_00067886	XLOC_045378	13109.m01875	LOC_Os09g19890.2	expressed protein	0	0.949856	1e+300	0.0118005	1	no	1.2411	1.65161	0.412247	-0.591405	0.554249	1	no	OK	0.992184	7.54359	2.92657	-3.5598	0.000371132	0.0141386	yes	OK	5.29521	7.33245	0.469607	-0.735725	0.461898	1	no	#N/A
TCONS_00068075	XLOC_045502	13109.m02195	LOC_Os09g23280.1	pyrrolidone-carboxylate peptidase, putative, expressed	5.45163	10.0845	0.887387	0.377954	1	no	6.25935	0	-1e+300	-1e+300	0.000406916	0.0110526	yes	OK	11.4747	11.3395	-0.0171052	0.0251644	0.979924	1	no	OK	0	11.7222	1e+300	1e+300	0.000672124	0.0193642	yes	#N/A
TCONS_00068102	XLOC_045520	13109.m02227	LOC_Os09g23560.1	dehydrogenase, putative, expressed	4.67862	19.1144	2.0305	0.00172343	0.0471805	up	1.78015	1.0048	-0.825088	1.27615	0.201902	1	no	OK	3.55836	12.0363	1.75811	-2.62471	0.0086724	0.124562	no	OK	3.48199	3.62923	0.0597546	-0.0913696	0.927199	1	no	#N/A
TCONS_00068103	XLOC_045521	13109.m02230	LOC_Os09g23590.1	expressed protein	162.305	700.772	2.11023	0.000665951	0.0229345	up	184.875	604.954	1.71028	-2.94955	0.00318241	0.0466937	yes	OK	77.349	661.944	3.09725	-4.67126	2.99356e-06	0.000289874	yes	OK	218.914	497.891	1.18547	-2.0837	0.0371875	0.356715	no	#N/A
TCONS_00070724	XLOC_047328	13109.m02231	LOC_Os09g23595.1	expressed protein	3.56893	15.5686	2.12508	0.0130988	0.175684	no	5.29078	9.18228	0.795373	-0.979105	0.327528	0.653769	no	OK	2.13918	16.0803	2.91017	-3.64429	0.000268129	0.0110355	yes	OK	5.04732	9.90358	0.972432	-1.30201	0.192914	0.828707	no	#N/A
TCONS_00070744	XLOC_047338	13109.m02250	LOC_Os09g23770.1	expressed protein	0.676909	4.75652	2.81287	0.00171358	0.0471619	yes	0.328006	0.541236	0.722539	-0.548627	0.583261	1	no	OK	1.12202	2.99185	1.41494	-1.55578	0.119761	0.585803	no	OK	0.599317	5.40852	3.17384	-3.50282	0.000460356	0.0147754	yes	#N/A
TCONS_00068591	XLOC_045837	13109.m02941	LOC_Os09g29660.1	white-brown complex homolog protein 11, putative, expressed	8.52829	24.8669	1.5439	0.012818	0.17368	no	1.08997	3.4155	1.64781	-2.65147	0.00801427	1	no	OK	8.80637	18.2216	1.04903	-1.60447	0.108611	0.558813	no	OK	3.19309	19.1511	2.5844	-4.32655	1.51463e-05	0.00107549	yes	#N/A
TCONS_00068595	XLOC_045840	13109.m02946	LOC_Os09g29710.1	beta-expansin precursor, putative, expressed	19.2507	89.0442	2.20961	0.000521196	0.0191951	up	4.72385	5.0109	0.0851056	-0.126776	0.899118	0.982285	no	OK	20.7506	118.086	2.50861	-3.94086	8.11913e-05	0.00421631	yes	OK	19.1389	23.2797	0.282567	-0.458545	0.646561	1	no	#N/A
TCONS_00071252	XLOC_047673	13109.m03147	LOC_Os09g31478.1	auxin efflux carrier component, putative, expressed	9.22125	39.9812	2.11629	0.000729635	0.0244749	up	4.387	9.20405	1.06903	-1.81692	0.0692287	0.309025	no	OK	8.63721	31.9604	1.88765	-2.98949	0.00279442	0.0599618	no	OK	6.49702	24.2318	1.89905	-3.24178	0.00118784	0.0291879	yes	#N/A
TCONS_00071253	XLOC_047673	13109.m03146	LOC_Os09g31478.2	auxin efflux carrier component, putative, expressed	1.18761	8.11487	2.7725	0.000130201	0.00627265	up	1.03432	0.685065	-0.594373	0.82222	0.410952	1	no	OK	0.588006	3.86521	2.71664	-3.51984	0.000431806	0.0159702	yes	NOTEST	0.48829	1.25689	1.36405	-1.68321	0.0923337	1	no	#N/A
TCONS_00071267	XLOC_047677	13109.m03157	LOC_Os09g31502.1	dehydrogenase, putative, expressed	5.66925	1.49491	-1.9231	0.182281	0.856711	no	9.08275	1.73252	-2.39026	3.75322	0.000174574	0.00671288	yes	OK	5.57983	0	-1e+300	-1e+300	0.00179344	0.0445083	yes	OK	5.75899	0	-1e+300	-1e+300	0.000657357	0.0190442	yes	#N/A
TCONS_00068779	XLOC_045951	13109.m03234	LOC_Os09g32500.1	60S ribosomal protein L32, putative, expressed	0	0	0	1	1	no	0	9.55855	1e+300	1e+300	0.000564559	0.0132402	yes	OK	0	4.63107	1e+300	1e+300	0.00500743	0.0866989	no	OK	0	32.7856	1e+300	1e+300	0.000331226	0.011499	yes	#N/A
TCONS_00068781	XLOC_045951	13109.m03235	LOC_Os09g32500.2	60S ribosomal protein L32, putative, expressed	40.8099	36.3747	-0.165984	0.795731	1	no	57.405	21.181	-1.4384	2.50519	0.0122385	0.113908	no	OK	72.6055	38.6861	-0.908263	1.41658	0.156605	0.667878	no	OK	68.7599	12.9581	-2.40771	3.9524	7.7372e-05	0.00380108	yes	#N/A
TCONS_00071376	XLOC_047742	13109.m03325	LOC_Os09g33470.1	mitochondrial carrier protein, putative, expressed	0	23.3556	1.79769e+308	0.000756412	0.0252605	up	0	0	0	0	1	1	no	OK	0	14.5121	1.79769e+308	1.79769e+308	0.00130856	0.0362879	yes	OK	0	20.9906	1.79769e+308	1.79769e+308	0.000295838	0.0106064	yes	#N/A
TCONS_00068862	XLOC_045989	13109.m03351	LOC_Os09g33650.1	expressed protein	5.2216	0.872632	-2.58105	0.000979027	0.0309001	down	0.327357	0.0674873	-2.27818	1.53322	0.125223	1	no	OK	4.24716	1.67233	-1.34464	1.75269	0.0796552	0.478218	no	NOTEST	1.28908	2.49526	0.952845	-1.2776	0.201392	1	no	#N/A
TCONS_00071397	XLOC_047750	13109.m03355	LOC_Os09g33680.2	Os9bglu31 - beta-glucosidase, dhurrinase, similar to G. max hydroxyisourate hydrolase, expressed	0.651387	5.23296	3.00604	8.60749e-05	0.00452604	up	4.73193	0.765078	-2.62875	3.89091	9.98681e-05	0.0045431	yes	OK	0.901335	2.26149	1.32714	-1.72653	0.0842523	0.492471	no	NOTEST	0.830586	1.05317	0.342536	-0.4354	0.663272	1	no	#N/A
TCONS_00071421	XLOC_047762	13109.m03410	LOC_Os09g34020.1	expressed protein	2.14287	24.6236	3.52242	4.05229e-06	0.000358458	up	0.623015	1.48457	1.2527	-1.56286	0.118085	1	no	OK	0.963869	16.1951	4.07058	-4.97761	6.43743e-07	8.20202e-05	yes	OK	0.758712	15.8622	4.38589	-5.47015	4.4965e-08	7.26063e-06	yes	#N/A
TCONS_00071445	XLOC_047772	13109.m03430	LOC_Os09g34160.1	resistance protein, putative, expressed	1.07765	8.38685	2.96025	1.39838e-05	0.00100505	up	0.853427	1.01536	0.250647	-0.3976	0.690925	1	no	OK	0.382538	5.52695	3.85281	-5.25592	1.47282e-07	2.48227e-05	yes	OK	0.394933	6.9997	4.14761	-6.1336	8.59134e-10	2.8406e-07	yes	#N/A
TCONS_00069018	XLOC_046073	13109.m03562	LOC_Os09g36240.1	deoxyribodipyrimidine photolyase family protein, expressed	7.24956	3.21681	-1.17226	0.0879109	0.592092	no	13.0859	2.24025	-2.54628	4.29895	1.71611e-05	0.00102564	yes	OK	5.67198	3.16111	-0.843422	1.22904	0.219057	0.765112	no	OK	8.91738	4.72818	-0.915335	1.48756	0.136866	0.720697	no	#N/A
TCONS_00071570	XLOC_047853	13109.m03602	LOC_Os09g36520.1	ki1 protein, putative, expressed	10.5517	17.2794	0.711583	0.306742	1	no	21.4721	46.0796	1.10166	-1.95633	0.0504268	0.259389	no	OK	0	18.6366	1e+300	1e+300	0.000619949	0.020897	yes	OK	19.4589	31.2463	0.683254	-1.33443	0.182063	0.807747	no	#N/A
TCONS_00069076	XLOC_046118	13109.m03681	LOC_Os09g37180.1	transferase family protein, putative, expressed	2.69037	8.81024	1.71137	0.0111515	0.161261	no	0.348866	0.292707	-0.253217	0.340725	0.73331	1	no	OK	2.44365	6.86267	1.48973	-2.17655	0.029514	0.264088	no	OK	0.704118	5.16413	2.87464	-4.16975	3.04937e-05	0.00188244	yes	#N/A
TCONS_00069311	XLOC_046259	13109.m04007	LOC_Os09g39850.1	AP2 domain containing protein	1.31805	10.7218	3.02407	0.000121295	0.00595201	up	0.536492	0.421403	-0.348358	0.389826	0.696665	1	no	OK	0.973439	6.69913	2.78281	-3.38986	0.00069929	0.0228764	yes	OK	1.53986	4.12681	1.42223	-1.84556	0.0649557	0.492168	no	#N/A
TCONS_00071834	XLOC_048023	13109.m04014	LOC_Os09g39910.1	ABC transporter, ATP-binding protein, putative, expressed	0	5.00961	1e+300	0.00242853	0.058393	no	2.1983	4.00558	0.865618	-1.37813	0.168162	0.482323	no	OK	0.711751	8.53048	3.58318	-4.59637	4.29917e-06	0.000384094	yes	OK	0.721556	6.80934	3.23833	-4.55062	5.34872e-06	0.000447445	yes	#N/A
TCONS_00071833	XLOC_048023	13109.m04016	LOC_Os09g39910.2	ABC transporter, ATP-binding protein, putative, expressed	5.62362	20.1104	1.83837	0.00382861	0.0803674	no	2.06328	8.11672	1.97595	-3.24099	0.00119116	0.0225403	yes	OK	2.53169	8.29428	1.71201	-2.40974	0.0159639	0.18353	no	OK	2.51457	9.87571	1.97357	-3.05667	0.00223812	0.0457059	yes	#N/A
TCONS_00069318	XLOC_046265	13109.m04019	LOC_Os09g39940.1	plastocyanin-like domain containing protein, putative, expressed	14.1657	48.3608	1.77144	0.00549003	0.101012	no	8.73	23.6026	1.43489	-2.47287	0.0134033	0.119649	no	OK	7.80102	29.7062	1.92903	-2.87643	0.00402206	0.0746153	no	OK	5.95549	33.2345	2.48039	-3.96386	7.37482e-05	0.00371057	yes	#N/A
TCONS_00074625	XLOC_050074	13110.m00106	LOC_Os10g02070.1	peroxidase precursor, putative, expressed	15.8222	23.3494	0.561436	0.370763	1	no	1.90087	0.348325	-2.44816	3.33152	0.000863735	1	no	OK	12.4099	31.5911	1.34803	-2.12264	0.0337837	0.289083	no	OK	3.41348	17.2647	2.33851	-3.69713	0.000218047	0.00841096	yes	#N/A
TCONS_00074651	XLOC_050090	13110.m00134	LOC_Os10g02300.2	uncharacterized Cys-rich domain containing protein, putative, expressed	4.88508	5.98337	0.292578	0.703613	1	no	7.89182	0	-1e+300	-1e+300	0.000426654	0.0112925	yes	OK	5.83245	0	-1e+300	-1e+300	0.00296362	0.0622383	no	OK	0	8.46087	1e+300	1e+300	0.00140528	0.0327794	yes	#N/A
TCONS_00074654	XLOC_050091	13110.m00139	LOC_Os10g02350.1	transmembrane 9 superfamily member, putative, expressed	0.918593	6.50024	2.82299	0.000192056	0.00855168	up	0.676978	0.341668	-0.986514	0.110297	0.912174	1	no	OK	2.32004	6.5211	1.49097	-1.37292	0.169777	0.690571	no	NOTEST	2.43657	1.24647	-0.966997	1.2921	0.196322	1	no	#N/A
TCONS_00074701	XLOC_050126	13110.m00196	LOC_Os10g02880.1	O-methyltransferase, putative, expressed	3.34182	17.1223	2.35717	0.000458831	0.0174865	up	0.293614	0.146733	-1.00073	1.17456	0.240169	1	no	OK	3.46124	7.95451	1.20048	-1.7374	0.0823174	0.486793	no	NOTEST	0.182789	0.278596	0.60799	-0.655938	0.511864	1	no	#N/A
TCONS_00072244	XLOC_048407	13110.m00346	LOC_Os10g04280.1	DNA-directed RNA polymerase II subunit RPB1, putative	0.886189	2.15471	1.2818	0.120274	1	no	0.353636	6.33256	4.16245	-5.51876	3.41393e-08	5.23127e-06	yes	NOTEST	0.542882	2.0965	1.94927	-2.2798	0.0226197	1	no	OK	0.438257	4.21871	3.26695	-4.01211	6.01779e-05	0.00317343	yes	#N/A
TCONS_00074825	XLOC_050222	13110.m00418	LOC_Os10g05020.1	cytochrome P450, putative, expressed	7.98542	13.5094	0.75852	0.233775	0.949168	no	4.91281	5.2873	0.105981	-0.181885	0.855673	0.968249	no	OK	5.41636	11.1296	1.03901	-1.58288	0.113448	0.570324	no	OK	4.97774	20.1549	2.01757	-3.40744	0.000655763	0.0190244	yes	#N/A
TCONS_00072340	XLOC_048471	13110.m00486	LOC_Os10g05660.1	thaumatin, putative, expressed	5.40673	27.1847	2.32997	0.000560879	0.0202937	up	4.06922	3.28439	-0.309127	0.459693	0.645737	0.866799	no	OK	2.85261	28.0602	3.29817	-3.98055	6.87548e-05	0.00367645	yes	OK	6.44745	16.9426	1.39386	-2.07771	0.0377365	0.360069	no	#N/A
TCONS_00072398	XLOC_048521	13110.m00591	LOC_Os10g06680.1	expressed protein	4.59347	2.95437	-0.636731	0.374622	1	no	0.415611	0.152315	-1.44818	1.73863	0.0820992	1	no	OK	2.70651	2.3517	-0.202731	0.273748	0.784278	1	no	OK	1.26495	8.52358	2.75238	-4.04899	5.14387e-05	0.00278304	yes	#N/A
TCONS_00074976	XLOC_050338	13110.m07659	LOC_Os10g07556.1	wall-associated receptor kinase-like 22 precursor, putative, expressed	13.7308	1.24728	-3.46057	1.47882e-06	0.00015583	down	1.07555	0	-1.79769e+308	-1.79769e+308	0.00104875	1	no	OK	10.4571	1.72475	-2.60003	3.67605	0.000236871	0.0100121	yes	NOTEST	1.45416	1.90975	0.393198	-0.536579	0.591558	1	no	#N/A
TCONS_00072544	XLOC_048640	13110.m00775	LOC_Os10g08879.1	nucleotide-sensitive chloride conductance regulator containing protein, expressed	6.26593	2.24276	-1.48225	0.0567784	0.457874	no	7.84698	3.15481	-1.31458	1.08171	0.27938	0.610198	no	OK	8.0156	2.89866	-1.46742	1.96934	0.0489137	0.360411	no	OK	0	12.7828	1e+300	1e+300	0.000509055	0.0158975	yes	#N/A
TCONS_00072546	XLOC_048640	13110.m00777	LOC_Os10g08879.2	nucleotide-sensitive chloride conductance regulator containing protein, expressed	6.76465	6.74768	-0.00362314	0.995964	1	no	4.00137	2.95694	-0.436389	0.332562	0.739465	0.914108	no	OK	5.15741	11.3355	1.13613	-1.61294	0.106757	0.554701	no	OK	16.8087	0.512592	-5.03525	5.83375	5.41954e-09	1.24054e-06	yes	#N/A
TCONS_00075069	XLOC_050417	13110.m00811	LOC_Os10g09240.1	expressed protein	0.308058	3.05601	3.31037	0.000190011	0.00851795	yes	0.671732	16.2509	4.59649	-6.45393	1.08987e-10	3.41715e-08	yes	NOTEST	0.255222	1.54882	2.60135	-2.7049	0.0068324	1	no	OK	0.272648	8.03766	4.88166	-5.61395	1.97755e-08	3.79074e-06	yes	#N/A
TCONS_00072681	XLOC_048751	13110.m01034	LOC_Os10g11354.1	MATE efflux family protein, putative, expressed	4.1148	16.5299	0	1	1	no	3.40769	0	-1e+300	-1e+300	0.000476878	1	no	OK	5.81421	14.9923	1.36656	-2.05589	0.0397936	0.31985	no	OK	1.13717	5.96793	2.39178	-3.27472	0.00105766	0.0269329	yes	#N/A
TCONS_00072685	XLOC_048755	13110.m01042	LOC_Os10g11500.1	SCP-like extracellular protein, expressed	119.893	181.77	0.600362	0.293898	1	no	11.8454	3.59077	-1.72196	2.76616	0.00567199	0.0687248	no	OK	63.3361	196.096	1.63046	-2.69506	0.00703764	0.108139	no	OK	30.1716	178.637	2.56577	-4.65743	3.20185e-06	0.000295108	yes	#N/A
TCONS_00072699	XLOC_048769	13110.m01068	LOC_Os10g11730.1	LTPL88 - Protease inhibitor/seed storage/LTP family protein precursor, expressed	2.66271	0.491763	-2.43686	0.00621814	0.109133	no	0	0	0	0	1	1	no	OK	5.02907	0.41432	-3.60147	4.0041	6.22532e-05	0.00339701	yes	NOTEST	0.5265	2.62458	2.31758	-2.64253	0.00822884	1	no	#N/A
TCONS_00072703	XLOC_048772	13110.m01075	LOC_Os10g11810.2	dehydrogenase, putative, expressed	3.81627	5.44721	0.513355	0.488128	1	no	5.54047	1.41681	-1.96736	2.96069	0.00306952	0.0457287	yes	OK	2.52204	4.93443	0.968293	-1.30819	0.190808	0.725024	no	OK	0.562054	3.96974	2.82026	-3.38593	0.000709363	0.0201858	yes	#N/A
TCONS_00075304	XLOC_050608	13110.m01221	LOC_Os10g13850.1	POEI17 - Pollen Ole e I allergen and extensin family protein precursor, expressed	2.92731	8.4229	1.52474	0.0353341	0.342398	no	9.41974	36.795	1.96575	-3.45719	0.000545843	0.0130108	yes	OK	2.34083	2.88339	0.300745	-0.392062	0.695013	1	no	OK	12.4494	24.5126	0.977447	-1.63668	0.101697	0.625681	no	#N/A
[truncated: 279 more rows]

## Sheet: eith QTL name
transcript_id	gene_id	msu_id		locus_id	gene	ir29-rna_control	ir29-rna_salt	ir29-rna_ln(fold_change)	ir29-rna_p_value	ir29-rna_q_value	ir29-rna_significant	pok-rna_control	pok-rna_salt	pok-rna_ln(fold_change)	pok-rna_test_stat	pok-rna_p_value	pok-rna_q_value	pok-rna_significant	ir29-ps_status	ir29-ps_control	ir29-ps_salt	ir29-ps_ln(fold_change)	ir29-ps_test_stat	ir29-ps_p_value	ir29-ps_q_value	ir29-ps_significant	pok-ps_status	pok-ps_control	pok-ps_salt	pok-ps_ln(fold_change)	pok-ps_test_stat	pok-ps_p_value	pok-ps_q_value	pok-ps_significant	IR Pok opposite
[truncated: 105 more rows]

[truncated: 2 more sheets: only ps level, Sheet2]
