# Supplementary material for: Comparative transcriptome and translatome analysis in contrasting rice genotypes reveals differential mRNA translation in salt-tolerant Pokkali under salt stress
Source: BMC Genomics. 2018 Dec 31;19(Suppl 10):935. doi: 10.1186/s12864-018-5279-4 (PMC6311934; doi:10.1186/s12864-018-5279-4)
Supplement: Supplementary file 12 — Table S10. DEGs within QTL identified from IR29/Pok population. (XLSX 20 kb) [file 12864_2018_5279_MOESM12_ESM.xlsx]

## Sheet: Table S10 
Additional file 12: Table S10. DEGs within QTL identified from IR29/Pok population
Trait	QTL	Marker interval	Pokkali PS	Anotation	log2 FC	IR29 PS	Anotation	log2 FC
Leaf chlorophyll content	qchl1	RM7643-RM11874	Os01g58194.1	protein disulfide isomerase, putative, expressed	2.92731	Os01g58194.1	protein disulfide isomerase, putative, expressed	2.49615	common
Seedling survival	qsur1		Os01g60020.1	NAC domain transcription factor, putative, expressed	2.1074	Os01g60020.1	NAC domain transcription factor, putative, expressed	3.34441	common
			Os01g64360.1	MYB family transcription factor, putative, expressed	2.08034	Os01g64360.1	MYB family transcription factor, putative, expressed	2.98095	common
			Os01g63410.1	expressed protein	-1e+300	Os01g63410.1	expressed protein	2.51778	common
			Os01g55940.1	OsGH3.2 - Probable indole-3-acetic acid-amido synthetase, expressed	2.34598	Os01g55160.1	expressed protein	2.25913
			Os01g56300.1	expressed protein	1e+300	Os01g55240.1	gibberellin 2-beta-dioxygenase, putative, expressed	2.22733
			Os01g58038.1	photosystem II reaction center protein Z, putative	2.58888	Os01g58290.1	OsSub9 - Putative Subtilisin homologue, expressed	2.41084
			Os01g58240.1	OsSub6 - Putative Subtilisin homologue, expressed	2.27328	Os01g58890.1	cysteine proteinase inhibitor precursor protein, putative, expressed	1.55022
			Os01g58640.1	nucleotide pyrophosphatase/phosphodiesterase, putative, expressed	2.10345	Os01g63230.1	growth regulator related protein, putative, expressed	2.39035
			Os01g61070.1	heavy metal-associated domain containing protein, expressed	2.56735	Os01g63980.1	ZOS1-17 - C2H2 zinc finger protein, expressed	3.31712
			Os01g61440.1	expressed protein	1.83424
			Os01g62600.1	laccase precursor protein, putative	2.86934
			Os01g64730.1	bZIP transcription factor domain containing protein, expressed	3.16268
			Os01g64760.1	Yip1 domain containing protein, expressed	-1e+300
			Os01g64770.2	polypyrimidine tract-binding protein, putative, expressed	-1e+300
Seedling height	qph2	RM13197-RM6318	Os02g30714.1	dehydrogenase/reductase, putative, expressed	2.45097	Os02g30714.1	dehydrogenase/reductase, putative, expressed	3.35419	common
Root K+ concentration	qrkc2		Os02g30910.1	nodulin MtN3 family protein, putative, expressed	3.30258	Os02g30910.1	nodulin MtN3 family protein, putative, expressed	2.89906	common
Leaf chlorophyll content	qchl2		Os02g32520.1	ERD1 protein, chloroplast precursor, putative, expressed	1.97149	Os02g32520.1	ERD1 protein, chloroplast precursor, putative, expressed	3.57454	common
Seedling survival	qsur2		Os02g33590.1	U-box domain-containing protein, putative, expressed	4.26231	Os02g33590.1	U-box domain-containing protein, putative, expressed	5.22335	common
			Os02g36070.1	cytochrome P450, putative, expressed	2.75074	Os02g36070.1	cytochrome P450, putative, expressed	3.72628	common
			Os02g36110.1	cytochrome P450, putative, expressed	3.13133	Os02g36110.1	cytochrome P450, putative, expressed	3.31424	common
			Os02g38920.1	glyceraldehyde-3-phosphate dehydrogenase, putative, expressed	2.40228	Os02g38920.1	glyceraldehyde-3-phosphate dehydrogenase, putative, expressed	-1e+300	common
			Os02g39790.1	CPuORF9 - conserved peptide uORF-containing transcript, expressed	1.63059	Os02g39790.1	CPuORF9 - conserved peptide uORF-containing transcript, expressed	2.0929	common
			Os02g40900.1	RNA recognition motif containing protein, putative, expressed	4.35349	Os02g40900.1	RNA recognition motif containing protein, putative, expressed	2.8171	common
			Os02g41510.1	MYB family transcription factor, putative, expressed	2.57869	Os02g41510.1	MYB family transcription factor, putative, expressed	3.32398	common
			Os02g41840.1	DUF584 domain containing protein, putative, expressed	2.31209	Os02g41840.1	DUF584 domain containing protein, putative, expressed	2.86216	common
			Os02g32320.1	expressed protein	4.8874	Os02g32580.1	expressed protein	2.08355
			Os02g32770.1	cytochrome P450, putative, expressed	2.85877	Os02g34600.1	CAMK_CAMK_like.13 - CAMK includes calcium/calmodulin depedent protein kinases, expressed	2.05241
			Os02g36840.1	cytokinin-O-glucosyltransferase 2, putative, expressed	2.63788	Os02g36030.1	cytochrome P450, putative, expressed	4.74513
			Os02g37250.1	hypothetical protein	3.67526	Os02g36280.1	cytochrome P450, putative, expressed	3.56913
			Os02g39930.1	OsTIL-1 Temperature-induced lipocalin-1, expressed	1.3331	Os02g40890.2	GLTP domain containing protein, putative, expressed	3.42967
			Os02g40730.1	ammonium transporter protein, putative, expressed	2.97634	Os02g30810.1	OsSAUR10 - Auxin-responsive SAUR gene family member, expressed	-2.01692
			Os02g41860.3	aquaporin protein, putative, expressed	1.7848	Os02g36740.5	zinc finger, C3HC4 type, putative, expressed	-2.74835
			Os02g37880.2	cyclin G-associated kinase, putative, expressed	-1e+300	Os02g40710.1	ammonium transporter protein, putative, expressed	-2.44135
Seedling height	qph4	RM3843-RM127	Os04g53606.1	expressed protein	-6.0413	Os04g53606.1	expressed protein	4.67845	common
Visual tolerance score	qses4		Os04g55740.1	peroxidase precursor, putative, expressed	-4.8678	Os04g55740.1	peroxidase precursor, putative, expressed	2.92596	common
Leaf chlorophyll content	qchl4		Os04g56000.1	AGAP001055-PA, putative, expressed	-4.07876	Os04g56000.1	AGAP001055-PA, putative, expressed	2.9158	common
			Os04g58090.1	harpin-induced protein 1 domain containing protein, expressed	-4.58151	Os04g58090.1	harpin-induced protein 1 domain containing protein, expressed	3.57662	common
			Os04g56040.1	glycine rich protein family protein, putative, expressed	-3.21572	Os04g58280.1	stem-specific protein TSJT1, putative, expressed	2.26152
			Os04g56430.1	cysteine-rich receptor-like protein kinase, putative, expressed	-3.20366	Os04g53710.1	plastocyanin-like domain containing protein, putative, expressed	-4.66636
						Os04g55800.1	sulfate transporter, putative, expressed	-2.12434
						Os04g53620.2	ubiquitin family protein, putative, expressed	1.71375
						Os04g55920.2	zinc-finger protein, putative, expressed	2.41643
						Os04g56110.3	protein kinase, putative, expressed	3.91303
						Os04g06520.1	expressed protein	3.4054
						Os04g57540.1	adenylate kinase, putative, expressed	2.48164
Shoot Na+ concentration	Qsnc1	RM1287-RM10793	Os01g19330.1	MYB family transcription factor, putative, expressed	2.32082	Os01g19330.1	MYB family transcription factor, putative, expressed	3.7949	common
Shoot K+ concentration	Qskc		Os01g20206.1	methyltransferase, putative	3.14504	Os01g20206.1	methyltransferase, putative	3.9685	common
Shoot Na- K ratio	qsnk1		Os01g20980.1	pectinesterase, putative, expressed	2.82989	Os01g20980.1	pectinesterase, putative, expressed	2.81606	common
Root K+ concentration	qrkc1		Os01g19260.1	ATPase, putative, expressed	2.72196	Os01g20850.1	conserved hypothetical protein	5.09041
Root Na- K ratio	qrnk1		Os01g19770.1	mitochondrial import inner membrane translocase subunit Tim17, putative, expressed	7.75822	Os01g21250.1	late embryogenesis abundant protein, putative	2.66577
			Os01g22600.1	mitochondrial carrier protein, putative, expressed	-1e+300
			Os01g20160.1	OsHKT1	2.60256
Root K+ concentration	qrkc6	RM20224-RM20350	Os06g35960.1	HSF-type DNA-binding domain containing protein, expressed	3.19843	Os06g35960.1	HSF-type DNA-binding domain containing protein, expressed	2.68095	common
Root Na- K ratio	qrnk6		Os06g39240.2	endothelial differentiation-related factor 1, putative, expressed	3.17727	Os06g39240.2	endothelial differentiation-related factor 1, putative, expressed	5.36193	common
						Os06g37224.1	cytochrome P450, putative, expressed	3.7136
						Os06g41360.2	phosphoribosyl transferase, putative, expressed	2.53933
						Os06g37000.1	RNA recognition motif containing protein, expressed	-3.01162
Root Na- K ratio	qrnk9	RM296-RM24330	Os09g15670.1	protein phosphatase 2C, putative, expressed	1.93615	Os09g15670.1	protein phosphatase 2C, putative, expressed	3.33303	common
Shoot Na- K ratio	qsnk9		Os09g25090.1	CAMK_KIN1/SNF1/Nim1_like.34 - CAMK includes calcium/calmodulin depedent protein kinases, expressed	2.20017	Os09g25090.1	CAMK_KIN1/SNF1/Nim1_like.34 - CAMK includes calcium/calmodulin depedent protein kinases, expressed	2.35653	common
Visual tolerance score	qses9		Os09g25690.1	retrotransposon protein, putative, unclassified	3.02481	Os09g25690.1	retrotransposon protein, putative, unclassified	2.80792	common
			Os09g15320.2	ubiquitin-conjugating enzyme, putative, expressed	1e+300	Os09g15320.1	ubiquitin-conjugating enzyme, putative, expressed	3.20555
			Os09g15330.1	transporter family protein, putative, expressed	2.59976
			Os09g15560.1	OsFBX314 - F-box domain containing protein, expressed	3.91332
			Os09g17152.1	OsFBX319 - F-box domain containing protein, expressed	3.32794
			Os09g17540.1	OsFBX322 - F-box domain containing protein, expressed	4.26624
			Os09g23280.1	pyrrolidone-carboxylate peptidase, putative, expressed	1e+300
			Os09g23770.1	expressed protein	3.17384
Visual tolerance score	qses12	RM27933-RM17	Os12g25660.1	cytochrome P450, putative, expressed	2.76843	Os12g25660.1	cytochrome P450, putative, expressed	2.875	common
Seedling survival	Qsur12		Os12g26960.1	THION34 - Plant thionin family protein precursor, expressed	4.40273	Os12g26960.1	THION34 - Plant thionin family protein precursor, expressed	2.5804	common
Leaf chlorophyll content	qchl12		Os12g29400.1	GRAM domain containing protein, expressed	3.52447	Os12g29400.1	GRAM domain containing protein, expressed	2.87686	common
			Os12g36110.1	calmodulin binding protein, putative, expressed	1.98427	Os12g36110.1	calmodulin binding protein, putative, expressed	2.20659	common
			Os12g36850.1	pathogenesis-related Bet v I family protein, putative, expressed	2.38229	Os12g36850.1	pathogenesis-related Bet v I family protein, putative, expressed	3.99404	common
			Os12g36830.1	pathogenesis-related Bet v I family protein, putative, expressed	2.48563	Os12g36830.1	pathogenesis-related Bet v I family protein, putative, expressed	3.70998	common
			Os12g37690.1	MYB family transcription factor, putative, expressed	3.38589	Os12g37690.1	MYB family transcription factor, putative, expressed	3.5562	common
			Os12g42280.1	9-cis-epoxycarotenoid dioxygenase 1, chloroplast precursor, putative, expressed	3.43688	Os12g42280.1	9-cis-epoxycarotenoid dioxygenase 1, chloroplast precursor, putative, expressed	3.4304	common
			Os12g24020.2	rhodanese-like domain containing protein	1.93066	Os12g18560.1	invertase/pectin methylesterase inhibitor family protein, putative, expressed	5.68263
			Os12g24530.1	zinc finger, C3HC4 type domain containing protein	2.65927	Os12g32130.1	trehalose phosphatase, putative	3.10727
			Os12g30540.1	ubiquitin carboxyl-terminal hydrolase, putative, expressed	2.36637	Os12g36840.1	pathogenesis-related Bet v I family protein, putative, expressed	5.56071
			Os12g38010.1	metallothionein, putative, expressed	3.26817	Os12g17600.2	ribulose bisphosphate carboxylase small chain, chloroplast precursor, putative, expressed	-3.45739
			Os12g41660.1	expressed protein	1e+300	Os12g27020.1	THION41 - Plant thionin family protein precursor, putative	-3.18001
			Os12g42910.1	sodium/calcium exchanger protein, putative, expressed	2.63235
			Os12g43640.1	receptor-like protein kinase HAIKU2 precursor, putative, expressed	1.74836
			Os12g43870.1	hypothetical protein	2.6958
			Os12g29990.1	O-sialoglycoprotein endopeptidase, putative, expressed	-2.1073
			Os12g37260.1	lipoxygenase 2.1, chloroplast precursor, putative, expressed	-2.01318
			Os12g42884.1	5-methyltetrahydropteroyltriglutamate--homocysteine methyltransferase, putative, expressed	-3.14716
Leaf chlorophyll content	qchl3	RM5626-RM3867	Os03g48760.1	Cupin domain containing protein	2.7591	Os03g48760.1	Cupin domain containing protein	3.4225	common
Visual tolerance score	qses3		Os03g48770.1	Cupin domain containing protein, expressed	2.79193	Os03g48770.1	Cupin domain containing protein, expressed	3.24057	common
			Os03g48780.1	Cupin domain containing protein, expressed	2.55253	Os03g48780.1	Cupin domain containing protein, expressed	3.27821	common
			Os03g52370.2	PIII4 - Proteinase inhibitor II family protein precursor, expressed	2.49251	Os03g52370.2	PIII4 - Proteinase inhibitor II family protein precursor, expressed	2.05124	common
			Os03g46070.1	thaumatin, putative, expressed	2.31358	Os03g44380.1	9-cis-epoxycarotenoid dioxygenase 1, chloroplast precursor	3.3284
			Os03g50490.1	glutamine synthetase, catalytic domain containing protein, expressed	4.53499	Os03g47280.1	VQ domain containing protein, putative, expressed	2.27811
			Os03g52360.1	PIII3 - Proteinase inhibitor II family protein precursor, putative, expressed	3.14284	Os03g48310.1	plasma membrane ATPase, putative, expressed	2.3436
			Os03g52380.1	PIII5 - Proteinase inhibitor II family protein precursor, expressed	3.54706	Os03g50160.1	plastocyanin-like domain containing protein, putative, expressed	2.43705
			Os03g53890.1	N2, N2-dimethylguanosine tRNA methyltransferase, putative, expressed	1e+300	Os03g50290.1	14-3-3 protein, putative, expressed	1.42359
			Os03g48080.1	CHCH domain containing protein, expressed	-2.13163	Os03g50870.1	expressed protein	2.67321
						Os03g50960.2	LTPL118 - Protease inhibitor/seed storage/LTP family protein precursor, expressed	2.4216
						Os03g52910.1	uncharacterized UPF0114 domain containing protein, expressed	2.83937
						Os03g53540.1	expressed protein	2.87265
						Os03g55050.1	UDP-glucoronosyl and UDP-glucosyl transferase domain containing protein, expressed	4.32206
						Os03g56540.1	heat shock protein DnaJ, putative, expressed	2.70333
* gene ID highlighted with color designs they were commonly regulated by salt stress in IR29 and Pok at translation level.
FC means fold change
