# Supplementary material for: Comparative transcriptome and translatome analysis in contrasting rice genotypes reveals differential mRNA translation in salt-tolerant Pokkali under salt stress
Source: BMC Genomics. 2018 Dec 31;19(Suppl 10):935. doi: 10.1186/s12864-018-5279-4 (PMC6311934; doi:10.1186/s12864-018-5279-4)
Supplement: Supplementary file 13 — Table S11. Details of novel intergenic transcripts. (XLSX 635 kb) [file 12864_2018_5279_MOESM13_ESM.xlsx]

## Sheet: Sheet1
Additional file 13: Table S11. Details of novel intergenic transcripts
Transcript_ID	Gene_ID	Seq	NR_hit_Accession	Percentage	Matched_length	Mismatches	Gaps	Query_Start	Query_End	Subject_Start	Subject_End	E-value	Score
TCONS_00010805	gene=XLOC_006796	cttaattctcaggcgtgtactgttaactgacttaatcccactttagcagctaggacaagaatgtgctcaacttctcagagttagctgaagacctggtatctgcacatcatatacaatgaacactggcaggagcaagaagttatactaaccactgctatcgatgttgacttccccaatcgtgcagtttttgggacctttagtctttccgttggcaatcttcaccagagggggacgagaagaataactggagaaggggatcgaggcgctgcagactgcagaggaggtcaaggggatctctagtggagatgcaaaagacgaggcgacggcgattcgtaaagtaacgttctatgcgtgccgccatcggatggagccatgcttcgaattataccctgctattgc…	gi|10945255|dbj|BAB16916.1|	73.08	52	14	0	306	151	47	98	2e-13	76.6
TCONS_00005550	gene=XLOC_003478	gagagaaggagctttcccctatcggtgaggagagagaaggagcatatagggaaggagagaaggtggcggcgacgcatcagcaggggtgctatgctgtcgtcgtcttctccggcgggaggagccctcgtgctacccttgggcttggcagagagcgcgggggaggagggtcgttgtgttttgtctgcgagacacgttttgttgtccccacggcagtcggggaggtgctcgtggcgattccggcgatcgtcggcgaggcttccatggagccattcgcgcacagtggcgatccctgcgtcggtggttgagatgaccaagtcttctcaaccgattctcatcatgaatcccaggatttctcaacttgtggcaagcaacaaagagtccacaacgattcacaagggg…	gi|475619626|gb|EMT30828.1|	37.08	89	56	0	552	818	80	168	1e-07	58.5
TCONS_00005551	gene=XLOC_003478	caagcagcagcgggaccctcgcctcgcgtcacatattttcagcccattatttccgctacagttcgaaaaacagtaatatccccctttccattttctttctccgccacgcacgggagaaagtgagagagaaggagctttcccctatcggtgaggagagagaaggagcatatagggaaggagagaaggtggcggcgacgcatcagcaggggtgctatgctgtcgtcgtcttctccggcgggaggagccctcgtgctacccttgggcttggcagagagcgcgggggaggagggtcgttgtgttttgtctgcgagacacgttttgttgtccccacggcagtcggggaggtgctcgtggcgattccggcgatcgtcggcgaggcttccatggagccattcgcgc…	gi|475619626|gb|EMT30828.1|	37.08	89	56	0	580	846	80	168	1e-07	58.5
TCONS_00005552	gene=XLOC_003478	caagcagcagcgggaccctcgcctcgcgtcacatattttcagcccattatttccgctacagttcgaaaaacagtaatatccccctttccattttctttctccgccacgcacgggagaaagtgagagagaaggagctttcccctatcggtgaggagagagaaggagcatatagggaaggagagaaggtggcggcgacgcatcagcaggggtgctatgctgtcgtcgtcttctccggcgggaggagccctcgtgctacccttgggcttggcagagagcgcgggggaggagggtcgttgtgttttgtctgcgagacacgttttgttgtccccacggcagtcggggaggtgctcgtggcgattccggcgatcgtcggcgaggcttccatggagccattcgcgc…	gi|475619626|gb|EMT30828.1|	37.08	89	56	0	684	950	80	168	1e-07	58.5
TCONS_00000129	gene=XLOC_000066	tcttcctcctcaggtatatggtcccatgtcaaatgtgtctgtgtcatggcatggccacctcatcatttgttttagtcctccatctacagctgatgattctctactactctaatcctccatcagtcaccattgtatctagctcagctactcatcaccacacacgcacagtagcttagcacatcacacacttaagttaactacgtaccagtactaattagcactgtgccactgctagtattagtccgttctgttgtcatctactactcttgtttgtgtttccacacacttcaccgggtctctttcaagaagagaggcttcttgaggagctagctttcatggcgagttcttcttgatgatgctttcatggatggatggatggataatctcaggctagaggat…	gi|482574303|gb|EOA38490.1|	32.79	183	94	6	495	956	21	203	9e-12	73.2
TCONS_00005570	gene=XLOC_003489	tataagcttaattggccaatatccattttaatctcatcaactgaggttactgaattcttaacactactgtgctagacaagaaacaggtcaggaatacaagtgtaaaactttgacaaagtaaaacaaaaatcatttactactacatgtgttccttggtgtctgtcaatccaacaacatagatcatctctgtacaagtacaaccaaatggcacaaatccaggtgagaaaccgtgcccctccctgcttcacttgatgttcatgtcttcttgtgagtgtgtttgtgtcgcacaaattttgacaatttaaccctttgtaaaaactaattttacaaatgaaccgctgccaaaacttatttcaaatctgacctttttgctcaacgctaaatcatgtggcgcggaac…	gi|473848441|gb|EMS47458.1|	63.41	41	15	0	1280	1158	133	173	2e-06	56.6
TCONS_00010811	gene=XLOC_006802	ctttcacttggcccggctacggcgacgtgctgccggtgccacctctgtctcctgacaagcagcactagtgccccatcaattgacttgttcaccagatcggatcgatggccggccgggaactccatggatcgatgtggctgcaagttttactgctctgcactagcaatttgtaattggctgtgtaggcaatgctcgcgttatagataaactctttcctagcacaacgaatctggataaacaacgaatctggataaacttgtagccagatttgttgaattagcaggagtcacatttaagcctaggttaagtttttttagacggagaaagtagcgagtagcaatcaacctgtactattgtactacatgtatccaccaattgctctagtatgcttgaacattg…	gi|52076275|dbj|BAD45060.1|	100	21	0	0	3	65	73	93	2e-06	53.1
TCONS_00005584	gene=XLOC_003500	gaaacaaaaggcttagggggcatggctaaactctgcaagcttcctgttagcatgttgaccacctttttcatagatgggtgattcttggggttccactgtatgcaccataacgccacaatggccagttttattgcgtctattccctggttgcttccagttcttgcccagtgattattttctcaaatatccactgcggaatataaacctcattttgattcccggaccaacacgcagcaaggagaagccacccggctttggtttataatcatctggttgttccccatcgtctcctcagtccccttcttcgatgctgtcatttttcgccggcgccgtcatagtcatccatccggtgatgaaattagccaccacttgaaattagcacagtcccctgttccagca…	gi|482552038|gb|EOA16231.1|	57.14	42	18	0	128	3	549	590	4e-09	58.5
TCONS_00000163	gene=XLOC_000091	ctggtatttaccatggagacatcagaagggggcactatggtgcattcagtggaacccaaaaaatcgaccctcaatgacaaaggtggtaaacatgttaacagggaggttgcagaatctataggatccctcgctaggatttgtgcaataattggtggaggctgcatacgtgga	gi|475577640|gb|EMT17872.1|	83.78	37	6	0	32	142	576	612	8e-11	68.2
TCONS_00005624	gene=XLOC_003523	accagcaccactagatgggctcaaacgcccccgcggtggtgtacggccgcctacgccgcccgccgcccgccgccggaatttcgccattctgatataaattagtgcattgcatcagaaaaatggttgtgggattaataaatgctaatcctgtagtttatgagaaaaaagagaggcgtgctcggcaggcaccagaaaccacagatgaaaatgcggcagaggctattgaccagctagaaatatttgatcatattag	gi|482571654|gb|EOA35842.1|	65.91	44	15	0	120	251	1	44	5e-09	60.5
TCONS_00005720	gene=XLOC_003568	atctcttctcttctctcctgtccagttcttcagaatacattgcaggttggatgcaagaacacaaggatttcaggattcacctaaattgtctgtatgtattgatgtgtacatatatatagattatagagtaagttacatggactgattggtctttcagcactacaaaatatactgcactgagtcttgagtttgtggtttgcttgctgtgtatctacttacatggtaacatatctgcactatgctatattcaatgaaattggcacactctgtgccggttcgttcaaaaacatatctgcactagagtatagttctatgtaaataattcaggtctttgccaatgaatacaactgtgaaggctattctttgttcctgtgtattggttgttaactagtagggcat…	gi|482565690|gb|EOA29879.1|	49.57	115	58	1	1040	696	645	758	2e-26	120
TCONS_00000283	gene=XLOC_000165	gtccattttacctccctcatctcttgtccttcgtcgaataacatccctcaaccaaaaaaaccaggtataacgactcactcatctccgaaaaccagtgcaaatcgactcccaagacagtattgagttcagttttagcttaggtgccatctaagtggcattcaaagtaaaaaattaggtgggacccatgtggggctcacctatcacccttcccctcgctctttcatctcctcctctctcacaatctcatgccttcaatcggctcgagcagcggcggcgggtgtgggggaggagctcgccgggaggccacggccggccgggcgcaggggaggaggtcgccgccgggtggacgcgggggaggaggtcgccgggaggtcacggccggcggagcccgggggagga…	gi|53792183|dbj|BAD52816.1|	79.19	173	36	1	774	256	1	150	2e-40	168
TCONS_00010840	gene=XLOC_006831	agagggaataaaatagattgaaatttcccgacaaaattcccaaaattcgaagaaccctaatttcaggttagaaccctaagagttaaaatccaaatcaattaacctaaaggtttgggttacttaacggacttaaagcccctaagttcaccggagctttctgggaagcggcaccgccgcaccttcacctcctcgcagtcgccttgggttccccgtgcgcgcgctgacctggagcacccctccactgtccttggcgtcggccctcccgccgacgaggtctaggccgagctttgaaaggagacaccacgttc	gi|49388765|dbj|BAD25963.1|	76.32	38	9	0	242	129	48	85	9e-10	63.9
TCONS_00010846	gene=XLOC_006837	tctactttcgcctatgctccagcttcctccttaatctcttggctaggattgaggccggcgttgaggctttgtggcggaagattgttgcattacgcttgcaccatacttcccaagatactaggatcaccggagttcgaaatggtagacggggttattaggggactcaagcactaggttccaccagtgtttgactgagtaacggtcatcccacttatccaattgtatgtcagtgtggccctatatttcgccagtagatgatccgcatactcgtcggccatatagcataacgggcaaaccttctgattttgccaccctcttcgttccaatctgtccg	gi|9757674|dbj|BAB08193.1|	65.52	29	10	0	234	148	894	922	1e-25	54.3
TCONS_00010850	gene=XLOC_006841	ggggcagcaggccacggcgaggcggaggccgacgaatgcgggacgagcgaaggccaacggctgcggcgggccgcggcgagcggcgggcgggcgtcgtcttcgcctcccgtagatgctcctccccgtgcctcctcgtctggttgttgtgctcgagcttgccgcctcccgtagaagtacgccggcgtccagaggttgggtaggaaagagacggatgagagagagagggggatggaggagattggcagtgtgggactcaccattggccaaccaaatagactgaccaaatgtagctagtgatgaggaggatttggccagccaaatagcttggctagtgagttggag	gi|54290306|dbj|BAD61306.1|	100	53	0	0	194	36	23	75	6e-14	77.8
TCONS_00005800	gene=XLOC_003624	tctctctcatcctcccgagcccaacttcctgaatcggagcggcggcggcgcagtgtggcgaaccgcctggtgcggcgcagtcacgcgcgggtgttggtagggacaacgcggcgcggtcgcgcgcaggttttggtagggacagcgcacggcgaggtgtggtgcggcatccgttcgcctgggtcgcgggagaaacgtcgggagcgatccatgtagcgatgcgccgatggggagaaacgtcgggaaccctgacgccatccatggtgaaatcaaatggcccctccctcatcctcaaccgccagcagagatggtaatcacttctcattcccctcccttaatcacaagcatttacattagaaactgtcaaaatcaggcgatcgctgcccctgaaccccaacagac…	gi|54290433|dbj|BAD61320.1|	51.9	79	28	1	90	296	123	201	7e-10	67
TCONS_00000351	gene=XLOC_000207	tagaattcttcgcgacggtaaattatacaggacaataaaacgctgactatataacgtaaccgaaaccaaaattcttgacgaaactcaagaccctctctgtataatatgcaagctaccattgtcttacattaaaaggttctaaagctaacaggccaatatacataataaaaccataaatgccacagtaaaattacgccgaacaccgagttgcttcaaaaatggttactgctattgcctgtcaataaattgacttgtgttctttgttcataaatatgtaacaacattgggtgtcagcatatccatgttagcccatgctgccaaagatactacaaggagtaaacaatgttgtaccgatgaaacaagttttctccatgctctctgtaatctgctaagctgaag…	gi|482565750|gb|EOA29939.1|	55.95	168	72	2	830	333	593	760	5e-39	162
TCONS_00000352	gene=XLOC_000208	ttacctggatcttagaagcaattcgagcaagttctgattcatcatcatcgttcccatcgtcgtcgtcgtcattatctttgctcatctttttgtagactaaccaatcttcatctctcgtaccaaaagtgtcctcgcccttcccccgatcaaatgcagcagatgtgagcaaccgcatcctttctttctgggcggcattaagacgttccccacggcctactccaccagatgaattatgattaccattggtcttaccaccattgagtttctgtcgcttcctctgatcaaccctatcagaaagttccgagtatcgagcacggagctcttcaaggtataactctgggttctccctg	gi|482565750|gb|EOA29939.1|	72.17	115	32	2	349	5	482	594	2e-34	144
TCONS_00000359	gene=XLOC_000213	cgcctcttcctcctcctcattgtcacgtcgcgggatgcaacatgatgctgtagcagcaatgcgacgaaaaagttcagcgagctcgccgcctcctgcaagtggaaccttccctggctaagaaggaggaaggaaggtgggaagtggagaggagagagaaagggaaagtttggcactctgcacttgagctcaggtagaagatgactacgttaaaattcgtgtggagacgtgtcactcaagatgacaagtctttctggatgagcgaaggaccgaggtcttgtataattttcttccgcgggcggcggctacggccatggagatctcgcgactcgcgggtcgcggccatgtgccggtgaggtcggctgcttcgccggcgtctccgcctccgcatctacgcctgat…	gi|297719631|ref|NP_001172177.1|	43.21	81	39	2	784	1005	25	90	1e-06	57.4
TCONS_00005876	gene=XLOC_003674	cctcagtctaatttcttctggaaacttctcttttacagtatcagcagtggtgattggaaaaggcaatgaacgagttactgagttcagcacatatatattatctgcagcaacctgcatagccccagtcttcatatctgtgttgatggcttctgttgggcgtgaccgaacaaccccctcgaccgcaaccactgactctactcttagtttgttcaccacagcataaacttctggatattctggcaaagttgtca	gi|475613862|gb|EMT28900.1|	86.75	83	11	0	249	1	140	222	1e-25	115
TCONS_00010861	gene=XLOC_006852	agaccactggggactgaagccatggaggtcggggcagtggaggtggtgaggggggggggggggggggggaaggctgaggaggagagcagtggtggtgaaggtgggtgcgaaagaggtggtgaaagctgctctgattgctggaatttatagcgacactctctgcaggctgaagagagatggccgaatcttttgcaaacccaacaacgaagcggatccctgcaatctgccactttatggcctggttgaaggcaacgatagcatttaccttctgtgtgtttgagaaatctcagcttccttgcagccataatctcttggttgttggaggaattgaatggggatttcttcctccaccagaacttttgcttgacttcctgccatgaatgctcttgctgtgcctgg…	gi|475621522|gb|EMT31507.1|	54.76	42	19	0	284	159	80	121	8e-09	60.5
TCONS_00010862	gene=XLOC_006853	gttaggcagacgccccattgttcctggtgttgcaacgtatccagtggatcatcctcatggaggaggtgaggggtgcacgaaaggaggtagaccttcggtgtcaccttgggggaagcccaccaaagcagaatttcgggcaggaccg	gi|480541934|gb|AGJ90427.1|	89.13	46	5	0	2	139	500	545	1e-17	89
TCONS_00000512	gene=XLOC_000309	aaatgtaaaacgaatctaatttgtacccctcaaccagaaaaccggttagaacgactcccccaattactaaaaccggtacaaattgactccctcggtggttttgtaggacggttttgctgacgtggcgctgatgtggcgataccaacccggtcttcattccacgtggcgctgacgtggcgatactaatccggtcttcattccgcgtggcgcctacgtggcattagaattaaaaaatatctgtgggacccatctatcattcacatataaaatatatcgtgggacccaccgacatgtgggacccactgacatgtggggcccaccgacatcctttctccttcccttcttcttcctcctccctccctcctctcttttctctcccccttttctcttccccattcg…	gi|37805959|dbj|BAC99374.1|	63.89	36	13	0	176	69	192	227	4e-06	52.8
TCONS_00010872	gene=XLOC_006862	ggacggcggcggcggcggcttcgccgccgtcggcgagaaccctcctcctccacccccgccgcctccggtggagctcgatttcaccgacttccacgacaacttcccgatgaattgcttccacatggcggcgagatccgtcggcaccaacaccgcatcaaatcggccccccacccccccccccccccccccaaatcaaaccaccattgccagccagcaccaagaacacgacgccgcaaatcacaacaaaaaaaaataataataaaaacaacaaatccgcgcttgcaacgtgcgggggatcgcaagaacggatcgccgagtgccaggcgcgaaatgcgacggatcaagaacccaacccaaagaaagcacctcacaagaaatgggccaaaaaagaaaaaagaa…	gi|55296109|dbj|BAD67828.1|	100	35	0	0	123	19	1	35	2e-06	53.5
TCONS_00000590	gene=XLOC_000358	gccgccgtggcacctcccctccgaggtgaggacagctggtccagatcgatctgcggcggcggttcacatgcgctactgcctcaaagacctttcgaggctaattttcaggcggagtttctgcaggattcgactcgtgatgaggtacggatatcgttctgtcatcttcagataatcagatttaagcgcattcgagctcatgagttttcgcatggcttttcttcaccatttattacctcagtttcattcatgaagcgtgtcgtacgcctggcgtagtgtagaggagacgatagtagctgttagtagcaccataatgtcatgcttgtatcatactaggggagatttgcacgctgtagccgt	gi|222617851|gb|EEE53983.1|	97.37	38	1	0	28	141	83	120	3e-18	82.4
TCONS_00000601	gene=XLOC_000364	ttgccatttgacaatgctttggctttgctgattcgatgcattgccctctccagtaacaggagaggaaactgaacatacaaagctctagcttagctagctagctacactcgtatgggcaatggatgccaattgcatatgcctctcttcagcagctgcaacaaaacaaaactgttcttctcatcctgtacatctccctgatcatgcagcctgcagctacgtacgtgtttgtcgctgaccaagtatttatcgctgcatcatctgacgaagctccatttctgaattctgatttgttctccttgtgtcatgtgccctctggcgatgagccgacctgccctcccttccagacaattggagcaatcaccatccatact	gi|115434890|ref|NP_001042203.1|	95.45	22	1	0	370	305	400	421	7e-06	50.8
TCONS_00000657	gene=XLOC_000400	cctatagagattatctgctatttgtgactatgtgctatttgctatttttgaaacatggagcaattaatctgttataataatcggatcggatgaacaagttgaaacaaaaagggtccaaattaagccatgcaggtttttgctatatagtcgagctgtgttgatagttgtaaaaaaaaaactgtgttgaaatcgtgaaagtacccaagtttgatctgaaaaaaaatcgaaaaagaagcccaagttggggcaatgcaggcacacgcacggcggatggatggtccggtccacatgtgtgagaagggaagctccacgttcctccggccaattcaggtaattgggccgtggtaattcatttcgcatgacagaaaatatttcttctacttagcttcatctgggctt…	gi|218187656|gb|EEC70083.1|	96	25	1	0	363	437	19	43	2e-13	55.5
TCONS_00006259	gene=XLOC_003898	gtccatgccgttgcatgccatctggcctgcagaactatatagagattgacagccccatccagccgatgatttctactccaagaagagtttccaccccgagctctgttcaggatatttcaagactcattgagaatatggctggcccctcagtaagtccgccgagccccattacggcgatgccgcaaaaccctacaacgacttgccatacaacagacaatgcattgagggaggcagcgagtcctcagatgctagcgctggaagagttagggttcagaaaaatatttatggtttttgcttaccttgccagtgaaaagatagagaatgttctgtctgtggactatattagatccttgaagtttctgtccatggcgcaatttgagtcacaaatctggagaacat…	gi|482565615|gb|EOA29804.1|	41.88	234	130	6	240	923	143	361	2e-45	184
TCONS_00006263	gene=XLOC_003900	cacagaggaatctatatccactccactgtactacaatgaggttcaaatggatgctcaaacacccaacgacatggtggaggttgggagtcccaaccaacagatgccgctccgtttgcatgacaatggcggttctgtcggacatattgctcgtgtggttccggaccttgctaacccagcagttgggagcccatatggtcgaatatcttctgtgctgctgcagaaccagaactgcgttgaaggttatacgccttcccgtggaatggtttctcctgcgtccaaccaggttggtagccctggccaccgcatgccatctgggctgcagagacatatggagattgacagccccatccagccgatcgtttctactccagaaagagtttccaccccgagccctgtgcg…	gi|482565615|gb|EOA29804.1|	34.28	283	178	7	434	1258	105	361	1e-37	158
TCONS_00010886	gene=XLOC_006876	cggcaggggccggagatgcatgcggcgctgtgggcggtggggatgccccgcgcgttgcgcttcatcctctcctggttcgccatgtgcctgatgaagccggagagcgtacggacctggcgcgcctccccaatcgcccggagcacccgcgccgccgccggctcgccgagctccgcgagctgccgccgcgcctccgcgcaggcgagctggcccagcctcgcctccagccgctccagctccgcgccgaccgccgccgggagcgccggctcgcgcatttggttcccaccgccgtggggattcatggttgagagggtttagggtttaaggcggccacacacacccacccacgccgcgccgcgcctctccgcggcggtggagatcgaacgaggaatcgat	gi|56201771|dbj|BAD73221.1|	65.98	97	29	3	284	6	6	102	9e-23	107
TCONS_00010889	gene=XLOC_006879	cttttgctgggctgctgacttaggcactagtcatcccacccaatcttgtgagtcaccgtttgctagaccgactagtgggaaaggagaaggcccgttaccaccttttgtggggaacctttttttttaatataggtgggacggggtgacatggcgtgatgggcgccgttggttaggaggatgcatggtggcatcacgcgaaggtgttggggatgggttcgaattggtggatgcacatggcaggtgagtgtcaatgctacatcttttcttcacatgccctttcagtgttaaatgctggcgacacttagaaattcagtggaatcataatttggagttctttcagatgatcaccctagcaagactcaagtttgcttagaggggcttcctggaggttttcttttt…	gi|474407306|gb|EMS66577.1|	42.65	68	39	0	257	460	1267	1334	4e-08	59.7
TCONS_00010891	gene=XLOC_006881	gtaaaatgcaaaaaagttagcctctcgtcctctcctgaagggtcgatcgacctcatgcctcttccccttctaatcgatctcatctcgacgcctcccgctcccggtaacggcgccggcgagccaacgacagggatcccagcctacgacgtgacgtgaagcgtgcactggaggacgacgtggagcgcgaccgcgccgaggccgcagacgaggagggcgagcaggacgatggcattggtgttgaacgacacggcgactggaccgccgccgccatggccgttctcggcggtcagcagagcgc	gi|115434990|ref|NP_001042253.1|	92.96	71	5	0	85	297	11	81	8e-34	143
TCONS_00010894	gene=XLOC_006884	agaggtgagcgggcgtgcctaaacactaagggtgtgtttggatagagggatttaagtggataggacatggcggcccatttttgtgggtgtttggttcctgggcggaggtgggatagggcggtccggagggaaatattccgcccagatgtaggatggagggatccggtcgattcggccgaatgcagctgcccgagcgctcgagcgagcgggggcgagcgacgagtgggtcgcgtcacccctctcaccacgacacgagctcggcggcggctacggcgagcggcgacacgagctcggtggcgaccaagccacgcgacgagagaggaggcaagctcggcggccggcgcgggcgacgagcacggcggcagtgggacgcgagctcggcggcggcggcagaggagg…	gi|62732993|gb|AAX95112.1|	59.26	54	22	0	78	239	5	58	6e-10	66.2
TCONS_00006351	gene=XLOC_003964	gcgaaaaataaaaatcggccagtccttattaagatcaagagaagagtcttgcaggttacaacaacatctactataatgtaccaactatattgcaatgcaatatatagttgcactcactcctcacatccccacacgaaaaaaaaatatagcaacttgtgtgttgtaatgcaacagttgcactcatgcctcgccttctaaggccattcatagtgcaagcacccactaagggatgacagctaggacaaagaccctatgttcacagtgcaagcaccgagtgggacccacagtgcacagctttaccaaatcaatccccaactcctccctccttcctcgatttctccggctccttcctcactctcaccacgcccgcctcctcctccctcctcaccacgccggctc…	gi|7523509|dbj|BAA94237.1|	100	129	0	0	620	1006	73	201	1e-36	155
TCONS_00006412	gene=XLOC_003999	ccgacaacgtaatcacttccggagggggagacggcggatggatggggaaacccgcgccggcgccgcgtgggtgtccgatgccagccggccggccggccggcgcggtccagcgcactgcgggcgggggacggtcgacggcgagcagccgcgcgtggaggaggcggcggctgccgacgatacggtgcggacgagggcgacggcatgtcgggatgttcgtcgtcaggcccccgcaaccctaaggggaaagtgatgcaagaatgtgaaagccggattaaggggaagggaagaacagacgatcagtcatgaaatgtttgacccaagaaaagcagcgaagagtcatgtggctttatgggtccatggggggctacttgagttgacaatggcaaactaattaattcg…	gi|56784000|dbj|BAD81455.1|	88.89	72	8	0	56	271	7	78	2e-12	75.9
TCONS_00000896	gene=XLOC_000552	gacgatacaggggcgggcgagtgcatgtgagagaaaaaagtggtgtacgctcacctcctacggtcctccccctcgtcttctcttcctctcctctcctatttttttctcactggtctaggtctctgggagctctcagctctagcttctcccttcctcttctctggcggcacaacaagaggttccgacagcctgaagctccagcgtgaagtgccacgcgagaggaggcgcaggggcgtgggaggcggcacgagtggcggtggtggacggcgttcagcggcggcttgcagcaggcagggaaatcgacgtccgacgacattgtgttagctttattttgcatctaaattatttggtgtaatgattaatttagatctggtggttgaaatggatgatggttcattg…	gi|56784009|dbj|BAD81464.1|	100	68	0	0	316	113	1	68	7e-35	148
TCONS_00006415	gene=XLOC_004002	ttgaaacttataacatacgcgttaccactcagaacaagagggagcacacatatacaacatgcacgccatatattcctataaatgaaatatgcgaaaatatttcaatgaaccatcatccatttcaaccaccagatctaaattaatcattacaccaaataatttagatgcaaaataaagctaacacaatgtcgtcggacgtcgatttccctgcctgctgcaagccgccgctgaacgccgtccaccaccgccactcgtgccgcctcccacgcccctgcgcctcctctcgcgtggcacttcacgctggagcttcaggctgtcggaacctcttgttgaccgtaggaggtgagcgtacaccacttttttctctcacatgcactcgcccgcccctgtatcgtc	gi|56784009|dbj|BAD81464.1|	100	49	0	0	186	332	1	49	2e-23	109
TCONS_00010908	gene=XLOC_006898	tttttcttgagaaaatcccctgtgtacccttgaaagttcacctaatcccttgtgtacccctgaattttgctcaatcccttacatacccctgaattttagtttggattccttccataccctttccactagttgaccgttaaattattatgaaaaagtccattttgccctttggtataaagaagcatataaattaatagagtatattgttggagcatagaaatttgtt	gi|54290633|dbj|BAD62204.1|	80	40	8	0	11	130	247	286	3e-11	68.9
TCONS_00010909	gene=XLOC_006899	aactgtcaactagcggaaagggcatggaagggattcaaactaaaattcaggggtatgtaagggattgagcaaaattcagaggtatagaagggattaggtgaactttcatgggtacataggggattttctcttttt	gi|54290633|dbj|BAD62204.1|	85.37	41	6	0	131	9	246	286	3e-13	75.5
TCONS_00010914	gene=XLOC_006904	cgccagacgggggaggaggtgagggccgaagaaaggaggaaaaagcctcgctgttcgatgtccactcgccgccgaggccactccaccatgtcgccggccatcgacctcagggtcgatttccccttgtagcatccggccaccggccagatccgcgccatcggagaggagctcgaggtcgtctaccaccagatccataccagcgagctccgcatcaccctaggcttgattggtatagttggctacggctgcaactgtgctgcatctacagtatcaataacatatttttgaattggagctgttgcagtgctgcggctgtgcagcagcagcaaa	gi|218187823|gb|EEC70250.1|	97.3	37	1	0	156	46	14	50	4e-13	75.9
TCONS_00001057	gene=XLOC_000630	cccaatcgaagcttccagaagccccagggcgtcgcgagggcgccgcggcggcggctcgtggcgaacgagggcgggggttgagagcgcgggagagggggaggcatggcggcggagccgcggagggtgtcgttccgcgacggccgcctcgcgtcgcggaaggcggaggaggctgcattgagacggcaccaggctgcaacctggcttgagagcgtgatagggcccttcggcctctcccggtgcccatcggagcaagaatttgttgccgctgtaaggaatggcattgtcctatgcaaggcaattaacaaaatacaaccaggcgctgtgccaaaggtcgtggctaatgcctcctgtgatagccagccatcgacggctttccagtattttgagaacatccggaac…	gi|475612177|gb|EMT28321.1|	75.68	259	63	0	211	987	1	259	4e-105	382
TCONS_00010925	gene=XLOC_006915	tggggaagcttggcggcagcctggcgcgggggaggtccggtcaacgtcgaggccgcggaggaacttgaggcgttcttacggagggagcaggcggggaggagaggccgtcggtggaaaggccgaggcgaggactaagtcgagctactcctggagcaccacgagggaggaggggagctcgacggccttgagctcgccggcagggtcggaggaagtcaagcgcgagcacgcgggagacgagctgctccttcccccctagatcacaacaccccacgtcatcgacggcatctcgtactccagcggcggcgcagccgccttcgaggagagcggcgcttccgt	gi|33147007|dbj|BAC80091.1|	85	40	6	0	247	128	38	77	2e-11	69.3
TCONS_00010926	gene=XLOC_006916	cagaaggggaaggggaagggtggagggagttcgtcgttgtcgtcgccggcgaggtgggggtgatggtgtcgtggtggaaaaaggggcgtgacgatgaccatcccgtggttcagccgctccccgccgtcgggaggaaggcgaatgcagacttggttgctgccgccgctcttccttacgcgttgacgcttggtcgagatcgagcgcggtgacgatgccgccgccgcccaccgcaccagcctgccttgcctagctcctgtcgaggagacacaagagaaagagacatggagagtgaaggggaataagaggctcacatgtgagcgacacgtgggttccacgctgactcatgcgctatgtaagataaaatcgaggtcaaaaccaccgaaggacttattgtaacca…	gi|56783802|dbj|BAD81214.1|	100	45	0	0	3	137	229	273	6e-13	75.1
TCONS_00006605	gene=XLOC_004121	cttgcactcatatatcttactctatagttcaacaaggtgtttcactcatcactcattctttcattactcatggaacggtccagatcatctctgtgtaaaatccaacgctcaggatcgtctccacctctccaccgcgccatcctctccgccccctttctctcgctctcacgcgtccccgcccctccccaaccgcgcgccgctccccaaccctaatctctccctctcacgcggcaccaccgccgtcgttgccgccctcgactgccgcagctccgccgtcgtcgcatccgtcgtctcgccgccaccgatccccgcgccaccaccgtcgccgccgccctcgactgccgccactccgccgtcacccatcgtcgcatccgtcgtcgccgccgccctcgactgccg…	gi|482567929|gb|EOA32118.1|	64.1	39	14	0	604	720	23	61	8e-08	60.5
TCONS_00006606	gene=XLOC_004121	cttgcactcatatatcttactctatagttcaacaaggtgtttcactcatcactcattctttcattactcatggaacggtccagatcatctctgtgtaaaatccaacgctcaggatcgtctccacctctccaccgcgccatcctctccgccccctttctctcgctctcacgcgtccccgcccctccccaaccgcgcgccgctccccaaccctaatctctccctctcacgcggcaccaccgccgtcgttgccgccctcgactgccgcagctccgccgtcgtcgcatccgtcgtctcgccgccaccgatccccgcgccaccaccgtcgccgccgccctcgactgccgccactccgccgtcacccatcgtcgcatccgtcgtcgccgccgccctcgactgccg…	gi|482567929|gb|EOA32118.1|	64.1	39	14	0	604	720	23	61	4e-08	60.5
TCONS_00010932	gene=XLOC_006922	tccggataaccccgacacccatcttttcccgttgttttctttacgagccgaacaacagcaggccacaacgctttggctgcgccacctagcttcctcccctcaactccgactataggctggacgttggcttcaatccccatcaccaccggccttcgcggcgcagcctcctcgatgccgatgacagtgctgcccagcttccttagcaccacacaacctttttctcctcctttctgactccggcgccaagctcgctgccgtcaacctccagcacgacatccactccacgccggacgccagcctcaatcccatcaccgtcgacctccacgcgcggcctcctcgacgtcgctgactgcgccgtccagtctcctcgatgcctcctccacatgtttttcaagttct…	gi|56783664|dbj|BAD81076.1|	100	61	0	0	385	203	1	61	2e-29	129
TCONS_00010948	gene=XLOC_006938	aaagaaaaacgctctcccacccggatccagaaccctcgcctctccctcacgcgccgctctccctcttcctcacgcgctgctctccgccgcctccccctcacgcgctgctctccctcagcggcgacggagcctccccgtctggactacctctcccctctcctctccgcgcccccacccccctccccgggctccctcccttccttcctcccctagcgcggccgcagataggcggcagcggtggctggggccgaccctcccttccccagccaccttcctccccctctccactaggcgcgacggcagtgggagcggagcctcttctcttaatatgcagcctatattgtgcatgactctgattttaatttccatggacatttctagtaacaaatatcttaattt…	gi|6721508|dbj|BAA89550.1|	100	69	0	0	461	667	177	245	8e-32	140
TCONS_00006774	gene=XLOC_004233	cagagcttctgagtattgagttttatggtgaatggattggtttagtagcagaattcacaactaaatccttgttgtcatggcagtgggccagcaatagtgtctactatcttttgagcctttggtcaaggctggtgacatctgttccttacttgaaaagtgacacaccaagtatgcttgatgagactgttcccaaaatcacggagggttttatcacctctagaattaattctgttcaggccagctttgcaaacgactcatccgatgatactttggataatgtggatgttcttcaggagcagttggagtctcttccttacctttgtagattccagtaccaaaacagtagcatttacatcataaatattatggagcctcttctacaagcttatacggaaaggt…	gi|482555659|gb|EOA19851.1|	70.23	346	103	1	3	1040	339	683	2e-132	473
TCONS_00006775	gene=XLOC_004234	acgatacatgtgtttcaaaagaggctttggaatgtcttgtgagacttgcttctgtcaggcgcagtatttttgttgaggacccttcaaggacccagtttctttctcatctgatgtcaggcacaaaggagatactccaaactggccaaggtcttgctgatcatggaaattaccacgagttctgccgt	gi|482555660|gb|EOA19852.1|	75.86	58	14	0	12	185	269	326	6e-20	96.7
TCONS_00010949	gene=XLOC_006939	caccgcttgcgctgtcgacttcgctgcatcaagctccaccccgggggctgctttgctcctccaacccaccgcctaaacgccttctccctcgcgctcccaagccacagccgcctttggctgccttcagccgctccccgcgtgcgagaggggtttcgcccggccgtgccaccacctttcctaggtcgtcctgatcctcggccgtccctctgtcgtcgccgtcagtcaccggagcgccgccgcctccctccgcctctccttttttcccctcctccgctgctccccttgcccgcgttgtgctgccgtcgctgctggccgtccggccgggtgccgccgccgcctgttcgagccggctgacgagccagcccccttcctccgttgcctattttggcgctgcccgtg…	gi|11138062|dbj|BAB17735.1|	97.87	47	1	0	1	141	424	470	3e-22	105
TCONS_00001342	gene=XLOC_000811	cagccaggggtgtcccattccacccatgtggttgtactattatatgctcggatgtaattccgaaggaatcggcccttaaatgcgaccgcacaagcttcccgcccaggaatggtcttgtgtcgcgagttttatttttaaagctcattttctttcacaaggcaccgacccaggcgtcgggtttcccaatcgttttgtaaaccaagttttacccaagatgtttatcatattttaagtttgaaggcgaccgtcgatactcgcatagagtgcacgaataccgaggcgcgaccaggtggttacaaggaaacatgatatagcaattaacaatggaaggatcaaatgcaacaagttaggtatgcccaccgatctgcctcgcagacggggcaacatattaattgcaat…	gi|51090809|dbj|BAD35287.1|	82.86	35	6	0	204	308	175	209	1e-15	67.8
TCONS_00010959	gene=XLOC_006949	gggcggctcatcggacggccgacggcgctcggcgcgctccggcgaacggcggcgaatcggagtgggcggcaggcactggaagcgagaggaggaggcggggaatcggttccacggatcagatcggagagaaggggcgcgacggcggccggcgacggtggcgaagctcgccggattgccgacgtggatacgcgatgggagggaaaaagagggcgcgggctatggttcgatcgaatcggtgtggtgttgcgacgcacacgcattgggcgcggaggccgatggtcgccggtgttgctcgcgcggcggcgctgcgcggcggcgaaaagggcggcgcggcgcgagagctggaggggaggccggcggccacggggcagcaagggagaggtcaagaggggcccg	gi|31158367|dbj|BAC76984.1|	54.79	73	33	0	1	219	57	129	6e-16	72
TCONS_00006896	gene=XLOC_004325	gtactattatgcacaatggattatgtgtttttggtcactatgtactggctgcatataactaatttttggccaagaactatggcggcttacgcatagactcactagaggccaataaaaatgtcaaattctatgccgccactgaaagaaattagttaatttatggtattaagctcgctaatgttggtccgatatgacatggctgcagtttgttattaggtttaagatcgatttgggaaaactagattctcctgtaaacttgaacatgtatagttgggcactgtggattttgactctttcttgcactacaattgtgttttccttgtaaaatagaccatctctggatgttacaccttccaaatgcaaatggaaattgcagatctaaggttctacagcttaaca…	gi|297723365|ref|NP_001174046.1|	97.03	101	3	0	843	541	14	114	2e-41	172
TCONS_00006897	gene=XLOC_004325	cgtcctcctcctcgccatgccgcttccctgtcgccgccaccgctgctcgcaccgctgctcccaggacgaactgacctaggcggcatctaggccataccaaccaacgtcggccatcctccccaaccatgatgagggtaaataggaggcgacgaggctatcccagcgtctatcaacatcgctgatcctgaatctcctacgacatcgatggtcaaacgagaacaccacgaatgctttgcaacagattctgccagagaatggaggatgatgtgcactccaccacatcgagtactaatactccctgagaagtggctcaacactagaatgctactgccactggttttagtttcaggttgcaggagcgtgctgagaagaggaagaagttctaccaaaaatctgaag…	gi|482564325|gb|EOA28515.1|	55.22	67	30	1	258	458	220	285	9e-12	72.4
TCONS_00006898	gene=XLOC_004325	gccgttgctcatcccgtcctcctcctcgccatgccgcttccctgtcgccgccaccgctgctcgcaccgctgctcccaggacgaactgacctaggcggcatctaggccataccaaccaacgtcggccatcctccccaaccatgatgagggtaaataggaggcgacgaggctatcccagcgtctatcaacatcgctgatcctgaatctcctacgacatcgatgcatgttaaatctggatcactgggcacacctcaatatgatgcttcttctgaagcccaagagcgagtgtcaatctgtcaccaaccaattttggccgtccttttctttcttctggattgcaatttcagttgttgtttagttagcacaacacaattaatgtgcatccaagttgtgatgcttg…	gi|482564325|gb|EOA28515.1|	55.22	67	30	1	464	664	220	285	6e-12	72.4
TCONS_00006899	gene=XLOC_004325	ccgtcctcctcctcgccatgccgcttccctgtcgccgccaccgctgctcgcaccgctgctcccaggacgaactgacctaggcggcatctaggccataccaaccaacgtcggccatcctccccaaccatgatgagggtaaataggaggcgacgaggctatcccagcgtctatcaacatcgctgatcctgaatctcctacgacatcgatggtgacctaccaatttattccttttccttgattttttgaagccaatttcggaatttggcatggaaataatacggatttgtgtgctccctttttgttttgttgtttcatcctgatcccgaacataatctagacatcaagttcaatgatattctacaagttacaattttgtcaatttttagttgcaatttagta…	gi|475582124|gb|EMT19041.1|	68.89	45	14	1	740	874	200	239	5e-07	57.8
TCONS_00001395	gene=XLOC_000850	ggggtgctgggatggaggcgtaaatggggaggcagcgcggtggatgcgagcgcagcagcgactgagggatggtgggcggcgatgggatctcgctggactccggtggagatgtggtgggaggatcgtgggacgagtcatgcacgtggatggtgaaccgtgtgatctgcaggagctcgccacctcgaccgcccaccaccgtggacctcgcctcctcgaccgctgcctccctcgatctgctccatccacagcttcccgcgacaagcaaccgcggcgtcgcctgagaacgattcacggcggtgacaacgc	gi|28564835|dbj|BAC57800.1|	90.91	33	3	0	265	167	38	70	7e-09	60.8
TCONS_00010965	gene=XLOC_006955	tctctctctcaaaattctccttcgtttgggcaagccggccggcgggcgcgaggtgggagaggaggtcgggcggctagcgaccggcgacgggcgatgcggcggcggcggcggcggcgacgacgacgacgtgggagcaggagggccgccccctatgccgccggtctccgtcgcctctccaccaactcccatggatgaggacggcggcctcctcgctctccccgttgcgctccccatcaactcctcatcctccgtgctctgtgaggatggtgtcttgggcgccgccgacgatgctgccgtcccgcgctgcttgccgctgctgttcaatctgaacctgccagcctcgtccccgtcggctgctgccgccgccgaagtcgacgagatggattggtgctgcgacac…	gi|22165066|gb|AAM93683.1|	82.35	34	5	1	585	487	4	37	3e-14	56.6
TCONS_00001408	gene=XLOC_000859	tctcctcccccatccgcacgcgccagttgccgtgctcgcttctctctctctccccccccccccgcattccccgtgcgcgccagccgtgagcccacgaggccattcgcaccaagccatgaagcgccgctcatccgtttgggagacagatcggtcgtgggagggcaagtgggtgcgatggcgatccgtgcagctcgatggtggtgggggccggagtcgcgtcacgccccggcgccatccgccccgccgtggcggcgcaggcggaggaggcgaaaccctagcgtggggagatgagatacaaaaatatttgtttggcaacttgaggagaagcttgacaattgaagcagataaccttgctcggtttttgaaattgtatactacactatattcctgtttgatttt…	gi|115436128|ref|NP_001042822.1|	97.59	83	2	0	116	364	1	83	3e-28	126
TCONS_00001409	gene=XLOC_000859	ctcccccatccgcacgcgccagttgccgtgctcgcttctctctctctccccccccccccgcattccccgtgcgcgccagccgtgagcccacgaggccattcgcaccaagccatgaagcgccgctcatccgtttgggagacagatcggtcgtgggagggcaagtgggtgcgatggcgatccgtgcagctcgatggtggtgggggccggagtcgcgtcacgccccggcgccatccgccccgccgtggcggcgcaggcggaggaggcgaaaccctagcgtggggagatgagatacaaaaatatttgtttggcaacttgaggagaagcttgacaattgaagcagataaccttgctcgctttgccatttatattaacagag	gi|115436128|ref|NP_001042822.1|	98.78	82	1	0	112	357	1	82	3e-28	125
TCONS_00001411	gene=XLOC_000861	gtggatggactccagaaccactgatcgatccaagatctaatcaagaatctcagcgcattttccgttgtcagttcggccattaagccccatatataagcctcctgataatatcagtaggagaaacaggccattgtggatatatacaagcacagaagaacaagtaaatataatcgacagagaactaaagccgacgaggtctcgacaggcgaaatatggatcctgcagagagagtggtgaaggcggcatggtacaagggcgctgtcgtcactcataggccgaagcctgtttcgcctatcgttaaccagagcaagaacaagaacaagcaagccaagaagcccaaaccagctgcacccagcaagaagtgataaacttaactggctgcctgcctctactacacag…	gi|11967910|dbj|BAB19765.1|	90.62	32	3	0	204	299	9	40	2e-09	63.2
TCONS_00010970	gene=XLOC_006960	tgaatatgggaaatgctagaatgacttacattgtgaaacggagggagtaggagctaaatgataaaatgatcctgagtgggggttgcatttgtggggtgctgatgtactggttagaggtggagagacaaaatgaggtgcagtggggattgtctgcagtactgctgatgcagtagcagtggctgatatgtgggccagcagtactgcagaggatgtgcatctaatgaggtggctaggcgtgtttggttacctgcatggagtgtggctcacatgtgcgggtgcaagaggaggctgtttggttgcctgcatggtcgttagggcctggatccacacgtgcaaaacgccttccgcagccaggcccacgagaaacgtccgagttgagcttcgctccccatccaggct…	gi|218191978|gb|EEC74405.1|	51.43	70	34	0	431	222	32	101	3e-09	64.3
TCONS_00010980	gene=XLOC_006970	ctgcaacagactctctaactaactgattggccaagccatctggctggctaaacatcccacggaactggccaaatctagccagccacacccgctagccaactgcgggccccacgcactatccctctcccacacgtctcgctcccctcttcggctcttccttcgctctcgactcccgcacagcccgtcgctgccgccttcgtccgtgtccacatccagcaccgccgtgtccaccaccggccacatccggtgccgccgcgtccaccaccgcctcggtgcccaaccacagccggcgcggccacctccgtccctaaccaagtctggcgttgcagcgtccactaccgccttcgtccccagctacaaccgttgccaccgcctccgtccccgtccacatccggcgcc…	gi|52076676|dbj|BAD45576.1|	85.32	109	16	1	354	28	48	146	5e-32	139
TCONS_00010981	gene=XLOC_006971	caccggtcagcctattccccctatccccaaatcacgctagagaagtcttctccatcggcgctcttcctcctccggagctcggtggttctccctcgccggtgaatcgagcttccccgacaacggtgcagcaagctcggcaacacgggggctcgtaagcggcacgcggcgatgagcgtcgagtggagctcccctggcggcgcggcgactagcgtcgagcggagctcccccggtagagcggcgacgatgtcctcgggcacgagccgagcgccaagcgccaagcgaagcagcgaatgacggtgtcctca	gi|15128418|dbj|BAB62603.1|	100	77	0	0	303	73	167	243	8e-24	109
TCONS_00010983	gene=XLOC_006973	ccatcccaatttgccaaagaacagaagaatagaaactgcaattcactagctctgcttgtagaagaacaaatcggcatgggacgcatgaagagcaaaaggcgctgaagcttggggatgcatggcccacgggtgcatacaactcgctgctcgaggacgacgctccacgccgctgctctccctccacccgcgcctccccgtgtgcccggcggcggcgacctcctgcgcctccctccggccgccgcgcgagtccgccgccggctgccgcgcgccggggttgagctcctctgccgcgagtgcatgcgccccgggtcacgctccacgctgcagctctctctccctctcctcgcgcctcccttcgtgcccgatagcggcgactgcgccctctggacccccgaccca…	gi|13365788|dbj|BAB39226.1|	100	38	0	0	298	411	1	38	2e-17	88.2
TCONS_00010986	gene=XLOC_006976	ggtttcatccgatgtggcattgttgacccggctgacaagctgactcaacgtggtgggacccacttgtcagtgtgtagcgcgcgctctctctcccttatctctcttatcacccggtctttctcttcaccccggtgcggctcgtcgacgtgggtcaggcgcaaggcggccgggcggtgcgttgcgacggagatggagagaggtagccgtgcggcggcggtgatacgggagagcgcacggcaatggcggcacggtgatcggctacgggcggccatgcgcagtgggccaacctcgcgcgggcacggtggatggcggcggctggcgtccaggggcggagggctcggtagggcgaggtgtggcgctcgccatacctcgcgccgcccgctgacccccacccccccc…	gi|53792540|dbj|BAD53504.1|	100	119	0	0	511	155	1	119	6e-42	171
TCONS_00010987	gene=XLOC_006977	ggttgccgaagcacctcgccggatccttgtgcagggggtacagtactgtgcccaccatggatggacggcggtggtgacactgcccggcgagccgtgtgatctcccactggagatggagtcgctgccggccccgttcgtcgccactccatcacca	gi|54290404|dbj|BAD61274.1|	82.5	40	7	1	35	154	43	81	1e-11	70.1
TCONS_00001664	gene=XLOC_001033	gatattgttatcagcaagtatgagggtagctttatggtgatggtgacacaaataggatgcatgggaaccatattagctgccaggaaagatgaaagtgttttttctgatccaacctacaatgttctttttggaaagagggatgagccgttactactagcttgtgcacgccaacttatcgaacacataagacacggtcattgatgatatctcttggtctgaaggatcattcccaggcaacaatgaaatatattgtttccaccataattgagaaccgcctatagtaatagttttgcatatcgagctggggttggaatggctgggcacatatctattcacttcatcaacagagatgttgacatgattagtgctgagcaattaacactctcttaccaatctaga…	gi|482558143|gb|EOA22335.1|	59.38	64	24	1	1	186	25	88	2e-19	75.5
TCONS_00001681	gene=XLOC_001047	ttgagatcataagtgggaaaagagccgtgggttcatacaaattatctggaagatcatacgagctcaggagatatgcttggcaactttggaaagaagagagatgcgacgagttggtggatccatcttttggagaagattaccaagaaatggacattattaggtgcattcaggtggcacttctgtgtgtccaagacagtgcagaggacaggccaacgatgcacgatgtaacgacgatgctaagcaacggaaacaggaggttgctcatgcctgcacaaccaggttcattcaacatagatattggcgatccagaggagctctgatgatgaaaccagactgacagatcgtccagacaaatcaaacgtgtttagccggacgaattcgatgtaga	gi|482553677|gb|EOA17870.1|	48.42	95	49	0	3	287	529	623	3e-19	94.4
TCONS_00010992	gene=XLOC_006982	aagcaaagagaccatctctaacaaggtagaggctaaccaatctaaggaaccaaacttccagatgagactaaacaacagtagaggaccagatcgacggagctcagcagcactgccgcgacgactggatccttgcgcctcca	gi|297725401|ref|NP_001175064.1|	69.57	46	14	0	138	1	85	130	3e-08	58.9
TCONS_00001766	gene=XLOC_001111	gggaacgctcccttttgtgctccagcgcgccgccgccttctcccgccggagccgctcgactcctcctagagcgcgccagcccgctgccgccgcctcccgctggagctgctcgcctcctcctcgcgcgcacccgccggagccgcctcaccctacccgccgctgcctgcttccctgctcgcgccgcgccgcgccgcgatggagaggaaagagaggcgggttctgcacttctgctccccctaccccgctgactcctcgcgcgcgccggcgcgcgggccggacatccgggtgccgcctgccggaaaggggatatgaggtggcggagagtcttgctaggaggagagggggccattggaggagggctggaggtcgctgcgcatggcccgtcagcatcggcgaggt…	gi|297722235|ref|NP_001173481.1|	89.19	37	4	0	384	494	14	50	4e-09	64.3
TCONS_00010998	gene=XLOC_006988	ctccaggccaggcttaatttgcgtttcaagttcccgtgaatgaaaagagaagagagtgaagcatcagcattccggcttacccaatatccgtgtgcattgctagggtggccatcaccatcgtgcggcagccaccaccaccacacactcattgtcgtctccgccatgtgcctccctctctatgtccacaacccctgatgcatcgacatcgttcctcagccgtgtgcttcgggttagtggatgcatgcggcagccacttctctgcccatcaccgatgaggcacgagaactattgctggatacctatgcaccagacctagtactagggtggatctgatgcccacaagcaccataccacccatagatactagacctgatatctgtaactgatagatatagttag…	gi|53791359|dbj|BAD52605.1|	100	28	0	0	164	81	1	28	5e-13	75.9
TCONS_00001794	gene=XLOC_001131	gagtttatctcatattatgacgtcctctttccatttcctgtatagttcagtggagatgtcaacatccatattctttgtcttagccgcctccttccatggtcagcctgagctctaaagacagagcttgctttaccttctctgccttacgccatctagatggctaatacgaggttattcactggtgtttgggtcgacaagtgcagcagatttgcctagtggtgggaggtcttcttcctccacaaggacgagatggtgctggccattcaaatcctctgacgagtttgatgctgccaattcggtgtccttctttgtctccgaccgagcattttcaagcttgatggtagttaaccttgtccttgctgtcacacgagttcatcgtcggacgagagatcat	gi|77553724|gb|ABA96520.1|	66.67	33	11	0	175	273	13	45	1e-06	53.5
TCONS_00007278	gene=XLOC_004603	gttcaacattattacacctatttttcatagaacacagaaaaaggtacccacctaggagtcaaatgctcatgtgtcaaacaaacaattaagatgctaaagtaatggatagaagccacgaaattcatagaaaccaatttacctttctttataaaccctgacctttggcctggccgtcggattggcagctgggcacccggattcggacgcgtggctctcttgcatccatccatcccccacttgagcgcaaaagaggtctctcgatgcgccgcgccgcgaacacgacaactcgacggttcttcttccaggcttccaccgtcctcttcgaccccgccgccgtccgccgccgccgccgcgcctagtgccgctcccacttcgactcttctcctccatcgaattcct…	gi|482566977|gb|EOA31166.1|	58.39	274	110	4	466	1275	17	279	2e-58	228
TCONS_00011011	gene=XLOC_007001	ctgctatagttgccaaaatggcttgcgaattaggccttgaggtcaagccatggattaagacaagtctcacaccaggttctggact	gi|482554668|gb|EOA18861.1|	88.89	27	3	0	3	83	454	480	6e-07	53.5
TCONS_00011012	gene=XLOC_007002	agaaatatgccaggttttttacgtaatgtcgtgatatcttttgtatgggggtgtataatcgggcaatcactcgtctggaaaaatgttttatttatcagtgtgaaacacgcaatcctcgctccgatgatgctccccaagtgcatctgaaatcctataatatttaagtttttcatcggtgcctttctatttatcacaaatactgtagtaatttgaggacctatttgtccattaaacagcaaacaattaattacaggtgctccaagcaaacaacttttaaccccaaatctaatgcattgtcactatacatgtacacttgtgctacaataaagtcaaagcgaaaaccacatatataaatctattatgtacaaaaacatgatacttgagtactattgtactcaa…	gi|479990706|gb|ENV33618.1|	53.33	15	7	0	683	727	136	150	0	24.3
TCONS_00011014	gene=XLOC_007004	ctgcaggtgagaatcttggggtcgcgagccacggtgatggcgatgaggggcggagagagcccgagctcttcggcgaggaatgcaagcacggcgtcgggcctggaaggtgacctgatggtggagagctccggtgtgacacgacacattgaggtagaggttgcacctgttcacgaggtagtcttccacggagaatgaggacgaggctgtggtgttgtccgaggatgtggatgcggcgacggtggcgtaagaagatgccgatgaggtgtgggggaggacgagggttgagagggacggcgggaccacagggccagggaggaggagcatagcggcggcggcggacgccagtgaatgggatagatggctggcaagcgatctgaggctgacactacttaaaaaatg…	gi|473954889|gb|EMS50916.1|	59.09	44	18	1	140	9	138	180	8e-06	51.6
TCONS_00001892	gene=XLOC_001204	aaaacagggggatcgctcctgcaagccctagccgccacatctcctgcgtcctaccaccgccgccgctgttcctgtctccgccggcgccgccgccgccgccggttcagccgtcgtcgtccttcgccaccccatccgctcgtctccttgcgtggcttgctgcttgacgctgctgcatcgatcagagacgagaaggctccagacagcacaggaagcagttgaacaggagtaacaagggaaggaaaaggtatgaagggttccaacgttgaaggagttgagtcggagtatcgaaggagttaaagcaagtacaagacggacttgtgcgatggataaactgtgttgctttgtacctaatgacattgatcggcatggggcgggagtagcacccttggactacacatt…	gi|108864291|gb|ABA92876.2|	63.16	57	21	2	251	421	68	108	2e-07	58.2
TCONS_00001893	gene=XLOC_001204	aaaacagggggatcgctcctgcaagccctagccgccacatctcctgcgtcctaccaccgccgccgctgttcctgtctccgccggcgccgccgccgccgccggttcagccgtcgtcgtccttcgccaccccatccgctcgtctccttgcgtggcttgctgcttgacgctgctgcatcgatcagagacgagaaggctccagacagcacaggaagcagttgaacaggagtaacaagggaaggaaaaggtatgaagggttccaacgttgaaggagttgagtcggagtatcgaaggagttaaagtacctaatgacattgatcggcatggggcgggagtagcacccttggactacacattattattgcacactattggaatttagttttagattatgtttctgct…	gi|108864291|gb|ABA92876.2|	85.71	42	6	1	251	376	68	108	2e-10	68.2
TCONS_00011015	gene=XLOC_007005	cggaggccgaaggcagacaagacggcggcgcacgcgacaagcgccggcggcgacacgcgagcacggagtagcggcagggaggcgcggcggccccgtgggccagctgcagcggggcccacgttcggcggagaggagaggcgacctcgcgcgtgcagggaggcgcagcggagaggagcggtggcctcgcacgcttgcaggggcgtgcagccccgcgggcgtgcgcgcagggagaacc	gi|54290449|dbj|BAD61336.1|	100	77	0	0	233	3	58	134	5e-24	111
TCONS_00007408	gene=XLOC_004705	cctctctctctgccgtgagatcgatctccctctccctcttggcacgagaacaagaaaggaggctggcgcatcgatttctccttcctggcgcatcgatccccctcccgccaaatcgatggacagatctcccacccaccgcatcgatcgatctccttcccgcgcggggactagaatctcgcccgctcggtggtttggttgattttatcaaaaacaccacggaccctatgcaccatgtgactgaagggtgtcagttgcagccaattaatgttgagaatggcaacaatggtaattccactaggaccgagaagcgcctaggctggtcaactgaagaagacttgaggctggtcagtgcttggttaaacaactcaaatgatccgatagaatcgaatttcaaaaaga…	gi|475619638|gb|EMT30833.1|	47.49	219	87	2	704	1276	1010	1221	9e-50	199
TCONS_00007409	gene=XLOC_004705	gaaaacgcgggctgtggggcccacgaaaagaaaaaacgatcccgtgcgcatcgctcccaggccgccgatccgatcccctttctcctttctctttgccgtgcgatcccctctctctctgccgtgagatcgatctccctctccctcttggcacgagaacaagaaaggaggctggcgcatcgatttctccttcctggcgcatcgatccccctcccgccaaatcgatggacagatctcccacccaccgcatcgatcgatctccttcccgcgcggtagaacaatgccaaagccccaaaatcgcccctaaaatccatctccccggtggatagatcgacggccgccgcccctgtcctcttccacagttctaccgcaccaaaaccctagttcccttccaccatgtct…	gi|475619638|gb|EMT30833.1|	47.49	219	87	2	1182	1754	1010	1221	1e-49	199
TCONS_00001984	gene=XLOC_001267	aaaaccccttcttcttcctcccctttcacttcccttgcttgttctttcttttcctcctcaagctgagctcccagctcacttctcctccccaaatcccatctaagaacccaaactcaagctctgcatgttagaccacagcaatccccatcatccaagcttttcatccgtaccaacatcttgcacatgcatggagagttgtgggagatcgaaataggagaagagagtggtggtttcagcctgcatggttgcagcagcaatatgactttgtttccctccatttgctaggaggtggctgcagctcatccggtgttaatctcttttgatttcggtggaagcagccccaatctccattttaattgtatctataggtgaggatcccgacgttgagctgtgtttctt…	gi|56201624|dbj|BAD73071.1|	86.79	53	7	0	281	123	20	72	3e-11	70.1
TCONS_00007448	gene=XLOC_004731	agaaattctaccaaaattttggtaaattttggcaaattttggtaactatgccaaaattttgttttggcatcaaagtgaacaggccctttcctttgttttcgtctgctcaggtgaccagctcttcaaacgcttcctattgctatatctgtgacatattgattggtttgggctttaataaacaaatgcaggcaaagaaaactctggatttttctggtgcgtgtgaggattgctttggcaagagctttgtttatgaatccaaccatccttttgcttgatgagccaacaaaccatcttgatatggcatgacggaagacgtggatgtggctctggcggtcgattgggtggcaacgaggatgaaccacagctgcgactgcgcccatgcacaaccacaaccaacta…	gi|482548879|gb|EOA13073.1|	65.85	41	14	1	217	339	252	289	2e-12	53.1
TCONS_00007449	gene=XLOC_004731	gctcaggtgaccagctcttcaaacgcttcctattgctatatctgtgacatattgattggtttgggctttaataaacaaatgcaggcaaagaaaactctggatttttctggtgcgtgtgaggattgctttggcaagagctttgtttatgaatccaaccatccttttgcttgatgagccaacaaaccatcttgatatggcatgacggaagacgtggatgtggctctggcggtcgattgggtggcaacgaggatgaaccacagctgcgactgcgcccatgcacaaccacaaccaactagctaaggtacaactacaagtcctgcgagcaactaaccaccatgacgcaattccgtttgggcggtgctccatgtggctttccagtagatttgatccccaaattga…	gi|482548879|gb|EOA13073.1|	65.85	41	14	1	113	235	252	289	2e-12	53.1
TCONS_00002053	gene=XLOC_001305	caaatcaactggcatgctcatgaacctaaaggcaagattttagacctgtactggagttaagcagatctcccaggcctcgtgtttttcgcatcaacaatcgtcatcacctatttatcaagtttggtagtgtggatggaggggtttctcgcagcagtgaacagaatttagcattctttgctgtgtacaacatggagacgacagatattgtttcactctatcagaattcttcggagga	gi|482558512|gb|EOA22704.1|	71.74	46	13	0	96	233	333	378	1e-12	72.4
TCONS_00007492	gene=XLOC_004770	cctagtcgccatcaccccaatggctgctgcgccgtcgccgcaggttcagccatcgccgtccagcgccactcctgctcgactccttgagagcaggagtttcaagaagcagggaaagcaggagaaaagaaggaaaaaggaaagagaggcaaaagttggggattttctgggtgtggagggttccaatgttggaggagttgagtcggattattgaaggagttaaggtacctaatgatattgattggcatgggacgggagtagcacccttgaactacacattattattgca	gi|108864291|gb|ABA92876.2|	84.62	39	6	1	168	284	66	103	3e-09	62.8
TCONS_00011023	gene=XLOC_007013	agaataacattgtggtaattgttaatgctttctagcattgttacatgaggttattgaaagatgcattggatatcattttaagtggtttattattcaaatatctttacaaacttaggaatctagttaaaatgggcattttttaaatgtgattacgaatattgataaatgatgaagatggtgtggggagtttggaaagttttgggtggtttaaccggattatatataattacccccttataccatggaaatgacatagttgcgtccatccacacgttcaagtaattggacttagcctagtacattgtcccaatatatgaaagactgttggttggctcactaggagcaggattggggtgaacacatgcgtaaggaggtggaactcgtgaaagcagcgaccat…	gi|47848480|dbj|BAD22335.1|	56.25	80	35	1	698	459	2	77	9e-13	75.5
TCONS_00007511	gene=XLOC_004788	aatgagttttaacatgaaaagattatgctcttatagaattgccatggcagaatactgaattgtcaagttgtatggctcgagaatgggctgaagttgtttggttcgattccagtcaaagtacaagtgttgctgctatttgtgaaaactggagaaatatttcaaagttaacctaacttgctataaaggaaagtacatggagactgaccagtggcttgcatcatcattgcaattagctaaattttgaaggaagttggggattttgacaaaagatgaagatcatatggaatttgattgtaaaagtataaatgcagccacccctaacatttaccaatcctgaattccttactctgattgtgactatgttgttaggaacattttattttgttactactcaatttt…	gi|297720015|ref|NP_001172369.1|	79.07	43	9	1	206	334	27	66	8e-11	68.2
TCONS_00011024	gene=XLOC_007014	gaaaaatttgtttattacaaaccatgaaatacacatttagctccaatcatttgcatcagccccagtaaggagacgagaaggaggcagagcctcagccccagtaagaacttcccttcatctgagtattctgaatgcccataggaaatcatcaaatgttacagtaccaggaaaaagctccttatttgtgcttatgatctcagcttgcacattatcaaaatcgttgtgcacaacctcttttacaccccttgttgtgctcaataactgtgtccattcaagaaacaaaagcatacaaatttcaataaaggtactaagtactaacaaccagcgttcacagaataaaagcgttttgtgaagaaattcattgattttttcgcacattgtatctccaagacctgcaca…	gi|482573175|gb|EOA37362.1|	58.18	55	23	0	276	112	166	220	4e-10	66.2
TCONS_00007517	gene=XLOC_004792	cgaaaccctaccactaccctaccactactgttcccccatccctcctcttcctttgccctgccctgccctagcgccgccgccgcttttccttccctccccggcttctcttcgccggcgacgacgatgcggtgcggtgtctccggctcagattctcaagaattctcgagctctccatgtcaagtagagggagtggacggtgcggtctgttccccgaaaccctagccaccactattcccccacccttctctcgctctctcccctgacctttgcgacggcgcagcctcgacctcgacttgccctcctcttctcaacgccgccgccgccagccttcctcgcatgccctcctctgacctaccccatatcctggagctctccctaccaatgctcccttctctctct…	gi|115436764|ref|NP_001043130.1|	100	82	0	0	831	1076	1	82	5e-40	168
TCONS_00002121	gene=XLOC_001359	cttgaagtagaacacccgtctagctccgaggaggggtgaaggtgacctacctgatccaactagccatgctcaaaacacagcatacgtggttgttcatagatagaccaaacttcgagaggctcatctctcacagagcccaatgttagttctcaagtagccagccaactggtcccgcacacccacgaacattgcacgtcgtcatatccaagtagctcttgtcccccgccatggttctcgagtgtttcgacctagtggtggagacaaggggacacgactagtggccctccaaaagttttttaacacatataatcacctcactaattaggtaattaaccaaagtaagtagcgtattaggccctttccgtatctaaatcttagttccgcctctgtttcagcctt…	gi|53793527|dbj|BAD54688.1|	32.24	152	102	3	960	1412	70	211	2e-15	81.6
TCONS_00002171	gene=XLOC_001399	ggggcggtggtgaagcccgtcggcggtggtaacggtgaggcgatggctgcggtgaggaggacggaggcgacgatgatgcgaccaagcacccgttggaacacgggtggtctagtcgaggcagcgacgacggtcatgctgtgcggggggggtgttgaagcctgcggcgagcttccttccagg	gi|56201724|dbj|BAD73548.1|	100	35	0	0	43	147	1	35	6e-13	74.3
TCONS_00002189	gene=XLOC_001406	tccagctggaagagtgggcgaacctgagggagcagaagaacctcaccattccaagtccggcacaggggtggacgaagccaccaaatgggtaaatgcggacaggggcggagggctcggtagggcgaggtatggcgctcgccataccttctcctcccgcctacccccgggagttcaggtctgcagagtgcgagacgcagagaccgcgacgaccgcgagacggcgatagagcgcaggctgaacaacgctgcgaccttcgagatgccaaagccgtagcaggcgagaggcggcgctgcgggcgacggccgacagggcgagcgccggcgctgcggcggcgcggcgagccggcgacgcgaggcagcgcgcggcggcacggctgcgcagggcagcggcgcggcgggc…	gi|125550682|gb|EAY96391.1|	32.2	118	74	5	537	872	458	560	2e-07	41.6
TCONS_00002190	gene=XLOC_001406	ggaagagtgggcgaacctgagggagcagaagaacctcaccattccaagtccggcacaggggtggacgaagccaccaaatgggtaaatgcggacaggggcggagggctcggtagggcgaggtatggcgctcgccataccttctcctcccgcctacccccgggagttcaggtctgcagagtgcgagacgcagagaccgcgacgaccgcgagacggcgatagagcgcaggctgaacaacgctgcgaccttcgagatgccaaagccgcgagaggcggcgctgcgggcgacggccgacagggcgagcgccggcgctgcggcggcgcggcgagccggcgacgcgaggcagcgcgcggcggcacggctgcgcagggcagcggcgcggcgggccggcggccaggcag…	gi|125550682|gb|EAY96391.1|	32.2	118	74	5	523	858	458	560	2e-07	41.6
TCONS_00007616	gene=XLOC_004856	ttcttccaccacaggaggcccatgtcaatctaccgcagcccaggagacccatgttagtctatcgcagcccaatgaaggatttagggttcggtgggtctcatcctcctgacttcctgagtcggagcggcggcggcggcggcgtagtgcggcgcggtcacacgcaggtggtggtaaggacagcgcgcggcgaggtggagcgtcgtgcatcctcttcactcttcagctcaccatgaatagcatccaccgtctccccccatcgaccagctgctggcaacatacgtttctatcagcagctagctgtcctagctagcctcatcagtttagcgcatggatgggagattgggaggcggcactgctcgatgtctctctcaccctcatcttatcgcccgcgtcaacgat…	gi|297722905|ref|NP_001173816.1|	92.06	63	5	0	264	452	23	85	7e-25	117
TCONS_00007617	gene=XLOC_004856	ttcttccaccacaggaggcccatgtcaatctaccgcagcccaggagacccatgttagtctatcgcagcccaatgaaggatttagggttcggtgggtctcatcctcctgacttcctgagtcggagcggcggcggcggcggcgtagtgcggcgcggtcacacgcaggtggtggtaaggacagcgcgcggcgaggtggagcgtcgtgcatcctcttcactcttcagctcaccatgaatagcatccaccgtctccccccatcgaccaggcatgatctcttcttctatgattttttttgtatgaaaccgattcaataataatcgtattgtccgtcaatgaaaccgtcgccatcaaagggaagccgaggggctatgtttaaattttaataccatgtttaattcct…	gi|297722905|ref|NP_001173816.1|	94.12	85	5	0	404	658	1	85	2e-38	162
TCONS_00007618	gene=XLOC_004856	aggaccagctgctggcaacatacgtttctatcagcagctagctgtcctagctagcctcatcagtttagcgcatggatgggagattgggaggcggcactgctcgatgtctctctcaccctcatcttatcgcccgcgtcaacgatatatagcgccaaccaggtccaggaagttattaagttctttgatgatacccatgtagctgaccttcttcgatgatactttgttcccatatctgattggttgatgttgatatacattgcaatgtgtaggcaccaaacaaagcagttgttgtgttcctctacatagagatttttacatcatctctgatatgtctcatgtttctgttaattatctcctatcccagtccactttcatgggctttaaagctgcactgccagt…	gi|297722905|ref|NP_001173816.1|	92.06	63	5	0	8	196	23	85	4e-25	117
TCONS_00011031	gene=XLOC_007021	atgagcagtgagaagggctccacgagctcggccccagtggcgcacgcgcggggaggctcgccttgtagtactcaacaaacgcccggaagtcgacaaaccgtgcagtgaagaggaaggcgaggacatgggaggcagagagcgcgcagaggacgacgagggcgtcggtgaagtcgagcgtcaggaccacaaccaccagctagaacgcgtagagcacggagcaggtccacgccctctaccaacttaccgtccacctcgaaccgcgccatgccggtgccgcagatcggggcgggagagcggcg	gi|475571629|gb|EMT16301.1|	56.82	44	15	1	139	20	58	101	4e-07	43.9
TCONS_00011036	gene=XLOC_007026	cagttgtgttactcaatggagtacctagcaatggattcaagtgtaaactgggagtaaggcaaggtgatccattgtctcctttaatttttgttttaggagctgagcttcttcaggctattttgaatgaggcctgcagattgggggttataactaaacctattaggcctgatgatgaaagtgattttccagttattcagtatgcagatgataccattatcttgctgaaggcagatcagaaggaattcttttgtgttaaagctttgttgaatacctttgctcaatctactagacttaaaattaatttccataagtctaatgtttatcctcttaatgttgctgaagataagattgagctgttgtctagccttttagactataaagttggaactctccctttca…	gi|475617505|gb|EMT30138.1|	27.2	239	173	3	6	719	6	211	1e-17	92.4
TCONS_00011037	gene=XLOC_007027	tctctctctctctctctcctctgcagcttatacaagtccaaattagacgcgagcgagcaatcgagcttggtgttgagttgtactcctacttgttccagtgtataaatggaggcctggcttggttgggagacgatggagtcaatcaagaagaagctcttgagttaagccagctatagcttcttcttcctctctcgatcgctactctttctctccgctccatttccttctttgatctccatcaggctaattaattatacatatatagagagatagagagaagaagaagaagaagaggaggagagatgaagaagcaggagaaggaaggaggaggaggaggaataagcaaggtggtgagggagcacaaggccaggctctacatcatccgccgctgcgtcgtca…	gi|475459134|gb|EMT01975.1|	81.48	27	5	0	339	419	60	86	9e-06	52.8
TCONS_00007676	gene=XLOC_004901	catgtagatttctcttgcattcccacttctgatcatcatacaaggcaaaattggtcctgggtagaggacaacccccaattcttcagccccaactaactaatttacctctcatactaactaatactacttccatctgcatcctatattgatatggtctacactagctcatcagtataggattgagtaaaaagaaaaagctattttggagttttatcaacaatttgcttgtgtaggcccaagcgaccagacttaacataaatgtagccattggagccattataaaaagggagaaattagcactacttggtgaaataggttcttttagaatcaatttcaaaccatctgctagaggttgtaacaatccaaacgatcccactacatcaggaccctttcgacgtt…	gi|472833550|gb|AGI48774.1|	94.52	73	4	0	451	233	18	90	6e-32	136
TCONS_00007677	gene=XLOC_004902	caacaggacatcgattcatcatccaatattggcattacatcacatccatttacaatttcacaaaataaaggcttgaagatggtggagacaatcatcaaaaagcatttcttggtgattctccgcagatcccctgtttatttcttcagaggtaggagtggctgatgaaatgcctatgagaccttcagaatggaagagctgtacactatctgcattttacagcatgacagtcgaattggagttctgatgtggttccaataatagcagaatctgtgaaaggggatcctcttgaccccgattccgcccctgcaaaagaatcaatcgatttttgggacgaacatccggagcaaccaagaaaccaaaaggagcaagttttcaggcgatggaatcatatgttctcac…	gi|297720053|ref|NP_001172388.1|	100	44	0	0	305	174	23	66	1e-19	98.6
TCONS_00007678	gene=XLOC_004902	caacaggacatcgattcatcatccaatattggcattacatcacatccatttacaatttcacaaaataaaggcttgaagatggtggagacaatcatcaaaaagcatttcttggtgattctccgcagatcccctgtttatttcttcagaggtaggagtggctgatgaaatgcctatgagaccttcagaatggaagagctgtacactatctgcattttacagcatgacagtcgaattggagttctgatgtggttccaataatagcagaatctgtgaaaggggatcctcttgaccccgattccgcccctgcaaaagaatcaatcgatttttgggacgaacatccggagcaaccaagaaaccaaaaggagcaagttttcaggcgatggaatcatatgttctcac…	gi|297720053|ref|NP_001172388.1|	100	44	0	0	305	174	23	66	1e-19	98.6
TCONS_00007679	gene=XLOC_004902	caacaggacatcgattcatcatccaatattggcattacatcacatccatttacaatttcacaaaataaaggcttgaagatggtggagacaatcatcaaaaagcatttcttggtgattctccgcagatcccctgtttatttcttcagaggtaggagtggctgatgaaatgcctatgagaccttcagaatggaagagctgtacactatctgcattttacagcatgacagtcgaattggagttctgatgtggttccaataatagcagaatctgtgaaaggggatcctcttgaccccgattccgcccctgcaaaagaatcaatcgatttttgggacgaacatccggagcaaccaagaaaccaaaaggagcaagttttcaggcgatggaatcatatgttctcac…	gi|297720053|ref|NP_001172388.1|	100	44	0	0	305	174	23	66	3e-19	98.6
TCONS_00011039	gene=XLOC_007029	aagtgttcttttttgagctttacaagctttttcccaccttattacgtgaagaaagttcagagttcaagagtgagcatttcagacaaattctcaggatgaagcttgggagccaaagaaggagaggaggattcagcaagtccctgaaggagcaaagatcaaggctctacatcatttcgcgatgcgttgttatgctgctccgatggcatgactgacaagaagcattttttttgctagctcagattttcctcttctctagttcttctgttgtttttttttcttccgttaccagaatggtaggggacattgtatagatacagatccttgtagcagctgtggtatgaaatgatcgacaatttcaaaaaaaaattcgtcactttgctctcctgttgcaattaattt…	gi|482572521|gb|EOA36708.1|	55.77	52	14	1	81	209	35	86	9e-08	56.2
TCONS_00011040	gene=XLOC_007030	aactttacgccttacatggggacgttcgtgcggtctaccgaccccaacgtcggaccgttggttgtaaagcccagcaaaaccaaacctaaggtcgaagtgctgctcctggcaccccacgcctcgatgcatatagtggtcggagcttcactattccctcgacctccacagcacgccgcacagttagctctcgggctctatgtgatcctagccgctccaccgccactcacggttgttggagtaacacttccgcccccactaatcttacaccaacctcctattcctctagccgatatgttgtctgtcgacaccggctagagaagacaccaaatctagtcgttatgctgccaactctagcaacgactagcaaacaaccaaaccctagccgataccttcttagtt…	gi|38636791|dbj|BAD03033.1|	88.57	35	4	0	223	119	1	35	2e-08	61.2
TCONS_00002327	gene=XLOC_001496	acctctgtatagtggttcttcttaagtcctcgcgcaggaggcaattctatgccgagcagggcaattatgatatttaccgaggcacaggtaaatatacttatattgatagtccaggggactatgttatggccatgtgattttgtgaaccctgattgcgatgacatggtgtcatacaatcagttctctctaaagacctcgggaacgccagaactcctcacactgctgacaacgttacgttcagagcgcatggggactagagttcatggaacagtcaatttggagttcttactgaagctgggagttcaatcacataaattagttcccttttaacctagtcttcaaatcagattatttagatggtttaagtctataacaaaacagcaaagttaggccattcta…	gi|30060368|dbj|BAC75829.1|	78.38	37	8	0	165	275	3	39	9e-09	60.5
TCONS_00007707	gene=XLOC_004925	tctctctctctcttctcgctactggtctctcgccccgcgccgccgcgcggcaaccgtaatctcgcagggggggcgccgaggccgggctccttgccgccctcgccccgcgccgccggaacccgctccgccctctaggtctccttccgccgaggcgctcctgccaccccgaatcgaaggggggttacttctctcgggtgggtcttctcccgtggttgagacggcgtcgtcgtcgtcctccgttctactggaagtggcgcggatccggacctggattgatttccttccccgcgcaatctaggccccctatgatgggctctagtgtcccaccacaaaatctgggacctccgatgcctatgcagtttaggccggtgattcatcagcaacaacctcctcagttca…	gi|475514653|gb|EMT05751.1|	66.4	125	40	2	285	653	11	134	1e-35	152
TCONS_00002345	gene=XLOC_001508	tgcattatcatagactctgctgcctgaatagcttctgatgttccagttatccctatcagatatcttgatcctggcaccactagcctgaatgatctctgtaatgttccttccggcacgtcgtacgacagcaccaaaatgttcatcagcaataccaatagtgagaatcttgggcgtcattgttagcaggtgagatctcataggtgtactgggtttgttgttttggtcccttcctccatacccattaggtccataattcacagcattattatacggcacctgtgggatcataatacccaacaggaacaccagggtaactagggaaactaaggcctgcatatggaaatggggaactcagattaggtgggtagtgaacgtcctccgataacttatgcttcatat…	gi|482556862|gb|EOA21054.1|	41.86	172	91	3	531	43	143	296	1e-24	111
TCONS_00007725	gene=XLOC_004934	aaaacagtgcttgatagtgtggaaaataatacacttttggaagattttcatatggcagagattggcaaagtcagcaacacgctggcaaaattattgcatctactgagcaatgaatctactgatggtactgctgagagaaaaatcattaatgctctgcaagattttatggaaattactacacgggatttcatgaaagatggacagggtattttgaaagatgagaatgagagaaagcagaggttcacacatttagacatggatatgataaaggaatcgttttggaaggagaagtttgtccggttgcacttattgttgactatgaaggattccgcaatggatgtaccaacaaatttggatgctcggcgtaggatcaccttctttgcaaactcactgttcatg…	gi|475617568|gb|EMT30163.1|	43.67	158	69	4	1	414	788	943	4e-25	114
TCONS_00007726	gene=XLOC_004935	caaatgtggaaaatcaaagagaaaacttggttttgctgctcgcaaatattggcacaaggactgctgggcaagaccatcctctggttgacactgtgaataaattatggaaaaagatacttcagaactaccaatcatggtgtagctatttgcatgttagttcaagtatcatgaacgttgagacagtcacacaaaataaacaacaattaatgctccttcacattgggttgtatcttcttatctggggtgaggcctcgaatgttcgttttatgcctgagtgcctgtgctacatatttcaccatatggcaagacagttgcacaaaatgatcgaagaaaataattttcaatcaccaccaggatttgaagaagagggatcatttctgaaaactgccattgaaccta…	gi|482575275|gb|EOA39462.1|	45.63	664	312	14	3	1847	47	703	6e-147	522
TCONS_00007727	gene=XLOC_004936	tacaacaaagtccaaagaatggatccatcatcagtccaacgtggagttcgacagttcaaaacatacatgtcagttaagctagatcaggacgacacccaagttatgggcaatgatgcaaaggaaattcaacgattttataagagttattgtgctgagctgagtaggatatcagaaaagagaaactttgaggaagtggctagacgttaccaagtggcatctgctctttatgaagtgttaagagatgtgacaaacaacaaagttgattctgaggtgatgaagattgcgaaagtgattgaggagaagagtgttcatttcaagaactacaagtacaacattattcccctgaactttccaggttcatctgaggcaattgtggaactccatgagataaaaggtgct…	gi|475619731|gb|EMT30860.1|	39.47	152	86	4	1	438	60	209	3e-23	108
TCONS_00011042	gene=XLOC_007032	ggctatcctgctcgaccttgtcggcggcgcggatgaagggcatgacccccggcgcgacggcgtcgggcaccctctccccggcgtccgccacgccctcgggcagcctccgcgaccccagcgtgtgcgccagcgcatcccgcctccacctccccgcccccgcccccgcacccgcacccgccggcactaccacctccgtggacgtcgacgccgccatcgccgtctccccccgaatcgtggtggtgtgagcagcaagggctcggtcggcgccgctttatacgccatgggagagagagagagagagagagagagagagagagagagcggcggcgcgcggcgggaagggaaggggaagggaggagcgcttgcggaggcgggcggtattcctttcccctactcgag…	gi|475594184|gb|EMT22626.1|	62.12	66	25	1	208	11	2	56	3e-12	73.2
TCONS_00007730	gene=XLOC_004939	atgggttaggtggcaacaccggggtagcaacagcaacgcacgcagaaggcacgcacgcaccttggtgaccttggcgaggacgtccggcgaggaggtggagccgaaggcgttgatgacgtcgccgaagatgaacgtcatgagcggctgcgccatcccgttcgccaccgccgccgccgcccccaccgccatcagcgccgcgtccgccccgtcggcgaacgcgaacatccgccgcaccgccacgcgccccacgtcgctattccccgccgccgccgccgcggggctcgacgacctctctcctcctcctcctccacccccattaatgtcgccgccgtccgccgcctctcgcgccgccgccgccgccatagctagctctctgatcgatagatcggtcacctctct…	gi|414881957|tpg|DAA59088.1|	80	35	6	1	159	58	71	105	5e-07	55.5
TCONS_00007734	gene=XLOC_004943	ggaggcggcgtgcggccgtgggacgatggtggtccgcgcctctcggcggcagtctgtgccggatctggacgtgcggcgctagctggaggtacgatggcgtcggcggtggattctgatggcggacttcccaccctcgacctcatcgtgtgctcccccatcctgcacgcagtgaagatgggagaaccagccgtcggcatcatcttcatcagctcctcacgtgctgatgcgcctccctcgccctctcttggtggcggcggcgagctgcgatgtctaggcattgagtagagacgggcttagtcaacggatgtgagaggggatggtctctagcccacggaggtcactgctccttccactgcagtgatatatttgat	gi|57899275|dbj|BAD87676.1|	100	69	0	0	209	3	24	92	6e-34	144
TCONS_00011043	gene=XLOC_007033	accaaaccctaactcccagcctctctccccaaacagccgccactcgccagctacacgggtcacaggagcagcacatcccaggattcccagcgtcgtcgccctacggcgccagcgccagcgccagccccgcttgcccgccgctgcccagcaccggcatctcgcgccccaagtccctagcgccaccgccactcggaagcatctcgcgcccgccggcgaccatgagcgcttcccggtggtgaagctgccgacgagctcgagctcctcccctggcgcatgtatgccatggcagtgacggcaccgtcgaccgtcccaggctcccagctccccctcgtgggcttacgctgctgctgcgctccctcctcccctcgtctgtagcgtcgtccatctgctaatccgcca…	gi|57900529|dbj|BAD88234.1|	100	79	0	0	385	149	264	342	9e-40	164
TCONS_00002432	gene=XLOC_001580	ttgtgccatcgtcgcctcaccctcctcctattgtcgttgcgccggcgccgccctccttgccagtggatccagccatccggaggaaggaagggtcacgaggccatcaagccatcgctgccctcttctcccctctcatctccagaccactaccgccttcctcttcctctccctatcctcggtgagctacagatccggtttggggtcattggaatcgatggtctcggcctccccactggtggatccgatcactggaatcatcggtgagctacaggtccggtttgggggtcagcggaattgatggtctcggcatccccactggttgatccgatcactggagtcacttgcggccattggtttcctttctggtgaatccttttgataccctttcagccacaatcg…	gi|222618380|gb|EEE54512.1|	100	32	0	0	1008	1103	1	32	3e-10	68.9
TCONS_00007885	gene=XLOC_005052	ccgccgcatctgatccccgccgccggccgccgcgatgggggagccggacgagctgccgccgctgccgctcgccctccacccgccgcatctcatcccgccggcgcccgccgccgacccccgcgccctctccttcctccccgacctcggcggcctcccctgggtcgcctacggcgccgcctccttcctcgtcgtctcccacctcccctcccctccccgcgagggaagcagcagcagcggcggcggcggcggcggcgacgacgatggcccgttcttccgccaggccatcgacctccgtgcccccgtgtccgccgtctcctggtgccgacgtggcgggggcgagctcgccgccgccgccgggagctccgtgtccgtgttccagccggcgccgtcctcttcccc…	gi|482562257|gb|EOA26447.1|	32.35	1258	769	31	125	3652	40	1246	4e-160	567
TCONS_00011050	gene=XLOC_007040	catacccggctgccgccgccgtcgaccgatctcctccaccgtagctccacaacccaaaccctcgcgccattggctttgcctcggcgaggtgaatccgtttttcccctttcccccttttctttcatcccgtatcaagccccaccggaggtttctctttcctagccggacgaggctttgtcctcgccgttccggcctcttccctaactccctctgccggccaccaccctccttggatgcgtgttgctcggtaacaagcgtggccgccgacgtcgccgccctccagccaccggagcgcc	gi|54290644|dbj|BAD62215.1|	50	94	47	0	283	2	50	143	1e-13	76.6
TCONS_00011051	gene=XLOC_007041	cgccgtgccttcctcatcctcctccggcgaaccgaccttcatgaaccgacatccgccgcctataaatagccggtgcagccctcgcttttcccacataactgagcttcgagctcttcttctctctctcctccctatgccggccgtcggccgatctccctcatcggagcatttccggccaaatcttcgcacctataccttcgcctcgacgaggcaaacccattcccatagtttccccttcctttcccccttcgattgaagccatcaccgtcaaccccataaccggccggagcaaagttactccatcacctgttccggc	gi|297722925|ref|NP_001173826.1|	68.42	57	18	0	134	304	1	57	6e-14	78.6
TCONS_00011058	gene=XLOC_007048	cgtcgcctcaagggaaaagattggcgacatggcgtgtgttccgtagtccgtactcacctaacacaccccctatcagcatcggaggctgagaggtgggcccattgatagtcgggatgaagacttttgctaccctgctccacatgtcagccgataggtgaacccatcacatccacccattatttttggaaggacgatgacaggattgagcataccaacccttgtgagcggggtcctacacatgcacacttgcatgcacactgtggtaaccccttggcatatgaaaggaggaccaatgccactaagaaaagggttcggttcggttcaatttggttgggttcaactggatatgtttagcccaattagcccaagttagaccaacaatcacaaaggcaatgaaca…	gi|218193372|gb|EEC75799.1|	63.04	46	17	0	1001	864	191	236	1e-06	48.9
TCONS_00007998	gene=XLOC_005139	ggaaggtaatgtagagttattctgaaacatttctcatcggaaataagttcactttgtgaccctcaaaagtgattgaaatctaatccgtgaccctaaaccacaaaactggatatcttgacctccaactcttaaaaccggtacaatctgactctcttgatggttttggagggcggtttcgctaacatggcgcctacatgatgatgttgactcagttttcggtccatgtggagttgacgtggtgtttgtgttctagaattaaagaaatatgtgctgggcccatttgtcattcgcactaaaataatgtgggacccactgacatgtatggcccacatgtcattcctgtttccttcttcctcttcctttttctccattctctctctttctctttctcccatttct…	gi|20161075|dbj|BAB90006.1|	100	68	0	0	335	132	562	629	3e-33	144
TCONS_00011068	gene=XLOC_007058	cggcattggagtgaaaataaaagaagccgactcgatcaatcggctaatcgagtcgattgctcccaatcccattgcccccaattcccaaaatacatgaatcacaaaattactcaattgcaatcccaaatcaaaataaaaaatctccacaaaatcaacatcccaaatcaaaccgccgtcgtactgtggttactatatcaacattccaaatcacaaaatcctcaaaatattcacaaatcaaaaaaacaaaatcctcaaaatattcacaaatcaaaaatcgaaccaccgtcggctccacgtcggggaggtgaggggcagccaggggggcggggagttactgccaacacacaaggagggaagcagccgccggccgccactccgggtagggggagcagcagccat…	gi|169730534|gb|ACA64833.1|	76.19	42	7	1	693	809	22	63	3e-06	55.5
TCONS_00002827	gene=XLOC_001823	gctggggcgcggaggggttggcgctgctggcctctgctcctccagctcgcgataagggtcttcgtcgtcgtcgtcgtcctcgcatgaccgctcatggccgcgacattgacgatggccagctgtttgtgttaatgcgtcagagggagcaaccgagcaac	gi|218188595|gb|EEC71022.1|	100	42	0	0	3	128	14	55	7e-15	72.8
TCONS_00011079	gene=XLOC_007069	ccctgcctccacctcctcctgagcgcaggcttcgacgtcggtgttgctccggccggcctccaccgtgggtgcctgcgcttgctctggtggtggtcgtcgccgcgagccccgccaccgctgtcctcgcgagcctccggctttgccagccactcgctcaggcagcggcgaggcgggggtgagaggtggggtggggcggcggcggcggctagggttccgccgcccgtgtcgcccacgcaggaggcgacgcgggggccaacccgtgagcagttgtttagattgtgg	gi|218188601|gb|EEC71028.1|	94.62	93	5	0	281	3	545	637	4e-37	155
TCONS_00008199	gene=XLOC_005276	ctcgcctccatctgtcatctctgttccagggaggaagagacgtgtgcccatatctttcaaggctgctcctatacccaggaggtgtggagcgatgttagggggcggttgggccttcgttgttcattgccggcggtgaattttccttcttggtagtgtgatgcttgcaaaacaatcacgaagagggataggagagcgttcgatgcaggcgtcatcttggtgacttgctgatttggaaagatcggaatgcccgtgtctttgaggggcgtgcagcgttgccggtgagcctttgtgccaccattgaggatgagtggaagtcatggcaagaagcgggcttgaccgtatctgtcacaggtgtttcgtaagttcag	gi|475601524|gb|EMT24848.1|	41.89	74	40	1	7	219	1691	1764	9e-11	61.6
TCONS_00002872	gene=XLOC_001851	tttccctcctcctccagtccttctctccttcaaagtgaacgagccgaagtctgctattcctctgtagacatcaagtgctaatctcgtacgttttcatcccaaaatttctcctgccagggccaaggccggctgtgcagccgtttcgccgtcgtcgaccttctgcctcctcaccatagcaccagcaggatcacctctcactgatcacgttgaagatcccaccggactcacgggaattgaagtggacctagaaggctacgctgaagcttcggaaggccacgttccgtaagacgatcggttcttccctgaggaggcgcaggaaggggaagaattctatggtgctgacgagttcttgttctaggtcgatctgctctcaggcgttgcctgtggtgtttttatcct…	gi|115485011|ref|NP_001067649.1|	80	65	13	0	258	452	2	66	8e-22	104
TCONS_00011083	gene=XLOC_007073	tgataacctaggtgtagatttatatacttcacaataatattctagtggataagaccacaaaatatctatactcatatacatggtttacccgttgtcacgtggtggcgtgtcgggtgatataaaatatgttatttgatatgagtcactcgcctggagtgatatggaagattaattccggatgaagatggatgttgtggtgtgttaggccgtgcatattgttataattattttgttgaaagtgtatatttacacttaaagtatgcacgggcctgtgctagttttggtggcttccctcggatataaggactacccccttatgccatggaaaatgatgtaatttgcgcccatccacaggaccaagtaatcagacttagcctagtacatggtcccactatatga…	gi|46805027|dbj|BAD16892.1|	95.12	41	2	0	447	569	7	47	1e-15	84.3
TCONS_00011087	gene=XLOC_007077	ccccgcccgagtgcgatgtattcgggtgggccatagggccgggagcgcgtaggtggggcccacggccatagtgctcccccctggtgtggttctttggatgctcatttgatttgagctttaacccccccccccctcgtcctcgtgctgtgtaccgcggcggatactactagtagtactacgttggaatttgaactctactcgccttcaaggttcaaaattcaaaattcaaaaagtttcgaatcgcgcacgaggtatggggcaaaaactaagcttggacttggcacggagcagtgattgctcgaggatccagcatttttttttcaataccattaatttgacattgaaaagaaaatggcattgaaaaatagagctccc	gi|54290272|dbj|BAD61217.1|	100	35	0	0	105	1	1	35	1e-13	76.6
TCONS_00008274	gene=XLOC_005322	tcctgtctctaccgcaacttggatcttctcgattgtttccttgcgaagatgagttcctcttagacccccaagacggagtggcccgagctagtttgccggacgatcaaggaggccaaggagaagatcaaagcagaccgtccagatctcaagattgaggtggttccggtaggcaccatcgtcactcaagagttcgacgagaatcgcgttcgcatctgggtcgacacagtggcaaagacccccacaatcggttaagctgaaaccccgatataggcatacatctagcaagtgtacgtccatgcaagtatttctggatatggtccagtatgataaataaataaataaataaataaataaataaataaagctgtgtatgagcgtgtgtgtgctcatgcatgtgtg…	gi|475616047|gb|EMT29637.1|	75	60	15	0	70	249	9	68	3e-19	96.7
TCONS_00008275	gene=XLOC_005322	tgaaacttcgttatttacacacgttgctcgatgtattggtgtgctgtgtttttttttagaccaaattgctccgttcatatggtcctataaatgcacgcatatacgttacacaaatccaaatccatatccacacatcgcggtgcaaaaccaaaacccactgcagagaagaagcatcgatcaattcaagttaccaagcaacttggatcttctcgattgtttccttgcgaagatgagttcctcttagacccccaagacggagtggcccgagctagtttgccggacgatcaaggaggccaaggagaagatcaaagcagaccgtccagatctcaagattgaggtggttccggtaggcaccatcgtcactcaagagttcgacgagaatcgcgttcgcatctgggt…	gi|475616047|gb|EMT29637.1|	75	60	15	0	251	430	9	68	4e-19	96.7
TCONS_00011095	gene=XLOC_007085	ctcccctcttcttccctctcccctctctctcttcttcttcttcttcccggggagtgccggagcggacggggcgggtgggcggcggagcaggcgagcgaggcgggctgtccgagctccggcggtgggcaacggcgccggcgacgggagcctcgaccgggggagaggaggcgccgcggtagccggagccggggtggtcggcactgcggcgggtgaggtggtggttggcgcggcggcggagagaagctgctgctgcatctccagcatgatgcagactctgctttccggattgcttgctattggaagaattgaggagtcgatccctgctattggaagagttgagctagataacatatcactgacagttaagctatagctatttttttctccatatcttaattt…	gi|54290347|dbj|BAD61151.1|	100	65	0	0	438	244	1	65	4e-30	133
TCONS_00008348	gene=XLOC_005359	agccgccaccactcccgtgacggtgcgtcgcttccccctcctcgcgccgcctctccccgccacaccgacaccctgcgcagttgcgccgccgctccatcctccagcacctaacctcgccccgacaccgccacatgcttcgccgcatgtcctccacttcctctctcttcttgctgccgatgccgctgggctcgagctagcgagtaggtcgatctggctttcaatcaggttaggtctccgtccttagcaccacctcgtcggcgatttaccttcgccacaatccaagccccacgctgccttcagatctggtggcatctaccttgcagcggccagatctggcgaagagaggaggagcgcatggcggagcgggcctgaagtgtgtagctggcaacgtccccggtg…	gi|222623883|gb|EEE58015.1|	76.74	43	10	0	676	804	37	79	1e-17	77
TCONS_00002994	gene=XLOC_001927	attttgaacagtaccctcttcttcctctcctggcgatttcgatttctcttgtgattctccgacgatttttctccaacgcaacgtgataaaaaattccattacgtgactcgggcagtatggatgattttgaggaacatggtattagttctcgtgaagattcggactgtagcaaggcaaattgttcaatttcaaattatgttccaagcaaggatgccactggtgagcactctgcaggcaaagataacagctcggcagaatctgaaagtaacagagttgaagtacaacagtcttcagattctgcaataaacaaaatgaaggtttgagttcaatgccattttcaacgatcctaatgttctgctagtgaaagtgcaacttggcaatctccttttttttaaaaaa…	gi|297597241|ref|NP_001043639.2|	100	68	0	0	117	320	1	68	7e-32	138
TCONS_00003041	gene=XLOC_001953	ctgacacattataaagttttaacacataacattacagattagttcgaatgagcaaaatataaaatcgttctactcattagcctcatcatcgaaatttcttgatgtgctagtgtcttttttctttccctttcttctagcaccagctggagatctgcgtcctgacaacgataatcttttaggtgaatgtcgctcgcggacagacctacatgccacctcaacaccgctgaaatcaaccgcaaccgtgcccagtcttggatcgactaagttattggacgtggttcatcaatcagcgacggtcctatctcgtgttgtgccgttgacgaccccccactgtagctacacatggttctctgtaggactgtgtgctgccggcata	gi|45736051|dbj|BAD13077.1|	80.77	52	10	0	234	79	152	203	7e-26	85.5
TCONS_00011109	gene=XLOC_007099	ctagttgttcatgtaatttagcaattgctttcgtcactcgtccacttggagcacgaggacgacgatctcggccgccacagttgatgggcagagaccttgttgggaacatctcttggggctgagggggtgacggaagcgtggtgcttttgctccttctcttcttggaactcgtcgctgacgatggcgtggtaccggcactccatgctatagaag	gi|242040653|ref|XP_002467721.1|	54.39	57	24	2	212	48	145	197	3e-07	56.2
TCONS_00011110	gene=XLOC_007100	ccttgttcactgtcaagtgtagctggcaaaagaagaggaggtaaaatatgatgcggcttattgctgggcagcctggggccctgggcttgatgagaataatccgctaggaaaaagtacacgcaatgtccctcaaatttgttagccagatacaaaatcgtccccaaccataaaacaggatatctggcgtcccccaacttataagaccgatcacaatagcttcctcggcggttttgaccacggttttatcccacgtggcggctgactcagcatgggacccacgtgggccccacatgtcatggagactatgtcagcaccctctctctttc	gi|47848357|dbj|BAD22218.1|	58.18	55	23	0	324	160	230	284	2e-10	65.9
TCONS_00011112	gene=XLOC_007102	actatctttactgtgtttttgttgtgacttttggcgtgatgtagggacgggacaaacaatatcatggatgatgcattctgcacgtacgtcttcgcaagatggatagcttccaacgagaataatggccgcgacaaggatgtcaagtgacattctggccttctgggtgacgacggggtatgaggatatttccctcttcggcccatgataaaggtggacacttcagcggacaacattgtttgcgtggtcacttggaaaccttttgtactaccatacaaatcacaaatgcttttgtaaagaaatgatgtagacacg	gi|55295972|dbj|BAD68012.1|	100	33	0	0	46	144	19	51	6e-13	75.1
TCONS_00011115	gene=XLOC_007105	atctggttttcatttaattcaaaaccaagggaaatagatgatcatacctggtgttataatttcattgagaagctagaaaagcatttgaaccctgtacatgtatcaagagtttagattaactaatgtatcaagagtttagattaactaatgtatcaagagtttagattaactaaagacagtttccaggattatacatgaccactaaggttcattcttttagacgtgtggaagacaacttcacatccagccaaatgatcaagaatcatcagactgaaaggctgaaacagacatcgcaggagacatcacaaatggtgtttatgaagctgtatagttgattaattattagttcagaagtcaga	gi|28564799|dbj|BAC57729.1|	93.33	30	2	0	281	192	284	313	1e-09	62.4
TCONS_00003161	gene=XLOC_002031	ttgtgtcatctattattattagtcgcagacatgcaaaagctatggtcacaccgtcacacaatgcactgaatacaaaaactgctcccagtatggaaaacttctaaaacacataggcgtggtgatggtgatggctttgttgaagctggctttctaaaacacatagggagtcatcctcaacaaatgcagcagaagcacatcacataacatattgacatctaacaatagaatagaaactcaaaacaaatgtgcatcccttagatattcgaggcaaactaagtgcttcaggagcatatcccattcccagcataaaactgaataaccagccaaccaggtgatcatggttctcctcgccaaatttagtatccctgcatggctgcataattagtttttggatattat…	gi|475542230|gb|EMT09929.1|	44.79	96	46	3	831	565	715	799	7e-08	60.8
TCONS_00008503	gene=XLOC_005454	ataaatttcttcttcgttgctgaaaattttagtatacactcatgttggacgccatgcgaagtcaaactgttgcataatttatgtcaatgaagcaagtatattaaatattgtgcatgtgtatttgtctcatttagaacaagttcttattattcttgtacactactctccaggcagttcgtttatcttcctctccgcattctccatctataccccagtttatagtgcaagaaatccaagctcttacccgagttgctgttgctggactagctcttgcctgaggatcagtgtttcagaaagaattggatgattgaaaatatgctggagttgctcttgctggacaaggggtatatgtggcagtaacccgcttgccgcttccctcctgagcagaaacgacctgtg…	gi|475542230|gb|EMT09929.1|	52.17	69	33	1	165	371	715	774	2e-10	58.9
TCONS_00011138	gene=XLOC_007128	aaaatacgtaaaattgttttgaggtataaaaattttgggattcaagatttgttgggctttaccctccccgaagagaaggagcccttccagaaattctcagtggccctgacgggccaaagagggggtttggaaatagttttcaaccagcaattgacgcgcctcggtattacctcactagctgcgtcattgccccaagcgcaaagatgcctctcta	gi|475552867|gb|EMT11891.1|	80.77	52	10	0	55	210	588	639	7e-15	81.6
TCONS_00003285	gene=XLOC_002101	cgcgagggacgcatctttgtattaaggaataaagtatttacagagcgggccgaaaaatcaaaaacacgaaggggacaagatacaggaggggggaggaggaagaaaataaaagcctaatctcccaacgaatgtggcgaccttccacccgacataggggtcgccatggccggtatcgcggctctagccaaccgccaaaggtctgcttcgcccgtcatggccctagcaatttccgcccatgtcctactcttttggttgaagacccgattgtttctttctttccaaatcgtccacgccaaacagaatgttggtattgagaaataatgaggcagctctcaaaaatgtgaaagctgtc	gi|77555146|gb|ABA97942.1|	66.67	60	20	0	296	117	926	985	7e-17	87.4
TCONS_00011145	gene=XLOC_007135	ctgctgcttttatttgggaaaaatcgagtccgattcatgaacgaatcgtagtcctcgtccgattccccttccgtgcttgactaggtctctccctcaatctatttctctgttgtgctatgcatccgagttggaaacatatccgactccttccatgtcacaacctctccagatcgagtcctgcgcaatccgacttcctgctactcgggctctggccacgttccatggtcccggcttcaacaccaacacgtgcacaccgccatctccgtgacctcctcagcctccacgcacccgtacgacctctagcgcagccacctagcctcccgctgaacctcgctggtgacgaatacc	gi|51091665|dbj|BAD36449.1|	89.29	28	3	0	264	347	7	34	1e-07	56.6
TCONS_00011146	gene=XLOC_007136	attgacggtctgaaattgactgcccttctgcctgattccgttgcttttcgtatgtgcgccttctccgtagcagtttgtcacgcaaatacctcgtcaacacctccaaaacaacctataggatccacccgctccgactttcgattgaacgccatcaatctagtcgcgagccgaagc	gi|56202080|dbj|BAD73609.1|	100	30	0	0	84	173	149	178	6e-10	64.3
TCONS_00008703	gene=XLOC_005576	gacctctcgtttctatccaggacttcctctcctccagatttctgtgtccccggtcccgtcaaaataccccagtaatgtatcccgccgaaagcaacagcgaatcaaaacccaacagcagcacagaaacagcaagcaaagcaaagccttcccgtttcctagttgtagttgcctctcccctcccgctaatcaaatcccaggaccgaattaacaagggaaagagagacagcaagaagaaaaccctcccgtgcagatcagatcggcagattgcttcgaagcaaacctttgactcctcgaccgatcgagcaagcaagcaactcgacctacctatttacggatcaccacgcgctcggacggatcgagcacggatcacctacctattgatcgatttcgtccgaagcc…	gi|115439165|ref|NP_001043862.1|	100	139	0	0	132	548	1	139	9e-61	236
TCONS_00008738	gene=XLOC_005589	gtgctcgcggaggtggctcggcattggccttgcggatgggagcagttgtcctagtggcgcagctcgcggcggagggctggggtcgtcgagggcgagcgatgcagaggtggacagcgatgatggcggctttggctcggccggaaagagcgaacaagagagatagaggcctacggagcaaatagctgatgcggaagccctgttggacattgcaaaaaactttggtaacatctgtgaggtctcagtcaagtgaaggaatcactccctctgatttcgtaacagcaacgctgaagaaatttggggcaatcagggggccttgaatctgaggctgcttcattgcgctggggcgatgttgggctttctgtgccccatgtcttcagggcttcacctggatgctgcact…	gi|482576412|gb|EOA40599.1|	41.94	62	36	2	316	501	163	222	7e-14	49.7
TCONS_00008739	gene=XLOC_005589	caggggccaacgcggccggttggcacataggagtgaggagctgccccgccgccggcgaccacggcccgccccgcccccagctcccctgcgccgccacctcggcgccaccagctcctctgccgcaggacatagatgcctttcttccacccgtgctcgcggaggtggctcggcattggccttgcggatgggagcagttgtcctagtggcgcagctcgcggcggagggctggggtcgtcgagggcgagcgatgcagaggtggacagcgatgatggcggctttggctcggccggaaagagcgaacaagagagatagtgcagaggcctacggagcaaatagctgatgcggaagccctgttggacattgcaaaaaactttggtaacatctgtgaggtctcagtca…	gi|482576412|gb|EOA40599.1|	41.94	62	36	2	470	655	163	222	9e-15	49.7
TCONS_00008740	gene=XLOC_005589	gtgctcgcggaggtggctcggcattggccttgcggatgggagcagttgtcctagtggcgcagctcgcggcggagggctggggtcgtcgagggcgagcgatgcagaggtggacagcgatgatggcggctttggctcggccggaaagagcgaacaagagagatagctatgtataagtggaagcaattcatcatagaaacaagatggtacaagttagacaaatatgtgccttgcatttctacatcaacaaaaaggcccttgaagtgatgcaatcctctgaattcaaggggggaaagggtaattgctgcaaaggcatctaaataaccaccttagcatttagccatctgtactgcaggtaatgctcatctagcataactgctgt	gi|56784885|dbj|BAD82156.1|	96.49	57	2	0	171	1	14	70	1e-13	77.4
TCONS_00011165	gene=XLOC_007154	tggaaccagaggaaaatgatgacaatcggatgtgcattgattagcaacctggccttgtttgattggggtgtgatacattgggggtggccctcttccttggcaaaaaatcatcttcttttttttctcctaatcatgagcttaggcactaaccaaagatcgatccacttggtggacgatctggtgatagttgcagcaaaattggtgcgaaatgatgggagaaataaaaatgctaactaacttgcactatcttctccgatcatgagggggtggttgctgctgctgcggatgcggtggcgccggcgacggggatcggcggctgccgcttggagttggagacgtcccccgtggccggaactcctggtccgccattgcgcgcctgggccgtccgggccggaagtc…	gi|18565421|dbj|BAB84608.1|	100	28	0	0	435	352	103	130	5e-08	60.8
TCONS_00011173	gene=XLOC_007162	ggagcggctgcgagggcaagcggcgggcgagcgcggcttgcggcgggaagcgcggctgctagggcgggcgtcggcgagtgcggctgcagcggcaagcggaggcggtcggcgtgacgaggcggcgggagaggaggagaggaggcgcgccgacgcgagaggtgggggcgtcggcgggagaggcggccgaccgcattggcgggagaaaggggagaggtcgtcacccgcgtcgacgggagaaggggagacgagcccggctgtgctggccgcgctagaccttgacctcctcagcggcggctcgtcggggagacgagctgatccgcctcgcgcaggcaggcgaacacatctggtccaagagccccagcggtggcgtgtccggcggcgacgcccgcgagaccctca…	gi|51091201|dbj|BAD35894.1|	38.04	163	53	4	276	620	203	364	2e-13	77
TCONS_00011174	gene=XLOC_007163	ccggcgggagatggggagaggaggagggcgagtcgtcgtcatcgccgcccagtccgcgcccgcctgcctccggcaggaggtggagatgtgcggggagtagggggcaaagccggaggagggcggccgcccacacccaacagtcgtcgcgcccctggtgatgcggcgcgcacggagcgacctggagctcgcccgccgcccgcccatcgccgctctcgcccgccgcgctccgcccgcagcccggcgccgtcaacaccacgtcgctctcccgcgtccactcgcccacgctctacttcgatgcccgcctccgcttcgcctgcagcccggcgccgctccgcccccgcgctcgcccgtcgtcggcgttgacctgattcttctggatactgtccggccagcccgacg…	gi|52076788|dbj|BAD45732.1|	86.67	30	4	0	141	52	106	135	8e-08	57.8
TCONS_00011180	gene=XLOC_007169	ggcgggcgggcggacgcggacctctcgcgtgggcttctcgtgcggcgccctggacatcacaccccgccgtacggccgccgctcccaccgcggtggcgtgcgcgcgggccttgggtgcggcacactgctccgcggcgccgcgcggccgcgtccgtactctctagcctgcgggtaagcaacgaactcctcctgattcgatttgagttttgcgaatcctccagtttccttaacaagtcaagatggacacaatgaggtcggggaacgcaaatgtggtcgaacgatgtcgtaagcttgcggtaattgtagactatgcacatcttagttgacaactcgtatcgtaaattaaatagcctatccacggtcacgatggtttagaattctctttaggctgcacccaaaa…	gi|297720361|ref|NP_001172542.1|	100	57	0	0	1	171	526	582	7e-28	124
TCONS_00011182	gene=XLOC_007171	tccccattcagtctgatgatcccctatcctccaaaccctagggttaggtgcggcggcgatctgcggcaacggcggcgagctccggtgactacggtggcagattgaggtggccggcgagctgggccgctagcagattcgagcagagaagtacgatggaggggagcagcggtggaagcggtggaatcgagcggttgattcgagcagcaggggaagaatcaagaagcgagatggatcaatcattgtacatgggctcatcgtcaacgcgtaacccagtcacaggcgaggccgcggaggcagatgcagcaacgtgaggatgggcggcggcggtggaggccgcgggctgtgcctacgtctgctcaggctccggtggctccgccgcgctgtggcgctgtgtggcgg…	gi|218196036|gb|EEC78463.1|	53.77	106	47	2	250	561	8	110	1e-11	72.4
TCONS_00011190	gene=XLOC_007179	ggcggcgacctccgcgaggacgaccgtgctcccacccgtcgtcctcgaggaagacgaggtcaggtggcgacctccacgacctctgccgcccgagctccatgtctaccgccaccggagctccggccatgtccgtcgtcagagaggggcgccggttggtgtggccgtgtgggggtggatttggaaagggtaaaaggagtgagagaaaaggtaaagggagtgcgagagaggagggatggaaaaagtgtttggtggtgggacccattagtagtaactgcactgtgggatgagttgatttgtaggagcttcatcccacgtggcactccaggctgagcaaaaattcgagacgcactgtcaatagccttagcgtcgttggaaaggctc	gi|297720391|ref|NP_001172557.1|	100	62	0	0	2	187	59	120	8e-15	81.3
TCONS_00009060	gene=XLOC_005780	caggccttgtgctgtggtacatgcttgtaccagaataccggatggaattatatttgcttttgaagggttgcagggccagccaagccaaaagcgtcgccgcttgaaatgaactgtgctgaatcggcattcggcaagcgacggtggagcacgggtgcatcgtgacgaggatgacactatcacgccggtgagcactgagcagggtgacgatgtcggcgattcgtagtacaggcgtactgctaccgtatccatctactgctgcttccggaatacgcgtctgccagttccatcatgtgcggcttggctggctcccacgcggagctggaaacggtcggcaggaggggacaatgagctgggtggttgccggtcgggggtgtgtacactgtgcgctgtacaagtata…	gi|57900561|dbj|BAD87013.1|	100	28	0	0	207	290	1	28	2e-08	60.8
TCONS_00003800	gene=XLOC_002410	cggcggcggcggcggtgcccagaggaggaggaggtcgcccccgagtttcgccacctagattaggatgacaacgaggtcggcctcttcgccgtttttgatggccactccgacaccgatgtcgccacctacatccggccccacaagtcatctccctctccccacatgtcctcctgtgcggccgccgtccttcgccccagtccacgccgcctcctctcgccctcccatggcatcacccaccccttgtcgaaacttaaacaattaaatgtaccagaaatcttggtttacctggcccctgtaattcctgaggttgatcttgacgtcggattcgagcaacagagaaacaatttgaacatgcaagcaacagaaaatgtgaatgcagtattgcagttcttttaccca…	gi|482549042|gb|EOA13236.1|	59.13	115	44	2	646	311	1	114	8e-28	125
TCONS_00011199	gene=XLOC_007188	agaaaaatagaggtagtagtatcttaaagcataatctgtagtgctgtagtgcgggttagtttctagaacgtttggtggttggtcttgcgctcttgttaggaagaggcttctggacgtggcttctctgatatagagcactactcgtactttggataatacaaaattttgatacagtaattaaattgaaaatgtgtattttgttcagacttcagaggatttgaaattgtgtttggttcgtcgcatgaaccaaacataagatgcgctttgctgagttttttctgcacccaaaggcatcatggagcacatcgttgtcgaaagggtgaaccaattcggatactgggaatcgacaacaagattcattcaggtccttgtcaaagattggtcgtaggtggaaccgga…	gi|22324423|dbj|BAC10340.1|	81.82	33	6	0	989	891	187	219	6e-11	56.2
TCONS_00003827	gene=XLOC_002426	gtcgccgcaaagttgccagtcttgccactgcgggcctgcggcacgggcaccaccgcaccagtgccaccacccacggcgagccttcgccgcgagctcgccctctctccaaacctccccgcgcgcggcggcgtcgccggccagcccaacgctgccacccgcgaggcccccgccgccgccgtctcctccgcccggcgagtcgtcgtcgtctctccctccctcgcggtaactccccttacaccacagctgatcgcatcatcgaatcactctcgcggtcctgggctatcccctcatctcactcccaatctcagcggaggcgccgcactcgcccccccccccccccccccccgccgcttcttttttccccgcgcgtcttttcggcctctccaccctttggtctaa…	gi|297597600|ref|NP_001044221.2|	100	39	0	0	2258	2374	18	56	1e-14	84.7
TCONS_00003887	gene=XLOC_002461	caccgctcgaggaacatttccctttcctttaccaataacccagatcgtttttaaatacttcagcactaagcactaaacacacatactaggtcccatgatagcagctcgagaagacgagaatcactatatttttatggcaaaagaatcactatattaaccgtactgaaatcgtgaaagcaacttgggctagtaggaaataatctaagcaacggaaaaacgtgggcctaattaacccataagtccagcaaatggcgtacaaaaacccttcagtcccatcagcccttctgctgctcatcatcttccacttctaagatttcaaacaaagaaatctccatccgggccgggggaccagctgaggaggagagccatccccatccatccatcaatctgctcgcgcgg…	gi|357136456|ref|XP_003569820.1|	94.59	37	2	0	501	611	29	65	5e-12	74.7
TCONS_00003888	gene=XLOC_002461	caccgctcgaggaacatttccctttcctttaccaataacccagatcgtttttaaatacttcagcactaagcactaaacacacatactaggtcccatgatagcagctcgagaagacgagaatcactatatttttatggcaaaagaatcactatattaaccgtactgaaatcgtgaaagcaacttgggctagtaggaaataatctaagcaacggaaaaacgtgggcctaattaacccataagtccagcaaatggcgtacaaaaacccttcagtcccatcagcccttctgctgctcatcatcttccacttctaagatttcaaacaaagaaatctccatccgggccgggggaccagctgaggaggagagccatccccatccatccatcaatctgctcgcgcgg…	gi|357136456|ref|XP_003569820.1|	94.59	37	2	0	501	611	29	65	5e-12	74.7
TCONS_00009347	gene=XLOC_005946	aggcaggtgagtgcttcttgtcgtaatagtaagctcatcacttggcaccagctgtgaaaaaagcttaattagtcaattctctccgtcagttgattttgtttggccaacggaacatgagctttaaaggattcaacgggaagaacccgatactcgttgggccgtggggagggttgggaggaaccctttgggacgacggcgtgcactccacggtgaggcaggtcgtgattactcatggtgcagccattgattccatcaagatcgagtatgacctgaaaggaaagtcagtctggtcagagaagcatggaggtgatggaggcaccaaaactgatcaggtgaaactcgactaccctcaagaaatcctcacctctgtcagtggctactacggatcattgggaggct…	gi|475627316|gb|EMT33622.1|	58.01	593	242	12	132	1889	311	855	5e-171	602
TCONS_00011222	gene=XLOC_007211	aggtgggcagcccggcaagtagacatccacaggaattaacttatcgactccccgaacagtactataggaatccgtactgaacattccccctgtaatagtacaagctcccatagcaatgacgtattttggttcaggcatttgctcatataatctcactaaagaaggagccattttcattgttaccgtaccggc	gi|479279207|gb|AGJ72061.1|	100	64	0	0	192	1	138	201	2e-31	134
TCONS_00011223	gene=XLOC_007212	ttttctttcttttatttatcttaatattcattccattcaggccattccaatgctcgcaagcaagcacgaaaaagcttatatttctaaacggaaacgcccaatacatcgaaactcattacccatggccagtcgagaaaaaaaaataaaacaaacatggtttagcgtattcggaattgtaaccaagcatcctgggttctataccagattcaacactagagcatgcagccgatcctggatacagaactatataaagtgtgcagtgagggatctttattggtagccagtctttcacttccgcctctccactcccatgcctttcttggtcggaccaacccaaccggcgatttccgacaagtctttctgcttagagcaagaagcggaaccaaaatcaagctttct…	gi|480541921|gb|AGJ90414.1|	92.71	96	7	0	412	699	1	96	2e-47	189
TCONS_00011235	gene=XLOC_007224	gctgtgtcaaatcgagattgtgtgggtgttcagtctaccgctcatgttcgacgctatcgaaaatcatgcattggatggatgcccgggcattgagaaggaaggacgctttcagaggcgaaaggccatggggagagagagcgtctgtgatccatggatctccgatcgggaaaccgtatccaagctccgtggctag	gi|57013900|ref|YP_173374.1|	92.31	26	2	0	134	57	80	105	2e-08	59.7
TCONS_00011239	gene=XLOC_007228	cgcgaagccgtcggttcggttctggaatgcaacccgcctgccatgcctagtccctcgccacatgctgccgcttcgccgtcagggttgccgccgtcgtggacgccgatctgagtagtggaggaggcctccataaccgccgcggaagagctcgatggcggctgcagcctccaactccgggctgccgtgcggagttcgtcgacccgatttgcaccgccgagatccatcttcgctcctgctgccccacgccatgccaaatccggcggtgccgtggagcttctcatccatccactcgtcctaacgcctgggaggagagaggcgtcgagctcgtcgctcgattcgtacggtcgctgcctagctcgtcgcctccacgcctgttgccaagcttgccgtcccgtccgg…	gi|53792313|dbj|BAD53020.1|	100	74	0	0	224	3	1	74	1e-28	127
TCONS_00011242	gene=XLOC_007231	gtcgccggggcgaggaggttcgacgggcggccggcgatgcggcggcgacggcgacggcggcgccgcgccgccgtagtaggagccggggagcggtggcggcgtgcagcgccggagccgcggcggggcgtcggggatgcggctcggcgtcgtcgtcggacgggaaagggatgtgcccaccaccaccatcagagtagccctcgtcgtcgttgtcgtccgagggaaaatgtgtgtggcagtcgccgccgtcgtcgtcaacctgtttgatggccgccgcgtcgacggggagaggaaccacggcggcggggagcgagtggacccccttccttaggttggggaggcccagcggtgcagcggggtcggacgacggcagcgcctagacgtcgcggaggaagtcgtgca…	gi|49389240|dbj|BAD25202.1|	81.61	87	16	1	678	938	1	82	4e-36	138
TCONS_00011243	gene=XLOC_007232	gccacgcgcgcgccgctcctcccccggcgcccgcacccactgcccgtgcccggctgctcccccatcggccgccgcccgcacccaactgctccaccttgacgccacggctcgctcgaccccgccgcggtgcggtgcgctgctgcctcgtctccgctgccgcgtcgcccgtcaccggccgccgacgttctcctcatgtcccgcctcgcactgccagcctcctctccactcgttgaagtcaccggcctcctcctccttcgccgcttgctcctacccctcggcggctagaggggcggagacttcgccgctgtcgccaacgggggcgcagtacagccgccgccgtgccgaggccgctccccgtcgagggaggagggagactcgggtggcggagcggcgttgggc…	gi|49389078|dbj|BAD26316.1|	78.57	28	6	0	530	447	45	72	6e-10	45.8
TCONS_00011253	gene=XLOC_007242	ggagagtcatcaaagtctgagtccatacacttgctagctaatactggatcgtcaaagatctgattatatttcccttatattctcctcgtccaggggactctttaagttgatttgttcccctactctccggtaaagctcctcagaaattgcttttaggaaagatgcgtgttcggccgcataagccagataaattgaagaagaaggggcagcccctccggacgctgcagttgttccgcggtgatacggactcgacccgctcctacccaccctggggtatcatagcatgtcgggaatcgaggggggacatactggatgg	gi|57013950|ref|YP_173422.1|	71.43	35	10	0	302	198	48	82	3e-07	55.5
TCONS_00011254	gene=XLOC_007243	cacacgtcctacgaagcaatatgagattctcaaaacagggaaggctacggacgcaactaggtaacaatccctcgctacctgttgctgtggtcggcattcctacgtgctccgactgatccccacaggagattatatgaggggtcttggaaaagatacttttaaggccgaccactacataggagcgataggaagccaagccgtcaaaaggaaaggcgagcagccctctccacaacctagtagttgatgggtatggggaggggagagaagaggggatttcgcaatgtgagaatgaaatatgcaaaatagagttcgttggtaaatgaacgacatggtagatgctcaccatttcaatgtctatatctgtggttccagaagtggaattgctattctcgattcaga…	gi|480541920|gb|AGJ90413.1|	87.18	39	5	0	332	448	22	60	5e-13	73.9
TCONS_00011255	gene=XLOC_007244	cgcatcggactgaaaaggagggagactctcaaccagagccgttagcagaggcttcacgagtttcaaacctgtctgttagaggggaggagagtgactttctcttttgaatctcttaagctgacttgaaaaaaaaacgatcatcctctcggaccagctactgatcatcgtcttggtaagctattgcctcaccaactagctaatcgaggcttattcctattccttttgcgagcgcaatactaattgaatccactccccatgtgtgtgcttctgcacctatccg	gi|357458593|ref|XP_003599577.1|	95.65	23	1	0	136	204	45	67	5e-06	52.4
TCONS_00011256	gene=XLOC_007245	tctagacggggcgctatcactcttttccaggaagtcaaacgttggcctacggtcaatagagtcataaaagccacgggatccttagcgccgcgtgtgtgttgtgggaaggtcctccaagaaaaagaaagaggcatagaaagagtggctagtctgcgctctttggacttttcaaacttagcgaactaaaacatctggagcgactaggccgatctttttttatatgttttggccacgtccgtttccgctccgaagaggaaggtttggatctttcaatcttatgtcgagaattgcttaaacaatcccaatcaaaccctctcccagtggaagagcagatagctactatttataccggaacgagaggatatcttgattccttagaaattggacgtcttgttcgcc…	gi|482662573|gb|AGK25795.1|	81.08	37	7	0	282	392	418	454	9e-10	63.5
TCONS_00011258	gene=XLOC_007247	cctacccatgcgcggcggcctcgcaacggttgcgtctgcggcggcttcttgctccctcctcccgccacctgctgctgctttgccagttgacgagatcaaagtggacggggaaaagcggcgaaggttgaggacgagatgcgtgatgcgccgaggcggtcgttcttcacgtgcgccgcggcggggaggtgggtgttcgtcgccggctggcatgacgaggagaggaaagcgctttagtcggcgggaacgacaccgaggccgacgcatgggtgccgctcccggacatggcgacggagcgggatgaagccagggggctttgcgtcgacggcatgttcgtcggcggtgga	gi|482571199|gb|EOA35387.1|	67.74	31	9	1	151	240	152	182	1e-06	38.5
TCONS_00011262	gene=XLOC_007251	cggccgccgatggcgtggtgtccgtgggattcatctcttgccgacgggaaaccgaaaccggggatgcggcggggaaaagaaaggcgccggcgaggagagggtggtccgtacgccgtcggcggatggcgctctcagcgagcgagggccagcgacggcgggccatatgcacggggcgccgacgcggcggcaagtcgagacgagagggagggaggaacgccgccactacgccat	gi|297720531|ref|NP_001172627.1|	100	47	0	0	142	2	8	54	1e-10	66.6
TCONS_00004367	gene=XLOC_002765	aaatagggacgttacccgtgctacgagtcgttctggaagaactgttctcggtggatggagccatggaggccagctagctgcagacgcagctggctcttccgttcacctggagagcatgcaccaagaggcacccttcctatacttgctagtctacccagccagctagctccgctgctccgacgtcgttgggcaaccgaaaagaaagttgcagtcgaagaagagatctcgcagaagaacggcaggatctcatgccggactggaacgtaccgaggacgagggacagaacagatattggggactcctgtagcggaaact	gi|21104597|dbj|BAB93190.1|	100	28	0	0	107	24	37	64	2e-08	60.1
TCONS_00009633	gene=XLOC_006131	tttgaattcaaattccattaatttattttttaaaccatctatgtaccatccttagctaccaaatagccgccgtgggaactttacgccttccatggagacgttcgcatgatctcaaaccccgacatcgaaccgttggtcgtaaaacccggcatcacctaatcttaaggtcgaagtgttgctcttcgcaccccacgcctcgacgtgtatagtggtcagagcctcactactccctcaacctccatagcacgtcgcacactagctttcaggctctgtgcgattcaagccgctctgctgccactcacggctgtagggtaacactattccaccctgcaaacctgcacaaacttctcaactctctagccattgtgctgcttaactgtagcatcgactagacgagcc…	gi|46390986|dbj|BAD16521.1|	92.59	27	2	0	59	139	121	147	4e-06	55.5
TCONS_00009634	gene=XLOC_006131	ccatccgagcttcgatctccctctctctctctccaccatgaatggtcaccaccaagtcactggccgatctcctcccccgtagcctctcttccaattcccttgcaccactagcttctcctcactccggcgaatccattttacccgttttcccctgccttttcctcttgaatccagccacaccgaagctctctttctcctgaccggaccacgcattatcttcgccgttccggccatcttacccttcatctctaccagccaccacccctcctaggaagcaggaaggaagaagaaaacgagaaaggagaagacactgacagcggggcccactgcacaaccatacaagaagttctatcggcatccaaggagctgacgtggacccagatggctacgctgaagcca…	gi|34394095|dbj|BAC84272.1|	41.38	87	51	1	264	4	73	155	8e-07	57.4
TCONS_00011263	gene=XLOC_007252	cggcacattcgaatgatttaattcacctctgcagagactgtccagttttacccgcacgatgtcaacagtttgcaaggctgaggacaacatagccgttcgagagtcccacttactactagttactgcacagtggggtcttggttcatcatagtggtcgaactcttgctaggcctaggcaaggtatctatatcgtcacactttcat	gi|62734013|gb|AAX96122.1|	84.44	45	7	0	135	1	59	103	3e-15	77
TCONS_00011283	gene=XLOC_007271	tatatcctctactgcctggggctttgctttgcatttcccagataacagtaatcaaacactcacttgagctttccaactaaagaaatcaagaaaagatgccatgacaaatactagttcaccacaaaagatacagtagtctccacaacaagagcactagttctgattattactattgtaatagaacaactgatacatgatgatgaattctatcaagagagctccggggatatagacactccattaccatcttcttgtcgagatggagaaggaagacctgccaaagttgtttagttgccctacatggcctagcacctgcctagtggataccttcgctgcatcggccgttgaggcatcatcttcaacaccaccggcgaagctgagaagtagtgagaacactgc…	gi|297720557|ref|NP_001172640.1|	100	54	0	0	470	309	1	54	2e-26	120
TCONS_00009745	gene=XLOC_006181	tttttaaaattctttggttgattgactccccaaacacaagtaaattgtaccattgcaacatttcagttctattctttatctggaaggaaatcttgagacgaaagtgttttctctataactagactggttcggcgcataagagaaatagctgtgcgctcaaatgctgtcaatttgttttacctatataaatgatgcaagattcaagtgcaggagctgaaaatttatctttcagggaccaataagaatacaaacttaacagctaggtataatcataagattatatatcgtgtttcattttgttatcattaaactaatccacatggtgttcaagtgattacacaagtgcatagattgttttaaaagttgggttcgatagatatgtagaattccatgtcacca…	gi|77554953|gb|ABA97749.1|	75.56	45	11	0	559	425	23	67	7e-16	71.2
TCONS_00009746	gene=XLOC_006181	tttttaaaattctttggttgattgactccccaaacacaagtaaattgtaccattgcaacatttcagttctattctttatctggaaggaaatcttgagacgaaagtgttttctctataactagactggttcggcgcataagagaaatagctgtgcgctcaaatgatatgtagaattccatgtcaccatcgctgaagccacgcaggaaagcctcatgtttgcacctaggccttcagcggctgtagcgactgcatgttgcggatggtatccttccattacgatgaggatgtcttccagatcagctatcatggtggttccttgttgtgcccatgggcagcacaccaactgtttgatgaaatgcatggtcgaggcaaatacttcatttcttcatattgttcaac…	gi|77554953|gb|ABA97749.1|	75.56	45	11	0	346	212	23	67	3e-13	71.2
TCONS_00009747	gene=XLOC_006181	tttttaaaattctttggttgattgactccccaaacacaagtaaattgtaccattgcaacatttcagttctattctttatctggaaggaaatcttgagacgaaagtgttttctctataactagactggttcggcgcataagagaaatagctgtgcgctcaaatggaaagcctcatgtttgcacctaggccttcagcggctgtagcgactgcatgttgcggatggtatccttccattacgatgaggatgtcttccagatcagctatcatggtggttccttgttgtgcccatgggcagcacaccaactgtttgatgaaatgcatggtcgaggcaaatacttcatttcttcatattgttcaactgcaactgatttggaagtccacagataacgagatgtgaca…	gi|77554953|gb|ABA97749.1|	75.56	45	11	0	306	172	23	67	2e-11	71.2
TCONS_00004518	gene=XLOC_002863	taggagggctagggtttagggtatagtctatctcttttatagggtatatggattactgtgctaatatcttatgcggaggttctagagagttggaggctagaggggattaagcaactactatcgcttatatttcatatgtgggtttgattagtaggaggatgggaagtaactagtttggataatggtattggttaaaagggtatgtggttggtattcattggcggtagctaggtttaggtcgtatggaaactaaggtctagttgtcctcgagtcgatactgaaataggatagcatatcagctcggctctataattttatgtgtaggttctggtaggtggagagtaggtggtggagagtatggtggataggcgatactggtgggtgtggaatttggatgac…	gi|38344079|emb|CAE01739.2|	67.24	58	13	1	642	797	3	60	6e-13	76.3
TCONS_00011299	gene=XLOC_007287	actcccagccctcctcttcttcctcatttctccatctctctcccctctcctccctcctctcgcagtctcgccggccggcggagataacgacggcttggagaggcgcagcctcctccacttccgccccctcgggcctattgccggcagccgctgggaaagaagcagcacacgagcgtcagccggagggaggagaggagcggtgcgcaggcgcgggcgtgggcgccggccggagggaggagaggaccggcgcgtgcactcggccggcggaaggagaggagacgcgggcggaggccgaggggagcgggagaaatccgcgacgcgctccgcgtccacatgctctctcacggcgccccacgcccccaccgattcaccacctacctcgtcacgtgcgtcaaccac…	gi|460392164|ref|XP_004241687.1|	50	38	19	0	556	443	90	127	1e-07	43.9
TCONS_00011304	gene=XLOC_007292	tatcgatatgcctaacctggaaggatgaagccgaggacgaatccggatcacctgtctgttagccctagaccggcggcatgcaggtgtttgccgacacgacagtcgacgactcgtctcttttccccgtttcgggcaccgggggcgccttgaccctgacatcgccacgattccggcacgctgcggttgcgctgccaattccccccgtggcccgcccatccatccgcttcctttcgaccgcgcccggggtccccccacctccggccaccaaccgttaaacgatacggacaaacgcgccaaccgctgcacgcgcgcacgcatggccctgccgcgcgcggggctccgctccggttgagttgatcgcctcgcgcgcgaggtttacggccattcgcgaccgctcgg…	gi|56784832|dbj|BAD82053.1|	100	29	0	0	220	134	1	29	3e-09	62.8
TCONS_00009890	gene=XLOC_006266	gctgagccgtcgaacaccatggacgcgcctccgcccgcgcaaccggacgccgccgcggcggcgccggcggcgccgcccacttcgacctcggcttctgccccctcatccgcgccacagcctaatcccaccccttccgcctccaccgccgcgccgcccacccccgacaccacccttgccccggcccccaatcccaccccagcccccgtccaaaccctagaaaccccagctccaagccccgccagtgcgcggccgccggtgccccgcatgaggcctccgtacactcacctggcctcgcccatcacgatgtcctcctctccggccacgggcgcggcctcttcctcctctgcttccgctccggccgccacctctgcgtcctcatctgccatgccacggggaggt…	gi|475593646|gb|EMT22443.1|	73.08	52	14	0	385	540	19	70	2e-15	84.7
TCONS_00004678	gene=XLOC_002968	gctccgccaaggctggacttaatctcagaacaaaactggagcaagcagtgctataatgtcaacactatgacttcagccgattctgccgtcgactctattagggatactgttgaggggagttttgatcagaggttcgcaacactaaagagcattggggaggaccgtgtcaaagacagcgagcttgagttactgctaaagaagaaatctgcccccgtttgctatgtttggtgtgatcccaccccctttatgcgcatatcccaggggatcataacgactctttctgttaataagatggttaaatctggttacaaagttaaaatcctaatggcagactggattgcccagatgaaccgtaatattggtggcaatctaagtgaaatgcggactattggcttgtac…	gi|482563101|gb|EOA27291.1|	53.68	136	63	0	821	1228	246	381	4e-37	157
TCONS_00004679	gene=XLOC_002968	gctccgccaaggctggacttaatctcagaacaaaactggagcaagcagtgctataatgtcaacactatgacttcagccgattctgccgtcgactctattagggatactgttgaggggagttttgatcagaggttcgcaacactaaagagcattggggaggaccgtgtcaaagacagcgagcttgagttactgctaaagaagaaatctgcccccgtttgctatgtttggtgtgatcccaccccctttatgcgcatatcccaggggatcataacgactctttctgttaataagatggttaaatctggttacaaagttaaaatcctaatggcagactggattgcccagatgaaccgtaatattggtggcaatctaagtgaaatgcggactattggcttgtac…	gi|482563101|gb|EOA27291.1|	46.02	226	119	2	70	738	24	247	8e-49	196
TCONS_00011309	gene=XLOC_007297	gtacacatatttgtacacctaaatcctcaactctttgatccaaacacagcccaactagtctcttgcgatgcttccaaccaacccgacccactccgtcatgacccatcagacatcagttgacccacttagccaccactcttccagacagccccctctcgctctccctccatgacccatccctccctggctcggctccctcgcgccactccccatttgcaaaccctaggtggtggcgcggcgagacggcaatcggcggcgggagctggac	gi|19571131|dbj|BAB86555.1|	100	51	0	0	268	116	344	394	9e-25	113
TCONS_00011311	gene=XLOC_007299	cgcggtgaccgtagacgaccgccgcccctacgcccagctcttctctgccccgctgccggcgacgcggcagagggcagcgggaaggtggagtagcggccggcgcggctcgcggtgaccatgcggcgtagggcggcactcgatacgggcggccggcgacgcggcagagggcggcgggaaggtggaatagcggccgatgcgtctcgcggcgaccgtagacaaccgccgcccccacgcccagctcttctttgccccgctccctaaccccacgcggctgcccggcggcatcatggcgcttcctcactcgtcgcgccaccacacttctacgtggacgtccagcacgcagacgtcgctggtcaggcatggcgcggccggcacacagccccgacgacgacgacgtgt…	gi|19571131|dbj|BAB86555.1|	100	135	0	0	406	2	70	204	2e-61	164
TCONS_00010007	gene=XLOC_006333	tgattatttctttctcctcgtccgtcgccgctgagcacctgctccacgcgactccacgaccggcgaccacgcctgacgtctccgactccatcccgtcgtgcgcccgtcaccgttcgcccatggaccgccacagccgtgctcgacgcggcgaccgcccggcgctcgcttgccgacgccgcccgtttcccacacactccgacgactccgcgacctatgacagcccctaaatcctatcatccaatctgccactctccattcagggcagtctgggagtagaagtttaggacggccggcgggcagcggcagcagcaagctggccggcaatggctggatccatgagctcgccggcttgccctcattgactcgtcaaatccgcctagtgaccacaagtgcttctat…	gi|52076864|dbj|BAD45805.1|	51.43	70	34	2	414	623	80	123	6e-09	62.4
TCONS_00011314	gene=XLOC_007302	gggcgctccttccccatccgtcgccgtgctgcactcctctggcagaagagctcgtcctctcgccgctccttccccatctcgacgcctctcgccgctccttccccatccgccgccgtgctgctctcctccggcgccatgttgcccaaccgccgttgagaccaagatgaaaggtgaagacagagacggcaaaaattatgacagagaggacggaaa	gi|29027789|dbj|BAC65925.1|	83.33	24	4	0	158	87	14	37	1e-07	41.2
TCONS_00011317	gene=XLOC_007305	agagagggggggaggaggaggaagggagaggaggggaaagagggagggtgataacgtggcatcctgacatgtggggtctacgtgggtcccacgctgatttggccaccacgtcagacaaaaccacggtgaaaaccactgagggacctaatgcaaacatttttgtaggttgagggatgtcatatatctggtttgtgattgggggacgttttgtaactcgacgacaaattgagggacgttcggtgtactttttccaatcgcaaaaccgggtgtaaccctgggggatcctaatgggcgatcgatcgcccggagacgggggtagcgatcgatcccctctcccctccctccctccacccctcca	gi|53791864|dbj|BAD53950.1|	56.52	69	29	1	48	251	101	169	5e-09	61.2
TCONS_00011319	gene=XLOC_007307	gccgacgtggaacaagcccggggtgtgtaatcgctgggtgtacacgcccccatatcgattccattccaccacagctgctgatggtggctcttcttctcttcgccggcgaccggcagaccgatatcggagatgatgaagtgcgacggtcgtgatttctattgtagctgttgataggaggcaaatgggttcttctcctatggcgcaacatagttgtgtttcttttttcttttcttcgccggcgacttatatcggagatgatgaagtgcaccgatcatgcttttttggttgtagcggttgatatgaaacaaaagggctcttctc	gi|56784305|dbj|BAD82231.1|	75.76	33	6	1	45	137	109	141	7e-07	47.4
TCONS_00010080	gene=XLOC_006376	atgtgatttagtcttgtaatgcatattgagtattagctggaaggtaacctggcaagaatttatgtcaaatgctttgtaatgcaatttagctttgtactaatacataaggggaatattattccaaccatcaaatgcttagctttggaatcatgggttttatttattgccatttgttttgaaatacaatattttcagttctcagattgctggatttcaagctgcagccaccaatttccagcgcccatctatttgctagcagtactatttacacaagctattggattagtaaccgcactcgatgatgtgctgctactgctgttgctgttgatgctggcatgctgctactgctctgctgttgctgttgatgctgctgtctctactattcaccaatttttagat…	gi|297720643|ref|NP_001172683.1|	100	68	0	0	79	282	1	68	1e-33	145
TCONS_00010089	gene=XLOC_006381	tgaatatccatgctagagtgttggctcatcatcgtttttcgtttctttcatttcttgaaaacctgtgcagatggagaatcgattgtgatgacattccgatggcatacccccatggtgagcgagctcatcaaatcatccccgcaagcgagggggagatgcacacaagaacgacggacggagaggattagtcagtgaaacaaaaacaaaaaagagaaaagattgcaagaactgaagaaatgcattgggcactagccagtaggacctatcaacgagccaagctgagattgtaatttgctgtacatggtgtaaggtatgccaatatatgtttgagggaactcctctagcttgcaccacatgactgtggccaagagagtaggcaagtagcttgcttcgttaagg…	gi|77553772|gb|ABA96568.1|	82.35	34	6	1	102	1	117	147	9e-09	60.5
TCONS_00010114	gene=XLOC_006393	aatacccattcggcctgctttgctcttgacgcaccggcaggcaaagtgcgctgcagcctagggttcgtcgagccgaacaggattcggcgattcgccatggatgaggggaggggaagagaggaggaagcagcattcggcgggatgcaacacctcttcggcgaggggccgcgggaatctaaattgcgaggctggaagaaccccagagcgaacttgccgtcctgagagatcaacttctggtcaccagagagcggctggtttgcagtgagcgtatcaacggcatgcaagggattctcatggattgaaagaatcaatacgatcatggacagcacgcacgaagaaaactgacaagttgccatttcatgcacagagtctgacaaagcaaaaaactgagatttcccg…	gi|475623723|gb|EMT32348.1|	49.15	59	28	2	356	186	1	58	8e-06	51.6
TCONS_00011323	gene=XLOC_007311	gcggtatcaatacggcaacccgaaagctcgttatcaaagtggtctcttctcaaaagcttatctgccagatgaaaacaagtttattaatgaatttttccattagacctagctcttgaaaaagtaatggaacatgcagatgggcagcaactcttcttttacgctaggtatgccggtgatctgctgaatgaacgcaacccactccggatcctgctcgtaaaggctcagatagaagtttagccctattttttaaaataaaattgaatagaaatttcatgagatgggaatttgtatcaaagagagaaagaaatggcttctctgcttgagaatttttggctatgaggctctttgaagatccaggtagacaaaggattcctcatgggggcaaggggaaaagggatg…	gi|242087487|ref|XP_002439576.1|	92.59	27	2	0	103	183	1	27	1e-06	54.7
TCONS_00011324	gene=XLOC_007312	gatttctctctcgagctgctcaaagatctttaagtggcttacgaggtagacttgagtttacccacgaaagtcagaggctgcatcatcaaaggggtatagaaataattcagaagcactatggcctgaagcgaagggcaggaacggcaattagcaaggagaagaaaaagtttttcaatccaggagttctaatctctcctcctcgccgcgggtaattcgctgacttaagtcaatatgaaaaagtgtggaaaatgggtggttgtactttcatcgacgaaaggaacaaagaactacaacaataataccgaacaatagtttttctttcaatatctactggtgcttccatgtctcattggaccgatgcaattgtgtctttcggtcactttattttggttggtagga…	gi|769726|dbj|BAA06830.1|	100	58	0	0	581	408	29	86	4e-26	119
TCONS_00011327	gene=XLOC_007315	ttcgctcattatcatatccaacgaatatacatcggatagctttcttgtcgaatttacttcgtagatgacggggcacaaacacatagcatacacaaccaaaaaaacgaaagtgacttcatagtctacttggtaagggggtcgacgattccatagcttctcgaatggtgagattcagctttaagggaggaaggaaattaaaaggaaggagagttgggaaccaacggcaaagaaagtatcatgttgctcctcggaaaacg	gi|77556816|gb|ABA99612.1|	63.64	33	12	0	112	14	634	666	6e-06	51.2
TCONS_00011328	gene=XLOC_007316	atagagaaggacgggaaaaaagagagagactgactaactacccggatcaatgctgattgacgactgaataaatagccggaagcaacaactgcacgagagagaaagagcggatccaactaaggaaatgcagtgacgagaacttataatcgggggcagaaaaacttcaatctgtagcgctacttccagagttaccaaaactcgaagtatctatactgcggctgacagcgaattatttttagctgtcctgcctttcctttcggaaatgccagaacaggtagtttcaactgtggagcccttcctttctacaatcccggaacaggtagttccaacctacattccacaaatgcaaaattttataggtgaaactactaccagtctaccccagctacaaggggaggc…	gi|353685272|gb|AER13035.1|	100	96	0	0	134	421	305	400	3e-47	189
TCONS_00011335	gene=XLOC_007323	aatgaatattctcctccaagcttcagcggcgtcgggcagctctctctgttttgctgaatgtcttctgtaatgaactgcaaatagaggactaggagggtgtggttgtgtatatgtttgtgaagggagatcgattgatcgacatagggagaatcgagaggaagacaagccgtcaggtgacatccggcaagcataggaacggtctgctgaataaggcctacgagctcgccatactctgcgatgctgagatcggactgatcatcttctccactcgaggacgcctgtatgagttctccaatgtaattaagtgaactggtatgtacatgcatccaccaattcatttaatttgctaacagcttggaaattaatagacggcaccatatttgactcaattgatcaagt…	gi|482561907|gb|EOA26098.1|	65	60	21	0	117	296	16	75	2e-15	81.6
TCONS_00011338	gene=XLOC_007326	ggcggctgcggcagtacggcggcggcgcacgagcgagtagcaagcgcaagtggcacgccgattgggcgaggtgaggagcagaagacgcccgggctactctaggcgggccggtacaccgtgcatcaggcgtcgggcgcggcttcgcgaagcagcccagcacccggtgaagcttcagctccggcggcagcgcgcgagcaggtgggggcggagcccgtgaccccggcaggagcagttccaacggcagtgcgtgagctcgcggcgtcggcatccctggcagcagcacgcgagcaagcgagcatctcgtccatgggcagctagctagcaacttctcttgtttctccttttccttttccatatatgtttctctctttcttcttccccatctttgcaaggaattca…	gi|38636694|dbj|BAD03115.1|	78.26	23	5	0	227	295	107	129	3e-10	42.4
TCONS_00010246	gene=XLOC_006477	atttctattataacataaactaactagtatgtccttatttcagatgaagatgaaaacatgtctgacatctgtgacattatgggtaaacatctgggaaggcctgttgcagaggaaggtaaaaaggataattctgatgatggtatggacttgtcctcatctgatgatgatgatgattctttggactcgtcctcatccgatgatgatgatgatgagtcaggtgatgaggatgatggatctgatgagttaccagcagaaatggagtccagtgaagaagaggatgggagtgatgggcaggatgaatcatcttcatcgatggtgtccactgatgaagaggatgaaagtgatgaggaagatgaaattccagagaaacctgagagcagcaagctgacagctgctgga…	gi|479306170|gb|ENO94270.1|	27.78	36	26	0	628	521	133	168	0	25
TCONS_00010247	gene=XLOC_006478	cttaaaccctaaaccccgcgtccccgcttcctcctcgatcttagggtttcgcgcggccgcgcctccgattcgtcgtcccaacgaggcagcgatggaattctggggtattgaagtgaagccaggaaaggctgtttcatttaacgttgatgatgagtgtgtgattcacatatcacaggttgcactgggagaaacaaagaaggcaggaagtgagaatgtagttgtatctgttaaagttgatggcaagaagacagttattggaaatctatcggctaaaaatcatcctcaatttatgtgtgatttgtttattggcaatgactttgagctttcacacagttcaaagactactagtgtcttcctgtgtggttacaagactgacatgcctaacccatatgaatatcc…	gi|475614321|gb|EMT29036.1|	54.64	97	44	1	92	382	1	96	7e-24	109
TCONS_00011347	gene=XLOC_007335	ggttcaggacttgttcataatctgtagtaagtttttttgcatggtgtgttcaggttcagggaagagcatgttcatgacgagagcagatgatgatgaattgatgatggtcagtcatcctgccaaggcaacggctgttgcgcagcgaccgtgacgagcacagatcagtcactcacctcatcagatccagcatgcagagccgtagcacaactgaaatttctgacaggttcagcgtttcaggcaaccacaaggacaacattatgccatcagttcaggaatatgaagaataagcaggtacagacgtacagtatgtacagtgcaattgtgcaatacagtttattcagttagacgagtggattggagtttgcattttgcaagcaaacaacaacaatgaggaatgag…	gi|57900446|dbj|BAD87739.1|	96.88	32	1	0	189	284	68	99	5e-15	65.5
TCONS_00010439	gene=XLOC_006593	aaaaaaccgtcacccagaccgcccacgcctcctcctccacctttcgccgccgcgcctcctcctcctcctccttccgccgccgcgcctccacaccgtctcctcccctcttcctcaaccgcggtgccctatcgccggggaaatcgccaccccctacgcctaaaacgagctcggtcgtcgtcgctagcacaccaactgtgctacccctccaaagtcgccccgccacacacagccgatcatcggggaagaccttgctgcttggcccctcccctttgccgcaccccgcgtcggctacggtgatcgaatttgtgaagcatcagacatgcagaattaattattttccccttattttcttggttttcctgcaattataaggcaagattttcacttctgcattgatga…	gi|482571774|gb|EOA35962.1|	70	50	15	0	432	581	37	86	3e-07	56.6
TCONS_00010440	gene=XLOC_006593	aaaaaaccgtcacccagaccgcccacgcctcctcctccacctttcgccgccgcgcctcctcctcctcctccttccgccgccgcgcctccacaccgtctcctcccctcttcctcaaccgcggtgccctatcgccggggaaatcgccaccccctacgcctaaaacgagctcggtcgtcgtcgctagcacaccaactgtgctacccctccaaagtcgccccgccacacacagccgatcatcggggaagaccttgctgcttggcccctcccctttgccgcaccccgcgtcggctacggtgatcgaatttgtgaagcatcagacatgcagaattaattattttccccttattttcttggttttcctgcaattataatctgcattttcctgagccatggagatct…	gi|482571774|gb|EOA35962.1|	70	50	15	0	741	890	37	86	5e-07	56.6
TCONS_00011363	gene=XLOC_007351	tgtcgattcaacagatctttacacaatattgatgtttcagggaaaattcaattgccaaggtaggtttgcataattatattttagatgtttgaacacacatgttcaaaaaaggaaatatgtccattcataaaacacatactcgtgaataaaagtttagcttacaaaatgatcacatgcaattttacacggcattgtgttagtttgaaagtacaagctaaagttgtgttaattatatgtcatcacttgtccatgcatgctcttcatgtgttattacaaaacgtacccttgacacttttaccatttttttaaccatcctttttttcccatttactgtatagtcaaagtttcacaacccaaacaagcaaaagtgaagagaattacatgaaggagacggcactg…	gi|115442045|ref|NP_001045302.1|	100	47	0	0	1071	1211	1	47	3e-18	95.5
TCONS_00005207	gene=XLOC_003272	ctgtagcgatatgaagaaaccatcagtactgcacagagaactcaattcgcagcaagtcatcgaactcacaaacgggccgtcccgtcctgtatcttccttcatcttcttgccatagttgggcacttgggctggtgcgccgcctaggcaccggcggcggaggcggcggcgcgccacacgcgataagaccgaggcaaggcggcggcgtgccggtgcaccgcgcgcgcaccacacgcgacaagctcgcaaggcggggagaacgccacaacgattgcacgcgccgcccaacagtttgacggataccaggagcgggagattgcacaccaaaggtcaaacaggttgatctaaagatgcatagggaccagctgattgggtcggcattcatcgcatttggcatcatat…	gi|482557710|gb|EOA21902.1|	57.14	70	30	0	369	578	5	74	7e-12	72.4
TCONS_00011370	gene=XLOC_007358	gcacattatatatatgtgcgttcaggtggccgttgatgaggatttgtgtggacggcattgacacaacgatgcatcgcaacaaaacgggaggccgtcgaggtcaggtgccgaaaagcggtcattgccaacacgatcgtccatggtgcatggtgccatccaaccattctctcagtgcagtggttgcctccaacttggaggagcccacg	gi|20161333|dbj|BAB90257.1|	100	28	0	0	205	122	88	115	6e-10	65.1
TCONS_00011371	gene=XLOC_007359	ttttttccatgtgtgaggggatcagagaggagaagaatctgtctcgtggtgtctgcctacctgaccaggcagccggagacggggtgatgagtggtcaaagtggtctctacactgaagacgaccggtgggtctcccctgcttcgcatgctttgtgttcgagttcgaccaaaccacttcaattgccggttgcattctgaatgtctgatgcgctgccgtctgcgaacgcccatcgtgtcggtttcagttttcatctccccttttttgacacccagcagcaaagctaagcttagctagatcgcatactgcttggagctgcagatactgctgctgccttttttgtgttcatgctgccttgctgtcgaattccaatgcacgcacgtgtcagctacctagctgttt…	gi|20161333|dbj|BAB90257.1|	100	63	0	0	251	63	1	63	5e-30	134
TCONS_00011378	gene=XLOC_007366	gccgcgccacaggcagagcggggtggaggcggtccaggtggccagctgcgtgttcccgccttccctccgcagcgctggcttcacgcactgcaggaggagcgccacgtccaagttgccctcgcctgcaattcccccggcccccgcagagactaggaggcagcaaatcatgagacgcatcatcgatctcatctgcttgcttgaattgcgttggggcagagcatgtgaacacactggactggagcagtggagtgaaagagtgtgcaagtgaatcgagtgagaaccactcttaatactcaagggagggaagtgatgactgattgactgctccctctactgctgctcgttcgttccgccgacgatggatctgcagcgcctcgatccagggcagccgccccggct…	gi|15290170|dbj|BAB63860.1|	100	63	0	0	189	1	1	63	3e-30	132
TCONS_00005246	gene=XLOC_003297	gattatgttgtagaagatacagtaagtctgaatataagcaagcagtcttgcaattattccttcattcagttacttatgaaatatattattatcttcaaacaagatgtacttcttggtaaaattgtgcttgagaatccaggggtcctctgttttcttcttggtcactccactgggggagctgttgttttgaaggcatcattgttccctcatatcagagcaaaactggaaggcatcatcctaacttcaccagcgctgcagcgggcgacctcggcggctggccgtttgccgccacagcctggttgcctccgttcgccgccgcagcctggtcgactccgttcgccgccggct	gi|482555221|gb|EOA19413.1|	59.65	57	23	0	88	258	187	243	3e-11	67.8
TCONS_00010641	gene=XLOC_006702	tcaatcggttaattaatctctgctacttataattataattaattgattattagtcacaatccagttatatcaagctagcttaattaccggtaccaggccagtataatatatggcatccgaccatgaaaaccacacgaagaaaggaggctggatcactactattccgtttctcgcaggaagcgtggtagggttggggatggcgatgagcgcgacgagcagcaacctcatcgtgtacctggtgcacaagtacaacgtgaaggccatccacgccgcccagatctccaacgtcgtccgcggctgcatgcagctcgcccccgtcctcgccgccgccctctccgacgccttcttcggcccctatcccatcgccgtcgccggcctcgtcttctccctcctttcatt…	gi|482561618|gb|EOA25809.1|	41.41	553	323	6	116	1771	13	542	4e-93	343
TCONS_00005365	gene=XLOC_003367	atttcggcgacgcgaccgagaccgagaccgagtctagggttttactagtactcttcatccgcttgccggtcgccgccggtgagcgtccgactcctcgtctcgccgtggtacagcagcgacttccaattcttgatgctgaaccgcgccgcttccggtgagattttgcaggctcgtcgacggttgcggagcgttctgcggcggagcttggcggggcgatttgggggcgaggttttgcgggttcttcgacggttgcgggcgttgagcggcggagctgtgggacagccacatggagaaaagtcgggacaaggtcaacattaccccagatctgaacaaaggaaaagaaacggtgattccattgcatatcacccgattagatatgag	gi|222619917|gb|EEE56049.1|	100	35	0	0	275	379	524	558	2e-13	77
TCONS_00005473	gene=XLOC_003430	cagaaatgaagttactgtttccccacctaatactgctatactcctgctgatcttgcgctcctgaatttatatgtatgcagctcaagaaaatttgcaaggaaggcgcatattgggaagaacgcgatggttggaggcgccgtaacaggagcactggtgtctgcggcgagcaacagccacaggcagaacgtggtgaagaacgccatcactgggggagccatcgcaaccgctgcagagttcctcaattaccttacctgaagtctgcatactacttgttgttgatctgtgcccccaagaagaataacactctactcttacttgttggaaaaaaatagtattagcaaccacgcatatgcaaattttaatgcagtaataataagagatggatcgatcgttttccag…	gi|449466639|ref|XP_004151033.1|	78.26	46	10	0	115	252	152	197	3e-08	51.6
TCONS_00011398	gene=XLOC_007386	tagatttgatcgatcggtgagcatgtatagccggcgggcagcggcgggaggagagcagcagcacctgagcaacagggtggtgggattggtgaacctggtgacgcttgtggcgtccgtccccatcatcggcgcggggctctggc	gi|297720803|ref|NP_001172763.1|	100	40	0	0	23	142	1	40	8e-15	81.3
TCONS_00020262	gene=XLOC_012967	cctaaaccctaaaccctaaaccctaaaccctaaaccctaaaaccctaaaccctaaaccctaaaccctaaaccctaaaccctaaaccctaaaccctaaaccctaaccctaaaccctaaaccctaaaccctaaaccctaaaccctaaaccctaaaccctaaaccctaaccctaaaccctaaaccctaaaccctaaaccctaaccccaaccttaatgaagcaatgcacttgtcttggctcaatcaaccctcccgacaccaacaatggatgaacaaaagctcaagtggtgtgagagtggatgcaaggggtgtatgcaagtgaagcaagtgccaagagggtccccttcctactcgttggggagtatttatacccccacccaccaaaactagtcgttggggtcga…	gi|51535303|dbj|BAD38564.1|	100	57	0	0	472	642	1	57	1e-24	116
TCONS_00015843	gene=XLOC_010172	cttgaagaagcaaagagctgtttggctgcaaactatctcaacatcaagggatgggattgctggatctgagttgcgcagaccgttgcagacatgatcaagggcaagactccggaggaaatccgcaagaccttcaacatcaagaaggacttggcccctgaggaggaagaggagatccgcagggagaaccagtgggcgtttgagtagagatgcagcagctgctacatgtggccggtcggttgcaatggttgtaattattttggagtgagaatgaatggtggggtggggggggggggtgtggttagtgaaggaaggatgaaatgaaatgggggttaggttaactagctggtttatgaagtatgggtatggaagggaaaacaaaaactgaagattgttactata…	gi|482549823|gb|EOA14017.1|	80.33	61	11	2	22	201	147	204	6e-13	73.6
TCONS_00015850	gene=XLOC_010176	atggcgagggcgaaggcctcgtcgggcgccgtgccgagcgaagctttgtagaagccatcgttgctctcagcctccgagtattgtgcatttgcatacatggtgccaatgtcagaatcaattcacaagttcagatggccaacacaaaaccaaatcacattcagttttcatctatagggactgcaaagttaaagccacacgttaaccacacattgaccatttttcagtgcgaggagctggttgaggttgagcgagtactggctgtcggtggtgtagttgctggccaccgccgtcgagcagtacaacggcggctgccgagcttgaacgtggcgacgacggcgtctacctgccgccgcagccccttcctctcctgcagcacgcctgcccaccgcccgccggcga…	gi|41052898|dbj|BAD07810.1|	100	107	0	0	664	344	16	122	3e-30	85.1
TCONS_00015859	gene=XLOC_010183	ctagcacattacatacatacatatattgttgagacttgagagaatcacatatatcgttaattagagaagtagctagctgctaaacactaacaggctagctaggatgatgttgcaggctgaggagtgtaggacggtgatgacaatgctggtgttcgacctcatctctgcggtgatgacagcgctagtgaagaaggcgctggaacaaggtctgaatcgccttgtcctcatcacactccggcagctggtggccactctcttcctatctccgattgcctatttcaaagaacggaacacaaggcctaagatgacatgggagatatttgtgtacctcttcttcagtgcattgcttggtgctggtctgtcgcagtacagcttcttctacgggttgcagtacacgac…	gi|482560065|gb|EOA24256.1|	40.58	308	183	3	128	1051	10	310	4e-65	249
TCONS_00015860	gene=XLOC_010183	cagcagcatgcgtgtgtgtgggtatatatagtccatgagcagagtgtgtttactgtcttacagcaagaagctagcacattacatacatacatatattgttgagacttgagagaatcacatatatcgttaattagagaagtagctagctgctaaacactaacaggctagctaggatgatgttgcaggctgaggagtgtaggacggtgatgacaatgctggtgttcgacctcatctctgcggtgatgacagcgctagtgaagaaggcgctggaacaaggtctgaatcgccttgtcctcatcacactccggcagctggtggccactctcttcctatctccgattgcctatttcaaagaacggaacacaaggcctaagatgacatgggagatatttgtgtacc…	gi|482560065|gb|EOA24256.1|	41.04	307	181	3	198	1118	10	309	2e-65	251
TCONS_00020267	gene=XLOC_012972	ggtccggaccttttttttctcctcctctctactcgttttctttcctctttccgattcctcttcttctctcctcttctattcctcttcttcttctctccttttctccccagcgtggaggcggaggctggcggccgcggcagcgcgacgggagcgggggcgctgcggcgcgacgggccgcggcggccgacgggggctgcggcgcagcggcgctacgggctcggaggcgcggcagccgacgggcgcagaggcgcggcggcgtgacggccggcgtgtagaggcacggcgacgcaacggccggcgtgggttctccttctagatctggtatgtctctccctctccaccctcactccatagtgaaaaatgcacatccggacggcgacgacgacgacattggggagg…	gi|28411941|dbj|BAC57385.1|	58	50	21	2	312	461	23	67	3e-06	52.8
TCONS_00020270	gene=XLOC_012975	ggggatggatctaagatctgagtatatttcatatggaaaatcgaaaggggattgacaagcaattcaacaacctgaaacaactatattcatgccgatggatgttgttctggacttctggtataaaatctatagcatccaaaacattagtactcctcagcgttaaccatgcaaggcgagaggggaacatgcgacaatagagagagcaccgagttgtgtggcagagtaggaggaggtgagcaccagcgggacgagacgatgggggcgaaggggatcgttgaggggattgacacggtggaggtaaggcaagcgggctatcggcgctagcgctggacgaatgcctttatttccctgctctctcatgatttgaggtagctagaagcaagagagtatcggcaatca…	gi|50251999|dbj|BAD27932.1|	75.96	104	25	1	256	567	1	79	7e-31	134
TCONS_00020276	gene=XLOC_012981	ctcgtgctactactggtagaggagtaaaataaacgtacactcgtctactgctgcatctgctgcctgtcttcgcttttggatcccatcaactgaactgttgggcatatgaacacatgccttcttgcctgcctactgtccactccaccccctactgctgtcaaaacaaaaacaataatctggagtaattgctgattagcacatcaaactatgcagctttcaagtttcaactcccatgctttcttcttttga	gi|218189944|gb|EEC72371.1|	100	36	0	0	155	48	96	131	4e-13	75.9
TCONS_00020280	gene=XLOC_012985	agcatctggaggttctctcgcgccgctctcacgcgggcggctcgggagcgaaaccctagccgcccgtgctgccccctcccaacgcctccagccacctcgctgccgccggagcccgctaccggaaatcgtgcggccggccgggaaggcggcggcagggaaaacgtgccggcggcggagcaccccctcggcgtgggaggcggtacgacgcacgcacggcggaaggcggcggacggagcggccggcggggcggatccggtcgcgccggacacggattcggcctccccggtggaggatctggccccctgccggccagatcgggagaggggtggcggcagcgcggcaagacggcgggcggcctcgagctcgcggcgacggcgacgcggcaagtcggcgggcggc…	gi|41053017|dbj|BAD07948.1|	100	143	0	0	1388	960	1	143	3e-45	185
TCONS_00020283	gene=XLOC_012988	cgcaaaatagcctaggggttatggaatgggttttgtcagtaatctacgtttaatactcataagccctccggatctaaatagggctcttgtcaaaccaccaccaactatcctaccatttttctcgtaataccatcccttctcccccgccctcctttcctttcctgttatccggcttcaataaggctgtgttcgcatgcaccttttcccatcccctttccctcgttttccgcgtgcacgcttttcaaactgctaaacggtgc	gi|21741938|emb|CAD40429.1|	89.29	28	3	0	257	174	244	271	7e-07	54.3
TCONS_00016183	gene=XLOC_010376	cataattagctcacatctgatcccatttcaacccatacatagagtccaagccaaacataataagaagttccaagtcgtgcacataatagcaaattaaggtcttacacataatagcaaatttaagtcttacacctactagagagttcactgccttaaacatattggcagtacaagtcatacatgaccatggccccaccggcaacacataataccaaaagaactacccaactcatccaacaactctacattgatctaggaaacttctcattaatgaacaagtggacccaatgcatcttcttttcgaaaggaagtccgtcaaaagctctagcaatgtgagggttggcaaccaaatgagcatagtaaacagatacatggatctcctcaaacccaggaaggctt…	gi|482558561|gb|EOA22753.1|	23.48	132	98	1	1075	689	172	303	7e-09	62.8
TCONS_00011747	gene=XLOC_007596	ctacagtcaacaggtatactaagcccctctctcaccttttccttttgttttccttattgcaacctttgcttaggatctgtctagaccagatcaagagagcaacctagattaatttaacagaaaaacatcccacaactgatgtaacagaaagaataggcaagcagataatccatcattgataaatgtctgaaatcaccatgttcaacctgcaaaagaaattttgtcaacaagaatcggagatttctgaaattaattaccacactggccatcaaagccaagtagagattgctaaataaaccagccaccgccaagttgtgtttctgcttctgcaaagtatatatgccaagtaacgcttctgcttctgcaaagtagaggattccttcacaagtgattggtcag…	gi|55296644|dbj|BAD69364.1|	72.97	74	13	1	605	405	342	415	7e-19	97.1
TCONS_00011748	gene=XLOC_007596	ctacagtcaacaggtatactaagcccctctctcaccttttccttttgttttccttattgcaacctttgcttaggatctgtctagaccagatcaagagagcaacctagattaatttaacagaaaaacatcccacaactgatgtaacagaaagaataggcaagcagataatccatcattgataaatgtctgaaatcaccatgttcaacctgcaaaagaaattttgtcaacaagaatcggagatttctgaaattaattaccacactggccatcaaagccaagtagagattgctaaataaaccagccaccgccaagttgtgtttctgcttctgcaaagtatatatgccaagtaacgcttctgcttctgcaaagtagaggattccttcacaagtgattggtcag…	gi|38637199|dbj|BAD03450.1|	88.31	77	8	1	1213	1440	51	127	7e-19	97.4
TCONS_00016191	gene=XLOC_010382	cgtcaccctcttaacacgcgactcgctcctcctcctcactcctcctcgcgtcgtcgtcccattccgtcgccgccgccgccgccgccgccgtgcactccaccgcctccgccgcgcactgaaccgaggcgaggtcttccccaaccaccgccggagccgtggtcttccccatctgccgcgactggccgcagcaggagccgacgtcgtccccatccgccgccgccgccgccgcaatccaccgctaccctcgaggtcgtcgctttctttcaccgccacgcactgaaccggaggcgaggtcttccccagacccccacggagccgaggtattccccatctgccgccgccgccgtgcactccaccgcgatttctccgcccatccgctgctccatcgcgatttctccg…	gi|38637199|dbj|BAD03450.1|	88.31	77	8	1	395	168	51	127	3e-19	97.4
TCONS_00020298	gene=XLOC_013003	cccaggggcgtcctcccggcgtccaggacggaggtcgccatgaaggtcgtgtcgctgtcgcacgacgcggagcaggggatgaggcagttcgtcaccgaggtcgtcagcgtcggccgcttccgccaccgcaacgtcgtgccgctgctcggctactgccgccggagaggcgagctcctgcttgtctacgactacatgccgaacggcggcctggaccagtggttgcacggccagggtgcgccgctgctgggctaggcgcagcacgttcgcgccatcagaggcgtcgccgccggcctgctctgcctccacaagggctgggagcaggtggtcgtacaccgcgacgtcaaggcaagcaacgtgacaacgtgctcctcgacggcgagatggacgcgcggcttggcg…	gi|475619538|gb|EMT30803.1|	67.23	119	39	3	1	357	436	550	2e-43	156
TCONS_00011812	gene=XLOC_007624	gcgcgcgcgcccttccgagggcggccgtatgcccacaaggtattcgatggattgaccgacctgttctgttcatgcagtagcgggaaacgattcgttcaccatctagtttggcgtggaagttcatctaagaagacgttgtcctgtccttcgggcaaccatatacctgcaacgatgtctcggaatagcttctagtccactccaggtatctgtgcaaaagcttcaggatatatgtatacaaatgcacgcacaacatgtcggctataagtctatctgcaaattcgatctctttctggacaacacaacaacaacaacaccacaccagtacatcacaaagaaaatccctgtgcccacgaaagagagcaattaaggcatgagtgggggagcggagatgatcgcagg…	gi|475618771|gb|EMT30531.1|	35.03	294	191	9	389	1270	7	283	2e-33	144
TCONS_00011813	gene=XLOC_007625	cgttgatccaattaaactggtgggtatgtcaattgatgaatgttggtttatcatgaagcctcgcaatatggaaaattgtgaattctctgaccttgtagacattggaaaagaaattgcacaacgatgcagtggagtacctctagttgctaaggctcttggttatgtgatgcagaagcaccgcacaagagaagaatggatggaaattaaaaatagtaacattctggataccaaggatgatgaggaaggaattctgaagggtttgctgctaagctattaccacatgcctccacaacttaaactttgtttcatgtactgctctatgtttcctatgagccacgttatagatcatgattgcttgatccagcaatggattgctttaggatttattcaagatactga…	gi|475625187|gb|EMT32875.1|	37.25	349	211	7	2	1024	184	528	2e-54	213
TCONS_00020312	gene=XLOC_013017	tgtaacatgcattaaagcccgatggcagcagtgacaacctgacgtgtaaataactgaaagtgcattacctcttaagaagattaatgaagatgtaacagccaccaaggggattcactttctccaagaaagatgataggagtgaattatgtgatagagcacgaataatcatgtgaagtacatcttcaatacatgcaacatcttgacttctctcgaaaaaggacacaagtgtcgttatatcatgttgagaaaccttta	gi|475610246|gb|EMT27685.1|	85.48	62	9	0	253	68	356	417	5e-23	107
TCONS_00016318	gene=XLOC_010459	tgaagatgtgatcatactatttttaaatgttttacaaaagagcagcactgcactccagcattatgggcttgtggtcctacaacagttgctcaagggatccattacaaatagaagttcttgtttcaaagcaggatttcttagttttcttcttgattggttttcagtagaggaaactgatgatactgtcataaaaattgccgagttgattcagattattggtgggcacagtatttgcgggaaagatatacgaaaaatgtttgccctcctgcgtgatgagaagattggtgtcaagcagaagcgtaattcattgcttttgacaagtcttagtcacatgctcaaggaaaagggacctgaagctttctttgaatttagtggtcatgactctggcattgaaataaa…	gi|482570391|gb|EOA34579.1|	55.69	598	255	7	2	1765	326	921	2e-171	603
TCONS_00016319	gene=XLOC_010459	gaatgaagatgtgatcatactatttttaaatgttttacaaaagcactgcactccagcattatgggcttgtggtcctacaacagttgctcaagggatccattacaaatagaagttcttgtttcaaagcaggatttcttagttttcttcttgattggttttcagtagaggaaactgatgatactgtcataaaaattgccgagttgattcagattattggtgggcacagtatttgcgggaaagatatacgaaaaatgtttgccctcctgcgtgatgagaagattggtgtcaagcagaagcgtaattcattgcttttgacaagtcttagtcacatgctcaaggaaaagggacctgaagctttctttgaatttagtggtcatgactctggcattgaaataaaat…	gi|482570391|gb|EOA34579.1|	54.81	582	253	7	48	1763	342	921	1e-165	578
TCONS_00020313	gene=XLOC_013018	tccaattccagttgtaaaagatgtttttatccctccagacacagaagaagatgggctgcctgctgcccttgaagatgccatgcctctaatttcatttttggcccctctatgtaagaagtgttacagtttgtttagtcaatttgaacatgtaataatgacaaagataaatttacaagcagatcgacacatgcaaagatcgaattgctgctgcccttgatacattgcgatttacgacatacatcttcgtgggagcgaggtgctgcttctgggcaggaaactgatactgttttacttggtggccgaggttttggagcagccatgtctgctctaactgacgccctcccccgacgtcctgctctgctcccgccgtcgcctcgcccgtgtgaagccgctacacgc…	gi|475611632|gb|EMT28162.1|	61.11	36	14	1	2	109	175	209	1e-06	45.1
TCONS_00020315	gene=XLOC_013020	ccggcaggtgtaccactgtacaggatggagcctgcaggtgggcgagtcgtcgtcgccggcggcggcggcggcggcggccggcgaccttccggcgtgctgctgatgctgtacgccgccggcgggatcctcatcctgaactccacggcgccggtgatgaactctcacgtgctggccatcatgggtttctaccacgccatgtggctgctgggatgcgccatcttcttcgcattcctggggtagaagaagaagagagatcgctgggggtgaaatctttctttgaaacgcgcgaattttgagagaatttagttttggaaagattctcacgaaattcggctgtttcaaaggaggccttgactacgtcacgtatactactatagtaatgtttgtttggtttgtttt…	gi|49387743|dbj|BAD26231.1|	100	51	0	0	85	237	21	71	2e-22	106
TCONS_00012003	gene=XLOC_007741	gatttcctagtatgctgagttgtttggttaaattaaatccaatcccctgcatgcattttgccttggttcttgttttgttactctttctatgtatatgttgttctttggttcagaatttgttgtgcatgaacaaggaaagtagaactcgtatgaggctttcaggtatttaaggctggcgctttgatttttgtctctgggctagagtggggagtcttggcttcaactttttttcttttgctgaatttggtgttctttcaagttaaaaatctggatggtttttcagtgcttaccccctttccagtagcctagatttgtgactgtactttgctcttggtcagctttagggtgatttttttttgtgttctacattggtaattaccggtgtgcgacgtggacact…	gi|49388968|dbj|BAD26185.1|	100	64	0	0	3101	2910	1	64	3e-19	99.8
TCONS_00012004	gene=XLOC_007741	gatttcctagtatgctgagttgtttggttaaattaaatccaatcccctgcatgcattttgccttggttcttgttttgttactctttctatgtatatgttgttctttggttcagaatttgttgtgcatgaacaaggaaagtagaactcgtatgaggctttcaggtatttaaggctggcgctttgatttttgtctctgggctagagtggggagtcttggcttcaactttttttcttttgctgaatttggtgttctttcaagttaaaaatctggatggtttttcagtgcttaccccctttccagtagcctagatttgtgactgtactttgctcttggtcagctttagggtgatttttttttgtgttctacattggtaattaccggtgtgcgacgtggacact…	gi|49388968|dbj|BAD26185.1|	100	64	0	0	2732	2541	1	64	3e-19	99.8
TCONS_00016402	gene=XLOC_010499	ttgggaactagctatctgtttgtcgacagatttttggggcaaaatcacccacttttttcaagccctcggatacgcatccaatggacaaggaaaaaaataataaaaccaaattttctcgtattggatcaaaataaataaagaaaaaaacatattgggcttcaaaactagcccaaacgagtagatcaaacataaaaattaaaactcagcccagaatgagatagcataaaaaaaaggccaaaaaaggaagataagattatgccagcccaatatcacatcgtagcccaatacaaacacagccatatcagcttggaatccaagaaaactattaaaaaaagaaaaaaacagatcacgcgcaacagcttagctagtagatcgatcggagacggcataagagaaaaa…	gi|49388968|dbj|BAD26185.1|	100	64	0	0	256	447	1	64	2e-19	99.8
TCONS_00012009	gene=XLOC_007743	tcatcaatattcaatgcagaaaaggagggatgggttcccatgcactgccgaacgcagctgcaaattaaacggtcactgcaaattctctgccttcatctcgcatgcgagatgccacattgatatcgtccctatacaagggccattttgcaaaattttggatggtaccaaccggggcctttatacaaaaataccatctcgcgggccgcacgtgacagtcgggccttagtgggcttgggcctaaaatgctgcacgggccacaaaaccgcaggcccactcgggcctgcttctcccccatgtccggcg	gi|125538279|gb|EAY84674.1|	100	38	0	0	302	189	56	93	2e-15	83.6
TCONS_00012062	gene=XLOC_007772	gtcctcgtcctcgcctcgtcgcccgtgtcgcccgcgcgcccgcccgcgcgcgcgctccccgccaagatttcgccacgccacgccaccacctccgcctccgcctataacctcgccgcacgcgtgacgggagcgcatcgcccccttcccttcccttccctccccatccaggcacgcaggcgcgcgcgagagagagcgatgggagcggtggtggccgcggcagcggcggagatgaggcgcactggccgctgcggcggcggcggaggcgggggcggggagaagaagggggcgaaggaggagggggtggtggttgcggcggaggcggccgccgagagggggcggcggctgcggctggtggggtacgacgagctcccggacttcctgcgcgacaacgagttcatc…	gi|482562207|gb|EOA26397.1|	63.64	44	16	0	346	477	33	76	1e-11	70.1
TCONS_00016558	gene=XLOC_010591	cccccacgcgctcgtctcgtcttcctctcgaattcccattttcttccacctcctcctcgtctcgaggtctcagatccaatggccgcgacggcgacggcgacgaccaccgcgtagagcgcgtgagagtctgcgtggacggctaactatggcctcgccggcgggggcaatcggcggcgcgtcgccgtcggggcgggtgctgggccctgcgctggaccggatcatcaagaacgcggcgtggcggaagcactcgggcctcgtggcggccgccaaggcggcgctcgacctgctctcctcgtcggcgtacgcgtcggcgtcggcgccgtcgccgccgtcgctgctgctcgggttgccggcggccgccgcggacgcgtgcatccacgcgctcctcctcgcgctcga…	gi|482551700|gb|EOA15893.1|	43.43	327	174	5	191	1138	15	330	2e-59	230
TCONS_00020355	gene=XLOC_013060	agaagccagggtcggcatttgcaccgtcacaacagctgcactagatctgccgtacctccacacctcaccaacggtcatcgccagcaacaagccacctccaccgcacaccagcatgcaccgtccccaatagctaccaccctcaccaacgttgtacccatccgtgagggcctggatctgggtgtcggtgtcgctcgctccccaccaccaagcacgttgg	gi|46390376|dbj|BAD15840.1|	100	72	0	0	1	216	37	108	7e-28	124
TCONS_00012246	gene=XLOC_007875	ccgggaaaaaatcatctactcctggggcgtggaaaatttcctcggcggcgcaacgaagacgcgacggagggggcggcgcgcggcgcgacctggaggcgatggcgacagcgacgggaaggctctctcctccggccgccaccttctctccgagatgggaacactgcagctggtgactgaagctcatggtggcattagcgctaagcttaaacacttgcattcaatttgtagtttagctcctagctggctacttctatttattctaaaaaaacaactgaactgtaaccattttgattactttgtgacactttcatgtatgcatttgtgaacgtacagcatgcatgtgtgttttccctgtacttaaacaatgttttttttaccgga	gi|46390527|dbj|BAD16015.1|	100	56	0	0	3	170	46	101	2e-16	85.9
TCONS_00020367	gene=XLOC_013072	cgctcggcaacctcacccacctgaggcggctccacctcccggagaaccgcctccacggcgcgctgccgtggcagctcggccgcctcggcgagctccggcatctcaacctcagccacaactccatcgccggccgcatcccgccgccgctgatctccggctgccggcgcctcaagaacgtcctcctccacggcaacaggctgcacggcgagctccccggcgagctcctctcctcgctgcgccgcctcgaggtactcgatcttggcaagaacacactgacaggaagcatccctcccgacattggcaaccttgtaagtctcaaacagctcgtcctagaattcaacaacctgacaggacagatcccatcacagataggcaaacttggcaacctcaccatgctaa…	gi|475625237|gb|EMT32898.1|	50.17	301	127	2	3	836	102	401	2e-60	233
TCONS_00012311	gene=XLOC_007919	aagtgatgaaaatggcaaagtatcaaactacactcagttgaagatggtattccagcgaagcccatttgagtgatggtattctagcgaagccagttttatacgatggtagatatgcaattttctcatgtttgtggccttcttattcacacgtttgttacgtcttcctccttcggaacaagaagacagtgtcgtcgtcctcttcgaagcgagaaggaacaacgctggcgccggcaccgccgtcctctccttgcctgacgccgaccgccgccgccgtcgagccatcgccagatccgcctcctcgccatcaagccgtcgccggatctgtcacatcaccgccaccgcaacttcctccacacgccgccgcagctttctccgctgagctcccgcacgtcgccgctc…	gi|56785179|dbj|BAD81855.1|	51.85	54	26	0	174	13	74	127	2e-07	58.2
TCONS_00020371	gene=XLOC_013076	agagagaaaattgacatttagccatcttcaggatggggtttcgccagaatgccaatccggattctagcttcgttataatgccatgctcggacggcgccacattgctgctttgccattctcaccaaattcgcatatttccaaatgatttcgatgattttccttattagtttggaccgaaatgccctcgccggtcggtttagtcgagctggtccagccgcatcgcttggcagagtacgcagcgccaccacttctctccgccgctaccccccactgctccgccgtccccctcgccctcgccgtcgccgtcgctgtcgcccttgccgtcgcccttgccctcgctatcgccctcgccctcgccctcgccctcgccggtactcccccatcgccgtagtccgcgcg…	gi|46805858|dbj|BAD17192.1|	100	33	0	0	179	277	1	33	4e-12	71.6
TCONS_00020372	gene=XLOC_013077	ttggaaatatgcgaatttggtgagaatggcaaagcagcaatgtggcgccgtccgagcatggcattataacgaagtcagaatccggagtggcattctggcgaaaccccatactgaagatggctaaatgtcaatt	gi|218187707|gb|EEC70134.1|	80.65	31	6	0	39	131	99	129	9e-07	54.7
TCONS_00020385	gene=XLOC_013089	cggcgtcggaggcggtgaggatgcggctcgggtgggcgagcggcgggaccgccagcccggcggcgtccctcagcgcgacgcagtggtgcgccgagctgtgcgtgtagtcggacggccggatcggcgccgacgacgacggacgagcactcgccaccgccgccgctttcttcttcccgtcgccgccgccatcatcctcgtacgcgtcaagccgcaccggccaactccaaatcgacgctcaagctcaagctccgccggccagggcggagagggagagggccccgctggcggcgcgaccggcgggggaggaggaggaggaggggaggggaggcgcgcgggcgggtggcggcggctgaggaggaggcgccagctcggagcgggaggcggcggcggcggcggtgg…	gi|50508630|dbj|BAD31026.1|	80.43	46	4	1	124	2	23	68	3e-12	72.8
TCONS_00020392	gene=XLOC_013096	gaatcgagttcggcacggagcaggagcagcagcatgcagcggcactgcagggcggcgccagctcgatcttcacgttacatgatcagtcgatctcaaatgtgtgacaatgagccaatgatgatgatgagcagctgtagtttgttttacgccatagtggtagtttaagttgagtttggactttggaagatcgatcagtgcaaggataagatggatcgatgccttttgagttctctagaggtgtgtaagggtactattcggttcttgttcttcatgggggggacttactggagcacaagagagtttggcagatgatcaagcccctg	gi|47496891|dbj|BAD19940.1|	100	33	0	0	3	101	35	67	6e-11	67.8
TCONS_00020394	gene=XLOC_013098	ttttctatcaatgatcacagctacaagctcctatcctgaatagtcctcttgagaatatacagaaatcacacgacacaaccaatttggcctgcaaatacgcatgacaatcaattcccctgttctaacactacaatgtacaatccaagattccttctttcctatcgaaaacgaaggcgaaagctacaccggcggcaacgcatcgggatctgcatacgccgacgtcgattcggcggcttgcgccggcggcggcggggcaggtttcgccgccggtttccgcggcaagacctcgcagcggcagagcgggcaggtggtgtgcgagtgcagccacatgtcgacgcagtccctgtggaagaggtggccgcacgccggcagccgccgcaccgtctcgccgcgcgccac…	gi|482557232|gb|EOA21424.1|	54	50	23	0	423	274	114	163	1e-12	75.1
TCONS_00020396	gene=XLOC_013100	tttgacacgtgtgcacgaggggatgacacgttggtcagcgaggatgtgggattcgccggcgagaggacacgtaggctggcgccgccatttgccgacgaaccgatgccgacgcgccgagcagagagagagctcgacggcccaactacttacttactcaggcggcccatgaagcccatttaccctgtccgatctcatctcttcccctcctcgtctcgtcgagaattccccacttctccgtctcgccatcgccgccgcatccaagccctaaaccctctcctctccttctctcacccatggccgtggccacaattggcgccgcagcagcctccccatgcctccggcacgtccacctgttagggcttctgatcgaggcgcatccaggtgtgtagagatctctgt…	gi|222622535|gb|EEE56667.1|	100	106	0	0	475	158	1	106	1e-44	181
TCONS_00017187	gene=XLOC_010998	cacaggacatgcatagcttgacccttttatgcacaaaaggtaatatgtaaataaatattgccgtcagacccatacacgaagtggtgtatattcaaccattcaccgagatacctagatcggctaataccgtctggcacccctcccttaagttgggttcgtcatccggctccggctaattaacactaagaagtcacacatctcatataaagaagtaacctcaccaaagggacctcaattcaccagcagtactaattttccaccaatcacatagctgcacataggaggactcacacaaggccacaaaggtagtagcacaacctcatcacctctcagtcaagcagtcaaagcatggctacagccatgcccatttgctcactgatgcatgcatatgagccccaa…	gi|297721079|ref|NP_001172902.1|	88.46	26	3	0	723	646	39	64	6e-06	53.9
TCONS_00017241	gene=XLOC_011029	tcttcttcctctcctggcgatttcgatttctcctgtgattctccgacgatttttctccaacgcaacgtgataacaaattccattacgtgactcaggcagtatggatgattttgaggaacatggtattagttatcgtgaagactcggactgtagcgaggcaaattgtgcaatttcagattatgttccaagcaaggatgccactggtgagcactctgcaag	gi|47848319|dbj|BAD22182.1|	100	39	0	0	101	217	1	39	2e-16	86.3
TCONS_00020429	gene=XLOC_013133	aggagcaacaccagtgacatcgacggccttcggtgagtaggcaacgacggccgacggaagcctccaatacgcaagcagcgggatccaggcactaggcgaggacttgctggcgtggagcaggcagtgcccacgggatttgatcggcggtggcctccggctactccgctttccgcctaaaccgccggtgcccaacgtctagggtggcggcgctctaggctcacggccagagaggagccttgctttgtccggggccaacatgcaggagcactgtcgtcggtgaacccctccgaccgggatcaatccatcgtcgccgccccccaccaggagccttgatcctgcttgggtgtttctatgccaacaactactggcggccaggatgggaatatggaattggggctg…	gi|115475603|ref|NP_001061398.1|	93.26	89	6	0	352	618	1	89	1e-29	130
TCONS_00020438	gene=XLOC_013142	gtatgatttattcatctaagtagagaaatctctaaatagagacacttctttttagagaagggtaaaaatctcggcacggcttagtctgctatttttttttgacagagtggattcggaccgccacttctctgaaagcatggttcttgcctccctctctcccccttccttgggggtcgcccattcattgggtgatcccttgctctcacgttcgagtgtttgctcgtcgtttaggccggtgagtgacatttttgctcattgcct	gi|357442567|ref|XP_003591561.1|	82.86	35	6	0	110	214	149	183	1e-07	57.8
TCONS_00020454	gene=XLOC_013158	ctgtgtttcgtattctgaagaagttaatggataatgtaattctagtagtgaacagactttcttcataatgtggactgagaatc	gi|46389952|dbj|BAD15804.1|	100	27	0	0	81	1	116	142	3e-08	58.9
TCONS_00013105	gene=XLOC_008445	accatggtcacattagccacggctcatcatctcgtcgtgaatcccctccgcctccgcaatccgcggcggcaccacacctccctcccgtcccgcacctcctcctagatcaccgccaccgatcccgcgtcctccaccgtagccgaatccccttcgccgcgcccatcgttggatcgagcgctgtcgtcatatccacctccaccgctgtccagtctgccgccccacatccccgtccccggcgtttctccacctcgcactccacgctgcatcgcctgccgtcgacgctcgtcgccgtcgtgccccgccatcgcctgccgacggcctccagcacctacctccgcctgtctcctcgcctcccgccccctcgctctcccccaaacgccaccgcctccatccacgcca…	gi|125581925|gb|EAZ22856.1|	100	156	0	0	572	105	1	156	5e-43	177
TCONS_00013106	gene=XLOC_008445	accatggtcacattagccacggctcatcatctcgtcgtgaatcccctccgcctccgcaatccgcggcggcaccacacctccctcccgtcccgcacctcctcctagatcaccgccaccgatcccgcgtcctccaccgtagccgaatccccttcgccgcgcccatcgttggatcgagcgctgtcgtcatatccacctccaccgctgtccagtctgccgccccacatccccgtccccggcgtttctccacctcgcactccacgctgcatcgcctgccgtcgacgctcgtcgccgtcgtgccccgccatcgcctgccgacggcctccagcacctacctccgcctgtctcctcgcctcccgccccctcgctctcccccaaacgccaccgcctccatccacgcca…	gi|125581925|gb|EAZ22856.1|	100	156	0	0	572	105	1	156	2e-43	177
TCONS_00017530	gene=XLOC_011223	gtttggatgtttcatcagcaacttcacaactcagacactaccataatgagatggttttaatttttcacaaaatgatctcatctacaatgtataggacacctggtcatatgcacgttagtagtacctctcccacaattcaaggcaacaccagaattggacaacgataattaaaaatttatgccttcattggattgactcatagcacatacaaaggttagtacatgtcaagagcgttgggcacagccgtccatggcctgccggcctgctcgacccctgccttgacgtggtgggaggcgacggtgattctctgtggcggcgtgacggagatcacacggcaggaagagtgcgcacgcataggggggcacgcaggagagcagagcggggatcgactgcgtggcg…	gi|125581925|gb|EAZ22856.1|	100	156	0	0	222	689	1	156	4e-43	177
TCONS_00013107	gene=XLOC_008445	accatggtcacattagccacggctcatcatctcgtcgtgaatcccctccgcctccgcaatccgcggcggcaccacacctccctcccgtcccgcacctcctcctagatcaccgccaccgatcccgcgtcctccaccgtagccgaatccccttcgccgcgcccatcgttggatcgagcgctgtcgtcatatccacctccaccgctgtccagtctgccgccccacatccccgtccccggcgtttctccacctcgcactccacgctgcatcgcctgccgtcgacgctcgtcgccgtcgtgccccgccatcgcctgccgacggcctccagcacctacctccgcctgtctcctcgcctcccgccccctcgctctcccccaaacgccaccgcctccatccacgcca…	gi|51535664|dbj|BAD37636.1|	97.96	49	1	1	962	1108	1	48	8e-18	93.6
TCONS_00020458	gene=XLOC_013162	ctcttatcctcctctatcctttcccccaagaatcggactttatcccgaagaatcaacgcggaatctagctcgattcgtgtttatctctccaaaccaaaccctagaaaatcccggctccgattctctcgttgttggatcgatctctctcccatggctataaatagagtcccctccctctcctctttcggctggcacctctacctctctccaccgtcgcttgtagcgtcgtcgccgcgttcgtcttctctgtccaccgccggcagccgctccagccgcccctagcagtcgcctcgtccccaacctgtgccgccacctccctcggcatcgcagcaccgaggagaagcccgtccacccctccgttgccgctgctcgtcgccggaaagtcgccgtcgtcgtcgt…	gi|51535664|dbj|BAD37636.1|	100	71	0	0	252	464	58	128	2e-15	82.8
TCONS_00013198	gene=XLOC_008527	actttcatcttaagcatggaaatacatagcaaaatacacttaagacgaaaataatctaaatcacaactacttcatagttacataggccgaccggcgaaataaagatatagaatagcgggaagcttgactacccaatcctcaagcacaccgactaggggtttaccccattaagttcaagtcctagaagaagcaatcgatcacccgcatcactcaaagactaaatctaaaaccgagcgtccaatgaaacttggcgaggtccagatagcgatgaccacgagcagaacgactcagcgacggcggggagcctcgggcaatgacgacgccggcttgatatggctgatgatcttccatgcatgcatacacacggtgttgaataggtctcaggaaagcttcatgccc…	gi|54290736|dbj|BAD61357.1|	95.16	62	3	0	507	692	35	96	1e-16	88.6
TCONS_00013199	gene=XLOC_008527	cggcggcagatctcggtgtgcaaccgagcgtccaatgaaacttggcgaggtccagatagcgatgaccacgagcagaacgactcagcgacggcggggagcctcgggcaatgacgacgccggcttgatatggctgatgatcttccatgcatgcatacacacggtgttgaataggtctcaggaaagcttcatgcccgaggaattgaactgtgactcaccggagagggagaaatcgaaggtggagcttgacggccggaattggggaagacgatgccgatctccaagctcgctgcaccactgccaggggttcatgagggatttaagagaggacactgaggagatgttgatggtgcggtggctcggctcggcttcctccggttcgacggcaacgaagacgatgtc…	gi|54290736|dbj|BAD61357.1|	95.16	62	3	0	301	486	35	96	6e-17	88.6
TCONS_00020465	gene=XLOC_013169	cttatacattttggcatcgtgataggctttatccctcaattcctccatctataatagctacaactatctatgatgtctggcttctcctaggtcaatattccatgtccgggtggcccagtgtgctctgtgctccagctcgaccggtaaatgatatgtttttccatatacgagctggtaaggtgacatgcctttaggtgtcttgtatgcggtcctatatgcccaaaatgcatagtgtagtttgttcttccatgccttccccatctcatgtatggtattctgcgaaatgttct	gi|470145182|ref|XP_004308221.1|	52.63	95	45	0	285	1	971	1065	2e-22	107
TCONS_00020468	gene=XLOC_013172	cacatatcaaacatatcggattaagagtgaacgctatccctgtgaccatttgaataagccatcagacaccagaaaattcggaccgttccaacgaagtaagtactgattactgaacaaattctgaaccaagatctaaacaaattctgatttctgaacaaaaggataaaggtgtgttgtggaggaagactggaagagttgtgtaaacaaagcaatggtttactagataagatgaatttcatcaactcctcaacatctggcttcagttgatttctatttgtgcaagactagcaccacgaatgggaagttgatgggccacagccacggctttgatcaacggactctgacgaagacgactaccactgcggcatccgcgatggagagacgggatgttccacccca…	gi|115446009|ref|NP_001046784.1|	100	58	0	0	436	263	1	58	2e-25	117
TCONS_00013255	gene=XLOC_008577	caacatctcgggtccctcgacattgcattgcctcttcttcttgttccaaccaaccaaaaggcaaaggccaaatcttcttcttcctccattgcttcagctcatccgctccaatcacctaaatttacagaaggcgacttggcaagaggatgcggaggagagatagatataggtagtgtgatactagcttgaaaaggagggattttttgttgttgttggatatttggagagtgaggagatgccgactggtgcgatgaagaggctgttcgttgaattgttgtaggcgtcgaactccggcagggaggcgacggtgctgtgcgcgcctcggccgcggaggatccagatccacccctgcagcgctgacctcatcctcagccctcctcacttcctcctcacctccaa…	gi|475558629|gb|EMT13136.1|	60	55	18	2	251	403	1	55	6e-08	61.6
TCONS_00013256	gene=XLOC_008577	tcttcttcttgttccaaccaaccaaaaggcaaaggccaaatcttcttcttcctccattgcttcagctcatccgctccaatcacctaaatttacagaaggcgacttggcaagaggatgcggaggagagatagatataggtagtgtgatactagcttgaaaaggagggattttttgttgttgttggatatttggagagtgaggagatgccgactggtgcgatgaagaggctgttcgttgaattgttgtaggcgtcgaactccggcagggaggcgacggtgctgtgcgcgcctcggccgcggaggatccagatccacccctgcagcgctgacctcatcctcagccctcctcacttcctcctcacctccaacaccaccaacaaggaggtggccgcgcacaagg…	gi|475558629|gb|EMT13136.1|	60	55	18	2	219	371	1	55	1e-08	61.6
TCONS_00017725	gene=XLOC_011365	ccatggagacattcgcgtggtctcaaaccccgacgtcaaaccgttggtcgtaaaacccagcatcacctaatcctaaggtcgaagtgttgctcttcgcaccccacgcctcgacgcgtacagtggtcggagcctcgctactccttcgacctccacaacacgccgcacactagtccttgagctatgtgcgatcctaaccgctctactatcactcacgactgtaggataacactattcctccccgcaaacctggataaaccttcccaactctctagtcgttgtgccacttgattatagcatcgactagacgagccgatatttagccgctatgttgcctatccttagcatcggctaaccaactccaaatatctagccatcgtgctacccaactctagcacagac…	gi|77551308|gb|ABA94105.1|	63.16	38	14	0	145	32	51	88	7e-06	53.5
TCONS_00017726	gene=XLOC_011365	aaaaggacgacgaggtcgcccctttttcttcatcacaagccgagctcctcaagctctctctctcttcctcaagaccggctgccgccatcgtcggccgatctccctcaccggagctccacaagacaaatccttgcaccactagcttcacctcactccggcgaatccattttacccatttaccccttctctcccacctcaaatcaagccactaccaccactcttcttgctgccgcggccaagatcttgccgccgccgttccggccattctcctctctccctatgccttcctccaccttcctcgggtgcgcgtcagtcgggaacaccaccggccgcagacgtcgccgatcctcggccaccggagcaccgacgcccttctccctccctctcctctgtactcgg…	gi|54290644|dbj|BAD62215.1|	40	100	60	0	391	92	37	136	1e-09	65.5
TCONS_00017727	gene=XLOC_011365	aaaaggacgacgaggtcgcccctttttcttcatcacaagccgagctcctcaagctctctctctcttcctcaagaccggctgccgccatcgtcggccgatctccctcaccggagctccacaagacaaatccttgcaccactagcttcacctcactccggcgaatccattttacccatttaccccttctctcccacctcaaatcaagccactaccaccactcttcttgctgccgcggccaagatcttgccgccgccgttccggccattctcctctctccctatgccttcctccaccttcctcgggtgcgcgtcagtcgggaacaccaccggccgcagacgtcgccgatcctcggccaccggagcaccgacgcccttctccctccctctcctctgtactcgg…	gi|54290644|dbj|BAD62215.1|	40	100	60	0	391	92	37	136	1e-09	65.5
TCONS_00020471	gene=XLOC_013175	gctttacacgcacgatgcccacagctagctaggctgagaacaatagagccgttcgaaggtcccacttactactagttactgcacaatggggtcttggttcatcatagtggtcgaactcttaccaggtctagggcaaggtatctatatcgtcacactttcctgaatcccactgttgtgaaacactgccccctaactccttacgcatgttcaccccaaccgctcatagagccacccaacagtctttcatatagtgggacaatgtactaggctaagtccaatttcttggtcgtgtggattgatgcaactatgtcatttcctatggtataagggggtaattataatccggttaaaccacccaaaactttccaaactccccacaccatcatcatcattcaacaa…	gi|297613067|ref|NP_001066655.2|	100	22	0	0	384	319	17	38	1e-07	51.6
TCONS_00020472	gene=XLOC_013176	atttttggcaagtaaagtaggtatcaatctgcttgaaagcctgcagagtccaattttgagtattttcagttagaatctagagtcagcctattcagttcttagcccttaagggtaaggcaggggattcttttttcgaggacccggcgacaactctttctagacggtaggggaaccctagtgaaatcagtaatcaacgcactcccactcctcttgctccaattccctctctttcctgcaaaagctccaagttattcagactggtcaacaattcttcctttgttctcctaatctctccatatatgtatgtatgtatgtatgtatgtatgtatgtatgtatgtatgtat	gi|94502661|ref|YP_588395.1|	91.3	23	2	0	230	298	50	72	2e-09	45.8
TCONS_00013360	gene=XLOC_008636	tacactttcatgccttattcacctttccgtccatgtgaaatgtgtggagtttcagtaactaataattcatcaaggcagttgtcttcaattcgttcccgtcttcccgtaaggctcaaaagtggttccttttttgctactgggctcatgagcaatcacaattttgtgactaataatattggtaattcacggtgctttctgactgtgtgcaataaaaatctgagttttctcatcagaaataagagtttatttggtaatccaaatatgagaagggaagaagggagtgatatgcacagtttgtttcatagatctgagaaaaagaaaagcacattaccttcttgtagcatcatcactgatgaggcttcaacatcaactagcaaccacagtaagagtgctattggt…	gi|482554523|gb|EOA18716.1|	54.31	464	205	6	304	1674	369	793	8e-127	455
TCONS_00013361	gene=XLOC_008636	tacactttcatgccttattcacctttccgtccatgtgaaatgtgtggagtttcagtaactaataattcatcaaggcagttgtcttcaattcgttcccgtcttcccgtaaggctcaaaagtggttccttttttgctactgggctcatgagcaatcacaattttgtgactaataatattggtaattcacggtgctttctgactgtgtgcaataaaaatctgagttttctcatcagaaataagagtttatttggtaatccaaatatgagaagggaagaagggagtgatatgcacagtttgtttcatagatctgagaaaaagaaaagcacattaccttcttgtagcatcatcactgatgaggcttcaacatcaactagcaaccacagtaagagtgctattggt…	gi|482554523|gb|EOA18716.1|	54.05	481	214	6	304	1725	369	810	6e-131	469
TCONS_00020483	gene=XLOC_013187	atgttgcatgtcgtagtcttgaaacaatggttatgcaacttttcgccaaccatggatggagattcaccaatagactggaataa	gi|115481778|ref|NP_001064482.1|	92.31	26	2	0	3	80	27	52	6e-07	55.1
TCONS_00020486	gene=XLOC_013190	tttatcgacaaatatatagcaaaatcgatcgtggaaacgtcagttcaaccgagaggctttgcacaatcgtatgcattggttacaaactgatggcatgcgtcattagcggagttggccggaagtgcagaagcgaaggtgcagaagccgtgagatacgtgaaggcttggaagtccatgtcgcgatggtgtgcgtgcaccgcacgttgagaccaggctagcggcattgatagaagcaacgccaagaggaagcaggctcgggaggagtcatggttgcacaggactccaatcaggacggagccacagtgttggagttgaacacggacaggagttgtctcctgttcggtcatggcggcgtttgtggcaagtagtccaggagaggaggcctagttggacacacacg…	gi|48716526|dbj|BAD23130.1|	100	57	0	0	669	839	51	107	3e-13	78.2
TCONS_00017933	gene=XLOC_011495	ctcttcttccaatcgccgggaacgaaagcctcgccgatgacgccctgaagcacgcatcggagcgccgctgtttcgtcatcattgtcgcctggccgaatccatctatctcaagccaagccgctgcgccgtgaagtttgcctcgacttcctcttcaagacgcctcaagaatcaccatcggagacactaggagcacggagaacacgcccctttttcctcggcgccgatctgaacctgccaccgtcgctactgccgaatccatcctctccgttcttggagctgttcaagctatcatcgtcgacccagaggagattgccgccgccgagcagttgcacgagtcgccgtcacccaccaagctttgccagtcctgtctagcatctcgataattgcataatcggtgaa…	gi|48716763|dbj|BAD23464.1|	95	40	2	0	261	380	1	40	6e-14	77.8
TCONS_00017934	gene=XLOC_011495	gggagtgctcgacgcgtggagctgacgtgccaacgccgagcttcaccctcaactcctctcagacgcgtcgcccagccacactcaccatcccagagccgacgaatccgagagagaaggccctctgcctctccgctgctctcatctccatcacaggccgcgggagagacgaccgtcgacagcctctctgagccacgccaatcgccgggaacgaaagcctcgccgatgacgccctgaagcacgcatcggagcgccgctgtttcgtcatcattgtcgcctggccgaatccatctatctcaagccaagccgctgcgccgtgaagtttgcctcgacttcctcttcaagacgcctcaagaatcaccatcggagacactaggagcacggagaacacgcccctttttc…	gi|48716763|dbj|BAD23464.1|	95	40	2	0	447	566	1	40	1e-13	77.8
TCONS_00020504	gene=XLOC_013208	aaaaaactccgaaaagggagaactgaagacctaaatacgggaggaggtgaaattcaaggggttcatgttcaggttcaggtggccaacacatggccttgacagtccagttcagcaaaaatgcatggaggattatggggtatatacgagctctcatgctaagacattattgttagcaataatgcagccaaataattgggtcaaattctatctaagctgccctcctgcctctggggccctgggcatatgcgttttggatgggggccactagctcgtctcatcgcctgacattatattatgatgatgatgcaaaaggagaatcgaccatgttgattaattgtcgaagctgagcgttattcggatggatagggaagggtccatcagtctccatgcattggctca…	gi|297721249|ref|NP_001172987.1|	100	44	0	0	427	296	72	115	1e-18	94
TCONS_00020506	gene=XLOC_013210	ggggcggaggccggaggcgggcgggcgcggaggccgaggcctcgacgccggccgtcccgccgccctcgtcctccccgcgcgcacgccgccgagaggcgccgccgccgtgcactccatccttgtcgtcgtccttctcatccccccacgagctagccagcggtggaggtgggggcgccgtcggagcggcgcggcggagggggcctcgacgccggccgtcccgcctccctcgtcctccccgcgcgcacgctgccgagaggcgcagccgccgtgtgctccatccttgtcgtcgtcctcctcatccccccacgagctggccagcggtggaggtggg	gi|49388262|dbj|BAD25380.1|	100	46	0	0	330	193	62	107	1e-21	103
TCONS_00018086	gene=XLOC_011617	tcccctctcctcggacatgcgggaggcagcggcggagaccggcaatgccgacggggcgacggcggcacgaagccgacggggcggagtggggcagcggcgggcggacgcgcgcgccaagagggttggagcgtgcggtgcaagagctgcctgcgccggcttctgtagtcgctgccaaatccgaagctgctcctgaccaagctgacgacgacgatgatgcccaaactgacgacgaggagtagacgtgcggcaggaggacgccggcgcacagcggcgcgaagccagcggagcggggcggtggcggcgcgcgaagccagcggggagagggcaagagatgataaaattcacgaaatttcattaaattcaacgaagcgtgcgtggagggtggtggcgcgctggaag…	gi|49388271|dbj|BAD25389.1|	97.67	43	0	1	66	191	8	50	8e-15	82.8
TCONS_00018087	gene=XLOC_011617	tgacgcctacgtggctaatttgacttggtcttcatctgatgtggcattgatgtggcgcttacgtggcaatttgatccggaaaaataataaacttcgcgggacccacatattagtttcacacataaattaataaagaaatggtggggcccacgtgggcccccctccttcgtcctctttccccacctcccctctcttcatctctcccctctcctcggacatgcgggaggcagcggcggagaccggcaatgccgacggggcgacggcggcacgaagccgacggggcggagtggggcagcggcgggcggacgcgcgcgccaagaggtggtgggcttctcttttgactttattagtgttaggaataagttcatctgcaggtagtaatcctgaccctgcatagat…	gi|51536401|dbj|BAD37594.1|	80	25	5	0	1227	1301	237	261	7e-07	45.4
TCONS_00020507	gene=XLOC_013211	tccctctcctcccaacctgaaatcctaacctatcggcggcgcgtggcagggcagcggcggcgagggcgggcacgcggcgcggcagcgccgttgaggacatgtaggcgcgcgcgccagcggcagcaaggacgggcgggcgtgcgcggcgctccggcggggcttccacgcggtgggggcggcggctgcagggctttcacgcggtggcaaagagccaaagcgcatgtcgagagaaaagagaaggggatccagcggcggcgcatcctccatccctaccgcccccggcaagacctctggcgccgccgtctccgtcctctccctcgtattgccgccatgcagatatggcatggttggagcatagagaggatccggtggcgccggttcgtgttgccgccagatctg…	gi|49388278|dbj|BAD25396.1|	100	127	0	0	495	115	1	127	3e-71	269
TCONS_00020508	gene=XLOC_013212	gattgggaactgaataaggccttagactaaaaggaccgaaaccgagtagatatgtcttcatttttaagtgaccgatttctataactaatataaatattcgtatttttctggtcgtcacatctaattttcgtccgtttttcgtccatacacaatcctacaatcctattcatattcagttagcaatagggatagaaaaaattgcaaaaaaaaaaacaccgccgccggaggagaagagaggcggcagagggagcgccgttgccggaactgcccgcggtggccgccacagccgacgaatacacgctcggacgtcgacgccgccgtcgacgccgacgccgacggggagagggagagggagagagggagggacggccgtcgccgccgcaccccgccgtcgctgcg…	gi|54290554|dbj|BAD61963.1|	81.25	32	6	0	204	299	29	60	8e-09	57
TCONS_00020509	gene=XLOC_013213	gcgaagccgaagcgggagggtttgagaggaaaaaaaaaaagagaagaggagagaaaaatctcacggcgagcagcgtcgccggaagatggggaaggagaggggaagggaggagcaggtggcgacggtgcgcgcggtgctcggcgatgggacgccggagatggacatcatccgcgcgctccacatggccggcgacgaccccaccagggccatcaacatcctcctcgactttccccacgg	gi|482555681|gb|EOA19873.1|	64.1	39	14	0	116	232	10	48	3e-06	51.2
TCONS_00013724	gene=XLOC_008877	ttaccagaggagccctgcaccctccagctgcgatttttgggggacgacaatgcttgtcaatgtgaatcccagctcaggaagctgtgttttggcatcgtcaatgtcgttaccatcaaggtgaaaatcatttcaactctgaaaaggaattgtgatggtagggtttttggaaggaacagtgatgattattggtgctgggtttgtagatgggactgtgattggcatcgttggattagttgcctgttcatcgtgggcagtttgtttgcctgcagttttaactaacaaatagttaattagtcattgagtgtcatcattagcaaaccaaaggcttttattatgtcctgattaagctcaggtcagccttct	gi|475453294|gb|EMT01759.1|	70	50	11	1	279	142	21	70	2e-11	70.1
TCONS_00020515	gene=XLOC_013219	ctcgacgtcaatccggtggcggcggcccatccccgcgcgaatccggcgccgacgacgacggacaacggttggagtgacggattggccgacgacggcgacgaatccggcggcacggaggccggctggattgggcagcggtgggctagggtttggagcggcggattggccgacgacggcg	gi|50251867|dbj|BAD27795.1|	100	59	0	0	1	177	86	144	2e-30	132
TCONS_00013783	gene=XLOC_008916	cattcatacgggttatgggtattccttttcgttggttcttacattagctttaattggcttacttgtaaaccatagtggttcaagaaggagtcgtctgcgcctagtcaggagtcagtcacagaacaagttatgccccagccaagttttcggtccaagttcatcgagtggctcaagaggtcgccgccgccagtcaatttgtgcggtatcaacatcgataagacctcttctcaaaaaaaaaaaaaaacatcgataagacctgatgacatttggattgacatgatgatacctgatggatatcgagctgtatagacgcactttctcgtttgctttggctgtacctgtaattaatgaatcctgtgtagctgtatggagtgcagttgtttgcaatttggacgccgc	gi|50251987|dbj|BAD27921.1|	100	30	0	0	76	165	750	779	6e-10	64.3
TCONS_00020517	gene=XLOC_013221	tgcaaggggtagtgctggagatgctgtgaagttagaggatggggaaacagatgttaaggtctatggttgggttgcccgagaaggggactataatgccgggaatgtggtgggcaggtacttgaggaagcataccaacctgacaaccatatatgaggtctccaagagtca	gi|475574497|gb|EMT16997.1|	64.29	56	19	1	2	166	368	423	8e-12	71.6
TCONS_00020520	gene=XLOC_013224	ggggcgggtgcctacagtggtgtcgccatcggtaggactgccatgtgtaaacataaacttaactataacttaactcctctcactgctagaaatcttggacgcctagagtgcatgaggactaaagttgatggagcgggtactgccaaagtgaggttatggaaaggctttgccgtggcaagtctcattcgttgggatgtaggctcatgtgttgggcaagtcgcggagtacgggtaaagtgtacatccactacagtgtgagtaaatcaatctattcgaatagccgtgctcgtggttatcgagcaccgggacgtgtattacacttggctagactctaatttcttaatctgattgggatgggatatgcatgatgattttgtgctgatggatcaacttctcgaga…	gi|77554123|gb|ABA96919.1|	85.37	41	6	0	108	230	42	82	1e-12	75.5
TCONS_00013876	gene=XLOC_008979	tgtttgaaactgtaagagaacaagatcagtagatcactgttctttctggagtatcaggataatcagtgtaggcggaggccgtttcttgcagagctgattagtttcttttcaagcttgtttgcctgaactccaagggatagaaacgagtggacacgctcgccatcttggactgatcactgattgcgtgctgacggttgacattttccatcgacgatggaactcgcgcgctttcggtgtcaggggaatggcgggaaggcagacgatggaatccaagagatggaggaggagcttccagaacccctcgcttccacactgaagctctcccctttgctttgctttcctcactccatatgtgattccttccttttccacctccacccaaaaactttccacccactc…	gi|125539857|gb|EAY86252.1|	100	34	0	0	212	313	596	629	8e-13	77
TCONS_00013877	gene=XLOC_008979	acaagatcagtagatcactgttctttctggagtatcaggataatcagtgtaggcggaggccgtttcttgcagagctgattagtttcttttcaagcttgtttgcctgaactccaagggatagaaacgagtggacacgctcgccatcttggactgatcactgattgcgtgctgacggttgacattttccatcgacgatggaactcgcgcgctttcggtgtcaggggaatggcgggaaggcagacgatggaatccaagagatggaggaggagcttccagaacccctcgcttccacactgaagctctcccctttgctttgctttcctcactccatatgtgattccttccttttccacctccacccaaaaactttccacccactccacctcttcatcacaccca…	gi|125539857|gb|EAY86252.1|	100	34	0	0	193	294	596	629	7e-13	77
TCONS_00018282	gene=XLOC_011751	gcaggcgtcacccttctcaagccatatgcaccttgaccacagccagccattatatacacgagtgccagcaagcaagttgcacattttttctggacctgtgtggcaaaagtacaagggcatcacttgaagaagaagcaacccagatgttgtcctcctgttgtatacattgctgcgtcagaggggtacactaatcattccaaattattcatgaatcaactggggaaaattcttatctgccttggcaggcacaataattatcaggagaggatcacctcacctgagagtgattaactagaaaaatgcccagttggtgaaaggactccatgccatcaagttgcatcgatctcaagtggaactctcacacaactcctctgtgctgctcccaggaaaagatcatgg…	gi|50725781|dbj|BAD33312.1|	97.78	45	1	0	1034	1168	77	121	7e-19	97.8
TCONS_00020528	gene=XLOC_013232	cgccgcgacgaatctctccccctctccctcctccgcttcgtggatccgaggatccctctcgttcttacgcttcctgcggtttgattcgatctcgcgtctcgtctggttttgggttcttggggggttttcgattcatcctgcttggctgtttttcttttcctttcaatttgtggatgttgtttttcttggatcgagattcgagatggcgatgatgaggaactagtcatgcaccactctgaactcgggagagatctctctcctgttcttgctgacaagcagacttactacccattatcaatctgagcctgttcatctcattcacctgaagaaacaaaattgctgccttttctgtttcttgttctcttgttcttggatgagcagggacgattgttttcctgt…	gi|46389858|dbj|BAD15459.1|	100	87	0	0	487	227	1	87	8e-44	178
TCONS_00020529	gene=XLOC_013233	atcagttccacagatcgctgctgctctctctgcatcatcatcatcagcagcagcagcagcggatccaattccaatccatcctgctcgtgcggctgcaacttccactgcatctcacgggacaaagcaagcaatgcctcgtcgccgtcgtcgccggagaggcagagatgatctccggtcgttccctcagtccggccctggattctctcctcctgtcaatctgattcccaaaattgatgaaagaggacatctcccc	gi|46390909|dbj|BAD16424.1|	100	31	0	0	87	179	89	119	1e-09	63.2
TCONS_00020530	gene=XLOC_013234	ggcacgcaattgctttcttaaaccaaccagctcaccaaaagtcacatctgttcactgcttgttagctcaaattggccaaatcaagaataattgttgacgaaataattaattatcttaaagattctcaccagggcattatttcaactgattcaaaacagcatcaggagctattgccgtttactataatgtgacagtgagccattgcttatgcagctacaaattggtgtataatcccaaacactaataacaaatacaagaaaccgatcccatgtagttgattccttgattcactatgtagcaaattttctttctgtgatgcccctaaaacatattggtctccacagaacgaaaaggaaaaaagcgatcatatccgttgaagaatatgtcaattgcaaatgt…	gi|46390366|dbj|BAD15831.1|	100	68	0	0	732	935	1	68	5e-23	110
TCONS_00018357	gene=XLOC_011796	tctggataacctttcgcgcatattccagtcttccagcacatcgtccgcctccttcgcctctcacgtgacggcgcgcttggtggcggagacgccgcccgcaccccctccccttctcctccttcctgccccggccgtcgactcctccttttccatgcccccgccgctgcttctctccatccgcgccacctcggcacgcctccctccacatctcggtggagcttaagcacgtcgccgcttccagacgacaactgctcctaccggatctaacaatgcctagctcggaggtgccagagcttgccgccgcaagcttggtggttggatgcctggatccagggtggaccagcgaggagaaaggggttgccccatccgcaccaccctagttcgagaagattttggagg…	gi|475431502|gb|EMT01212.1|	53.33	60	24	1	387	554	8	67	3e-06	55.5
TCONS_00020531	gene=XLOC_013235	ccaccatcccaactaaagcatagttgccactggatagagaaagactcttacgattctactcgcaaattagcaaagctccttgtaaatcatccactcctcactacccaattttggaagtccaaggctaagtcaatgacccattaattgtgacagaaccactcagcataaaatttatgcacttcactgcgcccaaccgaaattagccacccaattgccaacccagtactaacctaggggaggagggatatttccaacataaaaacttcctgactgtatcaaaattcaatgcaaactcactactccctccgtccctaaatataataacttttagctctcaagatttatcccaaaatataataacttctacatcaacattctcttcccaaacaatcacaacct…	gi|125561587|gb|EAZ07035.1|	61.76	34	13	0	394	495	414	447	6e-06	52
TCONS_00020533	gene=XLOC_013237	gcggggaggaggagaaggaggaagcggcggtggaggaggagaaggaggcatcggcggtggacgaggcgtcgccgcgtcggtggcaatggagaaagagtcaggggcaagatggaaattcgggtacgcaagatgggcatctgaatcgccagcgtcaaataaaaaaaacactttcggtttgaactagaacgtcaaataagaaaaaacggaggga	gi|46806697|dbj|BAD17767.1|	100	35	0	0	72	176	36	70	2e-14	79
TCONS_00020534	gene=XLOC_013238	tccccgcgcgtcttccgattcccgcgcgcgtgtgggcgcggtccaccccacgtcatccccttcctccaccatttcccccacttctcccctccaaaaccggcgccaaactgcccccactcacccacgtcgccggcacccctttcccccttcaaatccgtcgccaaccggcctccccgtcgactctcgaggctataaaaacgatccccgggctcccctcatccttttcccccattttccccaagccgccgcgccctccctcgctctccccgcgccgagcacttgcaccgccgcactccggcgaaatccggccgccgtttcccgtcgctagggtggccgccgcactgctccgccgccaccgccagctttgccgccgcccgggcaaactcggccaccgctcca…	gi|55297108|dbj|BAD68752.1|	86.27	102	14	0	939	634	21	122	2e-34	103
TCONS_00018442	gene=XLOC_011852	ataaaaaaaaaggaaaagtaacgcaggccagccgagtactactactactagtgcatgtactggagtaggaataaagagcagcgtttcccacgagaccacgaccactcgtttcccacatccacaagtcgataaccatgcgagggcggagagcagtatgccagcgaagatggctgcagagacggggaccatcaggagtgcatgcgtggcgggcacagggcccagcgggagcggcctccggtggcacaggatggcggcgacgacggtattgagggcaaggcccaaatcccaccgacgagcaaacctaccgctcgactgctccatccgtggctggccatcagcctcaacatccacatcgccgagctcagcttcctctcctcctccctctctctctctctctct…	gi|460377815|ref|XP_004234683.1|	43.84	73	40	1	282	67	48	120	1e-06	56.6
TCONS_00018443	gene=XLOC_011852	ataaaaaaaaaggaaaagtaacgcaggccagccgagtactactactactagtgcatgtactggagtaggaataaagagcagcgtttcccacgagaccacgaccactcgtttcccacatccacaagtcgataaccatgcgagggcggagagcagtatgccagcgaagatggctgcagagacggggaccatcaggagtgcatgcgtggcgggcacagggcccagcgggagcggcctccggtggcacaggatggcggcgacgacggtattgagggcaaggcccaaatcccaccgacgagcaaacctaccgctcgactgctccatccgtggctggccatcagcctcaacatccacatcgccgagctcagcttcctctcctcctccctctctctctctctctct…	gi|460377815|ref|XP_004234683.1|	43.84	73	40	1	282	67	48	120	9e-07	56.6
TCONS_00020544	gene=XLOC_013248	cggaaaaaccgccgccgccgtccgtcgggactcaaaggagccaagactgggctttcgcccggcaatcacccttgaggggtgagacagcaacaacgccctcag	gi|22165095|gb|AAM93712.1|	89.29	28	3	0	89	6	86	113	4e-07	55.1
TCONS_00018464	gene=XLOC_011866	ctctgacatacgcgattctccaatgtaacttgttaccatgttttcataacagatagtagctgaagaatcatagctactccatacctgactgaaacaagattcaaataaacaaacagaatcctcaaatgtgtgagacacggagtcatcccaaacaatagttgacgataacatggaatagccatcaaattcactcagctcaacctgtaaattcaattttgctgatcatcacgaatgctataagatcaaatatctacattatgcctgcagaagataaccaagaaagaattctgtaaattcttactgcctcctatgtgacttgtatgcaagaatgcaagaaaaatcctcaaccaagttgacctccacttttaaccctttgcatttgcattactttctgtgcaa…	gi|336455018|tpg|DAA34846.1|	98.53	68	1	0	204	1	236	303	1e-32	142
TCONS_00014072	gene=XLOC_009087	ggagtagctatgattcttcagctactatctgttatgaaaacatggtaacaagttacattggagaatcgcgtatgtcagagagcaggaatactcagttggtatacttggatgctgaatttctcgctgtaatagatggcaaagctgtcacggaaaaggagaattgcccaacttctgatcagtcatttgttcggttttcg	gi|336455018|tpg|DAA34846.1|	100	65	0	0	3	197	278	342	8e-30	131
TCONS_00020546	gene=XLOC_013250	caagcaagctaactagccaagcttccatcactcaagcagattgaaattgtgaactaatagctctgtatcttattaacctgaaataatggactataattcgatgtttgcttcaagaacctacatccacacctttacatactcaccagcgagcgacggtcaaagaggcggtgctggtacggtggagccatgggagaggagcggcgtgtgactgcgactcggcggcaaccggctcgccggcctcctattcccactctcccgccagcacagccggccgccgtggtatcctcctcctcctccgcggtgg	gi|46806254|dbj|BAD17462.1|	100	36	0	0	267	160	125	160	2e-06	53.1
TCONS_00018521	gene=XLOC_011905	ccccatctcccgtcgtcttcatctctctcccatctcttcacagggcgcaagcggcggcggcgtcgaggagggcgtcggcggcgcgctcggccccaaggcgcaagcggccgtgactggcggcagcggcgcacgagcgggacatcggcagcgcatggggccccatggcgcaagcgaccgtgactggcggcggcggcgcgggagcggggcctcggcggcgcacggggccacagggcggaagcggcgccatgggacgtctcctccgcctatgccgcgcgcctcccggaggtcgtcgtcggcgccaaaccgcgagtcagacccgaagctgttgctcccatcgagccggcggaggaggagggcacgaacaccgggtagccgaacgcggcgtccgccggcacgcac…	gi|46805155|dbj|BAD17427.1|	100	48	0	0	798	941	102	149	4e-21	104
TCONS_00014185	gene=XLOC_009155	ttcgactgcatgggtctgtactaatatcatgtatttgcccaatagtctgctttgtattcttaagtctattttatgctcgagtcattaggaatcaaacaatctagcatgcacacttcatctgaaaattcatgggcctgttcctatctggtatcttcctttttttttctcacctgataaccatatttgagcttagtttgtcattattttcccacatttcaggctgttaattctatgttttgtcgagaataagggggtcagccagattattgcagagtttactgtaagcagcaagcacgatgatcacaacttgaacccaggcagagcagctttgatttcaagggttgctcaactacttgcgtctgttccagataaaacaagaatgggagcttcacctgcact…	gi|482559252|gb|EOA23443.1|	39.13	115	70	2	218	562	157	263	8e-11	67.8
TCONS_00020560	gene=XLOC_013264	attgaccacacatgtatcaatttacattggaagctccgttcacataatccttttcagggtgaaaatgtattgtcgatgaaacaaaaaatgaacacaatgtgccgctgtgctccttgctttgtctcgatcagtctccggggttgtgaacttgtgataccacagcgttattattggccgagggaaagatttaccatgtactaaaacatatccagggcatcgaacgtactcttgctctacaaaaatcttgtgtggaagatcgccatttctactgatgacctggaactgatcgtcataccaggtactactagtactcatttttcctgcaatcagacacgcataaacacggaattgctgacgatcagcaacatcaacagccgctgttccttgcaaacctgtcgt…	gi|115447225|ref|NP_001047392.1|	100	91	0	0	315	43	1	91	3e-50	198
TCONS_00018661	gene=XLOC_012000	cgttgattcgctgaaaacttcagcaaaggagcacttgaagaataagtgatcgctgtcttcgtcttgatgcaagcatatttcgtattttaccgtttgcaccatgttcttcacaagcaaatttgtcattgttggtagtcgatttttgaagataagccaggcacaagttgttgaactcagaggggggctgaattcttctacacaaattcccagattggacaaggggcagaagcagaagtattgatctgatcatatagagccttccatgtgagagcttgagtgcaaccagcagccggactgtattgtcgtatatcttctttgtcatcgaggtgcactgcattggtgacatcaggtcatgggaggtgagaaacaagttttggcgtgtgacactacgctggtcat…	gi|77552430|gb|ABA95227.1|	48.21	56	29	0	180	13	2544	2599	1e-06	54.7
TCONS_00020565	gene=XLOC_013269	aggccggccttgcctgctgtgccaaggccaaccatcgtctgcatctgcatcacagcaaggaggctacacttgtggcgtttttgctgctgctgtcttacggagttggcagcgtccattgctccacgacggtgtgcagatcgtgggaggcacgcacccctgtatgctggtgggctggcgttagatgcggccggaagaagcgccctgggcgagtcgtggatcagctggacctacagtacctgttcctgtccggcacaatcagccccttccttggcaacctcatgtttctcgaggaactcgacctttctttaaggggga	gi|475624975|gb|EMT32810.1|	40.95	105	39	3	69	314	4	106	5e-10	63.9
TCONS_00020573	gene=XLOC_013277	gttcgtacaactggtgttgctgctgctatgctatggagttggcaacaatgtcgtcgtgacgtcgtccattgctcaactgtccgcgagaacaacatagatctacaatcgctgattgatttcaagaagggtatcactgaagatccaggaggagtcttgctctcttggaacactaggacccatttctgttggtggaatgg	gi|475601871|gb|EMT24965.1|	50	44	22	0	64	195	45	88	1e-06	54.3
TCONS_00014333	gene=XLOC_009258	ttagccttagaagcaaacaatatcacaacaacgtaacatgatacactttacgcggactacactttaagtttcaacaacataccaaccagcgcctcagtgttatcaaaataacaaaagtacgtcaatttctaacgtacattgacttggaaatttttcttatgagacagtaaaaataataaatgaggtcgcccactgcttccttgttttttctttttttgactaaagggcctgggccctccatttacattaacagaaatgaactaggattacagaagtaaacaagagttttgcactgcttccttgtttggtgtatcatagccaagagactcaaattacaaagcatttcctgagctgaaaaggaagtttcttgacagtgaagacatcatcgatgagattgca…	gi|477513536|gb|ENH66024.1|	26.67	225	163	3	1120	452	646	867	2e-13	77.8
TCONS_00014334	gene=XLOC_009258	aatcagacatcaagaattggtcactaagacgcttcttcacaagattaatgaaccgagagtcatcaccagtgatgatcatgtcatcaacatatagaagaagaagggtccgaccacaagaagaagtgtgaacaaagagagcagggtcatggtcgctggctttgaagccaatatcagtgacaactgaggagaagcgctcaaaccaggcacgaggggcctgtttgagaccataaagagaacgacacagacgaagaaccatgccatcagggacagaatacccaggagggggctgcatatagacctcctcatgcagctcaccattgagaaaggcattcttgacatcgagctgagaaatggaccactgacgaatagaggcaacagctaacagggtccgaatggtgg…	gi|475616969|gb|EMT29944.1|	82.04	206	37	0	619	2	1073	1278	2e-91	337
TCONS_00020576	gene=XLOC_013280	tggggagtggcggtcgttgaggacggccccggccgagctctgcgcggcggagcggaaggcggcgagagccttctcggggagggacacggcggcgtaggagcagaagacaccgacaaggtgcggctcggtgggaggctgagagggaggtgtcgtcgatggccttgaagagggagacggcacggttgggatcgtgcttgcggcagaggtaggtcttggccgctgatgccataaggggcggctcgccagcggtggtagtgaggacacggaggagagcgcggccacgacaatggctccgcacggccctcctctccaccacgctcgttcctcgttagccgccggccacgccggccctcctccccgccgcatcgaaggagacggagcggagctccacggagtcgt…	gi|47847790|dbj|BAD21566.1|	100	136	0	0	408	1	1	136	9e-42	171
TCONS_00020577	gene=XLOC_013281	tcctcctctctcgctgccctggctagcttgcagattagtgagagagagatatgagtaaagggagagaagcgggggaagagaagagagaggaggctgacgtggattacgctgacatgtggggcctatgtgggtcccacgctaactcagcagccacgtaggataaaactggggtcaaaactgccgagggaccttttgtgaccggttttgattagttatgggacgcggaatatctggttttgcggtttgaggacgattttgtatctcgataacaagttgagagaccttgggtgtactttttccatttctgaacttccgatgcgtaataaggctttagtcccacaactgacgtcgaactaggcccatatacacatggattaagcccacctgcggcc	gi|49389078|dbj|BAD26316.1|	62.9	62	23	0	298	113	9	70	2e-13	75.9
TCONS_00014430	gene=XLOC_009330	tgtgctccacacttatctgcatttccctccagcctatttgtccctttgctcttgcttactctagtatactcctacttcccagcctttatagccttctgccttcttcctcacctcacatattttttttcttggacttcttggcgatggatcccccaccggctcaggcgatgaacaccgacgacttcacggacaagaccatggatgaatgttgttcttgctgctacgattgctgctccagcatcctggatttcctctgctgttcttgatgctgcccctcgtcaaccttgcagaaacttcatgggtgctgacgatgagtgaatcagaagtctcggtgatatattttgggctgtacaagttattgaattcttagattaattcttcctcccttgcgttgtaact…	gi|215734923|dbj|BAG95645.1|	100	26	0	0	278	355	25	50	1e-06	54.7
TCONS_00020588	gene=XLOC_013292	ctctcttctcttctccgattggatcccgccgccgaccggtccgaaccccaaccgcctgcctagcaccgtctcctccagtgggcctccccctggatcctggggcatccccatccgccattgctaccgtcagggggatgaggcccacgccgcccgacgacctcaaggcccgacgcaccgtccgccaccggtcgcccccacaacgtcagccaccttcagctcctctctgactgtcatcgacgtccgccggtgccatcctttgctctacaccatcgtccatcggcaccatcccgccaccaggggtctcaacttcgccgacacggcgccccaccaccgggctcatccgctgcgctcctccctaggccaccagtgcactcttccccagccccgcctccactagtc…	gi|475584425|gb|EMT19777.1|	51.67	60	29	0	796	617	59	118	7e-08	60.5
TCONS_00020602	gene=XLOC_013306	cgaacatatgatcctttgagagttgagtgggcctcgaactgaggggctatgaaggttgtgccattcaacatcgcggcccaagtatcattcatttttctgccatgccaggacaacaaattttgatcaaacgaaaatatttcaaacttaggattggttggggtgcgccatgcctaagcagcagtgcaacgctagggcgacacgcgagagccccagcagcaagctactgtggtgggccctcccccacaaaaaataaatttaatatcaaagtggacacatggcccacatatcagatattaaactgataagaacagatactacacttgatcttagc	gi|462416043|gb|EMJ20780.1|	76.32	38	9	0	263	150	34	71	2e-09	63.9
TCONS_00020604	gene=XLOC_013308	ctggtcataagccttcttggagctgcttggaaagctttctgcattgcaaagagcaacaaagaaactctgtcttcaaacatggaatttccttcgccattagaggtagttaggaaactgctgggcaactttggctttgcagcaggcaagttaaatttcaggtgacctgatgcaactaaagcacccaaaacatgaacaattccaacaagaactccatctccattatcgatattgtatatgtcgttctgaacattgtctgcaatattcagaaagtcaatgccacctagattctttaggaactgattcttcaataagcaccatttgctagagaatccaggttcagtgctgccttcgtgacagggtggttcatggtgctccaatggttgagtcttatgaccattg…	gi|475617486|gb|EMT30126.1|	67.25	171	55	2	512	3	862	1031	1e-58	225
TCONS_00019044	gene=XLOC_012244	ttcgccgcggctgccgtgggagcccggtggcgtcgagcatttcgacgccgcgttgctcggcgatgcggcgtacatcgtcgacgaggaggaggtgtcggacgtggagatgagcgagggatcgccggtggcaccctcggagtcctccgcgctgccttctccgccatcgctgcggaagcgcctggcgccggtcgtgccgtcggacgtgccggaggaggtggtgcgggcggtggacgcggtgatcatgggcggcggcctcgagcgcctccgcgagatggtctccggagaggacggagagctctcgcatttcgtcgtggacgtgctgatgctcacgatgggcggcgtcgacggtctggacgagggggcaggcgacggcgccgtcacgttgcctagcatcatgtc…	gi|475617486|gb|EMT30126.1|	78.49	846	180	4	2	2533	13	844	0	1191
TCONS_00020607	gene=XLOC_013311	cagaaattctctgaggcccggatgggccgcaaagggggtttggaaatagttttcaaccagcaattgacgcgcctcggtataacctcactagctgcg	gi|475552867|gb|EMT11891.1|	81.25	32	6	0	1	96	599	630	4e-06	52.8
TCONS_00020611	gene=XLOC_013315	acccaaccttccccctctctctctctctctctctctcacgcccatcatcatcagaaacccctccagtttagcagtagcgctcacccgcgtgcggtctccatccacatccaccctcttcttttcttggcgtttttggtggttgttgctatcatttcctcatcactccgctccgctccatgtcaccgtggcgaggaggccgacgcgccacgaccacgaggagaagttgttaaggtttttgtgttggagttgtgtgtgggtgtgtggcgatggggtgcaaggggtcgaagctggagcagcaggaggcggtggcgctgtgccgcgggagggccgacctgctggcggcggccgtgcggcaccggtacgcgctggcggaggcgcacgccgcgctggccgactcgc…	gi|413938183|gb|AFW72734.1|	92.59	27	2	0	282	362	6	32	3e-06	52.8
TCONS_00020612	gene=XLOC_013316	cttcgcgccgtcctccggatccgagtcggggtccgtgtcctcctcgccgagccgccgcgtcgccgccggccacgagcaactctaccaaccgagcgcgctgccgttcccgcattatgcgtacggatacgggtacgcgcccgagccgccgttcgggtacccgccggggtcgctgcagctctactacgcgcggagccgcccgcccccgccgtccgtcgccgtcgagcagcgcgcccccgcgtcggagcgcgtctacttcggctcgttcgaaccggcgcagtatcacccctacggaggcgagaccaggagggcagacagggcggccgcgccaccgccgtcgccaccgagggcgagctcgtgggacttctttaatgtgttcgacaactatgaggtgtacgacaa…	gi|413938183|gb|AFW72734.1|	71.11	135	35	2	167	559	72	205	2e-23	110
TCONS_00019105	gene=XLOC_012277	aattgggcaatggttcaagaaatgggagagaagacaccacaatggttccttcgctatggccagttctccacgtgcagcaagtataactttaaaaagaacagcagccaggaatacatttgccataatattgaggagattggaggtactaatgctgccacattggagataaacaactcttcaagttggggactgggattcttgggactggacagagaagaacatgtttgatcttgaggagcttgatcgcagtgacgtagtcagcaacctcgagtgtcatctgctatattctcatcgcccaacttaagatccaag	gi|50251346|dbj|BAD28322.1|	95.24	42	2	0	1	126	24	65	2e-18	92.8
TCONS_00019115	gene=XLOC_012282	ccgagcgcgtgcacacccacccgcaccgccgcacgctcaaccgggccacttatcttacagaaagctgggctacgagagaccaccaccaccgccacggcccgcgctgcgtcagccgacgaacccaccgtggccacgcccccggaggcatcgagggcagcacagttgcgccgcgccgacggtgccggacgagcagccgaccggccgtcgaccagtggctcccaccgagtccaggttcctcccgcggcgccacccaaaggcgcagccgcgcgaggtaccccgggcggcggctgcggcaagtgaggtgagtatgaaagcattgaaaaaaaaactcctttgctgggccggtggaaaaaagaacaagtatggagtcggaattctgacttgctctttggatcctat…	gi|115447843|ref|NP_001047701.1|	100	55	0	0	308	472	1	55	1e-24	117
TCONS_00019140	gene=XLOC_012299	cccctccgctccaaatgcccctgtatctctctgttcgtcgcggaactttgccgtcctgatctctcccttgggggaaacatctcgttgcagatctcctacgccgccgcgggctgctcctccaggctattctccacggcgcttaactaccacctcgattcgccggaaaacaactccgacatgccgtgggagtccaaggaggccaacatgaagaaggtgctatttgcctcgttcattc	gi|482557214|gb|EOA21406.1|	67.65	34	11	0	115	216	24	57	8e-07	53.1
TCONS_00020623	gene=XLOC_013327	ggggggaggcggcggtgcacggcccgaggcaggcggagtggccgtgtcggcggcgggcgagcggcgcctccgggctcaagaggtgcagaagggcttgggacacggggtcgcaggggggcgagcggcggctccaggctcgggaggagcatcatcggcggtaagcagcgggcaagcagcggctctgggcgcgggaggagcagaggggcgggaaacacggcgggcaggcggtggctacgggcgcgggaggagcaatggggcgggggacgaggcgggcgagcgacagggggcggagcggagcagcggcggtgacaaggggtgtgtggggtggttttttttggcgtcatcggcgcagcagagcacccgcgcctccgccgcatcggccgtcggccgccacgcgct…	gi|50251906|dbj|BAD27844.1|	100	191	0	0	263	835	109	299	1e-64	248
TCONS_00014723	gene=XLOC_009517	acctctgaatcaaacctcaccgaagctctctctctcctcccagttcacgaccttgcatccgccgttccggccatttccctcactccctttgcaggacactgcccttcctaggtgcgctgcactcgggaacaccaccggccgccggcgtcgttgccttccggccactggagctctggcgcccctcctctccctcctgtcagtttgctcggcagtagaaggaagaggaggaagacgacgggaggaagaagaaaaggaaaaagaaaagaaggcagacactgacagagtccatttggagttcttatcgaagccgggagttcaatcacagaagttagttccctttaaacctagtcttgaagtctagtattgttagatggtttaattctatagcaaaacgacaga…	gi|62733861|gb|AAX95970.1|	57.89	95	39	1	53	334	8	102	3e-11	68.9
TCONS_00019231	gene=XLOC_012358	cccctctctgatttgaaccccggggccacgcttgggtgcctctctggttcagagggtttgtgccgagtttgtatacgatttttctgaatatgccccaagacatgagatagttctctacaaaatatcggaaagatggcatcaaaaggtcctcgatcaaagttagatcatgagacaagagccagacgccagaaggctcttgaagccccaaggggggagcctcgaaggacgaaaactcactgggaccatcttcttggagaaatggcttggctggcaaaggagtttgatgctgagagaaaatggaagctgtccatggctaaaaggattgctcaaagagctaataagggtgtagttgaccaagcaacaaaggacgagagaaaacagaagtaatgggaaaggttg…	gi|482568276|gb|EOA32465.1|	66.67	84	28	1	133	384	14	96	1e-27	122
TCONS_00014752	gene=XLOC_009535	cccgatcccatcccctttcccttgcgaaccctagcctcttcctctcaagcgccgccgcagtcgtgttgcctcccgatcattcgccgccagatcaccgtctttgctgtcctcttaggtgcagccgctacgcacacccacggtgcgcacttcctttccccggttccccagcccagtgctgtccccctcccttcaccgtgcaaaaccctaagcgccgccaccacaagcaggtaccgttgccgccaggagatcgccctcatgtcacctcgcttcgccagatcatcgacgcaccgcctcgccgtaccggtccggcgtcgactccgcacacgcttcaggtctaccacgataactctttctaggtagtcccagcatattgaagttaatttcaacagagtaaaacgg…	gi|29027876|dbj|BAC65991.1|	83.33	30	4	1	181	267	42	71	6e-13	50.4
TCONS_00014753	gene=XLOC_009535	gatcccatcccctttcccttgcgaaccctagcctcttcctctcaagcgccgccgcagtcgtgttgcctcccgatcattcgccgccagatcaccgtctttgctgtcctcttaggtgcagccgctacgcacacccacggtaccgttgccgccaggagatcgccctcatgtcacctcgcttcgccagatcatcgacgcaccgcctcgccgtaccggtccggcgtcgactccgcacacgcttcagttaatttcaacagagtaaaacggaaggagcgatggattctctacgccttgcaagtgcaatatgaaatgctggggatacgacatttcagattcatgcttcaagtgatcaccatatgctgataagctgagagtatgctcaaatgctcagccagaccttct…	gi|222630838|gb|EEE62970.1|	77.27	22	5	0	1037	1102	55	76	2e-06	43.1
TCONS_00014754	gene=XLOC_009535	gatcccatcccctttcccttgcgaaccctagcctcttcctctcaagcgccgccgcagtcgtgttgcctcccgatcattcgccgccagatcaccgtctttgctgtcctcttaggtgcagccgctacgcacacccacggtaccgttgccgccaggagatcgccctcatgtcacctcgcttcgccagatcatcgacgcaccgcctcgccgtaccggtccggcgtcgactccgcacacgcttcaggtctaccacgataactctttctagagtaaaacggaaggagcgatggattctctacgccttgcaagtgcaatatgaaatgctggggatacgacatttcagattcatgcttcaagtgatcaccatatgctgataagctgagagtatgctcaaatgctcag…	gi|222630838|gb|EEE62970.1|	77.27	22	5	0	1048	1113	55	76	2e-06	43.1
TCONS_00020657	gene=XLOC_013361	tagtattgctgtaaattttagccgggattaatacgtgtttgtgcttggcgtagcatggcggctgatgaatggtatggtgtcggttttagccggggtcgtcgagtcgtgcaggggactcgttgcggttggggcctcgccaatcagagggcctccggtcggttgggttgtgggcgtcagtcgtcagacccgacgagtggtggggtggggagtcgcgtgcccgcgccgagaccgcctcgcgtcgcgccacctgcgccaccctcgagcccaacgtgtcgcggagaggcccaccacgcgtcgcgcctacggcgcc	gi|222623560|gb|EEE57692.1|	98.86	88	1	0	47	310	108	195	5e-45	181
TCONS_00019467	gene=XLOC_012507	attttgacgaacaagcagagcagcataaaattcagcacaggtgctccattgttcagctataaaaaaaggagcatatgcttgtaagccgggtaactagcgattgtaatcaagcatccagaatcaatctgctggaggtgatggaacgcggatcacccgacatctcctggctggcggcgttggcgtccttgttggcgcgtttctgcaagggttcccgcgccgagggtgacgacggcgacgacgacggaccggccgccgccggcgaccacggcgcgacgccgcggcagatggcttcggcttctgccaaacacttctccagtgctcacaagataaagttctgctagaatcgtactaacagttttgtttattgaatcctttttaccctaatacaataactgcttc…	gi|46390602|dbj|BAD16086.1|	100	88	0	0	75	338	1	88	3e-15	84.7
TCONS_00015037	gene=XLOC_009708	tcagcctccatccagccgtttgttttttccattgcgttccaccagcttctaggtattcccacgagtgtacgcatcgacgccgccgccgcggcttgggacgattctccgtatctgctcctgcgagttccttcgcgtatctgccatcgccgctccactgtgctcgcctttcccctctccaccatgccaccttgaccttgctccccgacgacctctaccacgccactgcttgtcctactgaggaagcggtggcggcgccacgcctccaccaacacccggcgcccgtgggtgcacgccgcgccgtcacggacgcgggacgccgttcctcgcatcgcctcagcgcctcgcggggagccagcgacggtggccaactctctccgctctctggccgggcggccggcg…	gi|50252586|dbj|BAD28758.1|	81.2	117	22	1	105	455	52	167	1e-44	182
TCONS_00015038	gene=XLOC_009708	atcgacgccgccgccgcggcttgggacgattctccgtatctgctcctgcgagttccttcgcgtatctgccatcgccgctccactgtgctcgcctttcccctctccaccatgccaccttgaccttgctccccgacgacctctaccacgccactgcttgtcctactgaggaagcggtggcggcgccacgcctccaccaacacccggcgcccgtgggtgcacgccgcgccgtcacggacgcgggacgccgttcctcgcatcgcctcagcgcctcgcggggagccagcgacggtggccaactctctccgctctctggccgggcggccggcggcagtccggctctccgcgactccgcctgtccgccactcggacgaggcggcaactccgcctctcctcgcgtgt…	gi|50252586|dbj|BAD28758.1|	81.2	117	22	1	33	383	52	167	1e-44	182
TCONS_00020669	gene=XLOC_013373	gcttgttttgcatagagagaattacatcccacgaaagtccactggttcgttcttggccgagtgcacggctaaggatacgagatcattgtatcttggaggagagccgctgtccgtctcgtgcacctcggcgagggcgtgaatctccttgaagacagcgccgccggcgtgaagctgctgttcatcgttcggcaacgagtgacatcttcggaacctgcaaagctactgcctacgacgacctccaacagtaaatatagttaatatacaatgtaaaaacgatttgattatcttcgatgaaaaatgtagcgctatagatataactattgcttagaacgttaaggggacacggcagcacatgcgctggatgggaacgaaataaaaggcggattgggtgagatatca…	gi|474405801|gb|EMS66456.1|	71.79	39	11	0	159	43	26	64	6e-08	60.5
TCONS_00019588	gene=XLOC_012582	cgcaaatctctctctctccctctccacgccaatctctctctcgaggagggcgatcaagccctaaccctaacgaagccccccgcgacgccgccatccagatccccggagccagaggcattgctcgtcgtgccgggagattcgccgatccgccagatcggcctgaccgagggttccgatggagggttccgaggcagcgcagcagaaggacagcgtgaaggtggtcgtcaacatccgaccgctcatcacgccggagctcctcctcggctgcaccgactgcgtcaccgtcacgcccggcgagccgcaggctctccttcctcgttaatatttgagcaatgtgtgcatcctctcattgattcattattccgtggatacaacgctacagtcctagcttatgggcag…	gi|482548171|gb|EOA12365.1|	77.56	312	68	2	304	1233	55	366	1e-141	466
TCONS_00020673	gene=XLOC_013377	ggccggcggcgggaggatgttggagagcgcgaggatgtgggacctcgccgtctcccaccaggacgaggtagggtcagatgcggacgccgccgacgagttcgagggggcgaggctgcctcggtggcgagttgggggcgccggcggagaagactagagatgggggcggcggcatccttcgcttgcgccctggggccccgcgcgccgccgacgccctcctcgccgctgccgacgctagcgccctgtagccccgcacgccgccgccaccctactcccgcgccggcgccgccagtcacggccgcttgcgtccttgcgtcctcggaggcgaaggtctgcgcgggcgcgtccacgtgcctccccccaccgcccccgccgcccacggccgtgctgcccatcgtcttc…	gi|46390833|dbj|BAD16338.1|	94.92	118	6	0	157	510	1	118	1e-21	104
TCONS_00020687	gene=XLOC_013391	cttcattacttgcaattgcaggaacaccacttttacacatggtatgacatggaattgaggggagttttgctccatggaaagctgccttaaaacatgtagcttcatcagagctcccacgcaattcagaattagcctaaaataatcaagaagcagtagcactagtacattgattaagtatatactacatatatatatgtagataatagttatgaattgaatgattatatgattattattgtaccgtggccaattcttggtcacgtactgatatatcagtcagtaattgaatttgcgcttaatggtgatcactggagagtgtggaggcttcgatcgatcgatcacctccatggatttggtctccatcgatctccggttcgatcgatcagttgagggaggaga…	gi|475614837|gb|EMT29213.1|	59.05	210	78	6	1000	395	29	228	6e-44	179
TCONS_00019768	gene=XLOC_012689	gcgtgtccttcatcaaatgtgccatttcaagtacatggataaaacttgatgagatcaaatttctcatgtcctcacttggtaacatcggtgtgacgctttacaatattggacatttggatgaggcaccaaaggctttagagctatgttgtcaaacagtatgggtgtatgccaggctttcttaccatagactatctgcaagccaggacgaacagagaattattgaggatataccgaaagatacattgaaggacatcagtatggatgcgtttgctaagattaccaagatggttgacattctccatagatgtggagtaaaaataatacctgatattattgtgaagagcttgtctgaattgctggctaatgatagcacatccgaatttttgaacagttcattag…	gi|482554895|gb|EOA19088.1|	30	120	81	2	12	362	544	658	3e-07	55.5
TCONS_00019769	gene=XLOC_012690	cctcaacccctgcaactgcctcagtacttattctttatgccattggattatactgtagtgctcagcaaattgaaaatagagagcggcctcataaatccacagattttcttaatgatgaaaagcatctacaaactttaaagagtgcccttgccacactggcacatcttttttgttttgccaatggtagatccattccacttgatactatgggtaaagcttctagttcatcaatgcagcctgggcattctaataagaagaacagtttgtctcactctgatgaccatatatcttttgtggcatacctggattcgctagagtttctttgcaagatattatcacagtacgtgaatgcagtttggaagaacttctctgaaggaataacacccaattattctataa…	gi|475591739|gb|EMT21871.1|	52.33	193	89	3	6	575	322	511	1e-43	178
TCONS_00019770	gene=XLOC_012691	aatcctcctcctttcccgcccatccccgtccccgaaatccccaaatacgcgcacaaaaatttccccacacgcggcgccgcaagcgcaatccgcaccacggcaatggaggccgccgccgccgacctcctcgccgcgctctcctccccgtcctcccaatccggcctgacctcccgcttcgccgcctacctcgagcccttctccccctacctacccacgctaaaccctagcgccaaaccgccggcgaagaggacggcgaagcagcgcaagcagcagccgccgccgccgccacccgacgcggccacggtccgcccgctcgctaagcggttcctccccttcctgtgccgcgcgctccaggtactcccgctgctactccgccccaaccctagctcaggcgacgcc…	gi|482554895|gb|EOA19088.1|	28.51	221	155	5	313	966	52	254	4e-10	66.6
TCONS_00019836	gene=XLOC_012743	actgagtgagaatttcaacagtaaggtcgaagtcgcaaccattagcacagtacaactcagcaaggctctccacagaaaaaccaggaaactgggatgctaaatactcaagtgggtcatgatcataaaggaggtcaagcttcccattagtataacataggttatctgcatgattttgcttcccactgtttgaacctgaattctcatcataatacaaatcattgtgccccaggtcaagattcttgcctgcttgagacaataacccatgatgctctctcgacaagttgctggctgctgtgccaaagaaagggggtgcattcaatgacaatccagaaaatgacaattctccatgttgctgttcaactttttccatatcactgaagtctggaataatatcatcag…	gi|482562616|gb|EOA26806.1|	36.89	244	107	7	592	2	20	259	1e-21	104
TCONS_00020694	gene=XLOC_013398	ggacgaaggaggaggaggaggagctgaaggcggcgaagcgggggtaccgggaggcggtggcggaggggaaccgggaggaggaggcgcggtgggcgaacgtcatcggcgacatccacaagcggcggggggagtacgtggaggcgctccggtggctgcggatcgactacaaggtctccgtcaagtacctcccccagcgccacctcctcccctcctgccagtcgctcggcgaggtccacctccgcctcggcaacttctccgaggccctcacctaccaggttaccacgatccttccatttcgc	gi|482568190|gb|EOA32379.1|	66.67	84	28	0	24	275	6	89	2e-26	118
TCONS_00015393	gene=XLOC_009900	gttatcattgatgtttgatgcttcacagaagaagcacttacaacttgccaaggaggctgatgaccttgttgagcagcagagagctagcacccagcttggcagaacttactatgagatccttctaagatctgaaaatgatcacagtgccattcggaatgccaagaaatatttcaaatcatccatgaagctagcaagggttctaaaggagaatccatcgtctcagaagtctctcttcctaaaggagcttattgatgcgtacaataatatgggcatgcttgaactggaactggataattatgaagaagctgagaaattacttgttcagggtctgaagatatgtgaggaggaagaggtacaccagtatgacgatgctcgcagtaggctccatcacaatctagg…	gi|482568190|gb|EOA32379.1|	58.72	327	134	1	26	1003	89	415	4e-107	389
TCONS_00015394	gene=XLOC_009901	tttagggtcaagcattagcaaaagtgaacattgggaatgttcttgattcttgtggtgactgggctggtgcgttgcaagcttatgaagaagcatacagaatttctgtggaaggtggtctttcaaatgtgcaactagatgcccttgaaaacatgcattacagtcacatggtcagatttgataacattgaagaagcgaagaaactgcagcaagaaatagacagcctgaagagaatgtctgatcaacatgaagcaagggatacagttagtgactattgctcagaaactgaaagtgaagatggcaatgtatctgataatatcctcaatacagaggacaatgatgggaatattgcaaataatatttctgaggaatttgatgatgatgttgttcttgcctcacttg…	gi|482568190|gb|EOA32379.1|	41.46	205	109	4	6	587	416	612	3e-31	136
TCONS_00019900	gene=XLOC_012775	cccacgtgtcattctcaccttcctcttcttcctcctctctcccccaactccctgtattcactctctctcccctctcctctgtcctctccgccgggtgacgccgggcgaggaggggcggcgccgttctgctgcgcatcgcgggcggagcggccgacggagtgttgctgccgcgctcgccggcgacctcgtcctctgcctccctttctcctccctctgggcaagggtgttctgaacgtgtacgacctgagcaacagcctcgcgcggcagctctccacctccttcctccgcaagccaatcgaggccatctggcatacgggcgtgctggtgtacgggaacaagtacttgtacggcggcgggatccagtcgctgccggtggggaggacaccgtacgggcggccg…	gi|482567042|gb|EOA31231.1|	64.63	82	29	0	220	465	7	88	1e-29	118
TCONS_00015491	gene=XLOC_009968	cacgcacctagggtttcgccgccgccgccgccgcttcttcgtccccgccgcgacgatgccgtcccacaagaccttccgcatcaagaagaagctggcgaagaagatgcgccagaaccgccccatcccctactggatccgcatgcggaccgacaacaccatcaggtacaacgcgaagcgcaggcactggcgccgcaccaagcttgggttctgagcaggaggtagcaccggttgctgcctgcggaggctagggttactgagttatctgcatcattttgttttatggatgtttcagtgtttatgcaagcttaggatgtgattccaggatgctttttattaaggttttctgaaatgttaagtgtagttgtactctggtttactgaggataccatgctatgctgt…	gi|482564062|gb|EOA28252.1|	90.2	51	5	0	56	208	27	77	2e-21	104
TCONS_00015508	gene=XLOC_009978	cagtcgccctgcgacgtcgcaccctcacgcccccagcagccgcctcccagcctcttcgcctcctcggcgttcgatcctcgagtcccatctattcatcttcagttttttgaaacagtacgtcgcttgctttatactggccttctttcccgtcctatttactacgtatgatgatactgatacacacaacagctgaagaaaagtggtatacagcagctggatcaatctgctcggccagcaagtagcttctcctccatacaagcacatccctagattgatctgctctaggattaactactttgatttcgtcttgggtttattactagattaagtaatccacgaccattttacccaggttgttgaactattatg	gi|218191752|gb|EEC74179.1|	71.91	89	25	1	1	267	99	162	5e-26	118
TCONS_00020700	gene=XLOC_013404	tttttttcacgcgagttgacgtgtactcacaatctacatcctatatgtagggatgaaagtggtacggataatttccgaattccgatcctgtttttcgaatacggattgctgcggtcggatttttttcggatattttcggattcggatacgaattcggatagtttttctcggatacgaattcgaatacagtagcgatggtatccgtcggaactcggattcggtcggaaactatacgacctttttttgccggatatccagaaaaaaaatcaacagccaaatccaaaataacaacatcgaaaaactcaaaaacgatcattgttgtccgccgcacgccgtcgccttgggccgccgagttcccgctgtcgccgtgatccggccaccccgaggccggcgccgccg…	gi|77555527|gb|ABA98323.1|	84.31	51	8	0	244	92	154	204	2e-19	88.2
TCONS_00015534	gene=XLOC_009995	ggatagtgctgtgctccaggaagatggcaaagaagaagaacccaattgtctttatggatgtttcgataggtgatgaacctgatgaaagaatgttttttgaggctccttgaaattgactggtaggatgtttcatagaattcctttgatggtagcagttttctgatggtgtcatttagactaattaaccatccaatgaatggtctactgttgtgtcattttggggatgttgggagaagtttggattttgttgtgcatttggactaattaatcatcgaagtcgtcggcagaggattcaacttgctgagtgtaagggaatggaatcagaacaatcttcttattatactgtataaacatctcctgtacttttggctggcaccacattggcatcaactttcttga…	gi|222622394|gb|EEE56526.1|	96.15	26	1	0	24	101	1	26	2e-06	54.3
TCONS_00020702	gene=XLOC_013406	agctggggcttggggttgcacggatgattcaagaacagggatacatgcactgttgcttcatgtgtttactctctgtcagacatacgatctggtcggttgcctaatgttggagttcatttgactataaaccggcaggaattcaacttccttttttcattgcacctgtgtttgtacatatatatctgcattttaatttacatggggttcatacttcagtagaagggtctcagtgaccggtcaaaagtgaaatgaagtggtgtgttggagttactgttcatttattcctactttagcttaatcacatcaggctgagtttagatccaaagttttctttaaacttctaacttttttatgacatccaaactttttcacacacataaactttcaactttttcgtca…	gi|475497891|gb|EMT04040.1|	28.86	149	104	3	1815	1375	1621	1768	4e-10	70.1
TCONS_00020706	gene=XLOC_013410	ctgtgattttcaatcattgccattgtcaatcaaccattgcaataatcaatcatgctatctgcgacagacttgtcattatcaaccatgctatctgtgatagacttggcatctgcaactgcatatcgccattggtaacaacaggctggaacctcactccacgaacaagagaccttcgcctgcaatttggagttggccttgtatgcagtaggacgttcgctcttcctaaatgtcatttttcacaccaaagatccttgagttctgttaattcccagaatcattgcctctccacgtttcatcagaactcagttctttcccatcgttgatcttccttttgagttccatgagtgtttccttagcaaattaaggattggatcaacactgcccctctcccactgatct…	gi|475595896|gb|EMT23198.1|	50	102	49	2	528	229	111	212	6e-17	80.1
TCONS_00020707	gene=XLOC_013411	tccccatccatctatgcactgtcaggggaaggggaaggggaagtggactcacgagctggcgaggatgacgaccgagagaggggcaagagattagaaaggtagcggcagcggctatgttgacggctacggatgggatcgaccactaggcggcggattgagcgccttaacatcgaagtccagccccggcgcccggccatcgatcccagtcgattgctgcgccaagctcgaccactggcctgccgggtcaagcacatcagcaaggaagaaagggggcgaggaggaggcggcggcgctcggctcgcgagatgagaatgcgcgggagaggtaaagtgagggaggcgctgtgggatagggtttctaggg	gi|47848209|dbj|BAD22035.1|	100	52	0	0	207	362	2	53	4e-07	55.1
TCONS_00020112	gene=XLOC_012891	gtgtttatcaaagcccaaagctgagcgacaagtttgacaagtatgtttttgtcacaatcatgcgtcctttcaatcttgtagagctccttaggagcttggctgggcgactacatgaaggatcttctaagaaagaagaactggtagaaaatagagtcagcagtaagaaatcactagcatcgatggagcttgaccagttgactaagcaattggaaaggcttttagaaaagaaaagaagcttgattgttctggatgatttctcagatacctcagaatgggaccagataaaaccaatgttattccccctgttggaaaagacaagcctaatcattgtgactacaagaaaagaaaatattgccaatcattgctcagggaaaaatggaactgtgcacaaccttctag…	gi|475624670|gb|EMT32707.1|	56.65	263	113	5	3	788	389	624	5e-66	251
TCONS_00020714	gene=XLOC_013418	tgtcaatgtgcagccggccatgagatcatatcgcagatgaattaaaacacaatgcaaaaatattcaagcaaagcatcattgaaaaagaaacgaccgatatcaaattaaagaggcgcaccggccaagcagcatgcagcagcagccttgagggccggagatgcagcaaaaaagcaagaggtaaattaaagtgaaatgaaagggggagaaaattttcacctttgagacagtagtaccaccaccattctctgcaagccttgtctgatgatgaatgatgcgccatggctactctctctctctctctctctctctttctctgcaagtctgcatctgcatacatattggtcccctttcttctgcacaataatagcaaatgtacgacgtacgtaccattggtccaca…	gi|215706441|dbj|BAG93297.1|	73.33	30	8	0	373	284	107	136	3e-11	49.3
TCONS_00015743	gene=XLOC_010114	acctggctcaagtggatgatgagtgaagcagtagtgggacactcgacagtagcagcagcaccatccacaatccatgtataattagcagggggatcactggctgcaagtgactgggccaccactcatcacgtcatactcatgctactagacaagagagatccagtgagaccaccagtataaacgacgagatgatcacaaaaattaaggactgttcagatgattatcatgatggacggaaaaaagaagaagagagaaaagaggagaagaagtgtgacaataaatggagagacgagattcactccacatgacaacagctccccgaaggatcccaagcagaagcagcagctgtatcgtgctgtctgtcatgcttggagaaccgttaatcacgatgcatcatca…	gi|48716315|dbj|BAD22928.1|	100	86	0	0	217	474	1	86	3e-38	160
TCONS_00020760	gene=XLOC_013446	ggcccgcagcctttgtcgggttaggatccgttttgggtcgacccgctttcgaccaaacctgatccaaatacgatttcgcgatatttccgacacagggcggggatttttttttatttcaaacagtgctacccactctcagcgccacacctcgatgtcgtcaaggcgagggggagaatcaggcggcggcgattctcctcgccggcgggaggaggccaagagcacgactcctcggctgtagccaggctcagccggtgggcgcagtgcggcgccctccgctgagatgtcatcgaggggatggggcgaatctggcggcggcgatccgcctcggctgcagggggattccagctcgcgtagcaaggctaaaagccggacaacatcgctgcagccaggctcagtcag…	gi|77553725|gb|ABA96521.1|	90.28	72	7	0	125	340	28	99	1e-12	52
TCONS_00020761	gene=XLOC_013446	atttcaaacagtgctacccactctcagcgccacacctcgatgtcgtcaaggcgagggggagaatcaggcggcggcgattctcctcgccggcgggaggaggccaagagcacgactcctcggctgtagccaggctcagccggtgggcgcagtgcggcgccctccgctgagatgtcatcgaggggatggggcgaatctggcggcggcgatccgcctcggctgcagggggattccagctcgcgtagcaaggctaaaagccggacaacatcgctgcagccaggctcagtcagcgagcatgttgcggcgtcctccgccgccgccgtggagacaggcttggagttcggcaaggttgacggcgaggcgcacgcacccgctcccctgcacttggcaaggcaccaacag…	gi|77553725|gb|ABA96521.1|	90.28	72	7	0	13	228	28	99	1e-12	52
TCONS_00020762	gene=XLOC_013446	tttcaaacagtgctacccactctcagcgccacacctcgatgtcgtcaaggcgagggggagaatcaggcggcggcgattctcctcgccggcgggaggaggccaagagcacgactcctcggctgtagccaggctcagccggtgggcgcagtgcggcgccctccgctgagatgtcatcgaggggatggggcgaatctggcggcggcgatccgcctcggctgcagggggattccagctcgcgtagcaaggctaaaagccggacaacatcgctgcagccaggctcagtcagcgagcatgttgcggcgtcctccgccgccgccgtggagacaggcttggagttcggcaaggttgacggcgaggcgcacgcacccgctcccctgcacttggcaaggcaccaacagt…	gi|77553725|gb|ABA96521.1|	90.28	72	7	0	12	227	28	99	1e-12	52
TCONS_00020763	gene=XLOC_013446	cactctcagcgccacacctcgatgtcgtcaaggcgagggggagaatcaggcggcggcgattctcctcgccggcgggaggaggccaagagcacgactcctcggctgtagccaggctcagccggtgggcgcagtgcggcgccctccgctgagatgtcatcgaggggatggggcgaatctggcggcggcgatccgcctcggctgcagggggattccagctcgcgtagcaaggctaaaagccggacaacatcgctgcagccaggctcagtcagcgagcatgttgcggcgtcctccgccgccgccgtggagacaggcttggagttcggcaaggttgacggcgaggcgcacgcacccgctcccctgcacttggcaaggcaccaacagttgttctgtgttcatcaa…	gi|77553725|gb|ABA96521.1|	90	70	7	0	1	210	30	99	1e-11	48.5
TCONS_00020858	gene=XLOC_013490	gcgggccgcggtggggatggatgactcgcagttcctcggatcgatcatcggcttgcccgcccagccgccgcaggccacggccgaggcgctcgcggtggtcggggtcaagaggaggagagggaggccgccgaagaagagggacggggcggcggcggcgacggcggttgttcccgcggcgaggcctgcgaggaggagggaggacgaggaggaggtcgtctgcttcatctgcttcgacgggggcaacctcgtcgtgtgcgatcggaggggatgccctaaggtctaccatccggcctgcatcaagcgcgatgaggcattcttccaatctcgcagcaagtggaattgcggtgagctcatatgcagcagctgtgaaaaggcagtgcactacatgtgctatacgtg…	gi|475625278|gb|EMT32909.1|	66	100	34	0	218	517	450	549	3e-40	164
TCONS_00020915	gene=XLOC_013526	aaaaaaagtagtctcggcatatccccagttccccacgctttcttcctcctcttcgtttgagcccctgaaacacggccacctcccttccctgcgcgccgagagcggaaaaccctagctccgaatctccgatctcccatccgcttcgacgcggaggtcgatcgcaagcagcttggtgagcaggggctatgacgagtggcctctgagtgtgcgagcgagcgtgtggttagatctgagggcctcgtgatggcgagggcggcggcgaactgggagcgcctggtgcgggcggcgctgcggggagagcggttggcaggcgccttcggggtgcccgtcaccggcatcgccgggaatgtgccgtcgtctctcggaaacaacgtccacatcgacgaggtgcttcgcgcc…	gi|482562262|gb|EOA26452.1|	53.73	482	221	4	331	1770	33	502	1e-145	517
TCONS_00030085	gene=XLOC_019097	gggggaaggttgtgattagttgagaagagaatgtaggtgttagaacttcaatggttactctcattgagaaggggatggcactcgagatggggcaattttctggttttcttcattcacaaaacacaaagccataccttcccgagggaggttggatacatatatataaccatagctggctgcaagcctattgctgcaccctcctagtctaaaaattcgaaatttgaatgggatgctgtcctagagggcatccaaactgaataaagcataaaggaggcataaaggagatgctaattgctgctgtcctactaaccgcagctgtcctagcaactgaaaatatgctaaaggagtagatgctgtcctgaaaaggtgaaactacccaaaagcaaaaagaagaaatca…	gi|39545655|emb|CAE03129.3|	75.68	37	9	0	39	149	569	605	7e-07	54.3
TCONS_00020988	gene=XLOC_013573	cctcgggggtgtcgctatcggagaactccttgtcgagcacgcggccgaacatctcggcgatgctgccgtccccggtggcgttgcccgagccgttggtgaccagtttcccgtagaacttctcccgcatctccttgtcgggcctcgccgcggcggagcggagctgcaccccgaggacgagcgcgagggccaccaggagcagcgcggcggtggagcgccggcgagacaagggtacccgtcccgcggccgccggggccatcggatcggtccggcggcggctcgaccgaccggccgaggcggaggaggcggaggaggaggccgcggcggcggcgggagggggagagattcgcgggtggcgcgtcggggtcggtggattttgattccgcgggaagattggtgtgg…	gi|482548950|gb|EOA13144.1|	58.82	51	21	1	154	2	18	67	2e-09	62
TCONS_00025743	gene=XLOC_016433	cgcgtgtgttcgaaaccctccgcgaatcccacccgcatctcaacattcgcggcttctacacccgtactgcgctgagttgccctttccagaagctcccccgcgcgctcgctcgcgctgtttcgcgatcagaaatctcacctgttttcgtgttgtgtaggcgaggtgagggagagtggggaaagggtcgggttcgaggtcgtcacgctcgatgggcgaaccgggccgctcgcctcctccaaggtttccagccgcgagtctgttagatggcctactgttgggaggtacaaagtagatatagcttctctggagtctctagcattgccggagctgcaggtcaaggacgacactgatcttttcattattgatgaagtgggtaaaatggagctgtttagttcggca…	gi|475624934|gb|EMT32800.1|	85.71	119	17	0	247	603	10	128	2e-53	209
TCONS_00021094	gene=XLOC_013643	ggagtggtgaaaatttaggccgccacatcatcaatttttttcaaaaaaacccttgctcttttcgctaatagcgtgtagatccatgttaacatggctgtcggatcgcatgctagggttgatctggccgtccacgtttcccggcctgactgcccttccaccatcatcagatcgttggattaggggaacggacggcctggatttgccaagaaccctagccgcctttgccttgcgtgcgtctcacgtccaactcggccgccaggcgctcttctcgcctgcgctgcctcgccctcctctcctcacgcgcatcgccgcttcgccctcctcccgccgccgccataccgtcgccgcttctctccccagtaaggccgccgcacctgctccggcgttcggtctcccgcc…	gi|226235502|dbj|BAH47699.1|	51.02	49	24	0	330	184	56	104	1e-08	50.8
TCONS_00025840	gene=XLOC_016492	ggtaaggtacccaaataggtggagagaggaatcaccatcaggagtgacgagcgggtagtcaccagcgtcgaggtgcacgaaccagtcccagtcctggcctacccgcagcagcaaggaggcgccgtgcagcgtggcggcgagcgtggacgcgccacgtgggttggcgaacccggggtcgccgacgacgtggacattggcgcggccagggccagcccgcgcctggcgggcgagccgcgcccggtcccccgcggacgcggcgccgtcgaggaggaggaggtagaggttgcgggggtggtaggtggcgaggagcagccggaggaggcggtcggcgtcgcccgccgagccggtgaggaggaatgcgagcgacggcggcgccggcccggcggaggacgcgtcgac…	gi|482566440|gb|EOA30629.1|	51.69	118	54	2	348	4	83	198	7e-14	78.2
TCONS_00025966	gene=XLOC_016571	cacagtgatctgaaccaccgtttgagatcaggaaaaggattcaatttggcaatgactgtacagtttattctcacttgtattaattacttatcttcacttcagttgtttgttcctgttcagggaaccagaagtttggaagatcactggaaaatcctagttggtgagagatattagtacacaaagcatcgtgatgtctgagatatctacatataacatacagattccataatgatctgcgaggttatttgctattactggatcttccttacgtcaaagatgtttcttttagtcatgccatgatacagacagacgagtactgcttgctaaggagtcacaatcaacagaacgtgattgatcagaaggaaacggcaagtgagttcaggaaaaggattgttagga…	gi|115450929|ref|NP_001049065.1|	100	36	0	0	388	495	660	695	1e-13	79.3
TCONS_00030130	gene=XLOC_019140	ttttcgtactgatcagcccacaaataccaagcagaccataaatttgtaccaaatttgtttggaaaaagtacaccgaaggtccctcaacttgtcatcgagttacaaaatcgtcccctaaccgcaaaaccaaatatatgacacccctcaacttataaaaccgctcactttagatccttaggtagttttgaccccggttttgtccgacgtagcggctgagacagcgtgggacccatgtgggccccacatgtcagcgtggacacattagctcctctttcttttcccctcttctctcccttccgcatcactctctctccatcctccgactcagccggcggccggcgaagggcgacgcggcggcggtgctggcggcgacgggcgacgcggcgtcggtggggggag…	gi|53792871|dbj|BAD53989.1|	60.27	73	29	1	305	87	461	532	3e-15	85.1
TCONS_00030138	gene=XLOC_019148	ccgcaaaaccagatatatcacatctttcaacttacaaaaccgttcactttacatccttttgtggttttgatcccggttttatctaacgtggcggatgagtcagcgtgagacccacgtgtcaggtaccacgtcatcactctttctctttcccctcttctatcccttccttctctctctaatttctccttcgtctgggcaagccggcgggcggggcgaggtgggagaagaggtcgggcggccggcgaccggcgacgggcgatgcggcagcggcggccgcggcggcggtggcgatgacgacgacgtgggaataggagggccgccccctatgccgccagcctccgtcgcctctccaccagctcccatggatgatgacggcggcctcctcgctctccccgttgc…	gi|115444347|ref|NP_001045953.1|	84.75	59	9	0	410	586	145	203	1e-12	75.5
TCONS_00026152	gene=XLOC_016687	gctcgtcctcatccaaaatcagccccttatcttcttccctcttccccaaagctcttgctccatctcagaggaaagaaaacgcgccgccgccgggtgtcgaacacctggtgggcgggggctgcgccgccgccacagggcctctcggccggtgtgggtggcggggtgtggagagaaggtgcccgcgttgccattgctactgttggagggagccgggagccactactcgaggaaggccgagcgtcgaacacctgcgactgtcgccgaccgccgtctgcccctgtttcggctaccgcgcgccatcgaacttcgccgttccgccactccgtgattccgagggaattgttgagtcgattgaggagcagggacagcaagactgcgatcaagtggatggcaatgaag…	gi|34393821|dbj|BAC83425.1|	81.08	37	7	0	1327	1437	135	171	2e-08	62.8
TCONS_00026173	gene=XLOC_016700	gctagcaggaggattctttgtaaagtgtagatagaagttcttctaaaaaattcagttgcaggggatgtcgaattttcactttgtactgtttgcaggggaccttcacccttctacttatactaagtagatgaaaagaagaagattcagaaaactaaggccagctatgagccagaaaaagcggtcaagatggccttcattcaagttatcagggatccaacctggattatcatttcgagttgtcaaatatgaaaccagggtcagtatgaatgaactaagatagcttccaagcgacaccgtaacaagagcgaaagcggagcacaagcttctcatgcaatctggagactgattgtagaagaactcggcttggccaatggctgtgaacatatccttattgtttca…	gi|482561217|gb|EOA25408.1|	63.86	83	30	0	417	169	476	558	2e-23	108
TCONS_00026174	gene=XLOC_016701	ttgcaggaaggttgagattgattctgaattgttgccaagctgcagcaggcccaatttttttccataagttgttggcatttttgcatcttaaaatgatatgatctgctgattctagggcagggcacattgagcagtggggattgtcatcccaattcttttttaccatattagctttggtgttcaatctgtctctgaaggccagccataagaaaactttacagttttgtgggattgtgtggatccagatacaatcagccggtttccaaagggatccatggtatgtcagcagctgataagcattcgcagttgagattttaggtgcagggaacaggaaattccttgtgtctgttacctctgagatattatgggcgtcagtactgagatcagttccacagctac…	gi|475627652|gb|EMT33736.1|	36.25	80	51	1	361	122	1058	1136	4e-06	50.8
TCONS_00030145	gene=XLOC_019155	gtgaggcatcggtcggtcctaaaaacggcggcagctagagaggagttaacgaccggacgtgctgcaacctagggatcaccaggcagctctttcgctctatagggatatcgggggggggggcatagcacaattcttcttggaggagggttggtttgcccaggcgactgatcctg	gi|474128181|gb|EMS56303.1|	96.97	33	1	1	148	50	100	131	7e-10	65.1
TCONS_00030154	gene=XLOC_019164	aaaacgttgcccgaaggaagggactaaacccatctgttcaagtagtagccaagtagtaccgaaggagtatctccgagttaaggagtaccaaatacgagaatttccaccttgttgaagatatggtggtgctacccgaagacttaaatgaatagccatcgctgttaagaacaaccgagatccaatgagaatttgcgatcgagctttaagcagtgttttagatgaaaatgaggtactattgagagaattgtcgagcttggctgatcataacactcccaaaagtagtggaaatgacactaaccctagcccgaaggaaccgtagaaaaataaactacgataagtatcgagagtagaagtcgagaacaactgtgtggagtagaagctgggatagaaagggttgga…	gi|480541935|gb|AGJ90428.1|	73.08	52	14	1	240	85	6	55	3e-11	67.8
TCONS_00021517	gene=XLOC_013876	cagcgacgcaggcaaaacccagaaccctagcctcctccttcgccgctctcctcgcgctcccatggagacggcgaccgcgaccccaggcgcggcgaggaagcggcggcggcggcggcggcggagccagtcgccgcctcccgccggagaggggccgagcgagcccaagttatccaagcttcgtttcggttgcggcggcggcggcggcggcggcggcggcacgaggagtggctgggaaaacctcgacctcgtgctctcgctccagggcaaggagctctccctcgaaagggtgcatgtcctcggtgttctccatcaatacaagaaccttcttcaatgcaggtgttgattcgtgggcttcttgtgccatagatgttatcagccttgcccagaaggtttcacata…	gi|482551239|gb|EOA15432.1|	31.05	409	248	9	288	1412	203	600	1e-37	158
TCONS_00026291	gene=XLOC_016770	tggctggcaccatctcgacatccacggctcctcccttcctaaaatccccaaatcttgcggagtgaggcccggccgtcgccgccgctgccgccttcttgcggagtgattccttcgtcccgtacacgggcacgcgcatctgtcgtcgtcgccgcctccgccgtcattgtggtcttcctttctttcttcccgctcctctttttcgagccgacggcgagtggcctccccgtcgatgggttgcttcccggcggtaccctctctcgccctctcgcgaacccttccatcttcagcgccagcggtgacctcgcctcctatcggctcagtggatccccaatcgttgcctcctcttccgcagctgatcttgatgtgcccacgttgtctccctggccatggcccactgtc…	gi|78708293|gb|ABB47268.1|	85	40	6	0	354	235	14	53	1e-12	76.3
TCONS_00026292	gene=XLOC_016770	tggctggcaccatctcgacatccacggctcctcccttcctaaaatccccaaatcttgcggagtgaggcccggccgtcgccgccgctgccgccttcttgcggagtgattccttcgtcccgtacacgggcacgcgcatctgtcgtcgtcgccgcctccgccgtcattgtggtcttcctttctttcttcccgctcctctttttcgagccgacggcgagtggcctccccgtcgatgggttgcttcccggcggtaccctctctcgccctctcgcgaacccttccatcttcagcgccagcggtgacctcgcctcctatcggctcagtggatccccaatcgttgcctcctcttccgcagctgatcttgatgtgcccacgttgtctccctggccatggcccactgtc…	gi|78708293|gb|ABB47268.1|	85	40	6	0	354	235	14	53	2e-12	76.3
TCONS_00026293	gene=XLOC_016770	tggctggcaccatctcgacatccacggctcctcccttcctaaaatccccaaatcttgcggagtgaggcccggccgtcgccgccgctgccgccttcttgcggagtgattccttcgtcccgtacacgggcacgcgcatctgtcgtcgtcgccgcctccgccgtcattgtggtcttcctttctttcttcccgctcctctttttcgagccgacggcgagtggcctccccgtcgatgggttgcttcccggcggtaccctctctcgccctctcgcgaacccttccatcttcagcgccagcggtgacctcgcctcctatcggctcagtggatccccaatcgttgcctcctcttccgcagctgatcttgatgtgcccacgttgtctccctggccatggcccactgtc…	gi|78708293|gb|ABB47268.1|	85	40	6	0	354	235	14	53	2e-12	76.3
TCONS_00026357	gene=XLOC_016805	gagacgagcgtttcgacggcggatttgagcgcggcctccatctgtccccggtggcggtcgagcttgcgcagcgcgacctcgcgctccatccggaggaagttgcactcggcgcggaggatctcggcctggaaccgccacttctcctcctgctccccggcgtcctcctgcgaccgcgcggcccgtgagtagggcggcggcgacgccggcgcggactccagcccacgcaccc	gi|482576046|gb|EOA40233.1|	60.42	48	19	0	146	3	124	171	9e-11	66.2
TCONS_00021713	gene=XLOC_013981	ctaatcccatctgcccgctacgctttccttcctcttgctccgcgcctccgccgacgagctccggtgaggagcggcggcgaccggcagccggcagccgagacagacagcagtgaaggattgccatcaacacgaaccaactggacatcgaaatgctcttgcgcggcgaagccggagaccagccgtcggccaaggtcttccgccgcttcgtccatgacgccatcgagagaccggacgagttcatattgcatcctgccgctccgctgccaccgtccgtggagattgtccgcgtcatggatgtgatatccaattttgtaccccacttcctcttgaaatttgcagcatctgagtaggtatggagggagtgatgcgttttttgcgattgatgatttggtcaggttt…	gi|402477828|emb|CCD32387.1|	100	30	0	0	587	498	2	31	1e-09	65.9
TCONS_00030191	gene=XLOC_019201	ttctggaaaagtacaatgaacaaagtcagaagtataacacaaccatgggcttaagtttggacctttttttgaactttaagttttgggccttaggcccaagtgaaaatgtaaattagcctgtactggaacctaaaacccaaaggaaaaagtacactgaaggaccctcaacttgtcattgagttacaaaatcatcccccaaccacaaaaccagatatattacatccctcagcttaacaaaaccgtttactttagatccttcggtggttttgaccccagttttatccgacgtagccgctgagtcagcgggagacccacgtggccccacatgtcaggatgccaactcatcacctctctgttatttcccctcctccccctttctctttctctctctccctcctt…	gi|482566445|gb|EOA30634.1|	52.81	89	36	2	648	400	223	311	2e-18	95.5
TCONS_00030195	gene=XLOC_019205	gcatagtatatctagctgtggctagctacgtaaagcatgtggcactccacagtacccttctcattcagcttcatttctcctctcggatcacagcttcgacagatcaaagagaaacaaaaaaaaagtgtggagaagaaaagaagcagaatcagaagcttacggtggcggcggccgcgccattgccgatctctccaccgccacccctttccgcttggctgctctctgctctcttacggtctcaccaaggagcagcagtagctagctagcttcttcatatgcatggcttccctgacagcttaactcgcttgttcctcgcttctcacatgctaccgaacgctgcgtcgctcaccttcccagctgctgctcgctcgatgattgtcatctgttgtgcagcggatt…	gi|474308569|gb|EMS61826.1|	68.92	74	20	2	594	382	17	85	2e-17	90.9
TCONS_00030199	gene=XLOC_019209	gggcgctcaagggtccaagcggccgcggcggtgagcgggaggagaggcagcaacccggcggcggctcggcggcatcagcgacgtagacgaaagagggagccacgaaggactcgaggaaggagaagagcaagaccaattcgtcctccaaaggctcgctgccgccgccgtccccgacgcgacgacgaggcccactatggtggccacggtcgccgcattccttgagtccagcaacttcccccgcgtgctcacgacgctccagtctgaggccaagctcgagtttatggcgctattggctcgtgctgtgccttgccattttgggcacgccgtgaaatgagaggatttcacatgttcgtaggttgattcatggcgggcatcgccggtgagcctggaagagttgat…	gi|108862958|gb|ABA99397.2|	49.43	87	44	2	155	415	37	96	4e-10	65.1
TCONS_00030209	gene=XLOC_019219	cggtcgtaaagcagtagacgatgataatatgtgtcactcgatcgatcagctgctcgactcagccctacaaatactgcgcaaatcagttagcttgccgtgtattcgctcagtgctccactccacttgtgtcatctcggcgatggcggccgcagcagcactcaaccgtctcctccctctcgtcctcatagccgccgtcgtcgggaggcacggggcctccggggacggtggcttccccatcgtcttcaccgagaccaagtgca	gi|27476077|gb|AAO17008.1|	100	22	0	0	194	259	19	40	6e-06	51.2
TCONS_00022194	gene=XLOC_014275	gcgccgagcccctctgaattagttgacggctttgatgactcgacggtgaatattaaggaaaggagagcaaggggaagagggggcagccctcggcccgatcatccaattcgctccgacgatccaggcatggttcagtagtcaaagcaacttcgtcactttcgtgtattctaaaaccaaccatttcctaggactgctataactcgcatgatatagaccacgaaaaatatgaaggtgaagcaggggctgcagtagctgccgaatcttctactggtacatggacaactgtttggactaatggacttaccagtcttgatcgttacaaaggacgatgctatcacatcgaggggaggtttcgcgaaactctgcttgggaaacgggtcgattactcggggcgcatcc…	gi|482662419|gb|AGK25643.1|	95.65	23	1	0	276	344	73	95	2e-07	55.5
TCONS_00030214	gene=XLOC_019224	ccccctccccttccctcccctttccccaccgatggcaccgctacctctcaggatctccccaccaacaacgccgctcacccctccccccccccaccggcgctctcactccccgcatcggcaatccctttcatccacgtcggggtgccgccatcgcccgctcctcgccagatccggtgggtcggcggctccccggcggcgcggtggctcggaatatggctcctccgtctctctctcggcttctccccggcgcagcggcaggttggcggatccccgacgcaacggcgatatggctgtgggtcggcggatccctccggcgcaacaacggtgcgactggtcggcggcgtggcggatccccaacgcaacaacggcggtacgtcagtgagtcggcggatccctccc…	gi|222624740|gb|EEE58872.1|	100	107	0	0	434	114	1	107	2e-59	231
TCONS_00030215	gene=XLOC_019225	ctgcgcctcactccctcccgggcacgcgcgtatgggaaaggggaagaggaacgaaggagctaaagccgtggcgagccacgagctcgtgttgtcccgtcgcttcaccaaagccggcgttgtcgcttccccatcaccgacggcctcccggagccgagagcagagggcgacgccgaggtggaggacaacgccggaagggacaccagaacccgattgttttgcaccacgaccaaaatcatgcagcaaccaatcaagagaaacaaattaatcaggatatggtgaacatttgaaaaaaataaaataaaattcatgtcgcgggtgcactgcaccagagcgtacaccatcgtgcgcggtagcgttcagca	gi|56201672|dbj|BAD73150.1|	56.38	94	41	1	360	79	45	101	8e-16	84
TCONS_00030217	gene=XLOC_019227	agctgctattggtggagctgcatgtaggcgccatgttgaatgaaggccacgccaatgtgtccgataatgcttatgcacgggtgcccgatgagagagaaaaatatccggcgctcgcacgtctcattccacgtcacttggctccccacacctcgctcggctcgcctcctctcccccgttcggcgccgcctcctctcccacgagctctctcgcttgcgccgccgtctctccccagccgacctcacccgcacagtctcctctcccgtcaatctcgccagcgtcgttttctccgttggatctgccgccgctttttgtcttcctggacgttgacggcggcttcgtccccgtggtggcggccgacgcggaggacgacacacgtgcggtgaggtgatggcggcggcg…	gi|218190951|gb|EEC73378.1|	47.25	91	45	3	318	55	51	130	1e-08	62.8
TCONS_00027009	gene=XLOC_017173	ccgatctgatcgacggtcccgattgatccgtacctatatagaagttctacagccaaaaccctaaccctaaagcatttctcctcccctctctctctctcaaaacgacggcgtcggcagtgcctctcccgctccgccgcgacagcgccgctccccttctccctcccccaccggcggcgccgctccctctccccctctccttcccgtctcgccggcacggcgccgcatcggggagtgctcgacgggggtacggcggcgacgacgaccgtcctctcttcccctctctccgtcggcctcgatggtggggctacggcgcgggccatcctctctctttctctcctctgcctccgagcaggaggagagcgccggaggacggggcgccggggtagagggagggggtgc…	gi|15289865|dbj|BAB63561.1|	87.18	39	5	0	208	324	24	62	6e-12	66.6
TCONS_00027011	gene=XLOC_017170	agttcgaggagaggcggggtcgacgccgagagaggaggggcccggcgccgctccagatccgcgccgccgccgccgccgtcctcctcgctccgcctcctcgtcgccaccgagagaggaggagcccggtgccactccagatccgcaccgccgccgccgtcctcctcgctccgtctcctcgtcgccggcgcggctctccactccagtcccccactctcgttgagctcggcgaggtgcggcgtgcggggcgagacgagaggcggcgcgcggagaaggaggaggcgttgtcccggcgacgtgcgaagctcgggctggcggggacggcgcgcgtcgccacgggcgacgacgacacggcgtcggtggcgacgacggcgactaccaccaccgcgcacaaggcgttgt…	gi|38345494|emb|CAD41705.2|	87.84	74	8	1	300	518	54	127	3e-14	80.5
TCONS_00030226	gene=XLOC_019235	taccttttgatatgcatgattacgaagaaatgctgctgggatatctcgctgactgattcgttgttttttcgaacacgcaagaaccttacatgttaatattacgagaaaattcttttgtacaactataatctactgtaacgggtatggaaggtttacacggggagaaaaggagatcaacagctagctaagctagatagaaccaaaccctgaacaagcaaaatcgcatggaaaagaaaagaaaaaactaaatgactatatatgccaagaagaactccagaaggactcagcttcgctttcacccagagcctcccctcctgcacgacgtgatcaataaccgtatccacttgggagaggaccccatcaaaaacgcgagcggtcctctctaaccagagattccag…	gi|38345230|emb|CAE01660.2|	40.85	71	42	0	470	258	111	181	3e-10	65.9
TCONS_00022361	gene=XLOC_014374	acacgctagagaccactaggccagcgcgagcgcccagctatagcccatcgatctcttggaaaagcctgagatcaaatcccagcttaactccccaaagatttcctgactccaaatctccatccgctccgcagctaccttctccccatatatacacgcgcactccctcccccctctccagcctccatgacccctcctcgctcacctttctctcttgcctgagccaagagctacactttctatatccaccacttcaccgtgcaaaccccatgcacacgccttgacagaagctgagctagcttctcctgcgtcgctgcaagctgctactttggttcgtgactgaaagccaaatggaagatacggatcaggagctatgcaccgttgcggtggagatgatgagtt…	gi|218192692|gb|EEC75119.1|	97.92	48	1	0	330	473	225	272	2e-19	99
TCONS_00022362	gene=XLOC_014374	cctccatgacccctcctcgctcacctttctctcttgcctgagccaagagctacactttctatatccaccacttcaccgtgcaaaccccatgcacacgccttgacagaagctgagctagcttctcctgcgtcgctgcaagctgctactttggtgcgtgtggtttggttaagttcgtgtactggtgcaacataggttcgtgactgaaagccaaatggaagatacggatcaggagctatgcaccgttgcggtggagatgatgagttcaggaaaactcaagccatgtagacacttgttgttctatcaagactcccttcaccgagaagcatccataaaaatggttcatgtttagcaatagcacggtgttatcctaactgagcttttcttctagccaccgtccac…	gi|218192692|gb|EEC75119.1|	95.92	49	2	0	191	337	224	272	8e-20	99.4
TCONS_00030234	gene=XLOC_019243	tatctctctcatccgattcctgcgtttttcctgcggttcaatcaaacggtcattactgtgttttttctgcgttttgcaatcctctgttttgcatttatatttctgtcagaatcctacgtttttcctattcctccattttttcattcctaatattcaaatgacccttaattcacccggcaatcaatcggattagaaaaaaaacaagcaaaataaagagaaccgtcatagagcagtccgcaacgccgcaatgctcgcccgtacgccgctccgcctgcccatgccgctacacgccgctgcgcctgcccatgccgctccatcgccccaaccgcacgcccgccgtatgacgagtcggatccggcggtgccgagctcgtagccgctggatccggcgttttgcgag…	gi|115452741|ref|NP_001049971.1|	100	98	0	0	522	229	1	98	5e-11	70.9
TCONS_00030235	gene=XLOC_019244	tttgacagaaattcatcaataatttggacacaaattatagaagataacagcacactatgaatgacaaaatttcagcaataatttctgctcgctgcttgctagctcgctgcaagcacacttcctgctcgctagctgcggggccgccggccgtggcgtctccctgcgcgtgcaacaccgcggggccgacgcgccgacggagccgccgctcctctccgctgctcctcggccgcggcgccgccggccgccgcgtctcctgcgcgtgcaacaccgcggggccgcaccgacggagccgccgcgccgacgcgccgacagagccgcgccgctcctttccgccgctcctcggtcacggggccgccggccgccgtgcctccctgcgcttgcaacccgcggggccgccgc…	gi|218190204|gb|EEC72631.1|	96.79	187	6	0	635	75	327	513	3e-21	105
TCONS_00022444	gene=XLOC_014424	tggtgatggagagccggttgaactcgtcggtcacagcctagactcggtggacgtggcgctgctctggacgcgcggcgacgacctcggagaggaatttaattgcattcgcaccgtcagcgatgttggtctcgtccttgatgcggcgggaggcgtgcctgaattcggcggcgcgcacgattgcacgcagattatcgtgttcccctgtcacggcggtgcaaaccagaggtggtctatgcttccgcttgactgactgtagcagcagaattttggatttgctctattatcagcggcaacacatttctactcgcatgttatagatgcatggagtgataaattatggagcagtactgc	gi|482563292|gb|EOA27482.1|	37.5	80	50	0	2	241	247	326	1e-09	62.8
TCONS_00027184	gene=XLOC_017279	aaaaaaggaacgctcccttttgtgcgccagcccgccgccgcctcctcccgccggagccgctcagctcctcctagcgcgcgccagcccgctgccgccgcctcccgccggagctgctcgcctccttcacgtgctcgcccgccggagccgcctcaccctacccaccgctgcctgcttccctgctcgcgccgcgccgtgatggagaggaaagagaggcggggtctgctcgccctaccccgccgcctcctcgcgtgcgcaggccggacatccaggcgtcgccgccggaaaggggatatgaggtggcggagattcttgctaggaggaggagagggggccattggaggagggctagaggtcgctgcgcatggcccgtgggcggtggagagatgaagccaggaggac…	gi|297722235|ref|NP_001173481.1|	81.48	54	10	0	362	523	1	54	5e-14	81.3
TCONS_00022542	gene=XLOC_014476	gaggaagcggcggcattggggagatgaagagtacgggcggtgacgacggctagggaagaacgaggaggcggcggtggcgcatgaagaaggggctagggagtaccggctccgacgggcggcggtcgcgtggtcagctccgccgccacctcaagccttgatggacgcgtccgccttccgtcccgttgacgtcaccacaaggggaggggtaaggagggaggaggcaccggcggcagatcgtggtgtgtgtgggcatgcggaggcgacgggtgacggtggcggcagcggaacccctcgcggggaaggcggacgatggtgccgcacctgtcggcctccgccgcttcgtcgtccgaagctatcgcggccatcctcctccgtcgcgccgtctcctccggccgctag…	gi|42407586|dbj|BAD10817.1|	89.22	102	11	1	252	557	1	94	3e-22	106
TCONS_00027212	gene=XLOC_017294	atagaggaagaatacgtcgaagaagaagagggtgagtttgttgacgaccaggctcaggagtttgcagacgaagaccccgctgcaggtaatgattgtttggatgaggagtttgatgcagcttgtgatgttgcagattttcaggatggttctaactagggatttaccctagtcggtttgcctatgggc	gi|34394894|dbj|BAC84410.1|	76.92	39	9	1	37	153	158	193	5e-10	64.7
TCONS_00027278	gene=XLOC_017327	tttcaggggttggactgtaaacatggaaagtataaggatttttctgcaaaacatccttcccccacccccaatccccaaactctccctcgatcccctccatcattccctcgcctcagcgcctccaccctcgccctcatcctgccgccaccgccggcgcagtactgcctccgccgctgtactcctacccccgtcgtcgctgtcgtccttcacccccatcgtctccgtccctcacaaccctaaacccgccaccgccgtcgccatcgtcaccccgtcgaaaccttcgcttcaaaaccatgtcggccacgacacgcggcgaagaggcgtgtccatcgacgacaaacccgtcctgcaccaccaccaccaagtccatgacggacgagccgccgacggtgacaacaa…	gi|218187556|gb|EEC69983.1|	80	40	8	0	294	413	1	40	3e-06	42.7
TCONS_00030256	gene=XLOC_019265	ttcaggaattagttcacttgccattcaatctcttttccgagttcatgtcttagaaggagtacgcaatctccttttctatccccatgagaagctgaacactgcctccctctcaacgatgtcactagatagggacacgcatttctgccaggccataaaatcgaaatgaaaacaatctctccctcctacgctatgaaggtacttttcttcaccggattcgagtgattgtgatagctgtggttgggcatccgagtgcttcaaatggcatgttgtttcttagtgcttccctgcgatttagggactccgcaatattattatatcctgtcattctttccctattgaaggtggattaacaacctttatttggttgtattctcattcatcttaaccaatcataacacc…	gi|77555130|gb|ABA97926.1|	100	41	0	0	219	341	39	79	2e-13	79
TCONS_00030257	gene=XLOC_019266	gaccggctacactgaaagagggaagcgaatagcctgaagattctttcctttgttgtctcactatcagagcttgcggcacttgaataagccgccgccccccagctgcgtctttacccctatccaatttttgggccaattcccccttcgtactaccaaaaaatgagattcaggaaagtagttgggagtatgtatgccggcaaaaaagtacccacaccttcttagg	gi|255591155|ref|XP_002535452.1|	83.87	31	5	0	166	74	12	42	2e-06	53.9
TCONS_00030258	gene=XLOC_019267	tttttccattttaaagagtggcattcgatgtccaatatctcgatcgaagtatggaggtcagaataaatagaataatgatgaatggaaaaaagagaaaatcctttagctggataaggggcggatgtagccaagtggatcaaggcagtggattgtgaatccaccatgcgcgggttcaattcccgtcattcgcccatcgcattattgaactaattgtgccacagtcgagcatttttgtccaatcgcaacatagacacaatacaatgtctcactctcatttgtgccccttgagttcatttgcttttggtttaatatagtatcgatagctattgctgtttttccagtttatctgtccccgattataagttttcattgaccacggcctat	gi|475624600|gb|EMT32681.1|	93.44	61	4	0	384	202	151	211	1e-24	112
TCONS_00030259	gene=XLOC_019268	caatcttttactcatcccatgagtccgtcggaaagttcaatcaatctttttttcatatccatttcgccttttgtgaaggatccctccccccattctatgctgacccgggccggggctctttttttgggaagcccgttcccaccgcgctcacggcccggctggcctgccagcggtagtgggaattctcccgttccctggtcaaaaaagggttgagtcgttagagcacatatctccgtgatcccttccacagctaaacgtagatctctatcttgtagaggagtgtagagtaaagatataccggagtggagtgcaagaaggttataggggagtgtggcgcccgcttgcccgcctttcttctcggttgaaaaacaaaactgttgcttgctttgttcattcaag…	gi|357436067|ref|XP_003588309.1|	92.86	28	2	0	122	205	48	75	1e-09	62.8
TCONS_00030263	gene=XLOC_019272	cgaaacctaagggattcaaggtggagcaagtcagcagcagcaacgctgtcggcgtgctccttatggtgcaataataatacatgctgtaacgctacggtgatctcgtcgcggaagtggtcgtctatgtggaggcgttcgagcacgtccactagcatcaccgtgtaggccatactcgtggccttcgacagcttgcagcgcacctgcctctttagctgatccacatgttccctcatccacttctctgacatctgaaaacatatgcacgagcaattaaatccaagagagccatagttaaag	gi|474143270|gb|EMS56650.1|	44.58	83	46	2	251	3	71	146	9e-10	64.7
TCONS_00022840	gene=XLOC_014665	accgtccttatcctatcctatcctctcctctcctctcagcctctcactctttcctcctctcctctctctctctctctctcaccgacgggagctgtgcggcgtggcgggctcggcggcgactcgctcggcaccggcggcggccttcgttccccgacctcccatgcgcggcggtggcctcccttccccgacggcggcgggcggcgggctcggcgacggcctgcggcggcggatccggcggcgccgtcctcgggagggccggatccgccgccctacggaggagctcggcgcgcggcgggcacggcgacggccggcggcggcgaccctcccccctcgtcaacgctgcagccacatccccgatccacgccgcatctgccgcatcaccggcctgccctcctggct…	gi|474394955|gb|EMS65636.1|	79.55	44	9	0	1748	1879	112	155	2e-10	70.5
TCONS_00022841	gene=XLOC_014665	cctctcctctcctctcagcctctcactctttcctcctctcctctctctctctctctctcaccgacgggagctgtgcggcgtggcgggctcggcggcgactcgctcggcaccggcggcggccttcgttccccgacctcccatgcgcggcggtggcctcccttccccgacggcggcgggcggcgggctcggcgacggcctgcggcggcggatccggcggcgccgtcctcgggagggccggatccgccgccctacggaggagctcggcgcgcggcgggcacggcgacggccggcggcggcgaccctcccccctcgtcaacgctgcagccacatccccgatccacgccgcatctgccgcatcaccggcctgccctcctggctggaggaggcgaggtcgggcct…	gi|474394955|gb|EMS65636.1|	79.55	44	9	0	1378	1509	112	155	2e-10	70.5
TCONS_00022842	gene=XLOC_014665	cctctcctctcctctcagcctctcactctttcctcctctcctctctctctctctctctcaccgacgggagctgtgcggcgtggcgggctcggcggcgactcgctcggcaccggcggcggccttcgttccccgacctcccatgcgcggcggtggcctcccttccccgacggcggcgggcggcgggctcggcgacggcctgcggcggcggatccggcggcgccgtcctcgggagggccggatccgccgccctacggaggagctcggcgcgcggcgggcacggcgacggccggcggcggcgaccctcccccctcgtcaacgctgcagccacatccccgatccacgccgcatctgccgcatcaccggcctgccctcctggctggaggaggcgaggtcgggcct…	gi|474394955|gb|EMS65636.1|	79.55	44	9	0	1426	1557	112	155	2e-10	70.5
TCONS_00022859	gene=XLOC_014679	gaagaatatgaggacgaagaagaatatgaaacaaaggaagagtgatcttttactgcagcagaactacaattctggtgaaatattatttgtcgtgcagccccaccgctcatcgatatcaccggccgtgccactggttgagcccccgtgcgctcgttaaccctgctcgcgtcagccccgcactcctcggtaccaggggcgtcaccgctgctctccgtcacgatggggtgtgccgtcgttgttctcctcgaagtgagttgcaccacgctgctctctcctccagcgatctcccttctcctagtgccctcaatctccctcatca	gi|70671606|gb|AAZ06238.1|	97.3	37	1	0	230	120	2	38	9e-14	77.8
TCONS_00030282	gene=XLOC_019291	attggtaatatataaaagcgaatagtttccaaaagtcgacgacaaagattagctacagatgtcagattttgaaatttaggattggtgggtacatcaagttcatagtgacgtaattgacatctcaaattggctctctcttcttctaaaaaatcagcaggatagaactttgaagctagagagcacactttatcaatattgaatgaactgaatgaatcacttggatccaaagatgtacacaaagtgagaagctctgttgcttgttcactgaatctgctatgatatatggggg	gi|482569646|gb|EOA33834.1|	43.02	86	49	1	281	24	516	600	2e-09	61.6
TCONS_00022963	gene=XLOC_014735	cacaccgctcccacccacgaaaaccgcatggcgctatcattgccggctcgccgctccctcgctctccccgcgccgcgccatcatcgctgccgcccacgattcgccaccgtccccgcaccacgccgccgcccctcgcctctccaccgcgccgcccctccaccagcagccgtccctcacaaatcgtcaccgccgtcatcagcgccgcctcgccgatctcctctgcgccgccgcccacgattcgccgccgtccccacaccgcgccgccgccgtccacgattagccgcctctccaccgcgccgccgcccctccaccagcagccgtccctgacaaatcgtcgccgccgtccccacaccgcgccggcgcccctcgcctctccaccgcgccgccgccgtccccact…	gi|30017520|gb|AAP12942.1|	100	101	0	0	304	2	83	183	1e-20	102
TCONS_00022964	gene=XLOC_014735	cacaccgctcccacccacgaaaaccgcatggcgctatcattgccggctcgccgctccctcgctctccccgcgccgcgccatcatcgctgccgcccacgattcgccaccgtccccgcaccacgccgccgcccctcgcctctccaccgcgccgcccctccaccagcagccgtccctcacaaatcgtcaccgccgtcatcagcgccgcctcgccgatctcctctgcgccgccgcccacgattcgccgccgtccccacaccgcgccgccgccgtccacgattagccgcctctccaccgcgccgccgcccctccaccagcagccgtccctgacaaatcgtcgccgccgtccccacaccgcgccggcgcccctcgcctctccaccgcgccgccgccgtccccact…	gi|30017520|gb|AAP12942.1|	100	101	0	0	304	2	83	183	1e-20	102
TCONS_00030287	gene=XLOC_019296	ttccaatatagttattccttcaacaaaataattgacatatcagttacttcttgcgggtaacaaacccaccgccggagagcaccttttgttttcttattttcttatttgtctgccctatcaagtagcacgccatttcaatactctttattcttccagcagtgcacattattgtgccatttcatatgttagctctaaattcacatgtgttagctctaaattgacattattatacaacttccagcagtatatgtcttgctctgaatttgcatgtgttagctctaaatttaagatgcttgatatagattgtccttatgatgctagctgcaatgaccccattatttcaatgtaaaggggggggggggggcactttactattattgttttttgatgtatttaaga…	gi|474022777|gb|EMS52928.1|	36.43	129	76	2	1058	1426	269	393	4e-10	69.7
TCONS_00022972	gene=XLOC_014742	tcttttcttctctctcggtctcgcctccttctgctctctctcgctttctcctcctcacgcgcaagagagggagggcgaaaggcgctggcggcgaccgagcgcggcggtggggatggaggggaggccggcggtgggggaatggagaggaggctggcggtctggaaggggaggagctcggtggcggcggggatggaggggagaggtcgtcgcgggcggtcgcgcgcgaggcggccggtccgcgacggtggcgtagcggcgctgtgtcgggcagaggagggaggcggcgcgaaggagaggtggagggaggtcgccgcggggacggtggcgcggctcaggcggaggggggcggcgcggcgcggtggctaggccgcgcgcgcacgggagggaggcgacgtcgag…	gi|14018075|gb|AAK52138.1|AC084380_11	98.31	59	1	0	682	858	108	166	3e-24	115
TCONS_00030293	gene=XLOC_019302	gaggaatccgatctcgcggtggagcgcgtcgacggcgagctggaggcggtggcggccgcatgggtcgggcggcgccggcggcgacttgggccggggcgccgccgccattgccatgtcactccgaagttccgataatggagatgatcgaagtgatgagctctgctactcctactagtatatttatgaagagagacggtgcagcagctatgtatagggggcaggcatggtagagggagaggcaaaagcttggtgctttgctttgaatggcggagctaggtggaagagcacatggagatggaggggaggggattgccgtttttgggcaagtaatgatggaagggagagagtggagagtggagtggatggccgctcttttcttctccggaagcaagccaaggg…	gi|53370750|gb|AAU89245.1|	97.44	39	1	0	288	404	9	47	6e-16	85.1
TCONS_00030297	gene=XLOC_019306	agccagcgtgggcacggagcgaggccacaccagcgcgcgacgcggcggcgactccggccgagatgcaggcgctcgaccgcaacccgctgcagcagagctacatggaaaggcttcgggcgacaggatcggagggacggctcacggatgggcgcggggctgttcgtggggagggggaggcggcggcgtagcgctccctctcgagtctcgacctgacatgcgaggccaggggcaaaagagcttctcgatgaggccgaggcgcggtttctggaggaagcggagacgggagggggatgacgcaggtcacgcagctcgatgccgtccagcgcgacggcggcgacagctctccaacaacaggacacggcggcgcacagggactcaacgaatggcgacggcagcggc…	gi|218193041|gb|EEC75468.1|	100	48	0	0	3	146	75	122	2e-08	60.8
TCONS_00023086	gene=XLOC_014804	ttgtagtatagtggtgagtattcccgcctgtcacgcgggtgacccgggttcgatccccggcaacggcagatcgtc	gi|357437785|ref|XP_003589168.1|	100	22	0	0	2	67	250	271	6e-06	52
TCONS_00030303	gene=XLOC_019312	ggcgcgggcgcgcggcggccagggcgcgacgcgcagcggggcggcgcggcgggacggcgaggcgcgcggcggccatgcgaaggcggcgcggcgcggtgacgcctactgacggatggcgtgggacgcggtgagcggcggcggcgcacccgtgcggcgaggcgcggccgagacggcaccaaggacggcgcagcggcgcacagccgcgcggcacggcgcggcggcgagaggtggccatgcggcggcggggcgcgcggcggcggtgcttggccttgcggcggaggagcttggccagttggccttgcggtggcgtggctcagccgggcagcggtaccaggcgcaggcgggctacggcgatgccatgcggcggcggcgcgcccgtgcggtggtgaggtgctgccg…	gi|77553814|gb|ABA96610.1|	64.41	59	15	1	965	1123	116	174	9e-12	73.6
TCONS_00023223	gene=XLOC_014887	ctttttttctcccttcttctttctcctcctcccttcccttctcccaatctccccccactcatccatcgtccccctctccctctcctccctcgcccgccgcccccctccctccctccctccctccctccctcctatcccctcggattcagcgcccgccgcgggccgccggcgccgccggagagttgccgctgaaatcccgggccggcgtggccttccgtccgagcgcgactccgcccagtgaagttgcacttataactcaggcagcactgatagaagttaattcagtggatgtgattattttacgtgtcatttgagtcctgcctgagatggctgttggagtgacatcccagctattccaaggagtgactgctaccaaccgtttctgccagaccaacaaat…	gi|475615800|gb|EMT29563.1|	86.11	72	10	0	615	830	32	103	5e-31	135
TCONS_00030315	gene=XLOC_019324	gcgatggcaaaggggcggctgcagcgcatgcacccacctatggtcctgatgcggcgaggtcggggacagcggcggaggtgtggcggcgcagcgacaagcagaagcgtgagcaaacgtggcgaaggcggtggcaacgacagggagcaaccggtccgacgtcaacaacgagcagcacgaatctgctgctcgtgtcccaacctcaaccagcccatttgccgcgccttgttgtgcaccaccgagagaggatgagcgaggggacgggaagagagaggggtccaggaaagaagagagcggaatgtagggattaaaatgcaaaaaggtcgttcgaggtgggtacttttttttgcaaaatgcattgtgggggagaaggggcttgatctagaccgcacatattagatc…	gi|52077205|dbj|BAD46249.1|	73.21	56	15	1	641	474	219	269	3e-14	74.3
TCONS_00030316	gene=XLOC_019325	ccggcatcggcgccgtcgaccgcgaccaccccgccgcgcagcgcccctaccccaccaccaagcgccaccgcagatcgccactgccgccactcgcactcgccccagctctctgcccccgagcggtggcgccccaccaccccgcagccaagcggcgccgcagaacgccgccgccgccagggtgagcaagctcgccgccccagcccccaggtcgacagcatatacatgtctattacgctcaggcgtaacaatttattaccggtcaggcgtctacagtttacaataatttgctacaatatacatgtctgttacggaatcaggcgttgcaaatgagcaaaaatggcctcaatcaattccttctgcaaccatatgatcttcaaattgattttgggagcaattgaa…	gi|40736992|gb|AAR89005.1|	100	73	0	0	337	555	1	73	6e-35	150
TCONS_00030320	gene=XLOC_019329	ttggataattgaactggttcagctggtatatggctagtggtaggtttaggtagtataatacctagagtttggttatattaagccgattgtggatagggcaatatatcggctaggctttatattttatgtataggttttggtgggtgaagagaataggtggctgagagtatggtggataggtaggtatggaattgagatgatgactggaatttaactaagaaagtatcggctagggtttggttgtgtgctagtcgatgctagtgttgagcagcataacgactagatttggtgtcttctctagccggtgtcaacaaacagcatgacggttagaggaataggaagtttgtgtaggaaatgttactctgacaaccttgagtggcggcggagcggctaggatca…	gi|38344079|emb|CAE01739.2|	72.09	43	12	0	439	567	3	45	2e-09	63.5
TCONS_00023357	gene=XLOC_015000	ataggtccagagggctggagctacacaatcagctaggtcaatcggctcctcccctcagcccacttccatggtcaatgcagtaagctctacatccggacctgctgcaaggccaggtcagcagctgtcaacaggtgcaacgaggacaaatttgtttggccaatgttaaattcactcgacatattttcaacagaaattttatttgtttaattctgttcatcgagccgcgccccgccgtcggtcattgtcgtcgtgcactgatccactatagtcgccagccagacttgtgagcgtgacggagggagcacgccactcttcaatctctacctccagcggcgaccctcaccaatgctgaagtagctccagcgaaacgtaatttcataatgcatcgagaataccttg…	gi|29244658|gb|AAO73251.1|	96.3	27	1	0	37	117	87	113	2e-07	58.2
TCONS_00027961	gene=XLOC_017820	cgagctacttgagctctctctctcctcccatgtccggccgtcgccgccgacggtcgatctcctccaccatagtgtttctatccttttccttgtgccactatgttggtctccctccggcgaacccattttaccgatctcccctttttttccccttcactttaagccaccaccatcaccacccaaactggccggagctgagctcttagctgcgccgttccagcctcctctctcacttccactgccgaccactaccttccctggatgtgcgccgacggggaacacgttatgttgccggcatcgccgcatttcggccaccagagagccagcgccccgctcgccctctcctctctctctctctcggctgccaaagaaaaggaagagaagaggcaacgggaagaa…	gi|47848480|dbj|BAD22335.1|	56.79	81	35	1	1186	944	2	78	2e-14	82.4
TCONS_00027962	gene=XLOC_017820	gtttgtgaaccctgattgcgatgacatggtgtcatacaatcagttctctctaaagacctcgggaacgctagaactcctctcactgctgataacgtcacgttcagagcgcatgaggactcaagttcatggaacaggtgccattattgttagtaacctaatactgggccatgactaagctaatgattattggcaagttatggactgcgggtaaagcatacatctattacagtagagtatttatgaaagtattcaaatagccgtgctaacggatttgagtatcaaggctcatatgtttagaaacttaattccatattttattaaatattgttgcatcaaaaacattgcaggctttctcgctctttattctcagctttctgcaattaaacctagctctactca…	gi|51090860|dbj|BAD35408.1|	65.22	46	16	0	949	812	38	83	3e-08	61.2
TCONS_00030324	gene=XLOC_019333	ccctgctcggcataagtttgcctactgcgcgaggacttaaaaatagaaccactatacagaggtaccacattgttaattaacataataactaggtctgtccccattctagaagctgcggtcgtactcgttcatttgacataagtatttggtaacaattatatcgactgagacagtactagccacccggagatcaaccaactcctacgtactgtcccaatataagttcattatatttttatgcagtctaactaggcagggctaagcaaaagctagcacatctggtttgctatgttcaggttatgcattcgaaatcatgtatgactaatgcatgagatatcggagatatagaatatagggcatctatgctcaaaggagaggaataacaacttgccttactcc…	gi|297727457|ref|NP_001176092.1|	86	50	7	0	152	3	29	78	2e-20	82.8
TCONS_00030325	gene=XLOC_019334	ttggttgtttgctagtcgttgctagagttgggtagcataacgactatatttggtatcttctctagccggtgtcaacagagagagcataacagctagatggataggaggtttgtgctgatttagcggggcggaagtgttactccgacaaccgtgagtggcggcagagcggttaggatcacatagagcccgagagctaactgtgcggcgtgccgtggaggtcgagggattagtgaagctccgttatacgcatcgaggcgtgaggtgctaggagcaacacttcgacct	gi|38636791|dbj|BAD03033.1|	77.78	36	6	1	155	256	1	36	4e-06	51.6
TCONS_00023457	gene=XLOC_015074	ctctgcctcccctcgcccaacctcctcgctccatccctctcacgccaactgcagcgcagccaccagcgccgtcgattcgattccgacaccctctctcccctgacgtcatcaccgccgcggatctcttcccctctctccctctgatgccgctgttgtcccctcctcctcctcctcatccgccacgcccgattctacgctgtacgagccgaccctatgcagtggcaagacgatcccagctgcggctatcctacccgcgacgatgaggcaactatcctcctcgcgcaaagacgacccgggcggtggagatcctccacgtgacgaggctaccccggcggcgatgtgacctggctcgtgctatccacttctctgttggctgctctgcttggtgctgttcattct…	gi|13957636|gb|AAK50591.1|AC084404_16	100	36	0	0	109	2	1	36	5e-06	52
TCONS_00030333	gene=XLOC_019342	tttaaaactacttatacttcaggagtaggaatcaccctgatgacacaactccagaaccgggagtacggcgcatttgaatgatttaattcacctctgcagagactatccagctttacccacacgatgagaacagtttgcaagactgaaaacaccatagccgctcgagagtcccacttactactagttactgcacagtggggtcttggttcatcatagtggtcaaactcttgccaggcctaagacaaggtatctatatcgtcacactttcatgaatcccactgttgtgaaacactgccccctaactccttacgcatgttcaccccaaccgctcattgagccacccaacagtctttcatatagtgggacaatgtactaggctaaatccaattacttggttgt…	gi|62734013|gb|AAX96122.1|	85.48	62	9	0	200	15	59	120	8e-24	110
TCONS_00028084	gene=XLOC_017905	gctgctcaagctctctctctttctctcccatgtccggccattggtgccaccggccgatctccctcaacggagcttcgcaagccaaacccttgcgccaccaactccgcctcgccgaggtggttccatttttcctatttcccctctcctttagccactgccacaagcactaccggcaccaccatagccggccggagctgagctcttgttgccgctgttccggccatcctcttttctccctttgccttccaccgacctccccggatgtgcagcgagcgggaacacgcttgaccgccaccgtcgaggccgttcaaccaccgaagcactggcgccctgtccctcttcctctctgttgttgctcgggagaagaaacagaagaaaggagagaagaacgggaggaag…	gi|46390986|dbj|BAD16521.1|	56.44	101	44	0	30	332	1	101	1e-21	103
TCONS_00028109	gene=XLOC_017922	cccgaatccatcctacctcgccgcaacaatccagagagatcatcgagagaggagtccaccggacccatgaggagcggcggcgacgtcaagtccttccggcagcgtcaagcccaccggcggcgtgccggcgtctccaagaaggcgcccgcgtcgcaggcgacgacagatcgcgccgtcgaggaggcggaggatgaggggcgagagaggatggctcgggagttcgacatggacatgcggtaaggagctaagggccctgcctcggcctcacccgcgccgccgcgctcggcctcgccccaccgcccgccgtcatcgccttctgctccgacgaccagccatgcctctgggagggccgcgtctagctctagcaacaccatccaccaccacccgatcggccgatcc…	gi|475564235|gb|EMT14484.1|	41.38	87	23	4	67	243	1	87	9e-07	43.1
TCONS_00028136	gene=XLOC_017942	ctccacttcaacaccaaatggtctagatccaaaccagatccatggaggaggggggaggctgcacggcgcgtggagattgatagagcgacgacgagctcgggccagtcgaatagttgagtgaggagacacaacggtggaggcagaggcggctcatgagcttgaatctggtcttcctcttccccatcgatcctgcgtccattggaaaagcttgagaggagagcaacatgcaacagacaataatcctgtgggtctggggttcagcacttcaaaactgacgaccattgtgagaatacataggaggtgctaactaagatgattgaaggtgacaatctagaggaggtgctgcaggaattggaggagatgaagaacttcatcaagacaatgcatagcacttatcat…	gi|222631345|gb|EEE63477.1|	96.88	32	1	0	209	304	74	105	1e-10	67.8
TCONS_00023538	gene=XLOC_015136	ggttgtacaagcaaactgtcgatgctgtcatgtgcattcttttgcacacgaaatatcatccttcgcaatctcatgttcatctaattcatctaatggtcgaatgaagcaaatgtgcagcagcatttcatgtggcttgcgatgatttgtttcagttgtgctgctacattgctgagtggaattcacttcagctgtcctgaacctggtgggcggtggcgtccgttttcctcgccacagtttttacagtgactacatgctgtccttgggaaagactgaactgagctgcagcaggaagagcttctcgctagccgacctacgtaaattcgccaagccgcagggaaagcaaaatcaaggccccatgaaatatgcatcaatttataatcttgc	gi|474069078|gb|EMS54236.1|	60.47	43	15	1	239	361	344	386	4e-09	48.9
TCONS_00023543	gene=XLOC_015139	gagaaagagagaagcgtcggtggggaaaaaaagtcatcggtgggctatggagagaggagggtagtataggaaaatacccaccgtgggctttttggttgggacacccattgtgagcttgagtgccttcacccagttatcttatattttgaggagcccatccaggggtatctctcattgtgagctgagtttctctacgagtgtcctcaattagtgaggacactctaggaatagctcacattgtagatacccttacagtaatatgttgtgtccaactcatacgacttctcattatctgtgttcgttccggtgacattgagggagaaaacccatcgttttccacgcgcacgcttctaaatatccaaaaattatgtcacatcaaatatttggacatatgcatgg…	gi|34393298|dbj|BAC83227.1|	49.06	53	26	1	4	159	101	153	4e-06	52.4
TCONS_00028235	gene=XLOC_018010	ccaaccggttggctagattaatacattggatttacatggcttcaaacgctggcaagaagctcattcagatcgatgtgagctctgatacggtgtgcccatggtgctttgtcgggaaaaagaacctcgagaaagctatggagcaaaacaaggacaagtttgatttcgaggtccgctggcatccattctttttaaatccgaatgcacctaaggaaggcatcaagaaatctgattactaccggatgaagtttggccctattcagtttgagcatgcaactgctcgtatgacagagatatttagaggacttgggatggaatatgacatgtctgggttgactggaaatacaatggacagccataggctcataactcttgctgggcaccaaggttatgacaaacaaa…	gi|482553051|gb|EOA17244.1|	62.68	142	53	1	36	461	52	192	2e-59	196
TCONS_00028236	gene=XLOC_018010	cgcccacctcccctcttcctctaccaccgggcagcttcacctacctccccgtccccggccaccgccaccgagacgtggacatgaatcaaatcaaatcaaatccccaaatcaaagttaaccaaaattccgtggcagaggtctccctcccctcctcttcttggagtcgtctcctcgcgcaagccgcatcccctccccacaactggaccaggatttacatggcttcaaacgctggcaagaagctcattcagatcgatgtgagctctgatacggtgtgcccatggtgctttgtcgggaaaaagaacctcgagaaagctatggagcaaaacaaggacaagtttgatttcgaggtccgctggcatccattctttttaaatccgaatgcacctaaggaaggcatca…	gi|482553051|gb|EOA17244.1|	62.91	213	79	1	216	854	52	263	9e-76	285
TCONS_00030345	gene=XLOC_019354	aaagtccaaagttttactctgctttagcaacgtgtcacatatttttgcagaaccaacaccaaatctggcattgtgcactttgattatgttgaccaaccaatgttgcagatgaggcagcatgagctgaaattctttcgatgggatcggtgtggtcacatatttcacctagaaatattttcatggatggtcattcaactaacattggcacttgtgaagcaccgatgcttcttttactcatcttttgagaaacattcagaaccttttgagaaaccaattccggtgtcaacaatcattctccacaaagggaggtgtgtcatttctgtgccattacacccttgagtatcgttccatggccacctgcttgcaaacatctccttaattcaaaatttgataacatgt…	gi|482552165|gb|EOA16358.1|	37.9	124	75	4	1214	849	82	191	7e-10	66.2
TCONS_00030357	gene=XLOC_019366	cggggggcgaagtgtccacctgaatatattacgtcaaacagacttacacagggcaaagcaatgaccgcacaagcgcaggcgccctggaggataatagagtgaatacatggggaaatacaagggaagagaaacacacagggcaacataaccacccaaaacacatattgatgttttccatcaacaagatcacaccgccaaacacccaaacctaatgctagcaccctagcttgacaccatctactccacaggcaacctagaaacaccaagtgttgagaaatactgggaggccttctgccacgcacaccggctcggcttctggagatcaaaggttgtggttgtcgaagaccacccgcataagccatcaagagtcagatttcatcgtattgcagattcagatca…	gi|218193297|gb|EEC75724.1|	93.83	81	5	0	1323	1081	2	82	5e-39	165
TCONS_00030362	gene=XLOC_019371	caaacttcgtcggcagctgaggcgcgatgcgtggcggcgcgccacaactggagcggccctcccctgagcctgaggggcagaggtgggctagctggagcctggaggtggcagcggccgccgcgcactcgcaactactcacaagccgcctcggccccctaatcttccgcgagaagaacgcggagtagcagcagcagaggcgtgcggggtcggtggactcggtgctaacggagcaacctttctgctgggtaatactaagttcttgccaactctaatatcgcctgcaaccgttcttagctatgggttgccgccgcaacggcctaaatcggttagatcaaaataatccatctttagcgatgaggcagatttattattttaacacattgaaatcacatcacatgg…	gi|218193349|gb|EEC75776.1|	100	52	0	0	27	182	1	52	6e-20	99
TCONS_00030367	gene=XLOC_019376	ttgggaaatgctatttgacacgagataacgagaccgagaacttatggtcatcctttatctccattagggaagtcatccccacgtgcagctttttctcgtcatccccgcaccatcgacgagctaggccacctcctccctccgccggtgccggctcccctcctctcttctccagctctcctctcctccctccgccgtcgccagcctcccctccttcctccgcgggcctcccctcctcccttcgctggcgagaggacggagacgacgccgccgccgccaggtagcaactctcctctcctccttgtccgtctcgatctagtcggatccggagcggcggtgtttgaggaggccgaggcggcggcgtggatccagagcggtgatggcgaggaggccgaggcggcg…	gi|51536000|dbj|BAD38080.1|	71.74	46	13	0	553	690	43	88	3e-14	67
TCONS_00030369	gene=XLOC_019378	atcactactacagatatggtttttccatacggctgagaaccatctttccatgcggttgtgccaaccgcatggacgaaatcgtctgtaaaaatcaccctttttgcatgcggccggcgcaaccgcatgcgaaaatcctattttcgcatgcggttgcttataccggccgcatgcgaaaataaattgagcaaacaaaaaaaataaaatcgaaaaaaccccaaaccaaaccctagcccgccaccggagcgccgcatccacgccgcacgccgtcgccggcggcggatccatcgctcccgccaccccccgccgtcgccggcgctggatccgtcggcggcggcaccggatccgtcacccccaccgctcggcgtcgtcgtcggcggcggatccgtcgcccccgtcgcc…	gi|38637150|dbj|BAD03403.1|	52.94	51	24	0	21	173	10	60	4e-07	57.4
TCONS_00030374	gene=XLOC_019383	cggacaggcaaggcgacagcgggcgaagctggcaggagtgtggagcggcggcggtggcgggcggcgacgcgcgaagccaataggaggagcggaacaggcggcggcgcgcgaagccgataggaagaggttgagcagcggccggagcgggctacgagcaggacggcgcctcgtcgccgtcgttcgcggcctgcacaaagcggtaggtacaatcagatcgtggaatcgatcaatcaatcaagaaatcaagaatcatcctagaaccgatttgatttgatcggtgtgatggacagacagacgacgtcatcaacgacatggtgctccgattcatgtcgatgacgtgagacccaccgccgatcacgggcgacggcctagcgcggctacacccaatcgacgtct	gi|222632724|gb|EEE64856.1|	80.56	36	7	1	288	395	95	129	2e-07	56.6
TCONS_00030375	gene=XLOC_019384	cgacgcggagcctccgtgacatcagcttctggcgcgggacgctgtacatcccggagctcgccgtggacgacacgacggagcacaagctgtccagcctgatggcgtacgagcgcctccacgccagcgcgggaccaacgaggtgacggcgtacatgttcttcatggacagcatcatcaagtccggcgacgacgtgcggctgctgagcggcggcgtggtgtcgaacgggctgggcagcgacaaggcggtcgcaaggatgttcaaccggctgacgaagaacgcggtgctggaccggcggagcccactgcgcggcgtggaggggcaggcgaacgaccaccgggagaacgcgtggaacgaatggcg	gi|475615336|gb|EMT29402.1|	55.81	43	19	0	3	131	15	57	4e-09	48.9
TCONS_00030377	gene=XLOC_019386	cttgaatattggaacaccacttgttgtagtaaaataacatggcattatacttgttgacgcatgccaagatgtcgaggctcctgtagatgtcgtggttggcgaagtagcaaagcttgcgaagtagaggcaatagagtttgccaatgccgaagataataaaaatgaggttgctccaccatggtgacaaagttgcatagccgtgatgaagtgaacacgagtcggcggcaacagaagcaaaccggtagcgaagatgaatagttgtgaagataaaaacaccagtcaacggcggcataaccagtcggcgatggaagaagtagaatgatgacgaaaacgtgcagccatggaggtgaccaagccagtcggcgtcagacaaggcggccagcaatgaaaacaatgacgt…	gi|50508260|dbj|BAD32071.1|	74.76	103	26	1	310	2	857	955	3e-39	161
TCONS_00023983	gene=XLOC_015435	tccctcgtagcagagccagcggcctcaacaggggaatccagcagctgcggcaggaggatgaggccgacctatccaggcggagtcgtggcacccggaggagtcaggcggtgggggtggtccccctggtcgatggcggctgcggtcaggtccaacaacgacaagggatagcgagaaggcagccaacgtcccaggtagagcccggaggtgcggcgaaggggacgaggccggcgggagcaaataccggtaaccgagatccgaacaggacagcacggtggaggaaaagcagcaaagttgggggcgccgaagccatggaggctgatgccaacagtgacctgggtagagaaggtgtggaaggcgggacgcagcgatcctgctgatggacgacgcatgttggtgaca…	gi|27764669|gb|AAO23094.1|	100	114	0	0	3	344	6	119	7e-102	229
TCONS_00030382	gene=XLOC_019391	cggcgcgagccttggcgatggcggtcgggcgccagtcggcccagtgcggtagcggcctgagggagcccaggcagtgtcaggcgaatggggagagaaggccggcgcgagagccagccacgccggccggcgaagttgtatgcggcaatatggggaggagcagaagacgaagtggctggacgccgtccatggcggctagccggctagggttcactgtgtccggtggcgagaggggaacacgagagtggtaggaatggattgacccgagaggccgagaccagagtgagtccacagttctgcacctggtttgccttgcctctgctctgctccctccaaactccaaattaacagagagaggctctcc	gi|41469186|gb|AAS07115.1|	77.48	111	23	1	18	344	1	111	3e-41	169
TCONS_00030384	gene=XLOC_019393	gctgcttcttcccctctctcatacctttccctatctcacctctcacgctcgagcgaagacggtgctagggcggctgagcggagctgcggcctcgatggcgacggggccgggcggagcagcggcgagcggagacggcacaggggtggccgagcggagcgtcggtggatctggggactactgcggcggcggcggctaggaggagatgatggccgcggtctcagcaaggatgccacttgctccacaacgaggtgacgacggcggcggtctcggcggggcggcgggcttggcactcgacggtggcgaacttcttggcctcccctcctctcgcgtgccctcgccgcctcgtccgcgtcttcctcgcgcgccgtggctcgtcgggcagcagcgtgg	gi|47847753|dbj|BAD21531.1|	68.18	66	21	1	243	46	251	315	2e-10	65.9
TCONS_00028641	gene=XLOC_018302	tcctgcaaatgttacttctccttcatcctttgcagaagcacaacaaggaggaattttgtcatcagccactagattgcttatgttaagggcatggcgacctggaggtgcactgtgcccatgtactttgtcagcccagttggcggcgacccaaatcccagtggtggtgatcctcacagtgatgaatccttttggtgctcatatgggttgtttaccatcgatggtatgcgaactaccatcaaattcacaaaatatgtggccacaagttcagttctatcagatactaacttactccatggcaactgaaagtctaaaacactctaggatttttaagttcattagcatttagtggtcaacttagatgaacattggtcagctcctaagatttgctctatggaccat…	gi|414879504|tpg|DAA56635.1|	54.29	35	12	1	618	710	97	131	3e-06	37
TCONS_00028660	gene=XLOC_018309	ggcggcatgccattcattgattaagcaacatcatcacaaagtatgtcccggatataatccggtattacagaacggtacacagtacaggtagacagctcggcattccgagctagagaatgagccgccaaattggacaaccggttaacatgcataaaagagcataaaacaaaggtggacgccaacttcttgatatcttcaatcacgcatcccactcctgagcgatcccttcctgaagtttggatgcgtctgattacagtaagacaatcagatgccatgacaatgtgttgcaggccctcttcctttgctagacccagtgcccgcctaatcgccagcgcttctgcaagctcaggtagcaccacatcgctgatcatctccgagcaagcaaccaggcatttccct…	gi|475620260|gb|EMT31054.1|	31.06	161	111	1	539	57	42	199	1e-05	50.8
TCONS_00030393	gene=XLOC_019402	caaattcacaagcatcacccgtacatcaccgtttataaacaacaccatacaagagaggacaccacaccagtatatcacaatagggatcagagctgggaggatggaataggtagctcagctatggaggagagggatgcagccaccggagttgcctgtgtttccaccggccatctccacggcggctgcagcggcaggagaccggtggctggggttagcttaggggcagagaagcgaggagccaagaaaccgattcaggccggcgacggctagaggggtcgccggagtggggtgtggcagccggcgcaggggagagcgacggcactgcctgggaaacggcggcgctggg	gi|55297637|dbj|BAD69080.1|	88.1	42	5	0	345	220	31	72	7e-15	80.9
TCONS_00030394	gene=XLOC_019403	gtgcaacagctttgtgttctgccgcattgttgggagaagctgatgctgtgagatatctttttgaccatggggctgatcctaataagatagatgagacaggctctgttgctcttcatcg	gi|475613114|gb|EMT28652.1|	64.86	37	13	0	6	116	158	194	9e-06	49.7
TCONS_00024140	gene=XLOC_015550	ctagtttttttccgagtcttgcggcgctcaacagattgtgagagagaggggagaattccattttttggctctgaattttcttgggtttgacaatccggcgcccagacgcccacctcctccgctcgcaagcgccgtcgccgccgcagctcccttctcctctaccgtgctgccaccgccgctccctctctgcggtgtcaaatatggctcggggaccgtctgattcatcgatcttggcctcccctccagttgaatcggtcgcccggatggagtcaacagggcgccgccgctgccctcttctcctgtccctctctgcctagacggagtcagtaggccgccgccactgccatcttctcctctccctctccatgagagcctcgctcagtgccatgagaagggaag…	gi|115445975|ref|NP_001046767.1|	88.73	71	8	1	201	413	1	65	2e-14	82.8
TCONS_00024141	gene=XLOC_015550	ctagtttttttccgagtcttgcggcgctcaacagattgtgagagagaggggagaattccattttttggctctgaattttcttgggtttgacaatccggcgcccagacgcccacctcctccgctcgcaagcgccgtcgccgccgcagctcccttctcctctaccgtgctgccaccgccgctccctctctgcggtgtcaaatatggctcggggaccgtctgattcatcgatcttggcctcccctccagttgaatcggtcgcccggatggagtcaacagggcgccgccgctgccctcttctcctgtccctctctgcctagacggagtcagtaggccgccgccactgccatcttctcctctccctctccatgagagcctcgctcagtgccatgagaagggaag…	gi|115445975|ref|NP_001046767.1|	88.73	71	8	1	201	413	1	65	2e-14	82.8
TCONS_00028894	gene=XLOC_018453	ctcacaatgcacgcatactcaccctatgaatgcacgtacgtaaaccctacccttatgagcatcttcgataactgagccggcaaatcttggagattgacgaagtcaccacaggcgcctcgctatcgacgggt	gi|37573013|dbj|BAC98526.1|	85.29	34	5	0	30	131	1	34	5e-08	58.2
TCONS_00030404	gene=XLOC_019413	atttaaatatatatactaggaaactagaatgtgttcatatggatttaattacctctaaaaggacaaactattattaactatgtacttatatttgcaaaacgttaaatttccgtcatattccgactaatcatccgtattccgattaatcgtttggcggtactctccccgtccgacatccgtattccgtcttccacaacactggg	gi|297724945|ref|NP_001174836.1|	92	25	2	0	201	127	73	97	6e-06	52
TCONS_00030407	gene=XLOC_019416	cccaccatgaaatcactttccccactcaactctttcctcaatcgaatctcacacacctaccgcaccgcgccgctgctcctttcccaacctctataccgcgacgccactccttccccaaccttagcactgcgccgcttcagatcgatccagtgctgcagcttcctatcgtcctcccggtagcactactcgaggcaggaccgggccgatgagctcccaaagaaggcagagatcaggatgggtgagatcgatgcagccggcaagctcctggcgacacggattgaggcgggacagggccgacgagctacctccagggccgcagatcgggatgggtgaggtcgaggtcgtcgtcgccttcattcgtcggtcttcctagtatgcttcctgcttgcctccatggct…	gi|27311241|gb|AAO00687.1|	68.75	32	10	0	187	282	534	565	5e-10	46.6
TCONS_00024402	gene=XLOC_015703	taaatcttgggttttgcagcacacatgtcctgctttcaagaaaatgttagaacacctgcatcatgtggttctcaacaaattcaaaagcgatctagaccaatcattaaggagcggcgggggatttgcagcatcagctcgttattgtgcgcagtcatcaatggtgaaattaaatgctagatcaagattctttggttaagcatgcagtgtgggacactacagaagttaggggcaaactggagcaccatatagaagctcatgcaacatctgttcggggtacaaaactggctgaactgaaggctaattatgagaaaaaactcttggatgcgcttgctggacctgtatagtcaacctggaaactggtgaaaaaaaactcttgggcatgtattagaagactttata…	gi|475625358|gb|EMT32947.1|	57.89	133	56	0	180	578	516	648	5e-50	147
TCONS_00024403	gene=XLOC_015704	ggacaataaaccagataaaatagaccggactctaacaactgctcttttagatggaagaccgctttcacagaagaggagtattgaattcgcatctgatcctattgtctcaagcacatgggaagaggtgttagaaaaaatacactgatcacaccagtgcagtgtaaatccatctggaggaacgcagagactgagtatgctgttgcagaagcaatttctatgcaggaagcacacaaacatagcaataattggctgccactgcgtggactattctacttcttgcaattttaggttacaacgaatttatgtttcttctaagctgtcaggtcttctgacaattacatctggttttctccccacaataatggacatcataacagcagtcatcaacattagtcacaa…	gi|475625358|gb|EMT32947.1|	37.59	141	86	3	2	418	692	801	5e-17	89.4
TCONS_00030413	gene=XLOC_019422	ggttgctgcggtgctggcagcgcacagcacacggagggtaagcggaggggagtgggggcgtggccaggctctcggcctccggggcgcaaagctgccgcggcgtcatctgctccgggcagcgccgcggcgtggctagccgccagggcccaggggctcagccgctcaggcgagcggccacgcacgcgcatgagcgtagcgcaggcagagcagaggaaggggcaagcagggcggagggcacaacagcagtgcaaccgtgcagcaccaagcagcaacaacaagcaagctaactagccactcaagcagattgaaattgtgaactaatagctctgtatcttattaacctgaaataatggactataattcgatgtttgcttcaagaacctacatccacacctttac…	gi|46806253|dbj|BAD17461.1|	98.39	62	1	0	188	3	1	62	5e-13	76.6
TCONS_00024585	gene=XLOC_015813	tcgtctcttccccttcctcatcctcacgcccgctcgctccccccgactccctgaccgcttgcttcctcccccctttctcccgcccctctccaccaaaccctaaggccgtctccctccctccgcctccccgttcgccatctccccgtggcgtcctccgcggctccttcgggcgcggcggcgtcggcgacggagtgccctcgctttctagagcggtgcggcctcaacgccgacgagttcgacgacgatgccgaggcggaacccacggttggcttgttcggtagatcgattaggggtctcgcggaggttaatttcactgctgttgctggtggtttgagtgtatttttgtttgtttgttttcagggagagaggaggggaaggccatcgtcatggctggatctg…	gi|30017589|gb|AAP13011.1|	100	136	0	0	106	513	76	211	8e-45	184
TCONS_00024586	gene=XLOC_015813	tccctgaccgcttgcttcctcccccctttctcccgcccctctccaccaaaccctaaggccgtctccctccctccgcctccccgttcgccatctccccgtggcgtcctccgcggctccttcgggcgcggcggcgtcggcgacggagtgccctcgctttctagagcggtgcggcctcaacgccgacgagttcgacgacgatgccgaggcggaacccacggttggcttgttcggtagatcgattaggggtctcgcggaggttaatttcactgctgttgctggtggtttgagtgtatttttgtttgtttgttttcagggagagaggaggggaaggccatcgtcatggctggatctggtctctccttgctcagcggtagcggcaacgtcctcccctttgtcctg…	gi|30017589|gb|AAP13011.1|	100	136	0	0	59	466	76	211	3e-45	184
TCONS_00024587	gene=XLOC_015813	tccctgaccgcttgcttcctcccccctttctcccgcccctctccaccaaaccctaaggccgtctccctccctccgcctccccgttcgccatctccccgtggcgtcctccgcggctccttcgggcgcggcggcgtcggcgacggagtgccctcgctttctagagcggtgcggcctcaacgccgacgagttcgacgacgatgccgaggcggaacccacggttggcttgttcggtagatcgattaggggtctcgcggaggttaatttcactgctgttgctggtggtttgagtgtatttttgtttgtttgttttcagggagagaggaggggaaggccatcgtcatggctggatctggtctctccttgctcagcggtagcggcaacgtcctcccctttgtcctg…	gi|30017589|gb|AAP13011.1|	100	136	0	0	59	466	76	211	8e-45	184
TCONS_00024588	gene=XLOC_015813	tccctgaccgcttgcttcctcccccctttctcccgcccctctccaccaaaccctaaggccgtctccctccctccgcctccccgttcgccatctccccgtggcgtcctccgcggctccttcgggcgcggcggcgtcggcgacggagtgccctcgctttctagagcggtgcggcctcaacgccgacgagttcgacgacgatgccgaggcggaacccacggttggcttgttcggtagatcgattaggggtctcgcggaggttaatttcactgctgttgctggtggtttgagtgtatttttgtttgtttgttttcagggagagaggaggggaaggccatcgtcatggctggatctggtctctccttgctcagcggtagcggcaacgtcctcccctttgtcctg…	gi|30017589|gb|AAP13011.1|	100	136	0	0	59	466	76	211	1e-44	184
TCONS_00024589	gene=XLOC_015813	tccctgaccgcttgcttcctcccccctttctcccgcccctctccaccaaaccctaaggccgtctccctccctccgcctccccgttcgccatctccccgtggcgtcctccgcggctccttcgggcgcggcggcgtcggcgacggagtgccctcgctttctagagcggtgcggcctcaacgccgacgagttcgacgacgatgccgaggcggaacccacggttggcttgttcggtagatcgattaggggtctcgcggaggttaatttcactgctgttgctggtggtttgagtgtatttttgtttgtttgttttcagggagagaggaggggaaggccatcgtcatggctggatctggtctctccttgctcagcggtagcggcaacgtcctcccctttgtcctg…	gi|30017589|gb|AAP13011.1|	100	136	0	0	59	466	76	211	8e-45	184
TCONS_00024590	gene=XLOC_015813	tccctgaccgcttgcttcctcccccctttctcccgcccctctccaccaaaccctaaggccgtctccctccctccgcctccccgttcgccatctccccgtggcgtcctccgcggctccttcgggcgcggcggcgtcggcgacggagtgccctcgctttctagagcggtgcggcctcaacgccgacgagttcgacgacgatgccgaggcggaacccacggttggcttgttcggtagatcgattaggggtctcgcggaggttaatttcactgctgttgctggtggtttgagtgtatttttgtttgtttgttttcagggagagaggaggggaaggccatcgtcatggctggatctggtctctccttgctcagcggtagcggcaacgtcctcccctttgtcctg…	gi|30017589|gb|AAP13011.1|	100	136	0	0	59	466	76	211	8e-45	184
TCONS_00024591	gene=XLOC_015813	ccctgaccgcttgcttcctcccccctttctcccgcccctctccaccaaaccctaaggccgtctccctccctccgcctccccgttcgccatctccccgtggcgtcctccgcggctccttcgggcgcggcggcgtcggcgacggagtgccctcgctttctagagcggtgcggcctcaacgccgacgagttcgacgacgatgccgaggcggaacccacggttggcttgttcggtagatcgattaggggtctcgcggaggttaatttcactgctgttgctggtggtttgagtgtatttttgtttgtttgttttcagggagagaggaggggaaggccatcgtcatggctggatctggtctctccttgctcagcggtagcggcaacgtcctcccctttgtcctgg…	gi|30017589|gb|AAP13011.1|	100	136	0	0	58	465	76	211	7e-45	184
TCONS_00024592	gene=XLOC_015813	gcttgcttcctcccccctttctcccgcccctctccaccaaaccctaaggccgtctccctccctccgcctccccgttcgccatctccccgtggcgtcctccgcggctccttcgggcgcggcggcgtcggcgacggagtgccctcgctttctagagcggtgcggcctcaacgccgacgagttcgacgacgatgccgaggcggaacccacgggagagaggaggggaaggccatcgtcatggctggatctggtctctccttgctcagcggtagcggcaacgtcctcccctttgtcctggcctccccatcctcctcccaaaaaatcccccactgctggcttcatcgatgacggcgatgatgtacagtagctcccgtgtcacccactccgctagatatggaggca…	gi|115455287|ref|NP_001051244.1|	100	120	0	0	2	361	2	121	1e-35	153
TCONS_00024593	gene=XLOC_015813	cctcccccctttctcccgcccctctccaccaaaccctaaggccgtctccctccctccgcctccccgttcgccatctccccgtggcgtcctccgcggctccttcgggcgcggcggcgtcggcgacggagtgccctcgctttctagagcggtgcggcctcaacgccgacgagttcgacgacgatgccgaggcggaacccacggttggcttgttcggtagatcgattaggggtctcgcggaggttaatttcactgctgttgctggtggtttgagtgtatttttgtttgtttgttttcagggagagaggaggggaaggccatcgtcatggctggatctggtctctccttgctcagcggtagcggcaacgtcctcccctttgtcctggcctccccatcctcctc…	gi|30017589|gb|AAP13011.1|	100	136	0	0	42	449	76	211	9e-45	184
TCONS_00030435	gene=XLOC_019444	cgccgccgctccgcatcagcgccgtccctcgccgcccttccgcaccagcgcctaccctcaccgatccggtgatccccatcccctagaaaccctagcccacagcgccgccctcactccacctctcctgtgcgtacgcatctcacgagccgagcgccgctgcctcctactcgccccctttccgtccgtctgcctccttcctttccggtgcgctcgacccggcgggccagcggttgagcttggcgcagcactcgagtgggatggccggccgagcgctggggttggactccgctggcatagtggtcgatcccatccgtcgccgtcaacatagctgcataatcagttgggcgatttttgtttgatgtccatagctaatcctagaattagaattgttcttcggtg…	gi|222642038|gb|EEE70170.1|	94.87	39	2	0	584	700	1284	1322	2e-12	75.5
TCONS_00024676	gene=XLOC_015855	catcttcacaaatggagtcacctcaagatattcggataatgatagttgagccatgtcatttggacacaaccaacatcttaagcaaacaaacctatgaaaacaacaataatctggtacacaactgcacatatttcttttttaaatatactgacgagacaaggaaaatatccatgtaactgtagatatcttttgggaaaggtatactaacatatcatgattcctctttgcttctctattctattacagtgaacattgcagggtgtggtggtctaattatgttcagctaataagtcatggtagacttttataagtatccttaaaatttggaatattcagcgaaagaatcatatatatgacccttataactacacctttatgcaccagatgcattacatgtcc…	gi|46805071|dbj|BAD17052.1|	78.95	38	8	0	3	116	93	130	7e-10	64.7
TCONS_00030444	gene=XLOC_019453	cagcgtgagacccacgtgggccccatatgtcaagtgtccacgtcaactctctctttcccctcttctctttctctatttctctccttcctccctctcgctctctctcgcatggcatggggctgcagcaactagggcacccatggcggcgcacacgggcggaggatggtgaggctggcgacgacagctccaggggtgtcgtcgaggaggctgaggaggtcgtcagccgtggagatgtggagggagtgggagcggcggcgggcacgggagcagcagccgcggtgcggggaggtggcgggcgggacggcggcagagtgcgccgcggttttctgctgcttccccttcactgtaatcaagctcgtcgtcctcg	gi|51091750|dbj|BAD36549.1|	78.79	33	7	0	268	366	13	45	6e-10	64.3
TCONS_00030445	gene=XLOC_019454	cgcggcggctccgagcggcagccatctctgagaggcggtgggaaggcgtgggcgtcgcaggtggcggggaggcgcgggcgtcgacggggaggcgagaacggcgcaggcgtgcagtggttgtgcgagggccgcgacgccggtgggggaagcgatggggctaggcgcgacggtgggagaggaggtctagcggtcggcgaactcgagcaaacacatggcatagtcgcgcgcagcattctagatggtgtcgtccggtgaggaggctggggacgtcatgtgcggccatggcgggggttggggaaggactttatgtcgacgtcgcggccggtgaggaggtcgccgctggcctccccgcccccttgcttgccctacctccatcctcgacggcggcccgcctccgtg…	gi|115455857|ref|NP_001051529.1|	67.61	71	23	0	243	455	158	228	1e-07	57
TCONS_00029388	gene=XLOC_018723	ttttccccatccttatcctattcctatctctcctctcagcctctcactctttcctcctctcctctctctctctccgacagcgaggcacggagcgggagcggcggctgctgcgcggcgcggcgcgtggcagcggcgggctcggcaccggcggcggcggccttcctcgacctcccatccggcgcgacagcggcaggctcggcaacggcggtggcctcccttcaccaacctcccatgcgcggtgctcccttcctcgacgtacggcagcgggcacggcgacgacgacggcgggcacggtgacgacgacgacggatctggacggcgggcatgcagcggtcacggcgacggcggcggcggcggcggatgtggacggcagcggcgccctttgctctcctctccacc…	gi|218193822|gb|EEC76249.1|	82.35	51	9	1	953	1105	4	53	6e-15	85.1
TCONS_00029389	gene=XLOC_018723	ttttccccatccttatcctattcctatctctcctctcagcctctcactctttcctcctctcctctctctctctccgacagcgaggcacggagcgggagcggcggctgctgcgcggcgcggcgcgtggcagcggcgggctcggcaccggcggcggcggccttcctcgacctcccatccggcgcgacagcggcaggctcggcaacggcggtggcctcccttcaccaacctcccatgcgcggtgctcccttcctcgacgtacggcagcgggcacggcgacgacgacggcgggcacggtgacgacgacgacggatctggacggcgggcatgcagcggtcacggcgacggcggcggcggcggcggatgtggacggcagcggcgccctttgctctcctctccacc…	gi|218193822|gb|EEC76249.1|	82.35	51	9	1	1051	1203	4	53	6e-15	85.1
TCONS_00024797	gene=XLOC_015929	ctacaaattcagacagtcatgtgacatctcaacagatgaagcagctacatatatttcatcttaatatatctatcagcagaccaaagcaacaaattcttccatagatcaataattcaatatcgaatcagtcaagatgatgggtggctgctgtttgtcgccttgagttaatacttgagtgtagatccttgcaattgttagatactggtaaggagacaagatagcaacacatgtgtaaaaccactgtgcgattggtagaaacagaatggatatgaaattctagatttgacagatgtttccgataattggtaaatatgaaagcttactgagcagtgctgaaagaaaaataatctagcacaagataaagttccatgggcataccgtttactttaactaaaaaca…	gi|218193822|gb|EEC76249.1|	100	28	0	0	611	528	1	28	8e-08	62
TCONS_00029443	gene=XLOC_018754	agcccgtgtacccgcatctcggagtagtagatgcctctcggtctccctcggatcccctctcgccccgcatccacacccagctccccccacactctctcgcctcctctcgccggccgccgcagccaaggcaagacgcctcctccccacacccgatctcccctcccatctccgatcactatataatccccccgcgccgcccgcttgccgcccaaatccccgcgccatttcaaatcccccccaaccctagcctcgcctcgccccccccgctcatggctgaccacgccgccgcctccgccgccgcggacgcggacccctcgctccgtcagggcggggacgctgctgatgctgatgaggaggaggaggaggaggaggcagcgccttcgtcggcggcgggggtgg…	gi|482554487|gb|EOA18680.1|	41.18	68	40	0	564	767	71	138	4e-08	60.5
TCONS_00030458	gene=XLOC_019467	cacctcctgacacagtgccagctatagggctcacactgtgtagggttttcacctcatgcttgggggcgtcgtcgccgctttattccaatccttgtagccatgcggcttgtgcatgtatatatggatggatcgggaagccgagcttctgtgtggcgctagcttgatgaacgatgagctgctactactactacttgtggcagcagcagttgctgcatgctagtagcttggaggagcgtgcaatgtgcgcgcatgtgtgcctgtgtgagattggatgggacgggaggggaatagggcactttgaggcagagctctctctatgctttgctttgcttgcagctgcagctgcagctatttataggggcgagcaacaagaagcttgtcttcctccccatcctgcac…	gi|473836912|gb|EMS47204.1|	100	14	0	0	786	827	2	15	9e-06	38.1
TCONS_00030465	gene=XLOC_019474	ataatagtagagatgtgggcaacgctagacagacttacattatgaaacggagaaagtagtaagcaacttggctatagatgatttggagctagtagttggctatactattaaacttgctcttagatgcggattcagattaaacgtgggcacgcaaaacaaaatactccttccgtcccataatataagagaaaacggacgatatgccattctataagatgtgttgggataaaatgctactcaatacaaatgcaccggataaaatgccactcctaccggatgaaatgccactttgaagattttgtgcctaaaatgtccctggaaatatagggaacagagggagaggggagggccagccaggcggcgtggaggcctcgcagggcggtggcggcagcagcgagc…	gi|125561587|gb|EAZ07035.1|	70.83	48	14	0	1121	978	400	447	3e-13	78.6
TCONS_00024997	gene=XLOC_016029	atggggggacggccctaatgttgtgttggccgggttgcgagcggataaaagcggacgtggggactcgggtcggggcacagcgtaactaagataagagagccattccatttagggcgagacagaatgggcgggcacaagcggtctggtgtccgagccgattggtcagacgacgaggacg	gi|147861627|emb|CAN83576.1|	80	35	7	0	69	173	101	135	1e-08	60.8
TCONS_00024999	gene=XLOC_016031	gtagagcaaaggttcataaagaagatgagcctgttgagaatgaaaacttggagagtgaatttgatgtttccaagaaagagagcaatggtgccactgaacctggtaatgagcctgttgccagcaagagaccgaagagagcagctgcctgttctaacttcaaagagaagtcattggacttatcagaaaaagattcaattatcacaatcaaggaaagtcgggttgaagagaaggaaatagaggctgttaatttgacaaggacgggacctgaagatggtcaaccttgcagaaaaatcatcgatttcatcttacatgatggagatggtaatctgcaaccctttgaaatgtctgaagttgatgacattttcataacagctcttatcatgcccttggatgatgatc…	gi|475624704|gb|EMT32721.1|	70.31	896	260	7	3	2672	80	968	0	1167
TCONS_00029592	gene=XLOC_018836	ctcaaagacaaagctgctctcagaaagtaacttgaattcattgccaactggttttctctcacaggagctacagatgcctgtgccatttccaattttatcatacggaagggagaagaatccacctttctcaggccagtataagcttttgcaaatatattccactggcaggcccttccttttcctctcctctgccttggccttttcaattctcttagcttcagaattctcttttctgtacttgtggccccaaggcagtgattggatattaacagtcaccaactctttgatgtcacttgcttcaaattctaaacagtcattagtcaagaaaacctctctatcatttgcagcattgccaagaacagtctgtgaaccttcttgcagaattatcccatgaatcat…	gi|475624704|gb|EMT32721.1|	72.46	305	82	2	915	7	664	968	4e-98	358
TCONS_00025092	gene=XLOC_016089	ccgatccaaccgagggaggaagctccagctctccctctccacctctctttcgtcgccggccgccaagaagagggacatcgccaaccgtcgtcgagccctctccatctctaactcatactcgttccattctcatctcaccatgccgaacaactttggtttttatcccattccatttcatcttctacagcagcgggaacgctgccatgtcatggtcgctctagagcgcgctctgtgcaccgccgcagcgacatcattgccgttcccgcttatctggaccaagccgggccaagctgtcgcgccagcgttttcgcctcgacctcctctccattttccttcaagaatctagaaggatggtactacgagtgcggagatcggctaccgtcttcttcacctccggtc…	gi|51090854|dbj|BAD35402.1|	83.95	81	13	0	140	382	1	81	1e-56	140
TCONS_00025093	gene=XLOC_016089	ccgatccaaccgagggaggaagctccagctctccctctccacctctctttcgtcgccggccgccaagaagagggacatcgccaaccgtcgtcgagccctctccatctctaactcatactcgttccattctcatctcaccatgccgaacaactttggtttttatcccattccatttcatcttctacagcagcgggaacgctgccatgtcatggtcgctctagagcgcgctctgtgcaccgccgcagcgacatcattgccgttcccgcttatctggaccaagccgggccaagctgtcgcgccagcgttttcgcctcgacctcctctccattttccttcaagaatctagaaggatggtactacgagtgcggagatcggctaccgtcttcttcacctccggtc…	gi|51090854|dbj|BAD35402.1|	83.95	81	13	0	140	382	1	81	2e-57	140
TCONS_00030487	gene=XLOC_019496	tttttgttttctgcctttctggggatgacgtgctttgcaaatttcgcacgcacagctcgccgccgcggtggcgcagtctcgtggaaaaaattcacctcccagactcccagtcccagcaaaaacacacacacatctcgcatggtaacttgacatgcgatcgccggcacgacgtcgagcctcccttggcttcttcatcatgccacccgtcattccgtcaatcaccgaaagacagtgtcgctcgttggccgtgagacgcgacaggacgcacgcacgcacgccacgccacgccacgccccgtcgcgactgaaaccgacgcctcctctgctgcagcctgcagctggtcagcccacaccaaaacccaaccaaaccacgcgccacgcgaagcacgacgccacgcgc…	gi|40786594|gb|AAR89869.1|	100	32	0	0	674	579	1	32	2e-09	64.7
TCONS_00025138	gene=XLOC_016122	caaaccctggctcgcggctcggaccaacggcagccatgacgtggaagcggaggaatggcgggcgcaacaagcacggccgcggccgcggccacgtcaagtagatccgctgctccaaggtgttctcccagaatccattcctctgccacgaatctaatggacaaggctatcaaccgtttcttggtgaggaatattgttgagcaggctgcagtcttgagatatgcaagaggcttgtgtacatgatggtcacgttcttcctaagctgtatgcaaaggtgcatcactgcgtttcatggaatgcaattcatgctcacattgtcagtgttcgctcttgcgagaacaggaggaattgtgagcttccgcagcatttcagaccttcactgttattggacgaccacctacc…	gi|482558993|gb|EOA23184.1|	58.82	51	21	1	215	367	52	101	9e-13	59.3
TCONS_00025139	gene=XLOC_016122	caaaccctggctcgcggctcggaccaacggcagccatgacgtggaagcggaggaatggcgggcgcaacaagcacggccgcggccgcggccacgtcaagtagatccgctgctccaaggtgttctcccagaatccattcctctgccacgaatctaatggacaaggctatcaaccgtttcttggtgaggaatattgttgagcaggctgcagtcttgagatatgcaagaggcttgtgtacatgatggttgaacatctgtggctatctttttgtttgatgattgaatgctggtggatggttaaacatgcaatcgtcatgtttatttgtccaggtcacgttcttcctaagctgtatgcaaaggtgcatcactgcgtttcatggaatgcaattcatgctcacattg…	gi|482558993|gb|EOA23184.1|	57.14	42	18	1	327	452	61	101	4e-09	47
TCONS_00025141	gene=XLOC_016122	accaacggcagccatgacgtggaagcggaggaatggcgggcgcaacaagcacggccgcggccgcggccacgtcaagtagatccgctgctccaaggtgttctcccagaatccattcctctgccacgaatctaatggacaaggctatcaaccgtttcttggtgaggaatattgttgagcaggctgcagtcttgagatatgcaagaggcttgtgtacatgatggtcacgttcttcctaagctgtatgcaaaggtgcatcactgcgtttcatggaatgcaattcatgctcacattgtcagtgttcgctcttgcgagaacaggaggaattgtgagcttccgcagcatttcaggtgcaggaccttcactgttattggacgaccacctaccgtttaaagagctttt…	gi|482558993|gb|EOA23184.1|	57.41	54	23	1	193	354	52	104	2e-12	59.7
TCONS_00025142	gene=XLOC_016122	tagcgaccgacctcctctgttattctctcctcgccgttgttgcctcactgatctggtttgttggtgtgcagacgtggaagcggaggaatggcgggcgcaacaagcacggccgcggccgcggccacgtcaagtagatccgctgctccaaggacaaggctatcaaccgtttcttggtgaggaatattgttgagcaggctgcagtcttgagatatgcaagaggcttgtgtacatgatggttgaacatctgtggctatctttttgtttgatgattgaatgctggtggatggttaaacatgcaatcgtcatgtttatttgtccaggtcacgttcttcctaagctgtatgcaaaggtgcatcactgcgtttcatggaatgcaattcatgctcacattgtcagtgt…	gi|482558993|gb|EOA23184.1|	57.14	42	18	1	320	445	61	101	3e-10	47
TCONS_00025143	gene=XLOC_016122	caggacaaggctatcaaccgtttcttggtgaggaatattgttgagcaggctgcagtcttgagatatgcaagaggcttgtgtacatgatggttgaacatctgtggctatctttttgtttgatgattgaatgctggtggatggttaaacatgcaatcgtcatgtttatttgtccaggtcacgttcttcctaagctgtatgcaaaggtgcatcactgcgtttcatggaatgcaattcatgctcacattgtcagtgttcgctcttgcgagaacaggaggaattgtgagcttccgcagcatttcaggtgcagggtatacaattgctagcgcttgttttttgaaatatgcacaaaattttctgaagttttttgtcgaataaatgtcataattaattcattttttc…	gi|482558993|gb|EOA23184.1|	55.56	45	20	1	174	308	61	104	6e-09	47.4
TCONS_00025154	gene=XLOC_016129	ctctctctctctctcgctctcccactcgcacctgcgccagcgccgcatccccaatcccgctcccgcacgcgctgacgccggaaactgctccgccatcagcgctcccctccccaacagcctcgccgatctgccccgcacgtcgtcaagggtgccggctcgccgcagtctacatcgccgcccactccgtcgtcatcgaatccgtcctcgggcaggaatcacgtcgccgccgatgccctctgcgccgatctgttcctcaccgtcaccgatccccgctgccagctcgccctccaccgaccccccgccggaagcccttctgtcgccaggtctccgccaatgcattccacaccgagctgctcctcgccgccaccgatccctgctgccaggtcgctgccgacgcct…	gi|28876020|gb|AAO60029.1|	100	126	0	0	42	419	163	288	1e-27	125
TCONS_00025161	gene=XLOC_016133	tttccaatcggattatgtaggcatgaccgattttaaaaaggaaaaagtacaaccaaggtccctcaacttgtcatcgagatacaaaatcgtcccccaatcgcaaaaccagataactggcctccctcaactaacaaaaccgttcgcattaggtccctcggtggttttgtccgacgtggcggctgagtcagcgtgggacccacgtgggccccacatttcaaacaatccacatcagcctcctctctcttcccccttctctctctctctcccctcctctttctcacgcttctctgcctctgactaggccggccgttgggcgcgaggcgagagaggagggcggcgccgtggcggcggcagcgacgggggcggtgacggggtagaagggagggcgtcggcatcggc…	gi|53792871|dbj|BAD53989.1|	76.67	60	10	1	233	66	473	532	1e-17	92.8
TCONS_00029729	gene=XLOC_018918	gggcgcgaggcgagagaggaggaaggcggcgcagcggcgacggttggcggcggcggcagcggcgggggcggtgacaggagagaagggagggcgtcggcatcggcggcggtgacgacggcgacgtgggagaaggagagggcgttgccgtgcgggcgaggtcgaggacggagaccccggcggcggcccggcggagcatcggcggcggcggcggtggcggtagcgcgtctgactaggagagctccgtcggcggcgacgactgtagcgcgtccgcgcgtcggtggcggcgggggtagcgcgtctgactaggagagctccgtcggcggcgacgactgtagcgcgtccgcgcgtcggtggcggcgggggtagcgcgtctgactaggagcggctccgtcggcagcg…	gi|53792871|dbj|BAD53989.1|	76.67	60	10	1	1145	1312	473	532	1e-17	92.8
TCONS_00029905	gene=XLOC_019014	cggcggcggaaagcgcagcggttcccggtcgtcggccggccaggtcttatagagagaaaggcttggcagccaggtttcgcgcgagggccgacgttgcctgcacagatctggctcaggtggtagccgtcggccggtcagatccggcgtggggagtcaggcgggacagcggtgactcggagggagggcgaaacgtcgattcacgcttcagttcttgttccgatctgcagcccctgggccgttggagtgattgttggaagctcacgcattgagagagtggcaaatggccaaacgctcaatccatccatgctcacatcactcaagattagttataaagagttaaagacagtacctaactacctggattggtgatataattggaaggtaggaaggatgatcttg…	gi|297722689|ref|NP_001173708.1|	100	88	0	0	3	266	15	102	1e-45	184
TCONS_00025375	gene=XLOC_016253	tgccctcccgtcgcgcggctaccgaccatagccctctgtcgcgggcgccgctgtccaccgtcctcccgtcgtgtggccaaatccaccaccctctatcgctgcgccacccagcaccgccctattggagtgggttgttcattggtgtcggtaagagaaacagttgaagccaccatctctgcagcacatctattgggcatggcagattcaaggcttagcacggttccttcatggctccccgttgggatggaccccttaactacatatcttttggaaatcaaactagccggggatcaaaaaaatgctagggtgaaatatgattggtttattttcaataagatgatagactcaaatgctatgtgctacaaagactttgttgatgatattgcaaagtcatatcca…	gi|475595328|gb|EMT23000.1|	42.27	97	56	0	244	534	1	97	2e-11	71.6
TCONS_00029939	gene=XLOC_019030	ctttgaagctcaggcacaaaaatttcatgatgatatgctccacttaaaaatagtttaatttgggttggaaaattaggacattacaataatttctcctattacttttacttggctgaatatatatgatggaattgcttagcggttagtggtatttaacctgaaattggtgcctcggatgatcacagtattttaacccgaatcaattccaatactcggatttcagatcattgctcaatttcagatcatttgtcaaggttggaattgctgcgggatcatccgaggcctcgacacgacataccctcgtctcattgctcagtttacagagtcaagttccaagaaggtataatgcacatcctgcgatcaaaggaatgtctttggttttttaataaaaatgagttt…	gi|475589590|gb|EMT21208.1|	63.89	36	13	0	1176	1283	557	592	3e-06	56.2
TCONS_00029940	gene=XLOC_019030	tgccgcctaaccctaaccatcgccgctccgatccttccctcccccgccgccgccacagacgattctgacggcccgccttcgcgcgcgacgccgccggcgcccctccccgccaactcccctcctcccctcatccaaatcgactccgccggcacgaaagcgcccctcctcctcgaccgcgttccgacactgccggtgccccctcgctccgaccgcgttgcgccgccgtcgaatcccgtctccattgtcaaattgattgcacactaattttgaaatatgggagcacatcagaaggttctcattatgacagcggatggtacacagatgcaatcgtaaaccttctgtctatatagtcaataaaacagttttactggatccttgaatttgctgttctgcaacgtg…	gi|115461625|ref|NP_001054412.1|	66.67	33	11	0	766	864	490	522	3e-06	54.3
TCONS_00029941	gene=XLOC_019030	atttcagtgaagggcgctttagtgaacctccgttagtttaggataacattttaaattgcgatagcaagatcacaaatttctcagcgccggctgccgcctaaccctaaccatcgccgctccgatccttccctcccccgccgccgccacagacgattctgacggcccgccttcgcgcgcgacgccgccggcgcccctccccgccaactcccctcctcccctcatccaaatcgactccgccggcacgaaagcgcccctcctcctcgaccgcgttccgacactgccggtgccccctcgctccgaccgcgttgcgccgccgtcgaatcccgtctccattgtcaaattgattgcacactaattttgaaatatgggagcacatcagaaggttctcattatgacagc…	gi|115461625|ref|NP_001054412.1|	66.67	33	11	0	883	981	490	522	4e-06	54.3
TCONS_00029942	gene=XLOC_019030	atttcagtgaagggcgctttagtgaacctccgttagtttaggataacattttaaattgcgatagcaagatcacaaatttctcagcgccggctgccgcctaaccctaaccatcgccgctccgatccttccctcccccgccgccgccacagacgattctgacggcccgccttcgcgcgcgacgccgccggcgcccctccccgccaactcccctcctcccctcatccaaatcgactccgccggcacgaaagcgcccctcctcctcgaccgcgttccgacactgccggtgccccctcgctccgaccgcgttgcgccgccgtcgaatcccgtctccattgtcaaattgattgcacactaattttgaaatatgggagcacatcagaaggttctcattatgacagc…	gi|115461625|ref|NP_001054412.1|	66.67	33	11	0	870	968	490	522	4e-06	54.3
TCONS_00029943	gene=XLOC_019030	cagcgccggctgccgcctaaccctaaccatcgccgctccgatccttccctcccccgccgccgccacagacgattctgacggcccgccttcgcgcgcgacgccgccggcgcccctccccgccaactcccctcctcccctcatccaaatcgactccgccggcacgaaagcgcccctcctcctcgaccgcgttccgacactgccggtgccccctcgctccgaccgcgttgcgccgccgtcgaatcccgtctccattgtcaaattgattgcacactaattttgaaatatgggagcacatcagaaggttctcattatgacagcggatggtacacagatgcaatcgtaaaccttctgtctatatagtcaataaaacagttttactggatccttgaatttgctgtt…	gi|218194094|gb|EEC76521.1|	100	30	0	0	550	639	33	62	6e-13	68.2
TCONS_00029944	gene=XLOC_019030	caagatcacaaatttctcagcgccggctgccgcctaaccctaaccatcgccgctccgatccttccctcccccgccgccgccacagacgattctgacggcccgccttcgcgcgcgacgccgccggcgcccctccccgccaactcccctcctcccctcatccaaatcgactccgccggcacgaaagcgcccctcctcctcgaccgcgttccgacactgccggtgccccctcgctccgaccgcgttgcgccgccgtcgaatcccgtctccattgtcaaattgattgcacactaattttgaaatatgggagcacatcagaaggttctcattatgacagcggatggtacacagatgcaatcgtaaaccttctgtctatatagtcaataaaacagttttactgga…	gi|218194094|gb|EEC76521.1|	95.74	47	2	0	529	669	16	62	3e-19	98.6
TCONS_00029945	gene=XLOC_019030	gcaagatcacaaatttctcagcgccggctgccgcctaaccctaaccatcgccgctccgatccttccctcccccgccgccgccacagacgattctgacggcccgccttcgcgcgcgacgccgccggcgcccctccccgccaactcccctcctcccctcatccaaatcgactccgccggcacgaaagcgcccctcctcctcgaccgcgttccgacactgccggtgccccctcgctccgaccgcgttgcgccgccgtcgaatcccgtctccattgtcaaattgattgcacactaattttgaaatatgggagcacatcagaagatcatttgtcaaggttggaattgctgcgggatcatccgaggcctcgacacgacataccctcgtctcattgctcagtttac…	gi|218194094|gb|EEC76521.1|	100	34	0	0	317	418	29	62	9e-13	76.6
TCONS_00029946	gene=XLOC_019030	cagcgccggctgccgcctaaccctaaccatcgccgctccgatccttccctcccccgccgccgccacagacgattctgacggcccgccttcgcgcgcgacgccgccggcgcccctccccgccaactcccctcctcccctcatccaaatcgactccgccggcacgaaagcgcccctcctcctcgaccgcgttccgacactgccggtgccccctcgctccgaccgcgttgcgccgccgtcgaatcccgtctccattgtcaaattgattgcacactaattttgaaatatgggagcacatcagaaggttctcattatgacagcggatggtacacagatgcaatcgtaaaccttctgtctatatagtcaataaaacagttttactggatccttgaatttgctgtt…	gi|41469643|gb|AAS07366.1|	100	89	0	0	5	271	295	383	2e-20	100
TCONS_00029947	gene=XLOC_019030	gcaagatcacaaatttctcagcgccggctgccgcctaaccctaaccatcgccgctccgatccttccctcccccgccgccgccacagacgattctgacggcccgccttcgcgcgcgacgccgccggcgcccctccccgccaactcccctcctcccctcatccaaatcgactccgccggcacgaaagcgcccctcctcctcgaccgcgttccgacactgccggtgccccctcgctccgaccgcgttgcgccgccgtcgaatcccgtctccattgtcaaattgattgcacactaattttgaaatatgggagcacatcagaaggtacggctaatccttgctatgtcgccaaccatttcgattgactttattttttttttgtataacttcaatttcgtttagtt…	gi|41469643|gb|AAS07366.1|	97.8	91	2	0	17	289	293	383	2e-20	100
TCONS_00029950	gene=XLOC_019032	cgctcccttctcctaccccaatcacacaacggcggcggcagcgcaagcgggtggcggcggcgcgggctggcgcgagcaggcgacggcgcgagcaggcaacagcagcggcggcagcgcaagcggatctgggagcaacgccgccggccgccgtcttgctcgcattgcctgggccctggagctcttccccgtcttggtgaaaagatcccatcggatcagtgaacggctacggtggccatcgggggtggtttcgtacaagcccgttgccatctctactccggcctcctagtcctagaagacgacactccccgccatccagagctgccctatatggcagagccggttcaatcccagattccacgcagcattagcagaagtgttgtttgtgttaccgtcacatac…	gi|475578528|gb|EMT18122.1|	28.31	166	107	4	337	798	3	167	2e-06	56.6
TCONS_00029951	gene=XLOC_019032	cgctcccttctcctaccccaatcacacaacggcggcggcagcgcaagcgggtggcggcggcgcgggctggcgcgagcaggcgacggcgcgagcaggcaacagcagcggcggcagcgcaagcggatctgggagcaacgccgccggccgccgtcttgctcgcattgcctgggccctggagctcttccccgtcttggtgaaaagatcccatcggatcagtgaacggctacggtggccatcgggggtggtttcgtacaagcccgttgccatctctactccggcctcctagtcctagaagacgacactccccgccatccagagctgccctatatggcagagccgatcacattctatttaatgctgatatcgccatgatccctgtttccataccggaaggttttg…	gi|115456563|ref|NP_001051882.1|	100	135	0	0	339	743	73	207	1e-65	253
TCONS_00030511	gene=XLOC_019520	atctctcacagacacactctctctgttctcccgacgacggcggaggcagcgagcgcggcggaggaggcagcggcgaggcgaggcggcggcggaggaggcggggcagccccaccgccccgccgcagcctccggccccgtcgactgcccgtccaagagtgggggaagagccgctcgccgagtgccgtcgcagcagttgccgccgctcgccgagttctctctctcaggtggccagcgatggaggtggacctcgttcgtgcaggcggcaaggcagagtgagctcgagtggccggcggtggaggcggaggtagaggcggagcgagctcgggaagccaccggcggcagcagagccagcggcggagcgagctcaggtggtcattgtggaggtggcgagctctagcg…	gi|31193927|gb|AAP44762.1|	77.86	140	31	1	107	526	18	126	5e-40	167
TCONS_00030539	gene=XLOC_019536	gttttttagtcgtagcagtggcaacaccacgcgtccaccttcctccctccgccatcgtcgccgcctctcttcctgtagagccagtaccgcagtaaaccatgcctgcgtctgcctgcctcctcttccaatttttcctccccggatgcgaatctcctatcccgtcccctgcaggatctggatctgtatgtatacacgcgagctgcgggagatccggatcgcatgcactaaattcactgaaatcaccgcagtgagttaagtatatactccacctaataacgaaatgcacttgagtaaatcgttcattttgtatcttcagtcctggatttctcttgttaagctccatcttatcaatgttggtagaatggtgatccatgggataattattatgacaagctctac…	gi|218194197|gb|EEC76624.1|	90.62	32	3	0	158	253	19	50	2e-18	64.7
TCONS_00030540	gene=XLOC_019536	cgtagcagtggcaacaccacgcgtccaccttcctccctccgccatcgtcgccgcctctcttcctgtagagccagtaccgcagtaaaccatgcctgcgtctgcctgcctcctcttccaatttttcctccccggatgcgaatctcctatcccgtccccgatctggatctgtatgtatacacgcgagctgcgggagatccggatcgcatgcactaaattcactgaaatcaccgcagtgagttaagtatatactccacctaataacgaaatgcacttgagtaaatcgttcattttgtatcttcagtcctggatttctcttgttaagctccatcttatcaatgttggtagaatggtgatccatgggataattattatgacaagctctactttacagttcaacta…	gi|218194197|gb|EEC76624.1|	98	50	1	0	89	238	1	50	2e-22	106
TCONS_00030563	gene=XLOC_019553	cgtgcaaataagttctctcggcggtttggaaaacggttttagctgacgtggctggtttgactgagtcttcatcccacgtggcattgacgcgacgcttatgtgacaattctatacctgaaaaataataaaaaactatgggcccacatgtcagttaaaaaaaaggtgggcctcatgtgggtccacaccccctcctcttcttcctcctccttcccagctctgttcatccctctctaggcgtcactgccatcggcggagctgggcggctacgggccgcgggcggagcggggcagagcagaggggcgggaagctcaccggcgatgggagcgtgtccaacgcccacgcggtgcccccagcggtaggcgggtgctccgccggcggcgacaatccccaccaatgcag…	gi|449447145|ref|XP_004141329.1|	52.94	68	23	1	671	495	144	211	3e-12	75.5
TCONS_00034508	gene=XLOC_022192	ctggcgcctcgcctcgtcttcccatccaatccagccagatcgggcttcggagtggccaaactcggagtggccaaactggcggtgcgtgagagaggaaggcgagggaaggattggagaggccaagggaatgatgcaattgatgcttgcagcctgaaggaccgatatacctaaagaagttaggaaggtaggttatgagtttagccctcagtttggtgtaacatttgtggtcgtgtccaatatatgtgcagcggttggtaggtggcaatgtggcatgaagtaaagctgatcaggagattgatatggcagacagattgaaa	gi|115477230|ref|NP_001062211.1|	30.36	112	51	3	8	262	370	481	6e-07	47.8
TCONS_00038504	gene=XLOC_024894	aagtcggtaatccgaaagctgcttcgggaggtccacaacaccgttttgttcaagattcctgttattacagggacaccacactctagcagatcaatgtagccattgctcccattgtggaagatcaccaggaatgtgcggctggcaagaatgctcaatatagcctggctgacgtcttgtattacccctctagcactctgctccaccccactgaaatcatcctcctcgtcgtgctggtcgaacaaggccatcagcgaccaaggaagctgcagctcctgggcgatggccttctgcagggccctcttgctctgccacaccgagcaatcaacgtggatcatcttctcccaccttcttcttcctggcgatggcgatggcctcattgtcagtcttttggcgactgct…	gi|475614402|gb|EMT29071.1|	56.65	173	73	4	521	9	14	181	4e-46	184
TCONS_00030703	gene=XLOC_019650	gggatcattgcggtactcaagtctttgcatcctcaatggtcaccagctgccctcaagtccgcaatcatgactacagcacttacctatgacaataacgggatgccgatacaagctaatggaaaagtttcaaagattaccaatcctttcgattacggagcagggtttgttaatccaaacatggcagctgatccaggcctcatctatgatatcgaaccatcagattacttcaagtttttcaactgcatgggaggattaggctcaggggacaattgcaccacagtgaaaggatcacttgctgacctaaacctcccgtccatcgccatccccaaccccaggacatttcaggccacgatgcgcactgtcaccaatgtcggccaggccaacgccgtgtacaaggca…	gi|482551884|gb|EOA16077.1|	48.21	195	92	3	1	558	551	743	1e-43	176
TCONS_00038509	gene=XLOC_024899	caaccacctataccacactggggttcccgacgactcagtcacatgcgtgcatgatgtgaccaaggcgggcacgccacgcgggaggcgcccccggccaaacctaggcactcgaggccctccaaaggctacctgcctcacgactctccaacgtggtataaacgatcacagtagaactagtaagaacaagccggtcccaaataaggcatgtggtaagtacgtagggtgcttgattagatgtcaaaatgtttggtccttaacgacgacctagacggggctacttgcatcaggggaaaccaacctcccatcatcgccctatcacccgtccaagttcaacatatttcatcaaccattatttag	gi|78707800|gb|ABB46775.1|	39.08	87	53	1	95	355	2	74	2e-07	55.8
TCONS_00030747	gene=XLOC_019679	cactgaacaagtgttgtagttctgcaaacagaactagctacgatatatctagctcaatataatggatgaagcatgtggtcagctagcaataagcaagaacaaatcgtacgaggctgaaatcgctgccttgaagaatcaaaatgcagccctccagatgaagatacaagcactggagaattacaggcaggctaagcacaaagagtatgcagaactggaaaccatatataagaagctcaaagcaaagcacagcaactgtcgttgataaaatggattaaattgtatatacccttgcatgtacctacgtactattagtgcatgggagtatactatatatgtgtgtgccgagaataaagctgtatactgatcaagctatatcgtagtagtacgtctaaacgtatg…	gi|218194275|gb|EEC76702.1|	100	65	0	0	65	259	11	75	8e-30	131
TCONS_00034803	gene=XLOC_022447	ctcctgcagccaaccctagccgccaccacgccttccgtcatgcgcccttgccgctgccgctgtcgacccggttgctgccgccgtctttgcgccgctgccacggctatagccggaggccgcagccgtcgtcatccatcgcaaccggtgtttcctttccgttttcctttttcccgagaaaagggtaccgagagggtgtacatgaggaacaaggaaaagaaaagcagagcaacgttgaggaatttcagcaatttcgcaaattagggaaatttgtcgcaaggtgtggaggattccaatgttggaggagttgagtcagattatcgaaggagttaaggtacctaatgatattgatcggcatgggacgggagtagcacccttaaactacacattattattgcacat…	gi|50252649|dbj|BAD28819.1|	86.67	45	6	0	136	2	1	45	1e-16	87.4
TCONS_00038517	gene=XLOC_024907	ttcggtcgctgacaggtgggtcccacctgtcggacccttcgtcctcctcgcgccgccgccgcccgaaaccctagcgcgccgccgccgccgtttccttccaaattcggccgctcctttccttctccggccgaatcaatagaggggaaacaatctccgggttctcctctaccttttctcctttggaatcatcggctaaaacgttttggaagctcgtggaatcgagttcgattcggatcggtttccctctctccaagcccgaggtttccttcgccgtcgccggtcgccgtgggcctacgtcgccgcctccgagcccctttaaaaggacccccgagctctcctctacccgccgccaccctcgccttcgcctctcgttgtcggaagagccctagcgccgtgcgc…	gi|42408104|dbj|BAD09244.1|	72.63	95	26	0	380	96	133	227	2e-29	130
TCONS_00038518	gene=XLOC_024908	tgtttaattgggtttttgggtccaaaactccataagtttggatacgagtttgattctcatcctccttcatgtatatttcctctcaact	gi|24059875|dbj|BAC21342.1|	85.19	27	4	0	82	2	24	50	1e-05	50.4
TCONS_00038520	gene=XLOC_024910	ccatttgcaatgaggtgatagtactatcttctactaacaggtcatttttgttttgttggtaccaacaaagctcctcgttcagaaacttcacttctattgcggacagtgaaaactgcacttaaaaattagtacagtttaaccaagcctgcttttgcttgtttcagggattccacttctattgcagagagcaaaaaccgctccgctttcttatctacctcatcaagcgcactttaaaattgaagtcttcttttttgtatgttccacttgtgtgcctagcccagccatgtaaatgttgccggaggtggcaaattttgttgttccagtgctccattggtgttcttgacatgctattctattactttgccaccatttcataaaaaaatcgtccctccccagcca…	gi|475484620|gb|EMT03129.1|	45.45	55	28	2	403	245	288	340	2e-11	47
TCONS_00034859	gene=XLOC_022500	acgacgacagcagaggcggacgatgacaacggtgatgacgacgacgacggaccgaccatgaggaggcggctgcgggaggcggctagggttagggtttggatttttttttatttgggatgttgattttgtgggggattcttgattttgatttgggattgcaattgagtgattttgtgattttggggaaaggggttgggagcaatcggttgatctgctcggggattttttttatggtgtatctgagttctcttgtggatctctcttctgactttatttggttggattagagtccgattcttttagttttttgttaggaaaatcgcaaaaaaaagtgcacgggagggaatcggacctcgccctctcgcgcctctcgtgcgatgggtccagcgacggcgaccg…	gi|222628348|gb|EEE60480.1|	100	60	0	0	934	1113	29	88	2e-28	130
TCONS_00030936	gene=XLOC_019848	aaaaaagaaaaaaaaaaaggaaaacctatcctcctgcgcggccgccggcgccgctccgctcgcgcgcggctgcgcccgcccctcacgcgtcgccgggtcgctgcctcccgccgccgcctctcgtgcgagcccgccgccccaactccgctcgccgggctgcgctcccgattcccctagcccgctacctcccgccggagccgtcatcgagcgggccacatcgccgccgccgcctcctacccccacgccgtccagtcccccacccctaccgccttcgtcgaaccgccgcggactccggttcccgatccaaccgccgacgccgttcttctcatctactagcgctgggaggtcatccgccgtcgccgtcacttcgcgcagggcgcccagctcctcgcccgtgcg…	gi|125589357|gb|EAZ29707.1|	81.08	74	14	0	369	148	54	127	3e-18	95.1
TCONS_00030940	gene=XLOC_019851	tgcgccgccgccgtggcttcccaggggttcgtgacggatgcgagggcatactgggtgacaaggtctctgattgcctggaatgtaaacgatcaagacacctccctcttcctgtatgcaagcagagatgccacgatgcacgtatctgatggggccattcatggttatgattcaaaaattgaactcgaaccagaacatgccagccttccagacaatgtggctgagaagttcccgtttatcagaagttacagaaccttcagagtccctagctctgttgatgtcgcgagccttgtgaaatgccaactagctgtcgcttcttatgatgctcatgggaggcatcaagatgttactggattgcaactacctggtgtattggatgacatgtttgcttatactggacca…	gi|482555712|gb|EOA19904.1|	55.68	264	116	1	40	828	87	350	8e-80	297
TCONS_00030975	gene=XLOC_019875	caaaactgcagctgtgagaagatagaatggcatcacttcaagggatgtgatgcgatgctgaatctaatattggaaagtcgagccctttgttcttcaattgccctatttgcaaagattatgacctttcaatttgtcatcaattatttatgacaccaatgcattctcttggtgtatgcaccaaagcaatttgtacgcggaattacttatattttttatataatgaaagcattgtgttcatgtttgaattaaaagtctaa	gi|222618505|gb|EEE54637.1|	94.29	35	2	0	43	147	78	112	6e-11	68.6
TCONS_00035116	gene=XLOC_022707	ttagaggagttacagcgcttacgtgggagtagccaagagggggagtcagagttacagcaattacgttacagagtacgggacataaaggaggagttagaggagttacagcgatcacgatcacgaaaggaggagttagaggagggagtttcagattacgggagttacagcatgccacaacctgaagttcttcctaagcagaaattaaaattaataaatcatctcaagaaaatttttaagtcaagagagaaaccgtaaaatggcatgtgaaatttttcttgagttctacatgtcaaaatatactaacaaaaattttagtggaattttcagagccttggagataattttaatcaattaaaattaagcacaagcattaaataatcccctggaaatcctttctct…	gi|52076663|dbj|BAD45563.1|	64.58	48	16	1	574	434	325	372	2e-08	62
TCONS_00035131	gene=XLOC_022716	tgggacttgaagtggcgcggcgactccaccagaatgcattctagtgcattgcaggtgtcgagcatcactgtcgtgagggtgctggagacaatgctaccagctctggtggttgtgcgggcagcgacgccgccgttgcggcgtcatcctccacatctggcaaagccagaggaaggataccgtgggccatggccagcaaagctagcaccacagcccctgcaacttcgaggacggcgcaaaggagcccggagaagcttgtcgagctgctgcatgaggcgacgtagatagcgagcacgaaggttgcaaggaagagaagatccgacgtcaagaggaatgagaaaacgtcgagccatcttatccttagagttacctgtgagttcttcacctttcttgctcagctgg…	gi|53791541|dbj|BAD52663.1|	63.27	49	18	1	243	389	326	372	1e-18	59.7
TCONS_00035185	gene=XLOC_022760	tagaggagcgcaaagcaagaagaaaacaagacgtgttatgctgagtcgtgcaagatccaacaccaccattgccacccttgctgcacagggttgcactactgttgcgtgcgctggggaagagggttgctgaaccgctagatgcctgccttgtcacatggcagacaaacagtgtgccttctgaggtgcattgaacaaaaagggtgacatgtaaaaggtcacggtgccatcacatctttcacagtcctaattcttctagtggagttaagcagaatgccactaatccaagttcactgttgacgctggaggcatcttcaccaaccttggacagcatattaaggacatgaacaatgcaaggagtggtctcagggagcgagagtacgactgcagcatgtaggatga…	gi|218194362|gb|EEC76789.1|	94.59	37	2	0	857	747	22	58	1e-13	80.9
TCONS_00031240	gene=XLOC_020087	cctccctctcccaacctacagcgccgtcgcatcccctgccaccacaagcgccgccgcactccccccggcaaaccctaatcgcctcctcctctctcccctgctgccacccttccgtttcgccaccagcgcgacggctcccctccccaccgaccgcgtcgcgaactcgcgatatgcctccgacgctcgtgcccccctccagcgacggcggcgccgcccctcgccgctgaccgcgcagccggcgcccagtccctcctgccgaccgcgtcgcgagacgcctccctcatgattgacgcgctttgttctgggttgggcacagtaagctgaagtacctcgtcgccagctccgtctccgaggcctgcaacaactccgtcctgctcctcggcccctgcggctgtgagg…	gi|475611655|gb|EMT28169.1|	89.29	28	3	0	312	395	36	63	7e-06	53.5
TCONS_00031241	gene=XLOC_020087	cgcaggggtcgacatggttctagacgatctgaagaaggagcatcctaatgcaatatcctgactttacttgttgctagaaatgtatccatgtatttgcgtaatacacgaccaatgatttacctacgttggccgtgaaataaacacaggttacgagaaaatagtttgtttcagggcgctttagggcggaaggggacaaggctaaatgtagaaattcctttcatatttttatattctcaaatgcatggcctagccaaaaggacaatatatcataatgcacaattagttagactttgttaacttgtagtccagttggatcattgtgcaaacttttttcagatcaggctgaatgggatgctacatagtgatgacaactgtgccacgaaggaaattgcgaggcaa…	gi|482561740|gb|EOA25931.1|	73.47	49	13	0	337	483	87	135	1e-14	80.5
TCONS_00031244	gene=XLOC_020090	caatggaatcatccaaatgttcataaagctctctctcagattgctacaatgtcaatgtcatcatcagttcttcatcctcttctcagagcctgtgctggttatctttcatcctacctgtcatcacatgcaaaagcagcctgtgttttgcttgacttatgcaggggaccattatcaccatgggtacccatgatcacagcaaaggtagaccttgccattgaacttctggaggatctcctgggtattatccagggagttggtcaatctcttactcgttctcg	gi|462417034|gb|EMJ21771.1|	64.13	92	33	1	1	276	421	511	3e-25	116
TCONS_00038559	gene=XLOC_024949	atgtcctttctgagagaaaccagtctacagagtttgctaactccgcaagtccagatgacaccatggataacaagaaagcacaggccagtgtagcacaggtacagaggaggtccacagaatatcatgagaatggtgaaaattctaagggagttgattccccacatactgtttgtattaaagaattttgtggtgccctggagaggttagtgtcaaaccttgcaccatctattgagggcagttggaaatggcaccttcagttggcctctaggttatctttatcgattgcaaaat	gi|474365488|gb|EMS63452.1|	52.58	97	45	3	3	290	1272	1362	5e-15	82
TCONS_00031247	gene=XLOC_020091	cggaatctactgcgaaaccagtcgaaactgattttaagggcatccgtgaatcgattcttcaggtgctgtcctctttgagttctgttgaatcatactttgagttcttctcaacaagatctgatcaggaatatcaggaacttgaagaagcagagatcgaattggagattgttaaaaatgagaaagcacgtcacagctttattgtacatccccaggacaccatgattccggacatgtcatcatactataaggatggtaatgaggttaataagcagctccagcaaattcaggaagatatacggtccttggaaaggtccaaactcagggaggaaattatagcacgcagacaaaagaagctgcttatccgacatactcgtgaaaaatacttggaggagactagtt…	gi|478518954|ref|XP_004433701.1|	35.61	132	80	2	279	659	654	784	9e-12	71.2
TCONS_00031248	gene=XLOC_020091	gtcgaaactgattttaagggcatccgtgaatcgattcttcaggtgctgtcctctttgagttctgttgaatcatactttgagttcttctcaacaagatctgatcaggaatatcaggaacttgaagaagcagagatcgaattggagattgttaaaaatgagaaagcacgtcacagctttattgtacatccccaggacaccatgattccggacatgtcatcatactataaggatggtaatgaggttaataagcagctccagcaaattcaggaagatatacggtccttggaaaggtccaaactcagggaggaaattatagcacgcagacaaaagaagctgcttatccgacatactcgtgaaaaatacttggaggagactagttcaagggaaatggagcttttg…	gi|478518954|ref|XP_004433701.1|	35.61	132	80	2	259	639	654	784	3e-11	69.7
TCONS_00038560	gene=XLOC_024950	tcgtcggttgcgatgttgatggaggtggggaaggagcggttggtggtgacggagtggcgacgaacggggccggcagcgactccatctccagtgggagttcacacggctcgccgggcattgtcaccaccgccgtccatccatggtaggcacaatactgtaccccttgcacaaggatccggcgaggttgcggtgcttcggcaaccggaggcggaggaggaggtgcgacagggacaggcgggggggtca	gi|29647440|dbj|BAC75442.1|	60.81	74	29	2	19	240	30	94	4e-13	75.1
TCONS_00038561	gene=XLOC_024951	cgccgccggagcatgcttctcctcgcgcgccggtgagcaccaccactttcgccgccttcggccatggtttccgctcgccgtggaccacccctctccctccattttgtcccctaggtggtcccagagcttgtccgcccatcgtcgtcgccctccgatcgctcaccgtcgccattcgtcgtcgcctcctcccgcgccggccaactcacggtgaggcaccccttcccctctttcccccttcctctccctcctagcgccgagccgggccgagccgccaccttccgaggactccttcggactaagactcctgttctatt	gi|47848512|dbj|BAD22365.1|	57.14	56	24	0	169	2	39	94	6e-08	57.8
TCONS_00035333	gene=XLOC_022874	atccccgcgcgcgcgaggcggacggcggaggcggtagcggcggaggagacgaagatggtggcgttgagtggcgacctcggcagcgtcgacgacggcgtcggtaacggacgacgacgaggcgtcctcggcagcagagggcaaccggtggcggtttcgacagcagacaacggggcgccggcaacggacgacgacgcggcggcctttgcagcgaacggaggtgggcctgataggggacgacaacggtggagggggcggcgctggcggagaggtgccggcgcgttgggcagtggagaagcggaggaggaatcgcggcagagagagagtgcgggatgggatgggagggggaaaaggcgtgggacccacgtttggctaggctattttggccggccaaagttggcc…	gi|51535433|dbj|BAD37332.1|	59.52	42	17	1	306	431	85	124	4e-08	46.6
TCONS_00035334	gene=XLOC_022874	gttctttgcatctatatttgttctttagttcaggtgttgttccctctgttcccaaccacaaccgctagtctagtgagatgttagagcatctccaacagcatctctaaattcgattctccaaatacccatacagctaactctccatctgatttgggtaatcaatctaggtgttgactccaacaggctctctatttacatctccaaaatgacaaaaggacccacatgtcagcctctattgctttcttcttcctcttctttctcttcctctttctcttctcccttctcatcgacccatccccgtgcgaggtggacggcgacagcggcagcggatcctccccccccccccccccccgcgcgcgaggcggacggcggcggcggtagcggcggaggagacgaaga…	gi|51535433|dbj|BAD37332.1|	59.52	42	17	1	650	775	85	124	4e-08	46.6
TCONS_00031353	gene=XLOC_020170	cctttctttaattctttatactgcatagaaatttccacaaggtaaactaaagttgctcaaaatagatagaacagaataagtagataaacttgacacacacacaaccgaattatacccatcaaagggcatctagtaaataaaagggagaatagaactgatgagagtcaattggaaaggaaaagacaataagagcatctccaacagcccccttacttcactctccaagcaaaattttagcaattttagatcaaaatcgtgctccaacagcctggccagccggctggctggccaaaatactactcgcgccggccaactttggccggccaaaatagcctagccaaacgtgggtcccacgccttttccccctcccatcccatcccgcactctctctctgccgcg…	gi|51535433|dbj|BAD37332.1|	59.52	42	17	1	401	276	85	124	4e-08	46.6
TCONS_00035335	gene=XLOC_022874	gtagttgtcaacgttctttgcatctatatttgttctttagttcaggtgttgttccctctgttcccaaccacaaccgctagtctagtgagatgttagagcatctccaacagcatctctaaattcgattctccaaatacccatacagctaactctccatctgatttgggtaatcaatctaggtgttgactccaacaggctctctatttacatctccaaaatgacaaaaggacccacatgtcagcctctattgctttcttcttcctcttctttctcttcctctttctcttctcccttctcatcgacccatccccgtgcgaggtggacggcgacagcggcagcggatcctccccccccccccccccccgcgcgcgaggcggacggcggcggctcctcgcgcgc…	gi|51535433|dbj|BAD37332.1|	59.52	42	17	1	742	867	85	124	1e-07	46.6
TCONS_00035336	gene=XLOC_022874	gtagttgtcaacgttctttgcatctatatttgttctttagttcaggtgttgttccctctgttcccaaccacaaccgctagtctagtgagatgttagagcatctccaacagcatctctaaattcgattctccaaatacccatacagctaactctccatctgatttgggtaatcaatctaggtgttgactccaacaggctctctatttacatctccaaaatgacaaaaggacccacatgtcagcctctattgctttcttcttcctcttctttctcttcctctttctcttctcccttctcatcgacccatccccgtgcgaggtggacggcgacagcggcagcggatcctccccccccccccccccccgcgcgcgaggcggacggcggcggctcctcgcgcgc…	gi|51535433|dbj|BAD37332.1|	59.52	42	17	1	1053	1178	85	124	1e-07	46.6
TCONS_00035337	gene=XLOC_022874	aatagagtagttgtcaacgttctttgcatctatatttgttctttagttcaggtgttgttccctctgttcccaaccacaaccgctagtctagtgagatgttagagcatctccaacagcatctctaaattcgattctccaaatacccatacagctaactctccatctgatttgggtaatcaatctaggtgttgactccaacaggctctctatttacatctccaaaatgacaaaaggacccacatgtcagcctctattgctttcttcttcctcttctttctcttcctctttctcttctcccttctcatcgacccatccccgtgcgaggtggacggcgacagcggcagcggatcctccccccccccccccccccgcgcgcgaggcggacggcggcggctcctc…	gi|51535433|dbj|BAD37332.1|	59.52	42	17	1	985	1110	85	124	1e-07	46.6
TCONS_00038565	gene=XLOC_024955	catatttttacaatcatcacaatccgttttgtccgtcgtggtgcgtcttctcggtctcgcgtgcataacccgctgttgacgccaaaaatacacactggcctgggagatctgcttagctccagtgcaggtccaagacttgatgagatacgagcgtgccaatcagtttaatcctgcaactgaaaagatatataaatagtagatcaaataaccgatcggctgacaagcgatggagcaatcctagccgatgtcgataccagccgatagcgatagggttttaagcaatcggctatatgtccaatgtagataatgatataaaggcgatcggttgatgatgataaataacaacaatataatccaatggaaaccaatcggctaacaatgatatgagagaacaaatat…	gi|42408577|dbj|BAD09754.1|	55.71	70	25	3	395	204	17	81	8e-13	65.5
TCONS_00038566	gene=XLOC_024956	ggcaaatatatcaaccaaaccagagcgatccaagagatcggagcgatgcagccttgaacgacgctgatgtagacgataaattcaccaaccccggcggaacataggacttacccattcgccggagatcaaactaaaccgatgcaaccccacgtcaggtgccaaattccaccggatgattagtaaaaacctcagaaaagagggtggcgatgcccccagagtagttgtattgatcaagagatattttataatgaccccgggtgtatatatttatactaatggggagatactagtccttgtagaacaagaaaaagactttactaaggataaaagaaaaacataaaatgcttatcggatactaaacatacattcctaaagataaaagaaaacagacaaagctgc…	gi|475524585|gb|EMT07049.1|	56.52	46	20	0	1139	1002	50	95	3e-10	69.3
TCONS_00035414	gene=XLOC_022931	cttctcttcccagccacatcgcccatcctcacacctcactccagtgtcgaccaaaccgagagaacaagctctagctgctttcctcgccttcgatctcaccgccggccgtgatgaagacgacgctcgtcctcgccgacgagtcttcgccaaccctatctcttccacgttccatactcacctcaccataccgaagatttctcctttagatttcatcctctctcatgcagcggatcgacgggaacgccgacgtgcccacaagagcttcagagcgcgctccaagcgtcgctgtggtggcatcgtcgccgtcgccatcgatctggaccaagccgggccaggccatcgtgccatcgtcttcgcctcgtactcctctccatttcccctcaagaaacacgaagaatg…	gi|56201676|dbj|BAD73154.1|	76.32	38	9	0	315	428	21	58	8e-12	66.2
TCONS_00035418	gene=XLOC_022935	cacctgcgtcgagctcgtcgtcgctcccggtgtccagtgcgcagccgcgggttcgcgtcgccgttcccgtcgacccaggccatctcagactaagccactgcgccatgattgtcaccaagaccctaggagcaagaccaccgaaggaaacgagctgaggcaccgtcgttaaagagatcgagcctttcttcttcaactccggccgccggcgtcaatcttcaattcccgctgctctgctctccatctaccggaccgtgc	gi|34393243|dbj|BAC83093.1|	55.36	56	25	0	221	54	46	101	1e-07	53.9
TCONS_00035438	gene=XLOC_022955	aaaaaaaacccgttcttcttcctcccctttcacttcccttgcttgttctttcttttcctcctcaagctgagcccccagctcacttctcctccccaaatcctatctaagaacccaaactcaagctctgcatgttagaccacaacaatccccatcatccaagctttccatccatcccaacatcttgcacatgcatggagagttgagagagatcgagaaggaataaaagagtggtggtttcagcctgcagggctgcagcaggagcattttgttttcctacatttgattcggagattccggagagtaacgagccatatcccgaggaggatagtgactaccctcagcaacaaggagaggattccggttatgagatatgcttcttgtgtggtcattgctctgctg…	gi|56201624|dbj|BAD73071.1|	89.13	46	5	0	264	127	27	72	4e-18	92.8
TCONS_00035439	gene=XLOC_022955	cagagaaaaaaaacccgttcttcttcctcccctttcacttcccttgcttgttctttcttttcctcctcaagctgagcccccagctcacttctcctccccaaatcctatctaagaacccaaactcaagctctgcatgttagaccacaacaatccccatcatccaagctttccatccatcccaacatcttgcacatgcatggagagttgagagagatcgagaaggaataaaagagtggtggtttcagcctgcagggctgcagcaggagcattttgttttcctacatttgctagaaggtggctgcaactcaccccgagtttatctcttttgatttcggttgaagcagccctaggcaacgtctcttgccgtcagcccaagaccttgctccatctcttgccatc…	gi|56201624|dbj|BAD73071.1|	89.13	46	5	0	269	132	27	72	7e-18	92.8
TCONS_00035440	gene=XLOC_022955	tgggcagagaaaaaaaacccgttcttcttcctcccctttcacttcccttgcttgttctttcttttcctcctcaagctgagcccccagctcacttctcctccccaaatcctatctaagaacccaaactcaagctctgcatgttagaccacaacaatccccatcatccaagctttccatccatcccaacatcttgcacatgcatggagagttgagagagatcgagaaggaataaaagagtggtggtttcagcctgcagggctgcagcaggagcattttgttttcctacatttgctagaaggtggctgcaactcaccccgagtttatctcttttgatttcggttgaagcagccctaggcaacgtctcttgccgtcagcccaagaccttgctccatctcttgc…	gi|56201624|dbj|BAD73071.1|	89.13	46	5	0	273	136	27	72	8e-18	92.8
TCONS_00035441	gene=XLOC_022955	aaaaaaaacccgttcttcttcctcccctttcacttcccttgcttgttctttcttttcctcctcaagctgagcccccagctcacttctcctccccaaatcctatctaagaacccaaactcaagctctgcatgttagaccacaacaatccccatcatccaagctttccatccatcccaacatcttgcacatgcatggagagttgagagagatcgagaaggaataaaagagtggtggtttcagcctgcagggctgcagcaggagcattttgttttcctacatttgccctaggcaacgtctcttgccgtcagcccaagaccttgctccatctcttgccatcagcccgaggccttagcctcgcacgaccctacgtccaggttgctgccatgtgagcgaagtccg…	gi|56201624|dbj|BAD73071.1|	89.13	46	5	0	264	127	27	72	2e-18	92.8
TCONS_00031446	gene=XLOC_020260	gcccaggaggccgtctatcgcagcccaatgaaggatttagggttcggtgggtctcatcctcctgacttcctgagtcggagcggcgccggcagcgtagtgcggcgcggtcgcatgcaggtggtggtagggacagcgcgcggcgaggtggagcgtcggcgtcgtgcatcctcttcactcttcagctcaccatgaatagcatccaccgtctccccccatcgaccagctgctggcaacatacgtttctatcagcagctagctgtcctagctagcctcatcagttcagcgcatcgatgggagattgggagccggcactgctcgatgtctctctcgccctcatcttatcgcccgcgtcagcgatatatagtgccaaccaggtccaggaagttcttaagttctttg…	gi|297722905|ref|NP_001173816.1|	100	63	0	0	223	411	23	85	3e-28	127
TCONS_00038574	gene=XLOC_024964	ttttaatccaaaataccctttagccactaaaaagccgccggttggaactttacgccttccatagcgacgttctcggtttactatccccgacatcggaccgttggttgtaaagccaggcaaaacccaaacccaaggtcgaagtgctgctcctggcaccccacgcctcgatgcgtatagtggtcggagcttcactattccctcgacctccacagcacaccacacagttagctcttgggctctgtgtgatcctagccgctccgccgccactcacggttgtcggagtaacacttcctccccactaaacccacacaaacctcctatccctctagccgttatactctatgttgacaccggctagagaagataccaattctagtcattatactgcccaactctagc…	gi|38344079|emb|CAE01739.2|	75.41	61	15	0	204	22	3	63	4e-19	95.1
TCONS_00038575	gene=XLOC_024965	ttttcggaaccccaacttatcgtgtgtattcattactatttgcaattcagattgcttttatctagttcttgcttgtttcttcgatttgcttgcaggaatacggttgatttgcatcggcaagatcaacatcccacggagaggtgtatcgatcgctaaggcgcaacataatgtctcgtacggttgtagtcggatcgtcaacatcttctccac	gi|38346105|emb|CAE01966.2|	91.38	58	5	0	5	178	127	184	2e-24	112
TCONS_00038577	gene=XLOC_024967	ttttataaaccactcggttgtttatttttttattgactatatgtttaggttgttcaactaatcatatagtcggggggctacacctaatttggtgcatctagtcgatgcacctagattttttttcttttttagcccttcatagcttgagatgattgaggtactcgggagttgtggtgaggatgattcaagtactcgaattcttcatgaaatcactcgtcaaaagatcattaccactcgggagaaggttgtctcgtcatctatgaagctctcaggggctactgtggagattatgggtaccatatacccacagggctacgttacctgactggatatcgggggtaactcagagtaacaaaatatgtaaagataaggactcgggtgttatgttaacttctatgt…	gi|215686952|dbj|BAG90763.1|	71.05	38	10	1	1285	1395	24	61	3e-12	55.8
TCONS_00031530	gene=XLOC_020337	cgaagacatcgcttctcctcctcgcacgctcatcctcctccccgcatgtactgaagccgcatcctcgcaggagctcctccccgctgccgccgctccactgaaaactcgccgaagccgccgccactgccactacctccgtcggatcctgcttcttcccccatcgccgcagccgtcctcctcgctcgctcctcctcctccccgtgtgatttaagccgcatcctcgccggagctcctccacgctgccgccgctccgccgcatcctaaccggagcagccgccgccgaatcctacttcttcatcaccgccgtggccggagccgatctcggccccttccgccgccaccgacaccgccgtgcactccaccgctggccagcaccgaggtcggccctcttccccatct…	gi|50726317|dbj|BAD33892.1|	60	80	30	2	446	213	109	173	1e-14	82.4
TCONS_00031533	gene=XLOC_020337	ctatgtctgatgatctttgttcttgagccttggctatgttggataaatattcaagaaacctagatagtgactgctgatacgattcctgttatgtcctgtctgatgctgaatcacgagggattctccaagaggacgggaagctgtcaaacagcaccaggcagtcaagttgtagagatggtgaaaagtatggagaagctgcagtcaagttgcttgctgctaagatcaatgggtgcttgctgataaaagaatgcatataaataacaaatggtggaggcggataaggaggctggtcaagtctagcctcctacaactatgtcactgcagtacaacatcaaaaaaggagattatgatatctgaaaactacaatcgtgaaatttgaaaaataaagtgcatcaagtt…	gi|32487852|emb|CAE05620.1|	55.56	63	26	1	138	320	108	170	2e-13	54.7
TCONS_00035591	gene=XLOC_023075	cgcaaattagctttcatttatgtaattagttttgtaagtagtctatatttaatactctaaattagtgtctaaatacagagactaaagttaagtccctggatccaaacaccaccaagagggactatagtaaagaaagtggcgaagttatagagatttgattattgtcgtactgcatacttcccctgtcattttagacatcttgcacattgaacagttaacagtgtatgatgccttgctcactagcttttttctgaaatatgcaaataatagtacattgtcaatataaaattcaacctggtattattatttgattccaggaggaaattccaagctgaaaagagcagagtaggatattcattctaaaggtgaacgctagcaatgtgaatcatctgagattga…	gi|222636682|gb|EEE66814.1|	86.49	37	5	0	920	1030	7	43	7e-10	68.2
TCONS_00035592	gene=XLOC_023075	gcgctcttccccgtcctatccccaaaccgccgggcgcactcctccccgcctccacccctgaccgtgcctccccaccgccgttgggcgttccccaccccgtgtctacgcatcccaccggcgcccttccccccgcatccgtgcctcactaccgccgcgctttccccctctgcgggttcccctcgcgcgcgttcgcgcttcaccaccgtcgcgccttccccgctgcctcctcaattcctcgccgccaccggttccctactccgcctgcaaccgccaccatcggagccgtggatccatcgctgccatgaactccacctgcgatctggcgtgacgacaggagcagagctgcgactaccgggcttccatggtgctgctcaagttttcattgataggaacccctga…	gi|483512836|gb|EOB01141.1|	35.34	116	67	4	3	326	128	232	5e-06	52.8
TCONS_00035593	gene=XLOC_023075	gcgctcttccccgtcctatccccaaaccgccgggcgcactcctccccgcctccacccctgaccgtgcctccccaccgccgttgggcgttccccaccccgtgtctacgcatcccaccggcgcccttccccccgcatccgtgcctcactaccgccgcgctttccccctctgcgggttcccctcgcgcgcgttcgcgcttcaccaccgtcgcgccttccccgctgcctcctcaattcctcgccgccaccggttccctactccgcctgcaaccgccaccatcggagccgtggatccatcgctgccatgaactccacctgcgatctggcgtgacgacaggagcagagctgcgactaccgggcttccatggtgctgctcaaggaggaaattccaagctgaaaaga…	gi|483512836|gb|EOB01141.1|	35.34	116	67	4	3	326	128	232	6e-06	52.8
TCONS_00035594	gene=XLOC_023075	gcgctcttccccgtcctatccccaaaccgccgggcgcactcctccccgcctccacccctgaccgtgcctccccaccgccgttgggcgttccccaccccgtgtctacgcatcccaccggcgcccttccccccgcatccgtgcctcactaccgccgcgctttccccctctgcgggttcccctcgcgcgcgttcgcgcttcaccaccgtcgcgccttccccgctgcctcctcaattcctcgccgccaccggttccctactccgcctgcaaccgccaccatcggagccgtggatccatcgctgccatgaactccacctgcgatctggcgtgacgacaggagcagagctgcgactaccgggcttccatggtgctgctcaagtacaaacatgcaattgtttatgt…	gi|483512836|gb|EOB01141.1|	35.34	116	67	4	3	326	128	232	5e-06	52.8
TCONS_00035595	gene=XLOC_023075	gcgctcttccccgtcctatccccaaaccgccgggcgcactcctccccgcctccacccctgaccgtgcctccccaccgccgttgggcgttccccaccccgtgtctacgcatcccaccggcgcccttccccccgcatccgtgcctcactaccgccgcgctttccccctctgcgggttcccctcgcgcgcgttcgcgcttcaccaccgtcgcgccttccccgctgcctcctcaattcctcgccgccaccggttccctactccgcctgcaaccgccaccatcggagccgtggatccatcgctgccatgaactccacctgcgatctggcgtgacgacaggagcagagctgcgactaccgggcttccatggtgctgctcaaggtacgtgggaggggttctcctcg…	gi|483512836|gb|EOB01141.1|	35.34	116	67	4	3	326	128	232	3e-06	52.8
TCONS_00035702	gene=XLOC_023169	gaaaatagatggcccttggtggtacaatgcatgtgacaagtgcaagaggacagcaaaaccatatggttacctctatcgttgctttggcgatgactgcccaccaactgtgcctgcttccccaagctgataggcaaatcagttgatatcttactagatgacaaccctgctggtgaggagttcgagccaaaggaaatcgcagggctcctggaaaaggaattcacattcaatgttagcttaacagagacaactctgtcaactggaaatgtttgtttccaggtcaacaacattctcactggagatggcccacagaatcagcttttactcatgtctccttcaccatcacaggtatctgctaggcaccctatattagcaatgtctccggctacctctgaaggattt…	gi|38346586|emb|CAE04650.2|	50.6	168	83	1	121	624	921	1087	2e-47	144
TCONS_00035703	gene=XLOC_023169	tagaagaacgagttcatcgtcacagttactatcaagaaaatagatggcccttggtggtacaatgcatgtgacaagtgcaagaggacagcaaaaccatatggttacctctatcgttgctttggcgatgactgcccaccaactgtgcctgcttccccaagttgatatcttactagatgacaaccctgctggtgaggagttcgagccaaaggaaatcgcagggctcctggaaaaggaattcacattcaatgttagcttaacagagacaactctgtcaactggaaatgtttgtttccaggtcaacaacattctcactggagatggcccacagaatcagcttttactcatgtctccttcaccatcacaggtatctgctaggcaccctatattagcaatgtctcc…	gi|38346586|emb|CAE04650.2|	50	162	81	1	158	643	927	1087	7e-52	135
TCONS_00031814	gene=XLOC_020555	gcagaaccttatgttgtccgtctgcaaaaattatgcctgcagaaaaaatatctaagtcccatcattatcttctccttcaccatccttaccctgttggccactcatttcccttccccttctctctttctctctcatttccttcccattagacggcaggtcacgtgatggcctccctctcctggtgatggtggtggctcagtgacgaggaggggaggcgttggccgcaacgaggaggagaggggaggttggcggttcaactcctccctctcccggcaacagcggcggctcagcgatgaagaggtcgtgacgacaacaacgattcctcctggatctgccaccggctcgccctgggcgcgcagatccatcgccagccggccatgagtacgccgatccatcgct…	gi|28273392|gb|AAO38478.1|	44.83	87	39	4	538	771	5	76	4e-06	54.7
TCONS_00038604	gene=XLOC_024994	cagtcctctctagataccccgggaacgccagaactcctctcgctactgataacgttacgttcacagcgtatggggactagagttcatggaacaggtgccactattgttagtaacctaatgttgagccatgactaaagctgatgattatcggcaagtcgtgggctgtgggtaaagcgtacatttactgtagtaaagtgaaaatgaatctattcgaatagccgtgctcatggatttgagtatcgggactcatatggtatttggttagaaacctaattcaagattttactaaatactgttgcattaaaatcattacaggctttctacttctatattctctgctttctgcaagtaatcatagccctactcaaatactactatttcatacat	gi|78708423|gb|ABB47398.1|	72.22	36	10	0	1	108	6	41	2e-06	52.8
TCONS_00038606	gene=XLOC_024996	gcccggtgggcatggcgcacgacggcgctagtgcggagcgggcagcggcaaccagcggcaagggatggcgcgcgacggcaccgcggctagcggtggcaccatggcgacatggcaccgcgatgcgacggcaacgcgcaagcggctagcggcggagcgacaaagagagaggagaggaaggggagggcctcaccgatcacaaacaaggatggtgagtgacgga	gi|28201271|dbj|BAC56780.1|	62.79	43	16	0	24	152	54	96	4e-06	50.8
TCONS_00038608	gene=XLOC_024998	ccctcctctctcccctcacaccgccgccctctccctctcctctctccgcgccgctctcttcttgtgccgccgccgtcgcaactccggccgcccctcgccggtggtcggaacctcattggagcccagcgtcgccaccatctgcttcgccgcttccttctcttccccgtcctcccctccgtcgagcacgaggaccgcgggaacgatgacgacaacgacgacccgaagcttctcgccgtttcttcctcaccgccagcaacaccgccgacctctcgccgccgcgtctgctcggtgagaaccgtcacctcctcccttttccgtttttcctcttcccgtgctccgttgcaccatcgccacgccgttggccgttgccggcgtgccgcctggctcgggtgcttctcc…	gi|78707825|gb|ABB46800.1|	88.89	36	4	0	694	801	23	58	6e-11	69.7
TCONS_00035914	gene=XLOC_023324	tcaaccgcccgcatccccgatccgttctctccccctttcctccttccccaccgtcgctgccgtcctccccggcactcccaatccctttctcctccatgccgcaccgcctccccatcgtcgcagccgccccgtcgcccctgctcgcctgcatccaccacaccgcctccctccccagtcgagacggcgtcgcctcctcgcccccttcgcagccagattgacaccgcgccgttcaatccaccgcctcaagcaccatgcatcgtcgtcgttgcaggcgtcagcacgggcgcgggcgctgccgatcccgagtcgagacgacgtcgtccgctgctgcttctccaccactgacggttgccctgcgtatatcctccctattatcgcggtccccacctgctcctgaat…	gi|31432057|gb|AAP53742.1|	98.31	59	1	0	387	211	1	59	7e-18	90.5
TCONS_00035915	gene=XLOC_023324	ccctcaaccgcccgcatccccgatccgttctctccccctttcctccttccccaccgtcgctgccgtcctccccggcactcccaatccctttctcctccatgccgcaccgcctccccatcgtcgcagccgccccgtcgcccctgctcgcctgcatccaccacaccgcctccctccccagtcgagacggcgtcgcctcctcgcccccttcgcagccagattgacaccgcgccgttcaatccaccgcctcaagcaccatgcatcgtcgtcgttgcaggcgtcagcacgggcgcgggcgctgccgatcccgagtcgagacgacgtcgtccgctgctgcttctccaccactgacggttgccctgcgtatatcctccctattatcgcggtccccacctgctcctg…	gi|31432057|gb|AAP53742.1|	98.31	59	1	0	390	214	1	59	7e-18	90.5
TCONS_00031908	gene=XLOC_020638	tactaatccgctccgattcccatctagcaagcagagcagggatgggaggggcgccgtcgtcctactgcatccctgcaataataattcatttgttccgctatggagaagcacctggcccttgcgtacatcaggatcaagctaagaaaatttgatcttctagggcttgtgatgatgaagagacagtgtggtcaacccattcggcaagagtgaacgaaattatttcgaggaagatcagcatactgcagaatgctcggttactcacaaggcaaaaaccaaatgtactggtttctcaattgaagagagaatcatttgaaacagaccctcctagcatcactttgtggatactttcagaaaacagcacccaaacgatgatgcttttattgaagaaacaacaattgt…	gi|222625364|gb|EEE59496.1|	68.89	45	14	0	176	310	15	59	1e-13	67.8
TCONS_00031909	gene=XLOC_020638	tcgtcctactgcatccctggatgctagcgcagagaactaatcctgtgcccgaactctgcttgatctaacgtggtggctgacattgactacaataataattcatttgttccgctatggagaagcacctggcccttgcgtacatcaggatcaagctaagaaaatttgatcttctagggcttgtgatgatgaagagacagtgtggtcaacccattcggcaagagtgaacgaaattatttcgaggaagatcagcatactgcagaatgctcggttactcacaaggcaaaaaccaaatgtactggtttctcaattgaagagagaatcatttgaaacagaccctcctagcatcactttgtggatactttcagaaaacagcacccaaacgatgatgcttttattgaa…	gi|222625364|gb|EEE59496.1|	68.89	45	14	0	190	324	15	59	1e-13	67.8
TCONS_00038614	gene=XLOC_025004	cctcaatcctagatagtaattcgtttatcatcaactctatctactagttatattaacctctgtagaaaccgtccacctcctccctcatccacatttttcggatctagcggcacaaccacaaaccggcgacgagcaggagaggcaacgacgtcaggcgcctggcgagctgtgaggatgacgtggtgtcatgcggaggtgagcgccatcctctgcgctgcaccacggcgatccaccgcccttccccaccgctgctcgagttgtgccgcccggggtcgtggccgaatagcccagtcgcgcggcagcggcttggcgacgaggaggagcggcggcgaggcggatccggtgacgggatgcatcagcggcggacgacgggctcggcagggttgtccccctcccaca…	gi|218194609|gb|EEC77036.1|	100	76	0	0	381	154	23	98	8e-25	116
TCONS_00038617	gene=XLOC_025007	gtactggctggatctactaataccccgtccattgagtataacagagcaaacgatggtatagcaatgaacaaaagaatgacactaggaaatatggtccgaataatttcgatagtagttccatgaacaatcctttgcgggattggattagtttgctcgttgaaataccataaagcgcgaaccaacatccatgatacgaaaaccaaaatcagaatgaggaagaaaaagatatcgtgatgtaagtcaatgattccttgcatcataggtgttgcagcgtcttgagatcctaattgccatggtttggcagcatcacaaagagtgatcgattgtgaggaatcgacattctaatgaacgaagaatcattggaatttcc	gi|472833576|gb|AGI48800.1|	95.28	106	5	0	323	6	12	117	2e-41	160
TCONS_00035994	gene=XLOC_023394	ctattatcttttggatggcaacctgtgatgtttcgaggatcagataatcaggttgcctatctcggatttgtttgcgttggagcaagaattaatttggagttcttgccgaagccgagagttcaatcatataagttagtttcatttcaacctagttctcaagtctagattagttagatggtttaagtctatagcaaaacattaggattgagtcattctatagcttctgctgtattagttagccacaagtttgtaaatacccatatattttgtaataacaactcctctagagccctgttcaaatgtatgcaatgaagagccagattgttgaacctgtatcaatctactgatccagggcttgatacagtctaaacatgtcggtttccgaatcattagttttgg…	gi|62733860|gb|AAX95969.1|	96.43	28	1	0	50	133	85	112	3e-08	58.5
TCONS_00038621	gene=XLOC_025011	tctctcacttttctcagggcggccggtgggtacggaatgccgaggaggttgccggggcagtcgccgacgggcggcgctgtggcgactgatttggccgggggcgcaaaggagggaggcggtgcctagttttggagggtcctcccctcttctatcccttcttcctctctctctcttcctcgctttggcgggccgatcagtaggaggagaagaggtctggtggccggtgatgagcaacacgatggcggtggcgactttgtgcggtgatgacaaggatggggtcgacctgtagctacagcgctgcctttccccacaacgtaactcccgcagcaagtgcacgcgaagagggaggaggcggggaggccagaaacggcccgttcctcgtcgtcgtcgttctacagc…	gi|46390362|dbj|BAD15827.1|	78.12	32	7	0	366	461	41	72	2e-09	43.5
TCONS_00036030	gene=XLOC_023415	gtgaaccagccgattccccattctctccaccgcgtcgtcgcctccgacggcgccgccgttcccctttcatctcgacctcgggcaagtagctggcatcgctcgccgtcgtcgcttccaggcgaggccatcggcggccgccgtcgcttcttcctagagaccgccgccgtctccccacacccgcgcggcaccccgtcttgccctctccctctagggttttcttgggcgtcgaatcgctaaaagcttcaattaaagatggcttatatgtaacaacatgagcagtttgccagcatcagatcggctttgcatcctttcttcttgagttccggcgtcacatcgtatcgggcctcttttcactaaattggggaaaaatcaacagagtgttgttcttggcttcttgaa…	gi|25553623|dbj|BAC24883.1|	73.33	45	12	0	233	99	115	159	3e-09	63.2
TCONS_00036086	gene=XLOC_023463	cacgctttcacggttcatattcgtactagaaatcagaatcaaacgagcttttatccttttattccacatgagatttctattctcgttgagctcatcttagggcacctgcgttatcttttaacagatatgccgcccctgccaaactccccacctgacaatgtcttccgcccatagttactcccgccgattacccgcacttggttgaatttcttcactttgacattcagagatctgggcataaattacattgcgtcagcatccgcgaggaccatcgcaatgctttattttaattaaacagtcggattccccttgtccgtactagttctgagtcggttgttcgacgcccggcgaaggcccccgaagggggccgttcccggtccgtcccctggccggcacgtg…	gi|482554854|gb|EOA19047.1|	85.25	61	9	0	1	183	47	107	5e-25	113
TCONS_00036087	gene=XLOC_023463	aggtcacgctttcacggttcatattcgtactagaaatcagaatcaaacgagcttttatccttttattccacatgagatttctattctcgttgagctcatcttagggcacctgcgttatcttttaacagatatgccgcccctgccaaactccccacctgacaatgtcttccgcccgagagcttccacttatcctacacctctcaagtcatttcaccaaagtcggactagagtcaagctcaacagggtcttcttttccggtgattccgccaagcccattatcttcgctgtggtttcgcgggatagtagacagggacagtgggaatctcgttaattcagagatctgggcataaattacattgcgtcagcatccgcgaggaccatcgcaatgctttattttaa…	gi|482554854|gb|EOA19047.1|	87.93	58	7	0	2	175	46	103	6e-25	114
TCONS_00036088	gene=XLOC_023463	caggtcacgctttcacggttcatattcgtactagaaatcagaatcaaacgaagatctgggcataaattacattgcgtcagcatccgcgaggaccatcgcaatgctttattttaattaaacagtcggattccccttgtccgtactagttctgagtcggttgttcgacgcccggcgaaggcccccgaagggggccgttcccggtccgtcccctggccggcacgtggcgg	gi|1545805|dbj|BAA10929.1|	71.43	49	14	1	79	225	149	193	3e-10	65.5
TCONS_00036170	gene=XLOC_023522	ttttgactatgctgaccatttattgctttttacaggcatatgattttctcggtgatgcatttattaacacgattgcagatactgcatgtgttgcagttgatgtatgagtatactttcctgaagaagaggtagctgatttgtgtagttcacacaacataagcagcagttgtctaatcccttggataaaaccatatcaactacatgaagatctgggcaggacagaaggaacactgtgaccatgtcccccatgtacgcatcaagctcccaagtgataatctgaatgcctgctcagatcctaggcgccggcggaatcaaccttgacccatcaatgatggtcatcccccattgacgatcacatggtccatagagaccatggtgtctgatttttgacggtttaag…	gi|125540745|gb|EAY87140.1|	82.93	41	3	1	339	229	1	41	3e-09	63.9
TCONS_00036171	gene=XLOC_023522	ttttgactatgctgaccatttattgctttttacaggcatatgattttctcggtgatgcatttattaacacgattgcagatactgcatgtgttgcagttgatgtatgagtatactttcctgaagaagaggtagctgatttgtgtagttcacacaacataagcagcagttgtctaatcccttggataaaaccatatcaactacatgaagatctggtcagtttttgtccttggaatcagggcaggacagaaggaacactgtgaccatgtcccccatgtacgcatcaagctcccaagtgataatctgaatgcctgctcagatcctaggcgccggcggaatcaaccttgacccatcaatgatggtcatcccccattgacgatcacatggtccatagagaccatg…	gi|125540745|gb|EAY87140.1|	82.93	41	3	1	363	253	1	41	3e-09	63.9
TCONS_00036172	gene=XLOC_023522	ttccatttcgcaaaaaaaactgcctccccttctccttcgcacgcgtcctccgcaacgctaatcacgcgcctggtccgtcggcgccgccgccgcacgcccgcccgccggagccgctcaccctaccccgtcgccgcctcggatccgcctgtggccgccgtctcccgccggagccgcctcctacgccacccatcgccgcctcctatgcgcccgccgcttcccgccgccgcctcctacgccaccacccctccgccgtcgtcgcatctgtcctcagccagatcggcgccaccgtggtcgccgtcacaaacattcctccctgtccaccgcctccgcctccgccgccgacgccccacccaggagcaggattgagaacgagaagacaactttcgattcgtctgttct…	gi|125540745|gb|EAY87140.1|	82.93	41	3	1	1208	1098	1	41	1e-08	63.9
TCONS_00036173	gene=XLOC_023522	ttccatttcgcaaaaaaaactgcctccccttctccttcgcacgcgtcctccgcaacgctaatcacgcgcctggtccgtcggcgccgccgccgcacgcccgcccgccggagccgctcaccctaccccgtcgccgcctcggatccgcctgtggccgccgtctcccgccggagccgcctcctacgccacccatcgccgcctcctatgcgcccgccgcttcccgccgccgcctcctacgccaccacccctccgccgtcgtcgcatctgtcctcagccagatcggcgccaccgtggtcgccgtcacaaacattcctccctgtccaccgcctccgcctccgccgccgacgccccacccaggagcaggattgagaacgagaagacaactttcgattcgtctgttct…	gi|125540745|gb|EAY87140.1|	62.71	59	18	2	2105	1941	1	56	2e-08	64.3
TCONS_00036180	gene=XLOC_023529	tttgtcccagaaatgtcatcacagtcacttttacacctttagatgccgttaattttgccaaaatgaccaaattacccttctcaacctaggacaagtccccttctcttccattgccggccactcctcttccacctcttctcacgtcgttggcaactgtcaaggggatcgacgccgtcgccgcacccccgcgcacgtcctcacctggagcaccccagtcgccctcaccctcaagctcccgccgccgtcctcgagccccctcccccagcggcttctccccttccaccaccttgctagcccccctctctctctctctctctctctctctctctctctctctctctctccccgatggcgacctcaaatggcaaagcgaggctgtggtggttgaggcggcctcgg…	gi|222636921|gb|EEE67053.1|	59.18	49	20	0	600	746	372	420	2e-07	59.3
TCONS_00038641	gene=XLOC_025030	tatcccagcttattctcaaacctggtggctcgcttgattggcagtcctgtaagctcatcttgcatacaaattttggggtactaaggctgcttgcatgcaccaagaacatttcttcccttatgtgtaagcttaaaactgaagattgtgaggtgttctactacataataagaaactttgagtcaaaaaacataataagaaactagaattagatcttgaaaacgatcgactccaatagatgctcatcatgagcttttt	gi|472833552|gb|AGI48776.1|	89.29	28	3	0	86	3	45	72	3e-07	54.7
TCONS_00038652	gene=XLOC_025041	tattaggcctctcacagtgcaagctatggggcccgtacccctagcccaaaaaattggcccaaagacacccaccccacagtgcaagcacccatatatgcgtggcttaattggatgaaagtactggtaaaggtatcaagcccacagtgggcgtgaccctaccacgaggacacggggggagcgcaacgaaattatttcctcatctaccccttcgccttctcggcttctcctccctctcctccgtcgtcgactcctcgtgctctcctccctctcctccctcgcggcggacgccggggatgccgccgccgtgcgcctcgccgttgaccgcgccgcccgcgccgctcgcttctcctccggcgcggactcgggagtggcgggggcagctggagtggataatgcggc…	gi|50726336|dbj|BAD33926.1|	36.43	129	81	3	1093	710	12	118	8e-08	60.1
TCONS_00036300	gene=XLOC_023611	ctaccataaataattgtatctaatgggaacacctttcttccacaaatggtgtgagcgtttgaagcatgaaaaattctggtatgtaactttcttgtatgtacatatataccttctcgagatgttatcattaaattctctccttctctattttagagaagcatcgaatgagtatgaatcaagcggcgaaacgttaatattttataatgtgatgagctattatgatatcttcttgttttttactctgctagcctaaactgcattttcaaagctattactggttaattctaaaaggcctttctcagtgcaagcacccacctgacagctaggatgaagaccctctcttcacagtgcaagcactgagtgggacccacaaatatctgctagtgggacccacaaatc…	gi|47777459|gb|AAT38092.1|	89.13	138	13	1	621	1028	120	257	3e-30	135
TCONS_00038659	gene=XLOC_025048	gccgagccacacctaccacacttaaatttgccttatctatctactgagcggccgagcccatctctctcgcaacttcatctctctctctctctctctctctctctctcccaatcgaggaggcggatgcaggcggcaaggcgatgccactactctcggaggcgagccacggggtggctggatccggcgtcggcggcaggcggggtggccggatccggcatcagcagcagacgggggtggctggatccggcgtcggcagcaggcggggtggccggatccgacgtcagcatctgttcccgcggcggatccgcgttgacagcgggaatggtacagcggcagcgtaggtgggcgccctcctcagcaagctaccgtggcagcggcgggcgccatccccggtgagct…	gi|115458190|ref|NP_001052695.1|	100	90	0	0	124	393	1	90	1e-28	129
TCONS_00036354	gene=XLOC_023643	caactcctgtatttacagagtgttgacatgttatttgtatttagatcccagccaatgtgaattctagagctctgttctaaatgttggtaaactctaatgaattctagagctctgttccaaatctttgagtccatactttagtccatgctctgcaccttagcaaaaatgaaaatgttatctgcagctagcccaaggaatccacctgcatccagattatgtttcttcaactatttgttatatggttccctccagtcattcttttgtacagcagcgtgctcactatttgtttgctaaaatgttgaccatgcatttgttgaaatactcaataaaaatttgttcgaccactgccaccatggtcactattaggggctccacaccgatatcttcagcaagattggg…	gi|402477750|emb|CCD32348.1|	46.05	76	41	1	838	1065	39	113	2e-06	56.2
TCONS_00038668	gene=XLOC_025057	cctcccctctcgtggaggagttcagggccgcgcatgtgggcgcggtgccgggagctgcacgaccgagtcgtggcgtccgcgtccccttccctgctgcggcagcccgcgctgcggtccctcctctgcctcgttgccgtcgagctgcagctcctcaaactcctaaacgacaccactaatcaatggatagctagctagaggaagagctcaactgcatgtctgccactctgcatgcttatggttcatggtgtttatggttgggggttgaagccagcttgaacacatgtgtagtacttcggtcaactacattggtagagagtataattggactgagctgcgttggatggatgtgaagaagagcgagacggcacgaggcaagtagcaggtgatgaggctgcaaaa…	gi|54290437|dbj|BAD61324.1|	69.44	36	11	0	543	436	75	110	3e-06	53.9
TCONS_00038672	gene=XLOC_025061	ttctttgatctccaaaatatgtaaccacttcctacatggcacatgcaggctgcagctcatatatatatatataatcaatactactaattacaccacataaaaaatgtatctatataatgatctctatactatatactccaaatctatagctctccttctccttcttcttcttcttcttcttcatggagtctgcagctggctgtcgaggccgatggagttgtgctgcctcgacgggccggacggagggatgggccctctcggcaagaacccgaggaaatggttggaagctcccctctccaatggcctggccttgaaggtctgcatgcccctcgaagccttgcatctcggcaccatcagcagcagcagcagcagaagaagaagcacaagcaaggacgacca…	gi|475487199|gb|EMT03284.1|	75.47	53	13	0	342	184	35	87	3e-10	67.4
TCONS_00038682	gene=XLOC_025071	gagacattatacccagttttacggttgagggaggcaacttaatcacgagcaagagatgagggaccaaaaatagacttattccattatccttttgccatggaaaaagtacaccgaaggtccctcaacttgtcatggatgttacaaaatcgtccttcaactacaaaaccagatataacgtattccccaacttacaaaacagtgcaaactaggtccctcggtgattttgactccgattttatcttatgtggcagctgactcagcgtgagacccacgtgggccccatccgtcagcctcttcttccctcctctccctccacctctcttcctctcttctcttttctccaatctccg	gi|49389078|dbj|BAD26316.1|	60.66	61	24	0	101	283	9	69	4e-13	75.1
TCONS_00038683	gene=XLOC_025072	ggcaaccgccgacaaggttgccctggagcccatcatctccagtagtacgccgatgagcaatcgatctgatgatccccatttgctttggatcctcagcagctggtggttcctgctacagttctgcttgcttgttgttaagatcgagctcacatgctcgcactgtttggtttggtgattgccactgatttgaactggtacaaagttaatggttgacttaactccaggcgggcgaaggcggcgtggggaggagccgcgcgcgtgcggcgggcgatggagcggcgcgcgggcggacgtgggcggcgggcggcagccaacgggggagcagcggggcgcggccggcgtcgggtgcagccgcaacgtctccttcgccacggcctgcaggtcaccgaccaccgcgtc…	gi|482565208|gb|EOA29398.1|	31.82	88	60	0	691	428	142	229	3e-06	53.1
TCONS_00038684	gene=XLOC_025073	ctctctctcacgggtcagcggcaagcggggacacagagcggcagcagtggctaagggcggcggcctcggcgcggagctgcgcgttggcgaggcggacgaggcccacgcggtcgcgggtggcgtgcccgcgcgccgcgagctcgcggttgcagcgtcagagctgcccagcgcgtgtgcggagctcgtcgaggtgccgctgtttgcgcgcggactcctggttggagatcttccggcggaggcgccgctcgtcggcgtcggcatcggccttcctctccggcggctgggtcatcatcacgcggtggctgcagcggtggcgccgtcgaaagcgagggcgacacgcgggaggtccatgaagtcttgccgacgccgacacttcctaaatccccatcctctctctct…	gi|52076759|dbj|BAD45670.1|	60	60	19	1	119	283	83	142	4e-08	58.5
TCONS_00036466	gene=XLOC_023720	tgcagaagtcagatcaactgtcaggactgtcgactagtgtagacagtgaaagcacagccagcggctcaccttccttttctagatcatcgcaacaaaaacacccgcttcttgacctgaaggatggtcgaagaaaatctatgactaggaaaggagatgacccagcacttactgattcttttccagggaggactcaagcaggtgatttatttagtgctgcatctagagcacggcaccatcttccggtgagtcagatttctaactggtacactcttatgagtttcactttcacctctttctctcaatagactttgctttccacttccatatcgagttatcaacatttcgttcaagccttccctcaactagctgcttggtctgttggttggatcaagctctctt…	gi|482575419|gb|EOA39606.1|	61.7	47	18	0	710	850	658	704	4e-08	59.7
TCONS_00036495	gene=XLOC_023732	cctccaatcaccattacgtagagcatgtaaaaagtttacaaaagagagtcaattcctgctgtaatccaattgatcccggcttcttattcaagtgacagttgcttcactatgatatttggcaagctaggacactaccatgaaaatcttctggccgagtgatatagaggctggagatttaaatgcttccattatctaaagaagttgcgaaggaaaaaaaaaggcaagaaaataaagtatgtcgaacagcaatggaagtaccgtctactgttttctgaaatctccaacaaaaatgttactggtaagtgtcctgcagcccaataatgagctttacgagtgccattactgcacaaatttcttctatgatgtctgtcttcctcctgatgtcatgccagcgtcatc…	gi|115458510|ref|NP_001052855.1|	100	50	0	0	321	470	1	50	4e-22	105
TCONS_00038695	gene=XLOC_025083	cacaacttcatgtatattgtgcagactgtaaaaagtaagataaaccatatagtactttccccactatgagcccacgcttcatggcgacagagccgaccttagtggcatcaagggcccatatgggtgatgtccataaaacaaagggcatccataacgacacttcagggtcgtgcagaaggttcgtttgcttccgatatttggtggcaacagcggcagagccgtccattaagttgccatgccggtgcttcacgcacctacatcacctctagcatttgggcgataacggcggcagagcctccattgtgttatcgaatagtgctaagaggatgtaccatctcaagcctttggacggtaatggcggcagagctgccatcatgttaccgagcgttgctgagagaa…	gi|297723191|ref|NP_001173959.1|	51.28	78	38	1	120	353	1	40	4e-10	67.4
TCONS_00038700	gene=XLOC_025088	gccgacgcacgtcgccgctcctctcccatcggccggcccgacgagctcacctccttcctcgcggagctcccgtcggccgccctctccgccggcgcggcgcttgcgtcggtcgccctgtccgctgcacgcacaccggatgcagtacaagcaaacgaagaaaaggaatgcaaaagaaaagaaaaggatagatagaggagagggcgtccagcacgtcgaccagcatcaaggcgcgcaagctcgagctcgcagccgaaagcggcaagggcgacgcgtcgtcgccggcggcggcgtccatgccgttgtgctgctccgctgctagcagctagccgcgcgtccctatggcctccctcctgtgtagttccgtggtcatcgacacaggctgccgcctcgccgcgagct…	gi|222628960|gb|EEE61092.1|	61.54	52	17	1	339	485	1	52	7e-06	53.1
TCONS_00036608	gene=XLOC_023806	ccgcgcctgccgcccgtgtcgtcgctccgctccaaaccgcccggccgtcatcgccgtcgtcacgacccggcctccgccactccacgcgctagcctccaagggacggaggcagagctcctcctccctctgccgcgtcgccctcgctccctcctccttttccccaaagaggcaaggggcaagctccctttctcccttccttttttccttttcccctccccgccggcgtcatccgtctctgtcaccgttttggccgcgagcgccgagcgccagctcgcgccttgaccgcccaaggtcggtttccaaaccgacatcgtcgtcctataaaccaaggcgccctcccatcaattcctcctcccgtttcgctcgccgccaccgcgcctttgccgcccctctatctcg…	gi|34394251|dbj|BAC84703.1|	86.21	58	8	0	174	1	119	176	2e-37	100
TCONS_00038705	gene=XLOC_025093	cgccgccacctcctcttcgccggcctgccctccgtttcgcgcggagacccccggagctacgtttccgccgtcgcccttccctttcctccgcgccggccgcct	gi|46805121|dbj|BAD17360.1|	91.18	34	3	0	102	1	145	178	2e-10	66.2
TCONS_00036637	gene=XLOC_023828	gccggatcgcggaagggagttcgcgtgtttctgagttctgacgtagcacgatcgcacaggaccacgatgcggggggaggtgtgggcggctcgtggactcgagcgttttacctggatgcatgtacgccatttgtgacggcgccacactgccatgctgtatcatcctgtgctgctgacgtccgcaccgcgtacgcaattactcgctccgtccaaaaaagaagcgatccctgatccggatccccaatgtaagtttagtactaatgtgaaaagacgaaaatgcccttctgacaagatccaggagtagtatgccagaagcatctgatgcagagtaaaaaatgccaaacgcttcacgtgcacaaagcaaatactaaaaaaaaaaaatctctccagttgagaaaat…	gi|478259202|gb|ENN79108.1|	53.33	15	7	0	238	282	538	552	0	25.4
TCONS_00036664	gene=XLOC_023841	tataacaccaaacaaacgggcgttgagattgagaaactcgtgagctccatccgcaaccgcaaatgacgcttcccagccgcgaaaacgacatcggcgaccttccaaaccctccataagctttagcttccaattccatgccctctcatcgccaccaaagccgttgacctcgcagctttaatccccgcccccagcctctgtcccgtggactcgcagcagcacacggcatccgtagccgagggcggagcagggatcgacgagcggcgaggaggcgggcgagcggctggccggcatggaccggaatctgagcgggttcctgatcgggtgcgtcggcgccgccgtgacgctgctggcgtacgagcagacgctggtgtcgagcacgcagtgcatcgccgccggctt…	gi|482553562|gb|EOA17755.1|	52	50	24	0	296	445	33	82	3e-06	53.1
TCONS_00032741	gene=XLOC_021179	attttatccaacaatttatgttttcatgatactgatttttttattcaaaagttcagccgaagataaaactcatagagaaccatcgacttatgtttcagctaacgaaacaaagtatatctgtatgtattcagaagcaaagcaaagagtaacagtcacacagaccagatatcaggatgataagtggaagctacaacaaggactatgcagttcatcgtgttaaggaagaagggattacatgacccaaccatcaccaagtcaccaagatggcattcatagttcggaaaggattagtttttgcttgcaaaagctattccttttccaactagtggctactctacacttctacaggacatgaggtacagaaaaacggaagcaaagaatcggaaacgagctgcagag…	gi|482553562|gb|EOA17755.1|	52	50	24	0	597	448	33	82	4e-06	53.1
TCONS_00038714	gene=XLOC_025102	cgcttttgaccttcaataaaagtatcataatatcgccttttgactataggcatatcttatcttgaatagtgtagattccttatcttcaatagtgttttttgtcgaggataacaagatcttcattcattatcttcaccgtataagtcttctacagacatcttttacaacgttcctaaatcagattgaagaatctgatctagtgttgcatagatagaattgacaagaccacgatctataatggtttggagaggtttggaaagatatttcatcttggttgttgtttacacccaaatttggcacctagggtcgaaataggaaaaattgcgaaagtttggggctctgccggtttcctccagaaagggccggtctgaccgccatatgtgggccggtcagaccgcc…	gi|475625178|gb|EMT32874.1|	30.36	56	39	0	306	139	348	403	0	24.6
TCONS_00036668	gene=XLOC_023843	ctcccccggaaaccccaccccacttggcgtgggggcgcctgctttgctttgggggttatctctctctctcttcatctacaaagagcaccaccaccaccacacgctccgtcgcatccgaccaaatccagcgcaaaatccatcatcgcctcccccccctcgcggcggtcgtcgtcttcgcgtcgttctctcggagccccccctcgcttagattggataggatcgcgccaatcgcggtctcgtcctccatggcatctgccccccccccccctagatttccgtaggaggtagctatctagcttgctgccgcccgtcgcatgaccacgaccctcggatcgtggtggccgttggctccccgattagcttctcccattgccgctcctgtaggctgtagccccagcc…	gi|62734122|gb|AAX96231.1|	78.12	32	7	0	2106	2011	1474	1505	5e-09	57.4
TCONS_00038718	gene=XLOC_025106	tgaagagtgaagcaaatctcgatcaatgataagacatagctcaagaaagaaacccacaaatttaagattaaccagctatcaaacacgcatgcaaagtatcagatcttcaaatgaatagtgtaacaaaacaataacaaaatataaatttatgcaataacataatagtacatcataaagatcgagagaacacgagaataatataatcaaacgaatgatttttaacataacataacatgacatacatactctagcaagtaggagtagcagcagcagctatcttcttgccttgaacagcgaggtagtagcatcagcagcagcagcagtagaccctagaaaagaaggcagattcggattcggaccaattcgcttgattccccacatagccatggcggcgttaca…	gi|222629011|gb|EEE61143.1|	100	49	0	0	425	571	14	62	3e-10	68.9
TCONS_00038719	gene=XLOC_025107	agggagcctggagcacagctgagctagcttcctctataaattgaggtgaggcctctcctcaccttcctaaacaccaagagctagagacagcaactcaccaaccactagctataagcttattgccctagattaacatagctaatttcaactaatctcaatcagtgacaacttttattaagtagcttaattagttagttagttagaagaaaagggaaggggagaaagctagtatatgggagggaggtcgttcctgtgcatcttcagcttctcgaggaggtcgaggcggtactacgccgacgacgaggcggcggcggtgagcgactgggagcggccggcggcgacgaggctgcggaaggtccggtcgagcgacgaggacaacgggtggtggatcggcgagcg…	gi|475492852|gb|EMT03670.1|	70.69	58	17	2	290	463	23	75	6e-14	80.5
TCONS_00036754	gene=XLOC_023880	gagaaagagtggtgtaagtaccaaaatgcccctgacaatgttcttcttcctccttccagccgagtaacagaggagagggagagagaagggcgtcggtgctccagtggccggggatcgacgacgttggtgacggatgatgttcccgggcgatgcgcatccggggagggtggtgtcaagcaaagaggaaaaaggagatggccggaacggcaacacaaagagcttagttctggccggctatggtggtggcggtggtggcctgactcagaggtggagggagaggggaaaggggaaaaagggtctctcctcggtgaggcaaagcctgtggtgaaagggaataggaaggggagcaatggaggaggagatcggccggcggcgatgaaaacggctttgtccaagctc…	gi|24796784|gb|AAN64461.1|	39.22	102	59	2	44	340	18	118	7e-08	60.1
TCONS_00036758	gene=XLOC_023880	ccatctaagcctttcgcggtttcgcctttccatgagtgaccccgtccggtttccctgtgttccttagcgtgcgctctgtgttgcagcttgcaagtaaagatcgatcaatcaatcgtgttctgctctcttctgtctctccgtccgcccgtgcgcgcgcgcgtgcgtgtatataaaccaccaagcttgcgatcgatgtatctcgagctcggcaagaagccaaagcttagctattcgaggcaaagagagagcgagtgagaaggtagctaaggtatgtggggcgtgctgtctctgttccggcggcgaaggcggacggcgcgggtggtggacgagagcgcgctagtcggggggcacgccggcgcgggcgacgacgacgacgcgcgcgggcgcggcgtggcggcg…	gi|218195031|gb|EEC77458.1|	100	109	0	0	271	597	1	109	7e-18	94
TCONS_00036820	gene=XLOC_023918	tatctgggtagtggacggcgtgggtaggcggcggagtaggcaagctccggcggcggcggcgggcatggtcggcgccgccccccgaccggagcgcctcgaacagcgcggcgtaggcggcgggtgacggagaagcgcgcgcgctgggcggtcggagtcggcgagcgccgcgacgtcggaattggccggcggcgggaggatgttggagagcgcgaggatgtgggacctcatcgtctcccaccaggacggggtaggcgcagatgcggacgccgccgacgagttcgaggacgaggctgccccggcggcgagttgggggcgccggcggagaataccagggacgggggcggcggcatcctccatattcctgtggcggcaaggggcgccggcgagctcctggcccct…	gi|115476078|ref|NP_001061635.1|	64.71	51	18	0	531	379	151	201	2e-09	63.9
TCONS_00038728	gene=XLOC_025116	cacgggagcggagcggcgggcagcgcgtggagcgacggtgggcaagcgtgggagcggagcggcggtggtcgagcgcggcgacgggcgtcgagagcgcgggagcggagcgacggcggcatgcgagagcggcagcggtcggcgggtgccgggcggagcggtttgggagggagggggagacggccggcgagcccgtccgagctcgcccggcctgcgcgcaagcccgccccgccgtagcttggtgtgctggtggaggtgtgctgccggcggacggcatgaggggacgacgacgaggaaagggggagagatgaatcgacggccgacgacagcgaaggcgggcgagcacggcactgggctgctcaccatcggcgaagacgagacgtggagcatgacgagcgccgc…	gi|49387745|dbj|BAD26233.1|	88.71	62	7	0	35	220	52	113	7e-17	87.4
TCONS_00038730	gene=XLOC_025118	cgctaaagccgtaacgtagaaaaaggggggacagaatgagagcggcggtaagcgcaccccctccccacagctgctactcccgccgcggcgccactctactggacgcgcgccatgtgctcgaccatatgccgcagaggcgcgagccgccc	gi|414586684|tpg|DAA37255.1|	74.36	39	8	2	36	146	1	38	7e-08	58.2
TCONS_00032998	gene=XLOC_021329	cctctgcgggcgtcaggcgctataccccgcgcgtagaagtcgcggcggtgatgaagtccgcttttgctgctcgggatctgctgctatttgcttattgcttgatgaagccttgataagggcgaacgagcttctggttgctagctcaacccgacaacaagctgctgctgcttgtttgcttgagcatgaactgaacaaaaagaaggtttgctgtgctgttgcttctaccacttggcgtaggaataaccgaagaagagtagaaggtccacctcgccaccgccggcgccctcccggcgtcgtccttcccaacctctccttcacggatccacgccggcgacctcctccgcccccagtcctctcggcgcggtggccgaacgggcggcgccgcacttggccatcttc…	gi|37805959|dbj|BAC99374.1|	64.29	42	15	0	829	954	192	233	1e-08	62.8
TCONS_00036972	gene=XLOC_024006	ccccctcctataaataaaccggcaacaccccttccttttcccaaatcaaaccgagctttctctctcctcccatgccgaccaccaccttgccactggccgatctcctcttccacagctctacaagccaagcccttgcgccatcgtgtttgcctcgacgaggtgaactcatttttccccttttcccctatcttttagccaccacagcaagccaccaccgccactccttttattgctatggtcaagctcctgccgtcgccgttccggcctcctccctctccctctccgccagctactgccttccccggatacgcgacgctcgggaacacgcgtggcctccgacgtcgccgccctccagccaccggagcgccgccaccccgctccccttctcctctctcttct…	gi|34394095|dbj|BAC84272.1|	64.06	64	23	0	361	170	52	115	4e-09	55.5
TCONS_00036973	gene=XLOC_024006	gctttccatggggacgctcgcggtttactatccccgacgtcgaaccgttggttgtaaagcccggcaaaacctaaacctaaggtcgaagtgctgctcctggcaccccacgcctcgatgcgtacagcagtcggagcttcactattctctcgacctccacagcacgccgcacagttagctctcagactctgtgtgatcctagccgctccgccgccactcacggttgtcggagtaacacatccgccccactaaacctacacaaacttcctatccctctagccgttatattgtctgttgacatcggctagacaccaaacctagtcgtcatactacccaattctaatgacgactagcaaacacccaaatctcagccgatattcatcctacctcgatattggctta…	gi|77551308|gb|ABA94105.1|	75	44	11	0	149	18	51	94	6e-13	67.8
TCONS_00036974	gene=XLOC_024006	ccccctcctataaataaaccggcaacaccccttccttttcccaaatcaaaccgagctttctctctcctcccatgccgaccaccaccttgccactggccgatctcctcttccacagctctacaagccaagcccttgcgccatcgtgtttgcctcgacgaggtgaactcatttttccccttttcccctatcttttagccaccacagcaagccaccaccgccactccttttattgctatggtcaagctcctgccgtcgccgttccggcctcctccctctccctctccgccagctactgccttccccggatacgcgacgctcgggaacacgcgtggcctccgacgtcgccgccctccagccaccggagcgccgccaccccgctccccttctcctctctcttct…	gi|34394095|dbj|BAC84272.1|	64.06	64	23	0	361	170	52	115	6e-09	55.5
TCONS_00036975	gene=XLOC_024006	ccccctcctataaataaaccggcaacaccccttccttttcccaaatcaaaccgagctttctctctcctcccatgccgaccaccaccttgccactggccgatctcctcttccacagctctacaagccaagcccttgcgccatcgtgtttgcctcgacgaggtgaactcatttttccccttttcccctatcttttagccaccacagcaagccaccaccgccactccttttattgctatggtcaagctcctgccgtcgccgttccggcctcctccctctccctctccgccagctactgccttccccggatacgcgacgctcgggaacacgcgtggcctccgacgtcgccgccctccagccaccggagcgccgccaccccgctccccttctcctctctcttct…	gi|77551308|gb|ABA94105.1|	67.31	52	13	2	201	58	153	203	1e-08	62.4
TCONS_00037057	gene=XLOC_024051	gcggcggagcaggcgagctccggcggcggcggcgggcgtggtcggcgccgccgctccgcgtgaaggcgagcagcgcggcggcgccctggaagacgccatcgacgtcgccatccatgtcgccgccgccgaccacccggacgccctccgcgcgcgccggtacggcattgccaagcgcctctacaccgcgctcgtcatccttccgccgccgctccacaagccgtctatgccgcgctctcccctcccgacgccatgctccgcctcctcgcctccctcccctgcgcccccaattccttcatgctcaacaccacgctccgtgccctcgcctcctcccccgacccggcctccgccctcagcttcttctccctgtccgccgcgacagcggcagcagcggcggcggcg…	gi|46390444|dbj|BAD15906.1|	80.7	57	11	1	62	232	57	112	3e-07	54.7
TCONS_00037059	gene=XLOC_024051	ctctcttcttccctctcccttctctctcttcttccctttccctctctctttctctttctcaggcagaggacggcgcgggtgggcggcggagcaggcgagctccggcggcggcggcgggcgtggtcggcgccgccgctccgcgtgaaggcgagcagcgcggcggcgccctggaagacgccatcgacgtcgccatccatgtcgccgccgccgaccacccggacgccctccgcgcgcgccggtacggcattgccaagcgcctctacaccgcgctcgtcatccttccgccgccgctccacaagccgtctatgccgcgctctcccctcccgacgccatgctccgcctcctcgcctccctcccctgcgcccccaattccttcatgctcaacaccacgctccgtgc…	gi|46390444|dbj|BAD15906.1|	80.7	57	11	1	144	314	57	112	2e-06	54.7
TCONS_00037223	gene=XLOC_024149	ctgtcctttccatgtttttgacgtaagagcatataattggcatccggttcaggatggaacccccatccggaagcatagaattggcatccggtccagtcgtctgtccagaagaccagaagaagatgctcttcccgtcccccaacaccataccttttcagttatatacaccacgaaagttatgttatatgcagatagaaaacagaactcatggcataccttttcattcatgctttcttcaagactttcaagagcgtcaatgcagccgtgccaaatagcctctttgtttgatgattggttattaatgcagcagtaccaaattgccttgtcaattgataattggttgtgggttgccgcaagcttgccaaaaggccagtgttatggtttggagctggagatgat…	gi|475602612|gb|EMT25182.1|	39.53	86	50	2	554	303	512	596	9e-08	59.3
TCONS_00033309	gene=XLOC_021498	gatacattgtttcatgcatgatcaatgactcaaatctcaatgaagataggcatattgctattccaggttggttatctgaatgtgcgcaggtttgcaatttgcatatcattggatgtatatggttgataacttgatatgggagtaattgggaaatctgtgataagtgtgaattatgcatttcttgttctcatgaacaatatttgtttgaaaagtgaaagatcagaggtatgttttaccacggtggatgaacagaaagcccggtgaggatgacaaacatggagtgaagagggtatgatgtatgctgtggccagaagaagttgctcctatgatggaaattgtgagcaagacaggccctcgaatcctttttttttccctgatgaatctgtaatttggatatgc…	gi|115475241|ref|NP_001061217.1|	84.44	45	7	0	251	385	12	56	5e-15	82
TCONS_00033323	gene=XLOC_021507	acctctctttagtctcttgcttgtgcactgctgagtgctccgctgctagctgcaggctgcccctgtagtctggctgctcgctgccgcagtgccgccgtaatgctgcgggctgccagctagggcgaccagcagcaggctaggacggcgagcaatggtgagtcggcgaccagcggttgagcgacaggagtagacggcgactcggcaaactgtggtgagaggagattgcgttggatcaaagacgaacagacacacagccactcagatgccgtatcgcgggaaaaagaaagacaaaaggcgaaaaacgggagtcgaagagatgtgcggtgccggcgtggctgtgattaacgctcgaggcgtcgctctcgctcccggtggcccagatggggcgctattttcatg…	gi|50508872|dbj|BAD31649.1|	60.78	51	20	0	1044	1196	62	112	2e-12	56.6
TCONS_00037284	gene=XLOC_024184	tccacatatgagccgagctcctcgagctctctctctcctgttatgtctagccaccaccggccaccgtcgatatcccttaccggagcgttgttggccaagcccttgcgccatcgggtttgcctagacgaggcgaatccatttcacccctttcccctttcccttcccctttgaaacaaaccatcacagccacttcctcttgttgccggagcaagctattgccgtcgccgttccggtctcctccctaagaccctaaccctctctaccggaaaccaccctccccgggtgcgcgtcgctcgggaacatgttttgccgccgacgtcgcagcctctcaaccaccagagtaccggcgcccctcctctccctcctctcaactcactcggcaacagaaaagaggaagag…	gi|42408460|dbj|BAD09641.1|	80.3	132	26	1	1777	1382	202	317	3e-51	204
TCONS_00037285	gene=XLOC_024184	tccacatatgagccgagctcctcgagctctctctctcctgttatgtctagccaccaccggccaccgtcgatatcccttaccggagcgttgttggccaagcccttgcgccatcgggtttgcctagacgaggcgaatccatttcacccctttcccctttcccttcccctttgaaacaaaccatcacagccacttcctcttgttgccggagcaagctattgccgtcgccgttccggtctcctccctaagaccctaaccctctctaccggaaaccaccctccccgggtgcgcgtcgctcgggaacatgttttgccgccgacgtcgcagcctctcaaccaccagagtaccggcgcccctcctctccctcctctcaactcactcggcaacagaaaagaggaagag…	gi|42408460|dbj|BAD09641.1|	80.3	132	26	1	1780	1385	202	317	3e-51	204
TCONS_00038778	gene=XLOC_025166	tctcgttccctcccgtttccacccacagcacccttgccgccccctgccgcctggctgctcgctgccgtcgtcgctcgttcttccgccgaacgtgcccaggaggccggcgagcacgaggagtctacgaggagctctgcgccgcccccatccttgtgtctccctctcttcttccccggccgcgcccactcggtgccgcgccgtcccgccgttgcgacacctcgccacgactccttccgcgccgccgacgccgtttcctctcgtcggtgagctcccgccgaaccctttcctcctaccgctcgctgtcccgcaccccccgccactcgcctagactcgccggccgcctcgctctgtcccggaggccactcgtcgtcgccgtcgctccctagcaccgctcctcct…	gi|34395119|dbj|BAC84835.1|	77.5	80	18	0	583	344	17	96	1e-21	105
TCONS_00037481	gene=XLOC_024293	ccagatctctgaatctatggatacattgacaaggcgagctttaagacatatcagtttgaggatcgtgcaagggcaacttgacgtgccttgcatatcattacagctcttaagttctgttgggaaatctgatttccctacagaaagactgcgagtgcagtggcagagaagacaggcaaatgttctcgaagaattacttctcttcccaggatcgcgtgagtatggtatgagtgaaacattgcggatagttctctctaagataagagatacagag	gi|482555642|gb|EOA19834.1|	44.44	90	50	0	2	271	236	325	2e-12	72
TCONS_00037482	gene=XLOC_024294	tttgacgagaggagatacccgatcatgatgggctctccatcagtgaattcatattttcttctttcaaggccagaacgctctggttcccctccaaacaaagcagcacctgacattgtccctcaagcacctgctgaagagaacccaactccaattagagaacatgttgatttttttagagcagctattaacattttgggaacagataatggtactaaggatgttagtctggcagatatatatcctaagcaagtaaataaaatggatattctttcactaggtctacctaaattaagcacagaattgtcagatgacgatataagagaaacagcttatgaggtccttcttgcctcactatttgtcagcggaaaaatactgttctccgaagagaagaaagaaaag…	gi|482555642|gb|EOA19834.1|	31.74	167	109	4	16	501	76	233	1e-11	70.1
TCONS_00033528	gene=XLOC_021626	gagctgaatgccatcaaattcagcctcatgaccagttcagatatggaaaagttaagtagtgcgactattattgaaatgtgtgatgtgactaacgccaagttgggattaccaaatggtgcaccacagtgtgcaacctgtggatcgcgaagcatacgtgactgtgatggtcattttggtgttattaagctagcagcaactgtgcacaattcatattttatcgaggaagttgtccagttgctaaatcagatatgtcctggctgtctcactctgaagcaaaatggggacacaaaggtttgtaatcaccagattgatgtatttcatcctgaataaccaatttattcttttttcacaaaacccataa	gi|482569356|gb|EOA33544.1|	31.96	97	33	1	85	276	12	108	1e-08	58.9
TCONS_00033529	gene=XLOC_021627	taaagaaggctgatgggacaacaattcaaggaacttgcaagtattgctcaaaggatggatcaaaactttaccctagtataatctttaagatgctaacaagtccaagagtaacactatccaggagtaaacttcaccgtaacactagcgtgatggacaaaatgtcaattattgcagaagttgctggcggggtggcacataagtccaagaacaaggctccccatgaaacccttccccaagatttctgggatttca	gi|474413220|gb|EMS66983.1|	59.04	83	34	1	3	251	152	228	7e-21	101
TCONS_00038786	gene=XLOC_025174	gggcgggcacgatgaacagaggaaggcgaggtggaacttcacgtcggcggcgccgtggcgagagttgaggcgggcggcagggtccttggcgaagaggcgggcgatgaggtcgcgcgcgtcggcgtcggcgggccgcacgagccggagccggaggggaaggcgagagggcggcggacgatgttgcggagggtggcctcattggtggcgttggcgaatggggtgcggccgtaaaggagctcgtagcggcgggaggcgtggcgttgaagtcgaggaagagggtggggaggaaggggtggtcgagctcccgcaggattcacttctccgccgccgcgcgctctagcttctgcttcctcgccaccgccgccggtccaccaccttcatcgtgtacaggcacgggct…	gi|482562938|gb|EOA27128.1|	60.61	33	13	0	361	263	118	150	7e-06	43.9
TCONS_00038787	gene=XLOC_025175	tgccttctcaggacttaatccgtgcatggcaatccacatgaagcacattaactcaacccgacaacgtgtatcgagttacattgtcggaatcggtttaatcggctaaccttgtccgactcgaactctgtcgattctggttgcagccgattcggacttcagctgattcttgctctgttcccggaacgatccatccttagattccgcttcggttttatctccatctccgatactaaaactaccaaatttgatcgttaacacttctctagccggtgtcaacagacaacatatcgactagagaagtaggaggctcatgcaggtttagcgaggcggaagtgttactccgacaaccgtgggtggtgacggagcggcttggatcacacatagcccgagagctaactg…	gi|20160731|dbj|BAB89673.1|	63.27	49	18	0	10	156	34	82	1e-09	64.7
TCONS_00038788	gene=XLOC_025176	tataacttgaaatcgagaaatggagacagtactgtttatgggcccacttgtcaggcttttcttttctctctctttttcttgtccttcttcctcccatcatcctcttctctgcttcttgccagggaactgagaggagggagagaagggcgctggtgctccggtggacagggaaaggtagcgtcggcggcagatgatgttcccgagcgacgcgcatctagggagggtggcttcatacacaagcactgagagaggaggccggaacggcgagggcaagagctcaactccggcagcaaaagaggtagctgtggtggcttgatcatggaatgggtagggaagaggggaaagtaggaaaatggattcacttcattgaggcgaagctattggcgcgagtatttggtc…	gi|24796784|gb|AAN64461.1|	50.79	63	30	1	158	343	40	102	4e-11	57
TCONS_00038790	gene=XLOC_025178	ggcatttggatcaagtggttagctagcagcgagtaagagcatctccaacagccttccaaattagactctccaaacacacatatagctaactctccatctaatttagctagttagactagtttcttactctaacagactctccatctatactcttcattatgagtacagtgggacctgtatgtcagctaaatatccccttttcttcctcctcttttctcccttttccccgagtcatgcgaggcaatggctaccgcctaccgcggacggcggcagtcgatttgtgcgtgagcgagacgacgacggagccctacttttctcactttctccgccgccgctcgtctctctctctctctctccggcgctccgcgctcgagagcaagcggcgagcgggaggccgcg…	gi|222640005|gb|EEE68137.1|	70.27	37	11	0	576	466	340	376	3e-08	52
TCONS_00033579	gene=XLOC_021658	agggttgatgacaattactactcctcagaagcatggcaaggaaaataattccaatgattcagtgctcacagaggatgaaaacatcgagccacttgttgcttttagcaggccacctcctttgccaccagttcttggccccttgatcatgctctcacttttcaatatgtcaagcggcggggatgaaaacaaaaattaagccggaatctgaatgaaatatgtggtttatctccgaccgcataccgtctccagaggtgttgtacatactaagttgtagcaatcaactactagaaaaacatgatgtagcataagctatgcactgtttactgctgtagacttgtatggaccaagtaagctgctgtcaaaactctg	gi|474299091|gb|EMS61548.1|	69.35	62	19	0	5	190	72	133	6e-09	62
TCONS_00033603	gene=XLOC_021678	cccacaggacacgctcccctcccgcgccgcgattcctccctcggctccaccctaccacccgcccatccccgagcgataaaaagggccccggccgctctaggtgcgtgcaggtcgacatccaagtcactccaaaccccacacacgcgattcgtcgtcaaggctaagctcagtcacacagtgttcgcgatgatcctggtggccgtagtggcggagctgctcgaggagtacacggtgctggtggcccgggtgctggagcagctgttcaacgacgcgcccttccctcgccggatgcggttcctcatgctgcggagcctccccttcgtgccgccgccgctgccccctccgccgccgtcgcacgccctccgcgtcaccacccgcggctgatcgaccccacgactc…	gi|414585758|tpg|DAA36329.1|	92.19	64	5	0	187	378	1	64	1e-15	85.9
TCONS_00033604	gene=XLOC_021678	caggtcgacatccaagtcactccaaaccccacacacgcgattcgtcgtcaaggctaagctcagtcacacagtgttcgcgatgatcctggagatgggacg	gi|116311014|emb|CAH67947.1|	100	23	0	0	88	20	132	154	1e-06	53.9
TCONS_00038793	gene=XLOC_025181	tggtggatagccacaagaaaaactctaattgaaccgtagagaaggaaaatggacacggtggtgataaactgataattgtgtcatggcaaatttaaaaggagcgaaaagagcgtatcttctaagcgatggcacactcaccttctgaagtccttaactgataattgtgtcatggcggaaccgggggctggatgacagagccaaggaggactgcgtcggcttggcctcacggcagcggaggacgaggggagcggcggtggctcggcctcgcgatggctcgtcgcggtgggcctcggcgagagcgatggccttgtcggctatggcggccctgtctattgcttgtcctcttcaccctcacggtcactagcttggtctccgacgacggctctgaccatcgcaaaa…	gi|218195436|gb|EEC77863.1|	100	27	0	0	720	640	10	36	2e-08	62.4
TCONS_00038800	gene=XLOC_025188	cggatctctggtataaacaatctaggacattgtaaacatctaaaaatttgatttaatttggtaggggccgcgcggacgcgtaccccctcttgccacaaattatgacgtccactctccctcttggggagatggtaagccagtgctcctcccaagtgcaatggaggccactagcctaggccatggaccttcttgatcgcccatagaccccgtccaggtaagtaagattgtacgcagtcctg	gi|413932684|gb|AFW67235.1|	56.36	55	24	2	219	55	1	50	9e-06	51.2
TCONS_00037695	gene=XLOC_024451	attttcactatatcggccccaagaaagtatttcacacaaatactaatgggccggcccccaagaaaggctcttccgaacaaccagggagaagcggctcttgcgaacaaccagtttggcttctcccgtaagtgcattcctgaatgggaaaagtacaccaaaggtccctcaacttgtcatcgagttacaaaatcgttccccggaggttccttccgtttcgcttgaggtactctggtggttttctacctagttttgtctgacgtggtgcgtgagtcagcgtggaccccacgtagatcccacgtgtcaggctgccacgtcatctctcccttcctcctcctctctctctctcactcttctcttctctgcgcgagtgtgatggtcgcggcctcctcctccgttgac…	gi|50251258|dbj|BAD28038.1|	93.67	79	5	0	539	775	24	102	1e-10	69.3
TCONS_00038803	gene=XLOC_025191	cttttcttatatagtgagtactaagggcatgcccaatgcaggatgcaccccaccatccacacgagcaaaagtgaccaagcacctagctagagatatgcctcacacagtgcaagctatactcctatggaatttttatgtttcagcacctgtcagtctgtcacattttgcatttaaacccttggattattattatttgcatatacatccaatatttgcagtataccccctaaaaatcacaaagatatatatacatcaacccctcctcaatcctctcatcaccatctcccctcccaatctctccccgcgtctcctccctctccgactctctcttcgccggcgccgcctctcccctccctggccatctctccccggcgctcccctccccggcgccgccgcctc…	gi|47497813|dbj|BAD19911.1|	53.33	45	21	1	1053	919	2	45	2e-07	58.5
TCONS_00038807	gene=XLOC_025194	gtgtaatgttaagaggtcgtgcgacatgaagacattgatagcaatatgggggaagttcccatcaggcaacaacggttctgcctgaccctacaaaagcatgcatatgttgtcagtgaagattttgtgtgaagccttggagacgacgtacccggggctggggtgagctgaggggggacagcgtaagtgagcgaatgtgcgtaagcccagtcaaagattcctattctagacggggcgggccatcaaccttcgaatggtgttggtcctacggaccgtgaacggattcgcctctggcctctgggcacgtcggaaccgcatgagttcaccggggtggagcacggtccgccaaaatcagcataggttaggtgctattgatggaacatggtaagcccatctttcccc…	gi|297740917|emb|CBI31099.3|	96.15	26	1	0	2	79	161	186	6e-08	58.5
TCONS_00038809	gene=XLOC_025196	aattctaagacatatatgatataacaatttctgctttagtgttcgcatctatgaaaatagaccaagtcctagaactagaagagaactctttgcattattcttggaaggccctatatacaattaatcaagaggggcttgcacggtgatgagaactgatgatacttaccgtggttattgttctcttaccatttattcttgccatatacgggttgattgggacaccagtacaccactggtgcaccaccatttggagcatctgccgattggagattttggcaccatcttctttttaatgggaccattctgattcgataccctgcgtatctcaattggattgtgtggtctctccgtccctcctcactcacag	gi|32488886|emb|CAE03637.1|	76.74	43	10	0	295	167	97	139	4e-12	72.4
TCONS_00038819	gene=XLOC_025206	gaagatcggtcaagaattggacgacgacaacgtctcgcgctagtgcgccgtcgccgtcacatgacattcttggtttgcgtacacgttgaccattgggacgaacacgcgcgcgcgcgcgcccgctcttctcgcctataaaatgcaccccggatcttggtgcatccccgcatactgctccatgattggcaaatcattgtagtttcacctgcaaatttttcttagcctcgccgccggcgaagtgaacgccaattcgccatggtgagctggaggaggagcagggtggtcgccgccgccggcgaagatgagtgcgcgcgagcggttggttcccggttgcggcggcgccggcggcgagaaggtgtgcggccgtgccgagatggtgcgtggcgctgttgctggtcg…	gi|475618643|gb|EMT30494.1|	75	32	8	0	492	587	111	142	6e-06	52.8
TCONS_00038005	gene=XLOC_024601	ggagtatgacaggattgtagtgctttccaaggaatttacaagagaatatgaccagactgcatgtagtcatcttcatgttcttgattagtttctgccaatccgatgaccgcctaacaccggcaaagccactcatcttccccggcggcgacaagctcatctcggatggcggcgtctttgctgtcggcttcttctccctgaccaccaccaactcaaccccaagcctgctctaccttggcatatggtacaacaacatcccggagcgcacctatgtctgggtcgccaaccgcgacaacccaatcaccacccatacggcgaggctggctgttaccaacacctccgggcttgtgctatccgactccaaggggaccacggcgaacacggtcaccatcggaggtggtg…	gi|475622058|gb|EMT31725.1|	48.21	307	152	8	514	1413	146	444	5e-105	275
TCONS_00033981	gene=XLOC_021880	cccgtgaaagtgctcgtgatgggctattgggcctaggtcgattgatctgtggacgaagacgaacgtgcttcggttacttcgccggcggagtggtggttggcggcggtgggggccggtgagccggcgacggtcggcaccgcacgtcgaagcgcccggcgtccgcggtctgccgctcccggtggagctcggcgaggtggcggaggcgttgcagcctaggagaggaagcgctcggttgaggcggtggacggcggagtagcggcggccgtgggggcaggtgccggcgccaccgccaccgcagccggcttaggcggaagagacggcgggcctaacctgctactgtcccgtccccttacgcggtcacaagccattgacgccaagctggttccccttggcccttgc…	gi|218195651|gb|EEC78078.1|	100	30	0	0	422	333	1	30	1e-10	67.8
TCONS_00033992	gene=XLOC_021889	ccattgccgtcgacgaagaagcttcgcgtgggtggtagagcggggcggagtgaggggcggcggcccggcggatcctcgcgaccacgtacggcttcgtcttgacggcaccgacgacgcggaaccggtcgccgccgacgtaccccacctcgccggcgcaccccgcccccactccgcgcgggccgccgccgccggagtacacgacgccgatcctggagccacgtgtgcaccatggtccggttcctgaactcgaacgcctggagctgcaccgtcgcgccgggaagaccactgacgggaacagcacgatggggatctccgccgcttgctcctgccgcggcgccctcgtccacgcagccgtgcaggttgctgccgcccctgcatgtttcccatcaaacgtgtact…	gi|222625294|gb|EEE59426.1|	87.5	24	3	0	278	207	32	55	3e-10	44.7
TCONS_00038840	gene=XLOC_025227	tcgtaaggggataacagaggagatgctgaggaaagtgttggggattggaatggagtttttcaagttgccgcccgaggagaaggcgaagctgtactctgaccacccagcgaacgagactagagggcgccttgcttttcgtcctagtcctaaggccaattggagcactaagcccaattactgctttactccgttatttagacttcattctcctagtcctattcctgattgttatttcggattctgtgcctgggtggtatcttcttactattgattcaacctcttcgggcaaacgttgtcacttcctttatttgaaaaaaaaggggtctagaactacagtgatctgataccttcttcccttggtctgggtaggtaggttatgtaggctacaactgttcatag…	gi|475614772|gb|EMT29199.1|	54.72	53	22	1	8	160	71	123	5e-08	61.6
TCONS_00038843	gene=XLOC_025230	ctagactcgcttgagctgtcttacattagtggggctatatgtgaatcgcagaggtctgtaaattaaggcaataggcgggcacatttgaaatgcagcagtagtgagctcctatagaaaatcaaaaattcaataaaaggtcataatggtcggaagctgttcactacttcagaaccatccagaaggcaagagaaaaaagcacctgaggtcaggtgtttcttaggagttcaatatgtttcatgtgtgtttttgcaaatcttttttcttcactggtcctgcacgcttgataaaaaggatctggtgtctatgccattttggtaaaccatatagatcttgcccaaacaaggagtaggggctagcttgtaagccacgacttagtactacgaggatttgggcagagtt…	gi|51536323|dbj|BAD38490.1|	97.33	75	2	0	3127	3351	45	119	4e-36	155
TCONS_00038159	gene=XLOC_024695	gccgccgccggccgttgtatagctaccgccgcccaccattcttgctgccgtcgcccaccgtttcgccaccgccgctcgacgccgcgccacccccttcggccacgtgtcgccaccaccatcgccggccaccatcgccatccaatcggtgctgggcatcgtgccactgggcgtcggcgtcatgttcagccttctcttcgtcgtcttccccaccactcgccatggcatcggatatccagtcaccaacgctactacttagcgcgttgcggcggcgagagaatgctgggactgtacgccatgtcaatacaacgcgtcggtggatttctattggtcgccgttgcaggtggaatccaactccgaccacccgctgcgccaccgcatcgccgaccggatcgtctgcgc…	gi|482563014|gb|EOA27204.1|	57.69	52	22	0	299	454	175	226	7e-14	72.4
TCONS_00038866	gene=XLOC_025253	tagttcctaactttttcttcaaactttcaacttttctatcacatcataacttgtctacacgtacaaactttcaacttttccgtcacatcgttacaatttcaatcaaacctttagttttgtcgtgaactaaacacacacccaaaagctgatcgaatcacaaagtagcctagcctaggttatgacgagtccagcgtgaacagcacgcccattttatcgtgatttttctttggggtgtgtgtctgtgcccataccacgtcattttctgatttttgccgagccattttactttacttaccgtggatgccacacaacaaaccgtacatcacttgcagggaagatacagatattttacccgtgcaacgaaccaccccgtctttgagggtgtcgcgcacacgtgta…	gi|125592036|gb|EAZ32386.1|	100	49	0	0	440	294	1	49	5e-21	103
TCONS_00034282	gene=XLOC_022065	gaacgagtcgacgacgaagcctccgcgaaaaggcggaggagtcaaaatctccaaccaacgcccgcagccgcagcagcagcagcgagggcggaggcaaaattacgagcgctcacgcccaaatccgcgaattcccaccccttctccctcgcccaaaaaatcctcgcctactcccctcccaaaccctagcctcctcctcctcccctcctcgcgcttccaatggcacggtagcttcgcttcgatcgcctcctcgcccatggatcccggcgggatgctgctcgaggacttcgggcagcgggtggacctcacgcggcgcatccgcgaggtgctcgccaactacccggagggcaccaccgcgctgcgggagctcatccagaacgccgacgacgcgggggcgtcccg…	gi|475618413|gb|EMT30440.1|	85.12	3555	517	5	1336	11964	163	3714	0	5843
TCONS_00034283	gene=XLOC_022065	gaacgagtcgacgacgaagcctccgcgaaaaggcggaggagtcaaaatctccaaccaacgcccgcagccgcagcagcagcagcgagggcggaggcaaaattacgagcgctcacgcccaaatccgcgaattcccaccccttctccctcgcccaaaaaatcctcgcctactcccctcccaaaccctagcctcctcctcctcccctcctcgcgcttccaatggcacggtagcttcgcttcgatcgcctcctcgcccatggatcccggcgggatgctgctcgaggacttcgggcagcgggtggacctcacgcggcgcatccgcgaggtgctcgccaactacccggagggcaccaccgcgctgcgggagctcatccagaacgccgacgacgcgggggcgtcccg…	gi|475618413|gb|EMT30440.1|	84.81	3555	515	6	1336	11925	163	3714	0	5813
TCONS_00038408	gene=XLOC_024837	ttgccactatctcacaaatcaagactcactcttgtcagtgacagtaattaacaagctagagcaaagcacacacaagcttccaaacatgcttggtgtcctcctctcagttgctctactctcgatttccattgtcaaaggcacggatgccggcggcgtcggcgtcacctacggcatgcgggggacgaccatgccgccgccggccgacgtcgcgcggttcctctcccgcgacaccatcttcgaccgcgtccggctgctggacgccgacccgcgcgc	gi|482556419|gb|EOA20611.1|	52.5	40	19	0	149	268	8	47	4e-06	50.8
TCONS_00038871	gene=XLOC_025258	atttttaatatcactgcgtaatccctccgtgaatctatggacacaactcacagtgctcaaggttggatcataaaccaacaactgactccacaaatcatcaaaacgctcatagtactcattcaccgaccctgactgcttgagctgatcaatctgacgaacaagctgaaggtgtctattcctatcaaacttcctatccaccgtatcacaaaaaactccccaactcccacaaagcaaatgagctcgcgaagaacgtaaccaagatgcagctcgaccaatgaaataaatggtagctactctaacccacaaatctggatgagtgccataaaccccaaaataatgttcacatcttaaacgccaattctgaggatcactgtcatcaaattggggaaaatccaattt…	gi|475615026|gb|EMT29301.1|	37.65	85	51	2	303	55	21	103	9e-07	53.1
TCONS_00034418	gene=XLOC_022133	ggacaaagtgagcagaagcagtagagtcgcgggacaggtgaggcagaagcgtagtatcatagactgtgttgctgtagagtgagaagaggaggtccagcggagtgttgcggcggcgttggttgcatcatgtcatggaagaggtcagcgtcggttacacttagagagctgcctccgccttgccagtaagcaacgaagccctgcaatgcggcgtccaactcgaggcctccattcccattcccattcc	gi|38567828|emb|CAE05777.2|	100	52	0	0	242	87	157	208	7e-25	114
TCONS_00045833	gene=XLOC_029894	tcgctcaaataccattacttaaatgggcttcactgaaataccatcctcgaccaaggtgtctttgctcaaataccatcctgggcgaaaatgccccttagctcttcttcttcctccctccctccctccaatcgctaaattggtcgccggcggtccgtcgctcatgtcgtcattggccggcgagtcagagcagggtggcggcgtgcgacggcggccgaccgagacgacacaagcgaggcggcgcgcgatggcggccgatgagtcg	gi|27476084|gb|AAO17015.1|	64.52	31	11	0	99	7	168	198	4e-06	51.6
TCONS_00045834	gene=XLOC_029895	gtcggggtagggcggcggcgcgcgacggcagccagccgagaccacgcgagcgaggcgcagcggcgaccgcgaccggcgaggccgacgagtcatggtggggcggcggcgcgcgacggcagctagcccagaccacgcaagcggagcggtgcgtgacggtgaccggagagtcggggtggggctgcagtgcgcgacgatgtccgagacgacacgaatgacaacggtgaggcagtggagccgttggtggtttcagccactagagggagggagggagagaggaagaagaagagctaaggggcatttccgttcgggatggtatttgagcaaaagacatgaggatggtattatagcgaagcccatttaagtaatggtatttgagtgaatctcatcttatgcgatggt…	gi|222631787|gb|EEE63919.1|	56.52	69	23	1	3	188	33	101	2e-06	53.5
TCONS_00038949	gene=XLOC_025303	aaagaagaaaatctcccgtctctttgtctcctccgctccttgcgccgccgccaagacacaggggaggggcggcgatctccatttggcgaggagagcagagcaggggaggggaggggaggggatcctggtcatattttactgcccagagcacagaaaataaaagatggttaatgcaatcaagggattgttcatctcctgtgatgtgccaatggcacagttcatcgaatgcttcaatgcccgcatcagacaagttcatcttgcacatgcttgatccaacgcacatgttcgtccagcctcacgtggcggatatgatcagaagtaagatatcagagttcagggaccagaacagctacgagaaaccatcatgaactatcaaggatcatcctgtcctcagactcc…	gi|482571765|gb|EOA35953.1|	47.46	59	29	2	186	356	28	85	3e-06	52.8
TCONS_00038951	gene=XLOC_025303	ttcagagccttaaccttaatacaagtaatagtttgtttgttccccgaaaagtcccaagttggatccgcccctgattactccagtgatctggcacacattctatttgcccaaaagatttataacttccctagctaccaataagaaaccctgttcagtttgtgttacaaggagcaaacttgtgagtgtttgtttggctcattgttcttgccaaactcccttttcccgctttttagtaaccccatcacattattacgatttttacaatacaactgtgctagttgggtacattgccagttttgttgctactccactgatatggtttttctgtgtgccaaccaggtcatattttactgcccagagcacagaaaataaaagatggttaatgcaatcaagggattg…	gi|482571765|gb|EOA35953.1|	48.15	54	26	1	491	646	32	85	9e-06	52
TCONS_00045841	gene=XLOC_029902	tcaatgcttcggcccttcgcctataggtggcttggcaggcaagctaccgaagcgactagcttctaccggaagcaaagctttgtagaagcttctagaggcatgaaggtaggaaggctgaccactacataaagc	gi|480541934|gb|AGJ90427.1|	90.48	42	4	1	132	7	281	321	1e-13	75.9
TCONS_00042490	gene=XLOC_027656	cggcgatggtcgagctcgatgcctcctgctgatggtgccaaagagcccccactccatcgtattaggactaggagagccagccgatttgatatttgggagcaggcagaggcaggcatttcttcaaccaggaatggatccctagcggcttagcaatttgcctgcagtgagttggagggagttcaagctggttgtgtgagtgtgaagcttctcttttcttttgcggagtagcaagcaacggcgggagttggagggagatctcccgtcgcggtcccatgtacgttacgtgtatggatcattgattcttatatgaaggaagctgcgccaacttgacctgaacctgaatctggagaagaacaggaaatgtgaatctcaagctggagaagaaaggcaaaaaaataa…	gi|218195983|gb|EEC78410.1|	100	54	0	0	494	655	1	54	7e-23	110
TCONS_00042491	gene=XLOC_027656	cggcgatggtcgagctcgatgcctcctgctgatggtgccaaagagcccccactccatcgtattaggactaggagagccagccgatttgatatttgggagcaggcagaggcaggcatttcttcaaccaggaatggatccctagcggcttagcaatttgcctgcagtgagttggagggagttcaagctggttgtgtgagtgtgaagcttctcttttcttttgcggagtagcaagcaacggcgggagttggagggagatctcccgtcgcggtcccatgtacgttacgtgtatggatcattgattcttatatgaaggaagctgcgccaacttgacctgaacctgaatctggagaagaacaggaaatgtgaatctcaagctggagaagaaaggcaaaaaaataa…	gi|53791536|dbj|BAD52658.1|	62.5	32	12	0	565	470	862	893	1e-07	49.3
TCONS_00042492	gene=XLOC_027656	tgtggtgaaatgtgcctttattaatctgaaagcaatttacagtgtttgaccatttgtttgggggcttggggagatttgataaagagacaaaggatggtgatggtgggaattgtgactgtcatctgggctatttggaaggccagaaataaagcctgttttcagaatgagttgccaaaatatccagctgaagtgatacattttgtttgttctttgcttatgtcttgggggtgtgttgcagaagtcggaagaaatacaaagaagaactctgttgggaacgcaactgctgaaacgggtggtcggtgaagtatacaactcgaagtatggacagcgacatgataggagcgggctggaggactgactgatggggttgaagctgacaaatgaagttcaagaggatcg…	gi|77556691|gb|ABA99487.1|	51.11	45	22	0	91	225	1564	1608	2e-08	60.8
TCONS_00039033	gene=XLOC_025356	caaaccctaatgatgttggccacttgtcagaaataccatcacaacaagaacaggctgaaatgccacgtcttccttgcttaaacaaaccagtggaatattgcatgtctgatgagtacatcgatctgctagacaagaaagcaaaggccttttttagtagggtgagcccggtgaagcaacgttctcggaaagaaacaattgcgaatggac	gi|297723651|ref|NP_001174189.1|	100	24	0	0	3	74	65	88	2e-06	53.9
TCONS_00039034	gene=XLOC_025357	caagtttggtgaaatattgcaccactgctttagtgttatggaatataggaaggtttattgccactataatttcactgttgagatgaagaataaggatgaggaatgctggacctctaggctttattttgctgaaacaaagctgatgcatggcgtcaagtattatttttgcactccacttgaggcaactgatgatggttgttgcaatgcatgcaaaaaccaaggtgttaatgagctcaagcacccatctgaaggaggctacgagaaaggtcaaagtagcactcggtgccagtactttgatggagattctgatgaggaatgctgaagaaaccagtgcttgtgtttccccactgagctaaccaacagcttgtccaatagtatgttagtgctgatgttaactta…	gi|475621794|gb|EMT31627.1|	42.45	106	59	1	2	313	191	296	1e-19	97.1
TCONS_00039067	gene=XLOC_025376	gtggcatgtgtgcatagagagaacaaaatggaatctcacaaaaattggtaaagaattttacaagctcattcaaggagaaaacatctgtcagaaatcactgcagagaagacatgtatcaatcagtgatatttgctctaatacctttaacaaccgatttgatcaaacgagcacatctcatatgttgagcttgaaatgccaccatgaaactcagcttctgcctaaacagcacctgtcaggattgcagaaaacagtgcatcagtaaactgctaggatatgcaacgagatatctgcaaaaatagggattttctttgtgcacgaaaattttctttgtgaaccaaagaactgaaattagataatcctaccaaaattaactctgaattaaaaattcataataactat…	gi|475582010|gb|EMT19005.1|	76.92	39	8	1	232	119	73	111	2e-07	58.5
TCONS_00042564	gene=XLOC_027703	tgacaattcatctctaaggcttgcacaaaattgtgtaacttataagttaggagagaacctaaaaaactatgctcaatggatttatacatagctgctactggtttttacaacctgttggtttcagtgggggcgacaatgccctgcaagtgacttgttttctcttggatttgagctttctgtttttgcctcgtggctccccattcaatggcctcagtaactgctcgttgacgatcgaatgatctttgatcttgcttagtgctaccagtaaatgagggatctttatcctgtttgttttggggcacagtgttaatcttctctttatagcctgagggtacttctgcgaggaatcccaatgcgacaacagtgtcactcatgtatggccgaactgaggcttcctct…	gi|475623051|gb|EMT32077.1|	84.96	133	20	0	1101	703	253	385	4e-62	240
TCONS_00039198	gene=XLOC_025456	ggcgacggcgacggcggagaaagcggggtggccgacggccgacgagcgtggcgaccgggcggatggagcctgcactagctcgccttaaatgaacaagcgtcatattgcagactcttctatgcaacggcacatacacatcagcttgccactacatccagagatatgcctgggctcacattcttcacggacatacgcaatttcgcttctattctgggccgagatttattgtcaggcgcatgcaatgtcaaatgatgggcttgggccgccttttctattggatcaatgctgtgtggtctatgcaattcaggtaatgtactgcataatattttcctgttggactcgatagttttgatgaattataattcacatgtgaaacatactgcttggcattttcgttgg…	gi|115462005|ref|NP_001054602.1|	84.85	33	5	0	61	159	69	101	1e-07	58.5
TCONS_00039199	gene=XLOC_025456	cggcgacggcggagaaagcggggtggccgacggccgacgagcgtggcgaccgggcggatggagcctgcactagctcgagtgatttggcaaactaattgtgaaactgagcagcaaagcactgcatgtcattgtgatcactgtgttcatggattttatcaccatcacagggccttaaatgaacaagcgtcatattgcagactcttctatgcaacggcacatacacatcagcttgccactacatccagagatatgcctgggctcacattcttcacggacatacgcaatttcgcttctattctgggccgagatttattgtcaggcgcatgcaatgtcaaatgatgggcttgggccgccttttctattggatcaatgctgtgtggtctatgcaattcaggtaat…	gi|115462005|ref|NP_001054602.1|	100	71	0	0	34	246	31	101	7e-38	159
TCONS_00045852	gene=XLOC_029913	cggcgacgaggaccacgccgtcggccgccacctccaagcccgggatgcatcggcgaagaggaccacggcctcctcgtcaagtccgccacggccgccggaggtgagggacagagagggaggggaaggaggtggggggacagaactcccgccaccgattcctccgctccacgccgccggccgtggatggagcagctgctcgacgacctcctcctcgtcgccgacctccacggctgcttcagggagtcgcctcctccgtggccgccgcctcctcctccgcctccaaaccaccccaaatcaactcaagtcgctgccgctggcggtagcgttgagggcggcgaccacgccgggcggcgagggaaggaggcgcgacggcgtgtgcggccgagtgggaggaggcga…	gi|51038162|gb|AAT93965.1|	100	141	0	0	46	468	157	297	5e-28	125
TCONS_00045856	gene=XLOC_029917	ctcgtctccccaatctacgctggcgccggagggaagtggggagagggaaaactccggcagccacgggcgccggcaaggccaccaccataactaacaacttgttcatggccacctccatctctctccaagcactccaaaccctatgcccaaatttctcaaaatcaagccatctctacaaaatcaaactccctgctgcacaagatcacatattcacaaatccaaaaaccgagcccatagcacagaccccaaatcccaaaaccaaaaaagaaaagaaaacgatttggagctggcgagcttgatccgccgccggcgccgtcgccgtcgccgtaagggctgcccggcgttgttgttgccactcgggccgtcccgtcgccgctcgcgtctcgcgccgccatcgat…	gi|52353582|gb|AAU44148.1|	100	39	0	0	355	471	156	194	9e-08	58.5
TCONS_00045857	gene=XLOC_029918	caaatctcatgtattatatcctgcagccagtagttgctgaagatgtaatagttaatcctgtcttattcttgttccatccagtctgttgtagctgttcattcatgtgtaatacaaaactcattctgtagttgttgtctttcctgcatctatatgggccatgataccaatattgccataatcag	gi|482569473|gb|EOA33661.1|	82.76	29	5	0	180	94	95	123	2e-06	42
TCONS_00042798	gene=XLOC_027838	ttttattccaaattacccctttagccactaaaaagccgccagttggaactttacgccttccacagggacgttcgcggtttactatccccgacgtcggactgttggttgtaaagcccggcaaaaaccaaacctaaggtcgaagtgctgctcctggcaccccacgccttgatgcgtatagcggtcggagcttcactattccctcgacctccacagcacgccgcacagttagctctcgggctctgtgtgatcttagccgctccgccgccactcacggttgtcggagtaacactttcgccccaccaaacctacaccaacctcatattcctctagccgatatattgtcggtcgacaccggctagagaagacactaaatctagccgttatgctgccaactctagc…	gi|38344079|emb|CAE01739.2|	75.41	61	15	0	205	23	3	63	2e-17	94
TCONS_00042799	gene=XLOC_027838	cctcgagctctctctctcttagccatgtccggccattgccgcccccacccgatctccctttccgtagctccacaacccaaaccctcgcgccatcggccttgtctcggcgaggtgaatccgttttttccctttcccctctcctttagccaccattgccggccgaagagagctcttgttgtcgccgttccggcatcctccctctccctctctgccagctaccgccttccctggatatgcggtactcgggaacaccacccgacaccggcgtcgccgtcttccaactatcgaagagccggcgcccctcctccctctctcccctctgttacccggctggaaggaggagaaagaaagaaacgggaggaagaaggaaaagaaaaagaaaaagaaaggctgacagcg…	gi|41053137|dbj|BAD08080.1|	63.51	74	22	1	396	602	89	162	6e-14	80.9
TCONS_00045862	gene=XLOC_029923	agtaaagtatatttctattttgtaaaagagttttcaaaaggagatttataaaagctagagtacactcgtacattgaatagagtttgtagcaactccccgtagactccaatccaggagacaggcgtgaatcacgatttaatttagcactgcgcaggcttgtatcactgtacccatagctactcttaacatgtttgattgtcgcacttcactagatacggcaccatgctaagagtacataacttttcccctacttcaatttactacactccacgtttgtgtagagcctatcagctctccacaccaccgcgctactatatgcgcttggaatgcacttcatcggcattcatggggtttatatcatctcccattctactactacgtacccatgtggagtataat…	gi|222622265|gb|EEE56397.1|	72.73	33	9	0	190	92	840	872	6e-06	53.1
TCONS_00045868	gene=XLOC_029929	ccactttggcagagtttattattattttttactgcagggtaagaaccccaagaggcaagtaggcaaccgcaaccagccaaccacaggagttaggacaggagacatgctcccaaagaggcaaagatagcaaggaccgggtcgcacaattttgacggctgccacgtgtcagcaacaccaccccgcgcgtgccgcgtgccaggagcgggaagacgagctgtccgcgtcgtgcgatccagcgttgctctctccatcccaaccgttaattaatcaacacacctgccttttctttcattctctcttcttttcctttccttagacaaaactccaaatccattccaaaaacttttttcttaaaaaatggcaaac	gi|222630281|gb|EEE62413.1|	91.18	34	3	0	364	263	120	153	1e-10	67.4
TCONS_00039409	gene=XLOC_025574	gggcgcaccggataccgcgtgacgtgcggtgctcttccggccgcctcttccgacgtcttcggacttcctaacatcgccgtcaactgccacgtcctggctcgagaaatcttaatccgattccctttcggggcacgcgcgtggttgtgctctctgctggggttaccccgtcctttagaatcggcttacccatgtgcaagtgctgttcacatggaacctttctcctcttcggccttcaaagttctcatttgaacatttgttactaccactaagatcttcaccgacggtcgctccgcccgggctcgcgccccgggttttgcagtggccgccgcgcccttctactcatcaggacatggtgctcactaagatgacgtggtgtgggtcgcgtgcttcagcgccatc…	gi|482548004|gb|EOA12214.1|	70.45	44	13	0	282	413	47	90	1e-06	53.5
TCONS_00045875	gene=XLOC_029936	taaaatatggagagagtactaagtatgaagtgttatccaaaaacactcaattttttccctttcttcggaggagggggagagagaggagcaatggtggtggcgcaacaagggaacgagggcacgcggtgatgggcggtgccgtgcgccgccgtagcttccgcctctcccctgggcgatgcgaaatagaacagcgagcagaaggatgaatcggtttgatccaatcgatctgtacgcagaagccagggacaatgccgtcctacaactctcgggagaaaagaaaacgcgaggaaaagaaaaaaaacgaggaaaagagaagaaagtggcacaaaataaagaaattcgcagtctcactggtaaattttagaaggctaaaatccttaaggcgaacagggcaggcgg…	gi|52353742|gb|AAU44308.1|	100	88	0	0	864	1127	1	88	2e-20	102
TCONS_00045890	gene=XLOC_029951	gtcgagctctcatcgttctcgtcgttcttatcccttctcatcactctcagcctctcatcactctcttcctctcatcgctctctttctttcttctctcttaatttcttctcatcttctcctcccctcagctctctcgcaccctcccctcgcctctctcgtgcggtggtaggagggaagacggtggcggtgccctccgccgccagatccggctaggagcggcgactcagcaggaggggaggcggctgcgggcggtggcgggagagaaggcggcggcggcggcgccctcccctccgccagatccggcgcgaggggacgtggagggctcccacagtggcggcgacgtgcggtagcggtagtggccaaggaaacggcgaccagcaacggcggattgacgacggc…	gi|51535375|dbj|BAD37246.1|	48.78	82	39	3	1004	768	4	83	3e-09	65.1
TCONS_00045892	gene=XLOC_029953	ccgcgacggcctgctgcggcgtcggcgcgtcgtggtcctcccacgcccgagccacgccgctggccggctgctaggcagggccgccatccgtccccgccaccggcgcgtcaactgccgcttctgcctccatgttcgtcgcgcccgccacccctgccggcagaaatctttgcgggcctcgtcgcgttcgtcgccgccgccatcatggtcttcttcctcggccgatgtggcggtttgccaggttcgtcgtagggccgacgcgcctccacctccactggcccctgccaaggcagggtgggacattgcgccgcctagccgccgccgcccgcatccttcgtcgccgtcgtcgtggtcttcttcctcggccgatgtggcggttcgccaggttcatcgcagggccga…	gi|51854443|gb|AAU10822.1|	100	53	0	0	249	407	116	168	1e-21	68.6
TCONS_00043132	gene=XLOC_028070	gcggcggatgcgccgtcctgttgcgctacctccgtccctcccggtgcgcctgctccaccgtccctcctcccctcccggtgcaccgcttccgctgctccccctcccctccacgctgtgcttccttccttcctcctctgcacctcttcttttccatcgttcaaagtcagcgagtcatggtggaatcgatacgacctgatggtgtttgtcctgcatcccagcccttgcctcggcatggatttgggccttgctgccgccgcaagttgcatgcattcgattcaaaaaaaaaaagttgccagcgttgattcattaccagcatgagggcctgtgctgcgctggtttactgctccttcgtcatcatcgtccaaagcaccatcagcgactagggagtaacatttggtg…	gi|77557105|gb|ABA99901.1|	81.97	61	11	0	315	497	1	61	8e-21	103
TCONS_00045896	gene=XLOC_029957	cggaggaaaaaatattcttagagcctgcacctacagctgctgaagccggtgaccacaagatttggggttccactgctatgcgagcaaccgaccactgtctccctccgtcccggtcattagccgagcttcgtgccgggcgttcgccgagcaccatgccggtgagttcacatgcctccttgctgcgaacccccgcttctctttccgagccatgcgccggccgcagatccattccccttcttcccgctcctccacaccccgcaccggccaccgcgagccaccatcctggcctccgtccattgcaggtcgcgccgccgctctctccatgcgcctcagctatcttcacgcatgcctccgcgagcctttgcctcggcctcgatgagctagccgcctcgccaccgg…	gi|53749333|gb|AAU90192.1|	100	68	0	0	297	94	10	77	3e-27	124
TCONS_00039686	gene=XLOC_025777	cgatttcaccctctccaccgcgcgaagaccacgcctccgcgcaatttcaccctgtccaccgggcgaagattacgccctcctcgctcctcttcctcgcgtgtactgttgccgccgcctcactcaactgctgccgcaccggagccgaggtcgtccccagccgcccccgacggcgaggtccttcctcgccgccgccgcactccacctaccgcagcctgtccccgacggcgaggttgtggttcccccgtccaccggaccgccgcgactgcccccgatggcgagatcctttcctgccgccgccgcactccaccgcagtctggaatcaccggcgccgaggtggttccccttccaccgcacccgtccgggactgccccccacagcgcctaggtggaagtggaatgc…	gi|475443609|gb|EMT01508.1|	58.18	55	23	0	490	654	186	240	1e-08	64.7
TCONS_00039687	gene=XLOC_025777	cgatttcaccctctccaccgcgcgaagaccacgcctccgcgcaatttcaccctgtccaccgggcgaagattacgccctcctcgctcctcttcctcgcgtgtactgttgccgccgcctcactcaactgctgccgcaccggagccgaggtcgtccccagccgcccccgacggcgaggtccttcctcgccgccgccgcactccacctaccgcagcctgtccccgacggcgaggttgtggttcccccgtccaccggaccgccgcgactgcccccgatggcgagatcctttcctgccgccgccgcactccaccgcagtctggaatcaccggcgccgaggtggttccccttccaccgcacccgtccgggactgccccccacagcgcctaggtggaagtggaatgc…	gi|475443609|gb|EMT01508.1|	58.18	55	23	0	490	654	186	240	2e-08	64.7
TCONS_00045902	gene=XLOC_029963	actcccagcgctcgactcggtcacagtcaactgattcgcgacttatttgcatctctaacaaactcctgctagactaactcgtcctcccgatcagctccgagagaatcggcttgcattgggccacagctgaaattaatcaacaacgcttgccgatctggtggcgcggagcagtggggcgtcctgtgggtttcggcgaggtgggagggagctcctcgaccggccgcgtgcgcggggagatcctggtcctggtcctggtcggtgcgcgcgggagaggagctcgctggccagccatgcgcggggggatagttgtcggccgaccatgtgcggggggaagagatcgatagccggtcgcgcccggggagaggagtcgtcggccggctacacgcgggggaaggacct…	gi|115487580|ref|NP_001066277.1|	75.36	69	17	0	264	470	82	150	1e-23	110
TCONS_00045903	gene=XLOC_029964	gattttcgtccttctaccagatacaacggatccctaaactgtcaaaacaggtgtaaacgagacccctcaatggtttggaagtcggttttagctgaagtagcatctacggttggttttactaggtcttcgccccatgtggcattggtgtggcgtttacgtgacaattcgatccccaaaaaacataaaaactgcaggctcacaggccagctacacacaaaataattgaaattagtgggacccacgtgggccccacatgtcatcctcactcctcccttctttcctttcccccctcacttttcttcctcatcctcacagcggagcaggtgagcgaggcaggcggcatgcgaaacaaaccaacggcgggcgacgacctcgtcgaggcggtgtcctcctcgttgc…	gi|482556985|gb|EOA21177.1|	58.33	36	15	0	662	555	126	161	7e-07	37.7
TCONS_00045904	gene=XLOC_029965	cgtgtctttacctgatatagccacatgttaatctgttttgatgacacatgtcaaacatattagggcttaaggcccactcatttgttctggcccaacccatttggccacacattttacatctagttgtggcccagtccactattagttctagaaaatttttagcattggtccatttgaagcaacaattagaacttcgcaacacattacaaataggcccaacatcaacattgaacacatataccaacttcattacaaataggcccaacatcaacattgaacacagttaccaacttcaccgataatcccaaacttgtgagccagcgtcgccatcagctccaccggcggcagcggccatggcccaccgagctcgacatcgacgatgttgtcgaagtccttgct…	gi|482566968|gb|EOA31157.1|	72.5	40	11	0	414	295	176	215	4e-11	67.4
TCONS_00043325	gene=XLOC_028199	ttagctagggaccaaggatattcttctgctgacattcctcctcccttatctccacctcctgaacctccaacaagtccagttattgttcttgatgactcctaagtatcaggtgttagagaggaaactggagatgacagggtaaatgttatagctgaaggaatgtttggtggctacttgaccaattcatctgctaatggtgccaccacctttctcccagctttagatgaacttgatccattttaatttcaactggctgtggtcatagggctaacttttgggaaaacttggtagttatagcgcctaacttttgggtaaagctgattcttaccgaaacatgtgtaatgaagtggaattatgccattttgagggcaagatgattataatgcat	gi|218196381|gb|EEC78808.1|	92.59	54	4	0	79	240	240	293	2e-20	100
TCONS_00039847	gene=XLOC_025889	taagttatggtattctagcaaagccatttttatactatggtagatatgcaattttctccctccctgcatggaccaccttagcaccgtgtgacccccaactctgaggacgactagcggcggcggaggatggggtcgtcacggcagaaggccttccacatggtccggaagcgtggcaggcggcagcatgtcgatttccggtacccggcggccatgtcaatcgaggaagtctgtgatcccgacgaggaacgcgtcgtcgccgtgttccacgattgcctcgccgcgcacggcctgctcctggacaaccacgatgactaccatattatgctaaaggttcaccaaaagttgctttgctaatggtgactttgccttctcttctgatgcaggtttctgaaggttaat…	gi|482575714|gb|EOA39901.1|	52.05	73	32	1	402	611	117	189	6e-23	81.3
TCONS_00043358	gene=XLOC_028226	cccaaatcgcggcatctaccctaactcaagtctctaaccggctaaccctagagaggagagagacagacagacgcaaacgcgagccggcggcggagcggcggctgtggtgcatccagatcgcggcatcgcgcgcccccgcgcccaccgcccgcgccaccgctcgccacctggtccgccgtcctatcctcgcccccaccatctcgcgccgccctcgctcttcgccgtttcgccgctggccgccgccaccatctcgcacctccgccggcctgctcggtccccgttatctcacgacgccgtcccgccacgtctcgccgtttcaccgccgccaccaccaccgacgacgacgcgacagccaccaccaccgatgacacctcaagccccactggcgactcttcctca…	gi|218198232|gb|EEC80659.1|	93.02	43	3	0	462	590	30	72	9e-08	60.1
TCONS_00045913	gene=XLOC_029974	tccttcctatgctgccttccgcgcggagctcagctgctcgtggaggcagagccgtgcccgtctcatcccctgcccgtgcaagcagctaggtaggacgatttgagcgtggtgttaggccgaaccgctgaaggaagattgctccactgttgactgcattaggattcaatccttgctgctaaatgtattgcttatattcagcaatataatgttcagcagcaagaactggatcttaatatagtcgatagtggaagaacggtaacatatgtggtttgcagcaggtgagcaggatgggtgtggatgattgaatatctctgttcagtgttttcatcatctgactgaacactgaatcagcttgctgacgttagaggtttcagtttacctaatttatggtctgtaccc…	gi|115482788|ref|NP_001064987.1|	44.05	84	43	2	390	629	262	339	2e-10	67.4
TCONS_00045921	gene=XLOC_029982	ggaccattgtattaagcctcagggggccgatatatataggagtacatggggaagagataaagaaggattacagatatgaaagaaatccaaagaaaccaatcctatcctaatatgactctaactaccatatactctaacatcctcccgcagtccaagcgtgagcagtgcggacacttggactggagaagaaaccggcaagagtgctcaatacggatgatagccctttgtgccatagtcgacgtagccaaagc	gi|51091209|dbj|BAD35902.1|	95.92	49	2	0	251	105	395	443	1e-19	96.7
TCONS_00043614	gene=XLOC_028430	tatttatattcaccaaatggcgtgttacaatttattttgttgaaatttgatgcagtacctagtcctggtgcaaactctataggttgatgttcttactttgttctgacttctgagcaaattggctccagaaaattatccactacacttccgccgagatgttcaaaactacaatgacattttatttaatggaaatgttgcctttgcttcttccgctcttaaactcgtccttagtgaagaagtttcttctacctttgtccaaagatagatcagcattcagcaagtccttctggtgatgaaggcttaaaacagactgccttatctgttgctccagtcctagcattcccttagtagctctcccatgtcaacacaggtactattctttctaattgccctcaaatc…	gi|475320752|gb|EMT00212.1|	63.04	46	17	1	231	368	222	262	2e-06	56.2
TCONS_00045937	gene=XLOC_029998	ttgaaactgagaagccaaaatcgtacctgtggatgtacagaagcgtgaagtttcagaatctcagtgagtgtaccagaaacacaaaaacaagggattgggatctgtaaaaaaaaattcttagtctagaaaagcagtggaggagaaactcactatcaagttgatacatgcagttctcaagaaaaaaaaagttgatgcatgcacatacactggaaaccaacaattcatgtcattgattatctcgttagctcactgtcacgcagcaagcaggtaccgcctgagggcgtagagcaggatctggtgcaaccagattttggacgaggcaaacaggcagtgaggcgtccatggagccaccgcatcccacaccatctggccagtggccaccacgacgcacctcctcac…	gi|77556916|gb|ABA99712.1|	87.18	39	5	0	840	724	49	87	3e-20	71.6
TCONS_00040174	gene=XLOC_026154	tttggtaccctggggcgcccacctccccctctggtcgacctcccccatgcctgccctgctgcagacctgggaagaagaagggaaggagaagaaagggaaagaaggaagcggaggaaatcgaggtgaagatggaaatgtggggtttgattacccgccgcccatggaggcctagtcttttcaggtacttgctgtgacgtatttgcatgaagggatgggattagctacattgtcgcacgacatgatctcacttagtcatgattattgtaatatgttgataagattacttagtcattgattagctcctttttcaagtctatccctatatgtcagtcaattgttgtatcattaccttaatctatatgttgatgcttccaaaatgttttcttgtctaaggtagtt…	gi|115478971|ref|NP_001063079.1|	86.84	38	5	0	173	286	11	48	4e-11	68.2
TCONS_00040175	gene=XLOC_026154	tagaaagtgaatgtgtgattcttgaatgattatatgtgttgtttgaggctaagtcggtgtttattcaagtgatgccacttcggaatgcaactagaattcatctcgccatcggtgaagtcttttcaggtacttgctgtgacgtatttgcatgaagggatgggattagctacattgtcgcacgacatgatctcacttagtcatgattattgtaatatgttgataagattacttagtcattgattagctcctttttcaagtctatccctatatgtcagtcaattgttgtatcattaccttaatctatatgttgatgcttccaaaatgttttcttgtctaaggtagttgttgccgaaatttgcttgttttggcacttatgtgtgg	gi|115478971|ref|NP_001063079.1|	74.47	47	12	0	91	231	2	48	9e-12	70.5
TCONS_00040176	gene=XLOC_026154	tagaaagtgaatgtgtgattcttgaatgattatatgtgttgtttgaggctaagtcggtgtttattcaagtgatgccacttcggaatgcaactagaattcatctcgccatcggtgaaggtacttgctgtgacgtatttgcatgaagggatgggattagctacattgtcgcacgacatgatctcacttagtcatgattattgtaatatgttgataagattacttagtcattgattagctcctttttcaagtctatccctatatgtcagtcaattgttgtatcattaccttaatctatatgttgatgcttccaaaatgttttcttgtctaaggtagttgttgccgaaatttgcttgttttggcacttatgtgtgg	gi|115478971|ref|NP_001063079.1|	81.58	38	7	0	109	222	11	48	8e-10	63.9
TCONS_00045940	gene=XLOC_030001	cttaaagatagtttgccaatgaagttgtccaattggtccttgaattggactttgtcgttcttgtatcctttccaacttgtaagtatgggtacatgctgcttgactatgatcccaccctcagaagccaactttga	gi|115445249|ref|NP_001046404.1|	59.52	42	17	1	134	9	257	294	4e-06	51.6
TCONS_00045954	gene=XLOC_030015	cgggggcctcctagtagaggaactcgaggagggcgatgaggcagaagccctcggcgagaccgttggacaccgattgccggtgccgcacggcctctcactgccgtcctcccacgccgccaccgtcgccgggggaggagctgagcgcgaccgtcgggggaggagcagggtgcggccatcgggggcagagtagtgcgcagccggcgacatggagcttggcgcgggcggcatggttaccaggagaggagctgggtggcggcgggtgagggtgggcgcgggaggccgtcgccgcggttctcgccctctcccctgccccaccgtcttagggtcagagaggcccaggaggtgggagaaagaggaggacgtcggcgtcggcgggggcagcgccgttggagaagggga…	gi|482552293|gb|EOA16486.1|	83.33	54	8	1	588	430	89	142	7e-18	91.7
TCONS_00043895	gene=XLOC_028646	ctctaaccggtttttagtggaatcgggactattttggatttcggccgaccaaccaaagatggtttcaccagtgtatcatgcatgcaaaagacatagatataaaaatatcgtgctcttgcctgtagttgcttcggttcgtagttgataaagaaatctccccacacactgggctgaaagctagatgcctccatagaaggggcggcatcaccagacttcttgtgcgtatatgcatgtagcagcacaccgctcgcgctctgttgtcggaagaagccgcgagcttgggcaccagtcggattgcaacgctgaaccggctgcagaaccggacgacgaccaaccattccatgagagaggaaaggaaggtaatgggacataactagctagtgccctgccacgcagtat…	gi|297723033|ref|NP_001173880.1|	45.07	71	39	2	332	120	6	73	9e-07	54.7
TCONS_00040415	gene=XLOC_026338	ctgccgatacgtttcgatgcatcgccactagccgccgtcccggcccgacacggcgacgcccatctcatggagcgtggcgacaagacaacgagtgcaggcggcaggctgcgcagcgcctccaccgttcgcggccgtcgcagtgcctttgacttccgttgtggtgcctttgacacggcgacgcccatctcatggagcgcggcgacaagacaacgagtgcaggcggcaggctgcgcagcgcctccaccgttcgcggccgtcgcagtgcctttgacttccgttgtggtgcctccgcggctccgccgtccaccgggtgtcatggcgctgccgtacgccgaagggccaccgtcgtctgcctcccgtcgtggtgccgccatctgacgcagccccttcaccggcagc…	gi|218196545|gb|EEC78972.1|	100	130	0	0	557	168	1	130	7e-48	192
TCONS_00045962	gene=XLOC_030023	aaggagaatggaggcacgaggaatggtcaatggatcgctctgatgtaccgactaagggagaagtgggcagctgcctatacagatggg	gi|38345091|emb|CAD40514.2|	96.55	29	1	0	1	87	369	397	8e-10	63.9
TCONS_00045965	gene=XLOC_030026	aaaatatctaataggggaaactattccagcctctcacgaaaaccccatccagcggcatcgggtagcgcagcaggcggtgatgagcgggcgtcggcgggtggcggtgagcaggcatcagcaggtggcgcctcggcgcagacccctcctgccctgcatggggagagggcgtggcggcgtgggtgaggaggcttggaggcgacgatggggagggggttaggtggcggctgagaggaggcttgaaggtggtggcgggcagggagcttggaggcggcagcagcgactctgcgagagtgaagaggcgacgacgacatcccagtcaggcggcagtagctcagcacggagaggaggcgacggcggcagcccagccagcgggtgacgacggtggcagctcgacgctgg…	gi|218196562|gb|EEC78989.1|	98.08	104	2	0	335	24	1	104	1e-35	152
TCONS_00045966	gene=XLOC_030027	ggccgccgcaccacgccgtctccgatcatctccctgagccggcgaagccgctgagctaggggagggcgccaccgggaggcggcatgaccatcctggtctggattctgagggagaatgggtataatattccacctcagtcctcagtcccgcccggagccacggcccgcggcacatggacgacctagccggcggcgagggatggtgccgttttgtcgccgtcgttgggggcgaccacgaacctggaagcgggagtggcgcagtcgtctccgaggtctcgagttcgatctatttgtcaccgagaaaattggagctcgagcagccatggtggagctcgcgcctggtgggctgtcggccaacgcccgccgccaaccccggcgctct	gi|115463215|ref|NP_001055207.1|	100	89	0	0	115	381	1	89	3e-37	155
TCONS_00044086	gene=XLOC_028783	cctccctcctcacaaccgcatgtcgccgattccctgccgcatctgctcgtcgcccctcacgcccagccggccactccgcccagcgccgtctgccgccgaagcccgtcgccatcgcgtccggccaccggcggttgccaacccccacccctggcgactactccgccgtccacgatttgtcgcagccgcccatcgtccgcggccacatagccgcgcgatccctcatcactatatccccgtcgcgccgcctaaccatctccagatcaccacgacgattcctccagattagagcgaagagctgctccccatcctcggctcctccgttgggaccgagaagctatgtggcgaacctccaaccaagcatcgccagagaggacagagctggggccgaggtggggagaa…	gi|449447470|ref|XP_004141491.1|	29.1	189	113	7	1	504	60	242	7e-06	53.9
TCONS_00044087	gene=XLOC_028783	cctccctcctcacaaccgcatgtcgccgattccctgccgcatctgctcgtcgcccctcacgcccagccggccactccgcccagcgccgtctgccgccgaagcccgtcgccatcgcgtccggccaccggcggttgccaacccccacccctggcgactactccgccgtccacgatttgtcgcagccgcccatcgtccgcggccacatagccgcgcgatccctcatcactatatccccgtcgcgccgcctaaccatctccagatcaccacgacgattcctccagattagagcgaagagctgctccccatcctcggctcctccgttgggaccgagaagctatgtggcgaacctccaaccaagcatcgccagagaggacagagctggggccgaggtggggagaa…	gi|449447470|ref|XP_004141491.1|	29.1	189	113	7	1	504	60	242	7e-06	53.9
TCONS_00044088	gene=XLOC_028783	tcgccgattccctgccgcatctgctcgtcgcccctcacgcccagccggccactccgcccagcgccgtctgccgccgaagcccgtcgccatcgcgtccggccaccggcggttgccaacccccacccctggcgactactccgccgtccacgatttgtcgcagccgcccatcgtccgcggccacatagccgcgcgatccctcatcactatatccccgtcgcgccgcctaaccatctccagatcaccacgacgattcctccagattagagcgaagagctgctccccatcctcggctcctccgttgggaccgagaagctatgtggcgaacctccaaccaagcatcgccagagaggacagagctggggccgaggtggggagaagaggagcacacgccggtcggcc…	gi|297726723|ref|NP_001175725.1|	65.07	146	44	2	137	553	3	147	2e-39	164
TCONS_00044089	gene=XLOC_028783	cgcatgtcgccgattccctgccgcatctgctcgtcgcccctcacgcccagccggccactccgcccagcgccgtctgccgccgaagcccgtcgccatcgcgtccggccaccggcggttgccaacccccacccctggcgactactccgccgtccacgatttgtcgcagccgcccatcgtccgcggccacatagccgcgcgatccctcatcactatatccccgtcgcgccgcctaaccatctccagatcaccacgacgattcctccagattagagcgaagagctgctccccatcctcggctcctccgttgggaccgagaagctatgtggcgaacctccaaccaagcatcgccagagaggacagagctggggccgaggtggggagaagaggagcacacgccgg…	gi|297726723|ref|NP_001175725.1|	65.96	141	45	2	143	556	3	142	9e-39	161
TCONS_00044096	gene=XLOC_028790	gccaccctaattcctacttcctggccccccaaatttgacgggacagccctgcaactacacacatactataggctgctaatgggataaggaaacacgtttgaggtaacacgaaggaaatcatcactgaaactaggaaaaataatcggcaaccgatggcaggccaagcttgatgctctagaatagagggaacacattctgtgcacaaaagcttcgcatgcacacaattaacacacttatgtctatgatatttgagaagaaaatacaaaaggtaaaggctgccctttatacccatacagagtttaaaaggattgttaagaaatttgaagagctgtacatccggagcagcaggcctgactgtgtagaccacgtgttcaaaatctacagaacaacggccctaga…	gi|475613769|gb|EMT28868.1|	50.56	89	29	1	245	466	166	254	4e-14	79
TCONS_00045979	gene=XLOC_030040	tccacttaaatcgattcacacattattttacattgttattgtatctaatttcttttaataaaaaacatcccaaaccatcttcccttcctctccttccctatgggtattttgctaagctgctatttgtctcacttagattagaaaaaaaacctaataaatctgagaaaaaaatagcatccaaccatcggttttttacttacacatcaacacattattttagatcgtcaaatcaatcatttttttctgaaaaaaaacaaacatctcaacccttcctccatccccgttcccatacagtgtgcgacattacttttctcagctttttatatctctatgataattaaaattaaaattatttttataggcaaagaaaagaccacaaacgaatctccacctgttagg…	gi|51090637|dbj|BAD36377.1|	71.21	66	19	1	711	908	7	66	9e-28	92.4
TCONS_00040596	gene=XLOC_026490	ttttcctccttgtcccctctcgttagggtttcccctttcgcccccgccaccgcggcaaaaaaaaaaaattttggaagcctcgacgagcgggacaacgccccgcgcttttcccccacttctccttcccctccacctcgtcgccggcggcggcggcggctgcggcggtggagagcgagatggctccggcgatcgggtcgcggcggctcacggtgctgcgggagttccgcccgcacgggctcgcggccgaggaggccgacggcgagggcggccccggggagcggccgccgcaggactacgactacttcctcttcgacccggccctcgccgcctccccggccccggagcccggggaggaggccgcctcctcctcctccggcgccgacggcgaccacgagctct…	gi|482557792|gb|EOA21984.1|	44.91	844	439	16	192	2645	4	838	0	598
TCONS_00040597	gene=XLOC_026490	ttttcctccttgtcccctctcgttagggtttcccctttcgcccccgccaccgcggcaaaaaaaaaaaattttggaagcctcgacgagcgggacaacgccccgcgcttttcccccacttctccttcccctccacctcgtcgccggcggcggcggcggctgcggcggtggagagcgagatggctccggcgatcgggtcgcggcggctcacggtgctgcgggagttccgcccgcacgggctcgcggccgaggaggccgacggcgagggcggccccggggagcggccgccgcaggactacgactacttcctcttcgacccggccctcgccgcctccccggccccggagcccggggaggaggccgcctcctcctcctccggcgccgacggcgaccacgagctct…	gi|482557792|gb|EOA21984.1|	51.33	937	447	11	2644	5427	864	1660	0	777
TCONS_00040598	gene=XLOC_026490	ttttcctccttgtcccctctcgttagggtttcccctttcgcccccgccaccgcggcaaaaaaaaaaaattttggaagcctcgacgagcgggacaacgccccgcgcttttcccccacttctccttcccctccacctcgtcgccggcggcggcggcggctgcggcggtggagagcgagatggctccggcgatcgggtcgcggcggctcacggtgctgcgggagttccgcccgcacgggctcgcggccgaggaggccgacggcgagggcggccccggggagcggccgccgcaggactacgactacttcctcttcgacccggccctcgccgcctccccggccccggagcccggggaggaggccgcctcctcctcctccggcgccgacggcgaccacgagctct…	gi|482557792|gb|EOA21984.1|	49.72	704	345	10	525	2609	1066	1660	3e-151	537
TCONS_00040599	gene=XLOC_026490	ctagaagcgtctcagaattcaaatcttgggctgagtttcacaatggtgtcgctgctgggctcaggcttgctccttttcaggagaaaatgttaagaacctggatacaatataatagaccttctgaaccaaattttactcatgctggtctgcttcttgcatttggtttgcatgaacatctacgagttttaactatgaccgacgcttaccgatatctctcccaggagcatgatataactagacttggtttgctacttggtttggctgcatctaatagggggacaatgcacccggcaatttcaaagatgctctattttcatgtcccttcccggcatccatcttctacgccagagttggaattacctactcttctgcagtcagcagcagtgatgggaattggac…	gi|482557792|gb|EOA21984.1|	58.95	229	88	1	3	671	945	1173	2e-61	238
TCONS_00040600	gene=XLOC_026490	cagaattcaaatcttgggctgagtttcacaatggtgtcgctgctgggctcaggcttgctccttttcaggagaaaatgttaagaacctggatacaatataatagaccttctgaaccaaattttactcatgctggtctgcttcttgcatttggtttgcatgaacatctacgagttttaactatgaccgacgcttaccgatatctctcccaggagcatgatataactagacttggtttgctacttggtttggctgcatctaatagggggacaatgcacccggcaatttcaaagatgctctattttcatgtcccttcccggcatccatcttctacgccagagttggaattacctactcttctgcagtcagcagcagtgatgggaattggacttctctatgaag…	gi|482557792|gb|EOA21984.1|	49.34	677	334	10	401	2404	1093	1660	0	504
TCONS_00045988	gene=XLOC_030049	ctttcttctgccgctgcctcctttcctcaatccccatcgcgaccatatagttgagacggcggcggcagcggcggagactcggccgcgcgcaggcggcgtccgtgggtcgaccaggcggcggcgagcaggagccgtcgttggcgacccaactagacggccgcgacccgaccaaaccgcgagcaggagggcagcatggcggcgaggagcagcagccgcgcgtcctcgccgacccgaccaagccacggcgacgagcaggagggcgtggcggcggggaacgaacagcagccgtcgttgacgacagggctaggtggccgtgacctgaccaggtcgtggcggcaaggaggtgcagggtcggttcggctcggctgcaagcaggtggctaagggaggagcagcaggc…	gi|125552011|gb|EAY97720.1|	100	107	0	0	241	561	17	123	8e-58	224
TCONS_00044263	gene=XLOC_028900	tcttcccttcatagccgccgcatctccttctcttcgacttttctcctccacagccgccaagctgacgcgggaggtcgccgccgggaggggctctaggcggacatgggaggggcgccaccgtgccatgggaggtcaccgccgggaggggtgccataggcaccacgggaggtccgcgcgggaggtcaggtcgccgctgggaggggcgccacgggaggtcgtcgccggcggctccaccctctagccgttgtcgcctcgcctcctacccgtctgcgcgagctcccctccggccggtcatcaacgtctccaaccgcgcctccctccagtcgcgcctcccacctccggtcgccactgcctcctctgtgccgagccgccgagctcccctccggccggcaacgtcct…	gi|218196648|gb|EEC79075.1|	95.45	44	2	0	538	407	192	235	3e-16	87.8
TCONS_00045996	gene=XLOC_030057	ccgtcgcctaaaaaatccttctaatgcgcgcgtgtgatcgatcccttatcaacccttctccgatggcaaaaaaaaaaaagaaagaaagaaaaaaaatcatgctggcaacctcaccagtactggccttcacagcctgcccccgtgcgccttaatccgagtacgcatcaaatttggacccaaatcctagagaaatcactactacaataacacaagaacagatttcatcagcactcatcaacacaagaacagattccatcaacacaagaacacaagaaaatgccgacacaggaagggcagggtgccgccgtcgctgccaccgtcgcagggccaccaggtcgccaccgcctcccctcccatcccctcccctcacgctggatccgggacgcccgaccgccgccg…	gi|52076307|dbj|BAD45092.1|	55.38	65	20	1	430	597	118	182	3e-10	68.2
TCONS_00040743	gene=XLOC_026573	agataatcaagtagttaaaaattgttagttcagagttcagactgacagtagacttttgagatctgcccggaagtttaggatctaagtgaaaccatttaatattcctacttgtttcagtgcttttctattggaagttacactaggccacaaaaaatgtgcatcctttatggggatcactaaagaaacacttaatgacttaacagcaagggaagaacaataaatctgtcttttttgctaattacattttatctgaggataaaccagttcctgtgcttctgtgtcgtgatcacgtcaaaatcgagagagagagagagagagagagagtaggaggttagcaagtcatatcatacatttaacagatttgacaagcatctatatatttccaaagctatcaattca…	gi|125552086|gb|EAY97795.1|	56.91	123	53	1	657	1025	320	401	4e-35	93.2
TCONS_00040744	gene=XLOC_026573	tgacagtagacttttgagatctgcccggaagtttaggatctaagtgaaaccatttaatattcctacttgtttcagtgcttttctattggaagttacactaggccacaaaaaatgtgcatcctttatggggatcactaaagaaacacttaatgacttaacagcaagggaagaacaataaatctgtcttttttgctaattacattttatctgaggataaaccagttcctgtgcttctgtgtcgtgatcacgtcaaaatcgagagagagagagagagagagagagtaggaggttagcaagtcatatcatacatttaacagatttgacaagcatctatatatttccaaagctatcaattcaggctaaagatgaagagactattataccaataaacatgactta…	gi|125552086|gb|EAY97795.1|	100	51	0	0	615	767	320	370	8e-31	79
TCONS_00040766	gene=XLOC_026584	caaaccgtcaatttggaaagggacgatggcatttgcatttgatccgaacatcatagctgacctctggccggctaaaaagtacaaaacatgtgacatacaaagcccaaaaattcaacctatagttttgtcctttcagtgtactgaatttcatcttaattggctatttttctcatcgtagcaggaacatgtcaccttctcggttgaattggttactcgttacatcgttttgaaattttttttttttactattctccgtacaaatcttcagttggttcgaagcaccgaaacacaagagagtcacacaaataaacataatgcatgctacacggagtttgattaattgtgccccttagcaatttctcttgtcccaatcaggttggttaccctgcgctttttggc…	gi|46575985|gb|AAT01346.1|	100	120	0	0	455	814	1	120	9e-63	243
TCONS_00040793	gene=XLOC_026605	atctgataaacaataggtggtgcatacttctttccaccaagtgaaccaaacaaagcatattcaggtatgccagtgtttgtggattcatcctgcttctgaatcttgtgctgtttcttagatctggagacctggagttctgaagacttaccatgaatctttcgctggggacctggagctggagccgtgcaaggccgagttcgtgagggggctacgctatgattcgctgcttctcgcaggccatgaccgacgccgtggtgcgcaacgcccacgtgaatgctacgg	gi|222631407|gb|EEE63539.1|	90.7	43	4	0	119	247	687	729	1e-15	84.3
TCONS_00040797	gene=XLOC_026608	agagagtcacacctcagtcgaagctcgaaaccatctgcatcctcctcgtctccacccgggcctccccagtccccttctcctcccggcgaggcggcggccgtcggcgaggccgcctccgcctccgacttcaggcagtgggaaggaaagaagagcttggaacggaggaggcgggagctgcctccgctccgactctccgagccatggggacctcagcccagggagccggacatccggaagcaaatcgatcgatgacggtgagcacttaaagagcttgagaagttgggtcgttaaaaagctagtgaccagtcagtcagtgaaggaagaggtgctaaaacctggtgatcgtgtcttgaaagataaatagggatctcggtatttaaagggaaacaaacttactgt…	gi|218196692|gb|EEC79119.1|	96	25	1	0	373	447	454	478	5e-07	57.8
TCONS_00040798	gene=XLOC_026608	agagagtcacacctcagtcgaagctcgaaaccatctgcatcctcctcgtctccacccgggcctccccagtccccttctcctcccggcgaggcggcggccgtcggcgaggccgcctccgcctccgacttcaggcagtgggaaggaaagaagagcttggaacggaggaggcgggagctgcctccgctccgactctccgagccatggggacctcagcccagggagccggacatccggaagcaaatcgatcgatgacgcttaaagagcttgagaagttgggtcgttaaaaagctagtgaccagtcagtcagtgaaggaagaggtgctaaaacctggtgatcgtgtcttgaaagataaatagggatctcggtatttaaagggaaacaaacttactgtgagacat…	gi|218196692|gb|EEC79119.1|	96	25	1	0	366	440	454	478	5e-07	57.8
TCONS_00044423	gene=XLOC_029010	ccgccgctccccaccaccaccgcccccccagatctaccccttctctcctccccgacgcgccgcgccgcgccctagctagggcagcgccgcgccgcgccgcgatgcgggtgccgtgctgctcgctgtgccacgtgcggtacgacgaggaggagcgcgcgccgctgctgctccactgcggccatggcttctgccgcgcgtgcctcgcccggatgctcgccaacgccgcgggcgccgtgctggcgtgcccgcggtgccgccaccccaccgccgtcggcaactccgtctccgcgctgcggaagaacttccccatcctctcgctgctgtcgtcgtccccgtcgtcgccctcgttcctccactccgactccggcggctcttcctccgacggctccgacgacgacg…	gi|482557977|gb|EOA22169.1|	57.38	244	99	5	501	1217	132	367	1e-101	270
TCONS_00046008	gene=XLOC_030069	taaatcgcatcgctctctcttcccccaaatcacgcccagatgcgacctcctgcctccacgccttcctccccgcaaatccctcccctctccacgccgctccccctcactccctccctgccttcctccccgcacatccctcctgctcaacgcggcggcggcggctggcgggggaggcgacgagcggacgccggtgttcttgcgtacatgtggcctcggcggcagcggtgacgagcggacaaggcattggcggcgacaagcggacgcggcctcgtcggcggcggcgaccggcgaacacggcggcggcggcgacgagcggacacggcctcgtcggggttcttgctagttcattcgttagggttgttgctagttcttgtagtatctttttttctctattcttgg…	gi|218201785|gb|EEC84212.1|	76.36	55	13	1	176	340	46	99	7e-08	60.1
TCONS_00044602	gene=XLOC_029130	acttctgtagcagtgactgattagttattaattgtctcttttgccagttgatgactacattcacagttcatgatctgggcactcccggcctgaagggaattctatctataatccattcctttcccctaccagaagtctgcaaaggctgaagtccagtacttgcatccacatgctggcgtgaatgctagtgttgtccagaatgcaaatcctctagttagtttttagcttttctggtgtgtttggaactggggcttttgctgttggtactgatgttgcatttgatactgcgagtggaaacttcaccaagtacaatgcgggactgaccgactgagccacactactcgatctcactgcggcactgcttctgtaagcagcttcatccaattctttggtgtatta…	gi|482566894|gb|EOA31083.1|	75	32	8	0	224	319	163	194	7e-12	52.8
TCONS_00041065	gene=XLOC_026781	gtctaccctataattcaccaactcactcttacacctacgtactcattcatcaaatccaacgaccgagaatcatcgaatccaatggctcagctcctcccacgtatctccccgcaacctcacactaatctcccgcacgcatttccctctccccctccactctcgcacaacctcctctctctctctctctccccacgccaaccgcagcgccgccgccgatgccgccgtcgattccgacgcgccgcaatcgcgccgacgccgcccacgtcccgccatcgagccgccgtcgactcccgccttcagatcgatgccattgatgccccatcacgccttcacatcgacgccaccggcgattcccgtctctccaccttgaccctcacgccaatcgtcaccgaatcccgc…	gi|56784644|dbj|BAD81691.1|	80	60	12	0	520	699	2	61	4e-13	78.6
TCONS_00041102	gene=XLOC_026808	tagcctaattaaaaatgcatttggtatcacagtaacagttctgtttgcctagcctgaagattttttttcttcttcttttttatgaaggggcgcctaggctaaggtttcaaacgcagtatgatccttcttatttattttcaaaagtaggccctcgagtacttaacactagcattgtcagactcagaatgaaaattccatttccacgctgaaaaaagcttaccactaaaactaaatctcctttctaaatgcagacacgcatgcatgataataccatgtcagtagtaagacatattacaagcagaaaacaatctgtcatctgtatatgtcaagtaatgaattatggatttcgagtgatcaatgaagccgcaatgatgctgtcgcgaatgagttaaaaactgg…	gi|475620683|gb|EMT31204.1|	83.05	59	10	0	1219	1043	1	59	4e-23	110
TCONS_00041207	gene=XLOC_026888	cggcccatgctcgcggctgcgtacatattcgcctttaacattgacacgcccgtaccatatgccaatatacatctgacatcgcgtgtgtaattctgccttgtaaagaggaggtcgagttcttttagtcttttgaatcttgaagctaactggagtagcttgggcatgtttggttgctgccctgagaagaaattgcttgcctgagtataacgtgaggctgtttggttgtctccctgagactcaagattccacgcctggcctgatgtcctcccgcacgtcgttagcctgagccaggcgaccaaaataggtcgtctgagctccaggcgagtccacttaccaccgtaatcttcttctatgtggagagaacgataggatttcaacagctacacgcgtgcccccgcc…	gi|125552535|gb|EAY98244.1|	96.12	129	5	1	389	3	10	137	1e-63	246
TCONS_00041208	gene=XLOC_026888	cggcccatgctcgcggctgcgtacatattcgcctttaacattgacacgcccgtaccatatgccaatatacatctgacatcgcgtgtgtaattctgccttgtaaagaggaggtcgagttcttttagtcttttgaatcttgaagctaactggagtagcttgggcatgtttggttgctgccctgagaagaaattgcttgcctgagtataacgtgaggctgtttggttgtctccctgagactcaagattccacgcctggcctgatgtcctcccgcacgtcgttagcctgagccaggcgaccaaaataggtcgtctgagctccaggcgagtccacttaccaccgtaatcttcttctatgtggagagaacgataggatttcaacagctacacgcgtgcccccgcc…	gi|125552535|gb|EAY98244.1|	96.12	129	5	1	389	3	10	137	1e-63	246
TCONS_00041232	gene=XLOC_026904	cggcgatgtgggggaggcgcgacgagggaggggtggcgcggcgatttttcgcaatacggaggggcgcgcggtgcgatggtggtgcggactacggaggagggtcgcgcctcccccacatcgccgcgccggcgcccaccgctctccaccgcgtctccgccgcccatcgctctccaccgcgccgccattgcgcctacgccctccctctctttcaggtcgcctcccccgccgattacctcgcgattcccaaccctaacccccgccgccggcgcgtagcgccgccgccgcccctgctgcccaggatccccccgccttttctccttccgcccacctgccaccgacgccgccacccctggcagtgactcctcctccccgccgccaacgccaccgccgtcgacgcct…	gi|222616386|gb|EEE52518.1|	84.38	32	5	0	98	3	4	35	1e-07	57.4
TCONS_00041234	gene=XLOC_026904	gatagagaagcttttcttgattgaagcattttaagacttgtactacaccagatgtgcccccttgagaaacaaaggtgatctgctcatgtttgggtgtttgggtaaggaggagaagaaatggctggggtgtcggtggtaatgaggttgttgtttcagttatacagttccgcataattgtgtgacgtcctgactaatcctgactaatctgtatgaccttttcttccatttacaaatgcttgtgtctctccagttcacctgtgagggagatatgaaatcaggtatgagtaattcttgtggttttgcttctttttctggacacacttattttcatccattttgcagcaagcaatagttaggtatgagaaagaatgtgccttacaattaactgtcagtggtaca…	gi|218184359|gb|EEC66786.1|	78.95	38	8	0	929	1042	96	133	5e-08	62
TCONS_00041236	gene=XLOC_026904	ctgatatgaaatttggagagctttcttggaatgtacgctgttaagaaaatttagataaattaaatccttatgccttatattgtttcttaaacacacctataagtttgattggagaaggggacattaaccaattgcttgaaaaaggtgttttgttagctcaagatatggtggaatatttacaactgttttagtaactcccagataatctttctctacatacatgcataactaatttctctaggataatgacacatttctgattcgttaagggcaaactttgaagtacatctgttatgcgcgagatattcagtttatatttctaaacttgggtgcactttgaatcaggacgaataggctcagttggatcagttgaatataaagaagtggtgtgcgattagt…	gi|218184359|gb|EEC66786.1|	78.95	38	8	0	1596	1709	96	133	9e-08	62
TCONS_00046039	gene=XLOC_030099	cgggggagggcgacggcggcggaacgccggcgagaagcgcgccgctgagccgtcgatcgaggcgcccccgcgcagcagtaagtactacgccctgtgcgttgcgggaggcgggagaacatggctgcggccgtggaaggcaccgggcgtcgacgtctgctgcgccaaccccggcggccgcatccttctccggcgggccggcgcaccgcgcgccgcaggcagccggttggtggggaaaaggtataccgtatacctgctgcatgaaatctcctttcctctaagagccgaaaaattcactaaattacactacagttctgaaatctgtagcagcatttgtacggtaatgacatcgatggcactgacaaacaacatttcagattttcatcagcttatatcagattg…	gi|218196943|gb|EEC79370.1|	97.53	81	2	0	2	244	73	153	3e-29	130
TCONS_00046041	gene=XLOC_030101	ctccctctctctctcccttctctcttttctctcccccctccggacgcacgcggggatcgatggcagcggcaagcgggggccggagtgtcgacggcggcgtacatgcggggctagagacagatcggcggcgtacgggaggcgggcgctggagtgtccaccaccccctccagctccacctcgccatatccatgtcgtcatcgtcgtccgtgtccccttccccccttccgctgcgctgcctctccc	gi|77551455|gb|ABA94252.1|	96.88	32	1	0	241	146	198	229	2e-06	52.4
TCONS_00046044	gene=XLOC_030104	tgcctacaaaagggttgtttggtcgcataagcgttgtacccagcacgaacattatgcgagcatgaaggaagcagccgcgggttggttgcagccggatttgctgccctacttgagaaacaactctaaagggtgaaatcagaagagtgtagtgtaaaagttataagaaaagagtcaaagttgggcaataaattggcatcacgaatcaggatccgaactagtatgtactgttctttttatgtcaggtgatgagagacatcgagcactagattatccttgtaaacaagcttcgcggacatgatagccacgtagcggaggaatgcaaattatgcaactgcaatagtaccgccatagtggacactagcaacaagcattcacagtgcaatgcgttggcattcagcc…	gi|49328138|gb|AAT58836.1|	80	45	9	0	577	443	185	229	1e-13	72.8
TCONS_00046046	gene=XLOC_030106	gggggatgaggaggaggacgacgaggatgttgacgaaggagtggtggacgacgatgaggacgacgctcaggctgcggcggcggccatggcggagaggcggtcatacctcctcctcccctcctccctctctctctctctctctctctctctcaggcacaaagcgcgcacggcggtcggcgtgcgggcggcggcggcgcgcgtggaacggacgggccgacgacgagcacgaacttccccttgaacgcgccggctgaacggtagtcggcggagtggacgaccttcccggggaacgtgtccatcccggccaccaccctctcgtcgttttcgcccgcggcggcgacgaggtgcctcgccgcgtaccgctccgtgcgtcccgtggcgaggtcgacggcgtcgacg…	gi|482573621|gb|EOA37808.1|	48.53	68	32	1	407	213	110	177	4e-10	64.3
TCONS_00046055	gene=XLOC_030115	agaaggaacttcagccaaattgttcaaaatcagccgtttggtcaacacaagagtgaagtgtcagggtcagggagctgacggtaaagcattttcaggattctactttcccaagtgattaagcacactttctcacttgcaaaatattcacctgtctgactgtacaagttgttcgattctaccagcactagccactaaagtttttcgaagattgggggcttttcctgccattacaaaatcaaccaagagttttcagacagcgatgatgttaaggggtgtccgtcactgcaggaacttatgataatctcaaaagatgggtcttctgttcaagatggccagttgcttccatccatcacaa	gi|475627606|gb|EMT33711.1|	44.78	67	34	1	83	274	802	868	3e-08	58.2
TCONS_00046060	gene=XLOC_030120	cttatctaaatggtagtccacaagttctaggtggtaatctcaccttttagaaaaagagatacctacccctactgtccatgcaaccaaccaaacaaattctctttcaacctgtatctcatatgcgaatctcatatgcgagtaaccaaacaaaatctcgtgtcagcctggctagtctaatgcaaacaaccaaacagttgcatgtgcatcatctcaaccagaccaaactcagcctggatgagagagatgggccaggctagggggatacgagcaaccaaacgcacccttacatccctagccaaagaagtcctcatttacatccctctcttccctctctcttccctagccaaaaagcctccacgcgtgctcgcctcgtcccctccgccgctcgcctctctctct…	gi|242117564|dbj|BAH80047.1|	60.98	41	16	1	1049	927	162	197	2e-08	48.1
TCONS_00046065	gene=XLOC_030125	ataccatggatccgtgagtgaattggtagaggcaacactgagaaaaaaagactgactatttccttgatcagttgccaagagcgacagtgcatgtgactaacactactaaaaaaccgtttttgcaaacgggccgagcgagcttcaccgccaaccgcatgcgccaaatcgtctgcaaaaatgcaaatctttgcatgcggctagggcacccgcatgcggtcacttataccggccacatgcgaaaataaattcagcaaacaaaaaaaataaaatccaaaaccccccaaaaaaataaaaatccaaaaaatcccaaaccctagcccgccatccacgccgcacgttgcccccccccccccccccgcgccgcccgccgtcgtcgccccgctggatccgtcggcggca…	gi|57863869|gb|AAW56909.1|	100	96	0	0	611	898	22	117	1e-14	82.4
TCONS_00041610	gene=XLOC_027142	cctcgcaaaaccctcgtctcctccacactctgctcttctcgcaaaccctaatcccacgcgcggccacctcccatggcgcgctcgacctccctcaccgaggcggaggcggggatcacctgcttcgcctcctccctcccgggcttccgcggcgtcctcaagcaccgctactccgacttcatcgtccacgaggtcgcccgcgacggctccgtcgcccgcctcacctccttcgatctccccgacgagtgcgtggatgtgagtgag	gi|482568803|gb|EOA32992.1|	60.34	58	23	1	88	261	41	97	2e-12	72
TCONS_00046070	gene=XLOC_030130	ccttcaccggtgaatccaccaccgccatcgccgtccccgccgccttctccggtgaacccactgccgccaataacgtcaccaccttccccggtgtcaccaccttctccggcaaatccactgccgcctgcgacgtcaccaccttctccggcgaacccactgccgcctgcgacgtcaccaccttctccggcgaatccactgccgccgacgacgtcaccaccttctccggcgaatccattgccgccgacgacgtcaccaccttccccggcgaatccactaccgccaacgacgtcacctccttctccggcgaatccactaccaccagcgacgtcaccgccttctccagcgccgcctccaacggtgccttcccaaccaccggaggctgcaccggcgccgacgacg…	gi|475670249|gb|EMT67618.1|	35.71	112	63	4	15	323	107	210	3e-06	51.6
TCONS_00046071	gene=XLOC_030131	cctcggacccttaccggtgacatcgcgtcatcaccagcaatcacaattcatcaagccaacagtaacatacccaccacagctgaatgcacactcgccgctgcaaagcagcagcaactccgacccaccgtcaccgctgctgcaaccgtctccacctccaccggcggcgagcggcggcacggtgtcgtacggcgacctggtggcggcgacgaacggcttctccgagggcaacctgctcggggagggcgggttcgggcacgtgtaccgcggcgagctgctcctgcacgacggccggaggcagccggtggccatcaagaagctccggccggggagccggcagggcgagcgcgagttccgcgccgaggtggacatcatcagccgcatccaccaccgcaacctcgt…	gi|482568240|gb|EOA32429.1|	64.95	97	34	2	173	463	319	411	1e-28	125
TCONS_00046074	gene=XLOC_030134	agaaggagcccaaatccagatctccaaacccactgaaaaactcgaatggtggcaaacgaactgctgtcttcttggatcgacgtatggggatggggaagagtaatcctacgaatcttgactgatggaacctaagcattgggagctctcgaactggcaccagtgaaatcgtcgccaccacgccgacgggttgtcatcaagcaccacgagcagcaagctctgggcgacgatagcaccggacgacgcaagccacgagaagtcaccgcagccatcacacgagatggggcgatgacctccca	gi|297719523|ref|NP_001172123.1|	63.27	98	36	1	294	1	89	185	3e-17	88.6
TCONS_00041809	gene=XLOC_027271	cccgcgctcagcagcggcctctggcaggaggacgtgcatctgaccatcagccatcacgggaagaaagtcgaggtcgatggctgcccgagaggcaccggccggatgagcacaccaacgtgtgcgccgccggcagccaacactcggcgaaggttcgggcacggggcagccacccaagagactgcgccaatccagccatccccttcccggtgagaaggcgctgcaccccggcggtcgagaagaacgaccattaccacacaacactatcggcgcgcggcaaacggccaggagatgcgacctcgcctcgatggcctgccaagaaacaggaagcagcatgcacgcggtcatctacaccagcacgccggcgtacaacatcgtcccttaattttcttttgcagatcg…	gi|115453961|ref|NP_001050581.1|	90	30	3	0	1	90	45	74	1e-09	64.7
TCONS_00046078	gene=XLOC_030138	tgaaggataagtgttcttgggatttcatatttttgattaattagatcaatagatgtttgataaaaaaacaatctgccaagagtactcacctacatactaatataaattttcaaccaggttttatggattttgatcatctggcaatcactttgtactgtataaactctatgtacgccatctctatatttgaacaatggcaccgatgattcggtcttggaatgattacttcattattgatatatatatatgtgtgttaactttctgcaatgctgaagtaactttgttaagataaccaatattagaccagggttcaaaattcgggaacgaaatttccaaaatttcagaagttttggtcctatcggaccccccctatgatattatttcggccgaaattttaat…	gi|77555207|gb|ABA98003.1|	35.62	73	46	2	1648	1863	509	571	4e-09	53.1
TCONS_00046082	gene=XLOC_030142	aagctggccagatgatgcacacttgggcacaccaaacaacagcagctagctagctgcagatccagcactagtgacattgagcctttcttcttgctcttcctttgcctagctagctagattctcttcttctccgttcgttacggatggttaagctgaggatccatgggaagaacagggccggaggaggaggaggaggagggctcagcaggatgctgagggagcagaaggccaggctctacatcatcaggcgatgcgtcgtcatgctcctctgctatcatgactgatctgaatgatgatggtctgaatctgctgctgttcatcgtcctggcgatgcatggtttctgaactgctactactgctctttggttctgttcatctgagttttcggttctaggaata…	gi|474423713|gb|EMS67646.1|	71.74	46	13	0	144	281	14	59	8e-08	59.7
TCONS_00041971	gene=XLOC_027359	cacgtattcccttgaacataagggggaaaatgatctgtttgcacacctgttctctctgttaaagcttgatgtgcggaatgatgatggtcttcggagggaactcgcgtcctgtacaggtcttcccactgctcattaagaagttttcacatgaagagcaagctgatttagtctggcaattcttatgcagcatccctgtcaatatgatggcagagttccttccatggcttgctacttctgtttcatctgatgagcaccaagatattcttaactgcttacataaaatagttccggacgagaaac	gi|482565553|gb|EOA29742.1|	64.52	62	22	0	114	299	176	237	1e-28	92.4
TCONS_00041980	gene=XLOC_027367	ctttcccctcttctctctcagctttcacctcgtctgggtgggcaggccggccgacgggttggggaggaagccgacggggcgaggcgggagaggaggaggttcggcggccggtgggcaggcgggtcggcggcggcaggcaggcgacaggcggagcggaggcggcctccccacgccatggacgacgacggcgatgacggccttgctatccccatcccgctccccgtcggcgccatccgcctccgctctctcctctccccgttcttgtcctctctctgccctctaaatggtcgatgtcgacagccgcctgccggtgcggcctgaccttctgcgcccctgccgccgcagccccttcctctcccgcagcgtgcctgcccaccgccggccggccactccggcccg…	gi|357114093|ref|XP_003558835.1|	68.42	38	11	1	863	753	1	38	1e-06	57.4
TCONS_00046088	gene=XLOC_030148	ccatcaactttctccacctcttcagtcttcatcctttatatataagcaaacaactctttcttcttctactcctcatcactgtccctctcctgcttgcttctttctgctccagctaagctcttcctctctggaagaacagctttgcaatcttgctatctctcataagctcaaatggagctcagtggtagctgtagaagtattgtctggccaatgtgtggaggagatacaggtgaggagcctgaagggaagcctcacagataggcttgggagagtgtccgtttggctcccactgctagctaagctctctgcttgctccatgagctgagcatgaggaggaggaagatgcagatggtgtgagcttgtggggaattgaggcttcatggtccgagatatatatat…	gi|297724309|ref|NP_001174518.1|	96.15	26	1	0	527	604	53	78	6e-06	53.5
TCONS_00045556	gene=XLOC_029722	ttcttccctcttcccattttgaaaccagcggagcgaggcgagcggcggcggcgtgcccttgccggcggcgcgcggggggcgcgatgctacagatgctcggcctccgcgggagccccagcgcgggggatgcgggcggcgacgcacccgtcaggaacggcggcgagggtgggggtggaccggggcggccgctgcggctggtgtactgcgacgagaaggggaagttcgtgatggacccggaggcggtggcggcgctgcagctcgtcaagggccccgtcggcgtcgtctccgtctgcggccgcgcgcgccagggcaagagcttcgtgcttaaccaggccgaagcagtggttttcaagttgcgccaacacatcgtccttgtaccaagggactttggatgtggag…	gi|482548629|gb|EOA12823.1|	80.39	51	10	0	332	484	92	142	4e-39	97.8
TCONS_00046097	gene=XLOC_030157	gcatctcgtaccaggtcggccccgtcgtgtctctttgactcgtcgtcgacaaggccactggcaaaccgagggccttcgtgttcgtcgagtacctcccacaacacctgccgcaacctcgaccgccacgcctattgcagccgcgtgctccgtgtcggcctcgccgaactggaagtagcagggcgctcgcgcggcagcggcgagccgcacgagctggtgggcatcgaggactccacacacgccgcatcgctcgtgaagggggcaccacccagcg	gi|475604908|gb|EMT25876.1|	52.73	55	26	1	88	252	110	163	4e-09	52.8
TCONS_00042194	gene=XLOC_027483	caattttttaagttgaaagcagaacactttgagaagcagtgcggcagttacctgcgtatcatctgtaactccatctccacgggccccaaaatcaaccacattgaagactgtgttctgtgattgggctgctggtggctgtggtggcggcagcaatggaggcagcggcggtggcggagatggcaatgtatgaccacttccactgcttggtggtggcattgttggagccggatgtcctttgccctggacaggtctttcgctcgggttgacgggcacattcgggcttgtactcgggcttggctggtatggatcctgattccctttgccatattgcttgtgggaattgttggtctttcctttcccttttcttcgcagcagagtgctggaggatgctctgttttg…	gi|475588323|gb|EMT20816.1|	39.86	143	72	2	426	40	27	159	8e-15	82
TCONS_00045718	gene=XLOC_029824	ttctttcttggtcgacgatgtggctgctctcctcctctcctccctgctcgcttcatcccgcatctctcccgccctcacttgatttgttcttttgttctttttgaagcatcttcccatcccaggtgattcgaaacagcaacagagtgctgcggtgcaaggccgcaaaaccatggcggcggccgtccattgtgctagccatcgacaagaaagagggatgtgaagaagctagtgcaagaacattcaccttgtcagccatcaactctacaggctgatgcttatactactggtttgtcgatgaaggaaattgaaagaagacggaagattggtgcagcgaacaagggaaaggttccctggacaaaggggaggaaactaagcaaagagcacaaggaactcatcaag…	gi|482573819|gb|EOA38006.1|	30.96	197	131	3	344	919	118	307	1e-18	95.5
TCONS_00045719	gene=XLOC_029824	ttctttcttggtcgacgatgtggctgctctcctcctctcctccctgctcgcttcatcccgcatctctcccgccctcacttgatttgttcttttgttctttttgaagcatcttcccatcccaggtgattcgaaacagcaacagagtgctgcggtgcaaggccgcaaaaccatggcggcggccgtccattgtgctagccatcgacaagaaagagggatgtgaagaagctagtgcaagaacattcaccttgtcagccatcaactctacaggctgatgcttatactactggtttgtcgatgaaggaaattgaaagaagacggaagattggtgcagcgaacaagggaaaggttccctggacaaaggggaggaaactaagcaaagagcacaaggaactcatcaag…	gi|482573819|gb|EOA38006.1|	39.09	220	129	2	265	909	92	307	3e-35	150
TCONS_00045720	gene=XLOC_029824	cttctttcttggtcgacgatgtggctgctctcctcctctcctccctgctcgcttcatcccgcatctctcccgccctcacttgatttgttcttttgttctttttgaagcatcttcccatcccaggtgattcgaaacagcaacagagtgctgcggtgcaaggccgcaaaaccatggcggcggccgtccattgtgctagggtggtgccttctatgacctctgagtatggtgctggctcatcttcaagaatcaaattctcatactataagtactgtgcagcgttggagttagttctacaacaaaacagatttcgagaacacaatcgattaatccactatcgggaattcattttgccgcggtcatcattgaaacaagaagcttacaaacatttggtccatgaca…	gi|482573819|gb|EOA38006.1|	29.8	198	125	5	572	1123	114	307	6e-13	77
TCONS_00045721	gene=XLOC_029824	catccccattcgcactcgcgcaccttctttcttggtcgacgatgtggctgctctcctcctctcctccctgctcgcttcatcccgcatctctcccgccctcacttgatttgttcttttgttctttttgaagcatcttcccatcccaggtgattcgaaacagcaacagagtgctgcggtgcaaggccgcaaaaccatggcggcggccgtccattgtgctagggtggtgccttctatgacctctgagtatggtgctggctcatcttcaagaatcaaattctcatactataagtactgtgcagcgttggagttagttctacaacaaaacagatttcgagaacacaatcgattaatccactatcgggaattcattttgccgcggtcatcattgaaacaagaagc…	gi|482573819|gb|EOA38006.1|	39.09	220	129	2	530	1174	92	307	4e-35	150
TCONS_00045722	gene=XLOC_029824	catccccattcgcactcgcgcaccttctttcttggtcgacgatgtggctgctctcctcctctcctccctgctcgcttcatcccgcatctctcccgccctcacttgatttgttcttttgttctttttgaagcatcttcccatcccaggtgattcgaaacagcaacagagtgctgcggtgcaaggccgcaaaaccatggcggcggccgtccattgtgctagggtggtgccttctatgacctctgagtatggtgctggctcatcttcaagaatcaaattctcatactataagtactgtgcagcgttggagttagttctacaacaaaacagatttcgagaacacaatcgattaatccactatcgggaattcattttgccgcggtcatcattgaaacaagaagc…	gi|482573819|gb|EOA38006.1|	30.96	197	131	3	609	1184	118	307	2e-18	95.5
TCONS_00046109	gene=XLOC_030169	cctcactcctctcttcttccctctcccttctctctcttcttccctttcccctctctctctccttccgggcagaggacggcgcgggtgggcgtcggagcaggcgagctccggcggcggcggcgggcgtggtcggcgccgccccccgaccggagcgccgcctgtccgcgtgaaggcgagtagcgcggcgacgccctggaagacgccatcgacgccgccatccgtgtcgccgccaccgaccacccggacgccctccacgcgcgccgggacggcatcgccgagagcctctcaccgccgctccacaagccgcctacgccgcgctctcccctcccgacgccgtgctccgcctcctttcctccctcccctgcgcccccaattccttcatgctcaacaccacgctcc…	gi|46390444|dbj|BAD15906.1|	74.36	39	10	0	163	279	55	93	2e-07	59.3
TCONS_00045786	gene=XLOC_029860	gtggtggtgcgccatgaaggtgttgttaacgcgcgcggcaaggtgctggtggaatccaactcctatcacccgctgcgccaccgcatcgctgaccggatcgtccgcgccgcctccatcaacaagcacgccgcccacgccgacgtatcctcgtcttcaactcctagtcctacctctggtggcagcaacccgccatgaaaataaatcctgtgggggtcgtttgacaatccggcggcggacgcacctccgctccgacgagtgggaggacggcggtggaaatcacaagtgctacggcgagcgagacggaggagcgggacggacatggcgcacatatatacccaaattaaatttactgaatcactgatttacataacgccgccggctgctgctccagccgcatct…	gi|482556180|gb|EOA20372.1|	41.46	82	37	3	855	1067	246	326	2e-08	61.2
TCONS_00042333	gene=XLOC_027557	tgaatctgtcccctccacctcgtgcgtcggtccctgcgtgcgtgcgaaaccatagcggcgagagcgtggcgcggcggcgacggggagggcgtgcgcgaggcggcggccgccgctgcaagggcgacagcggctgcggcgagggtgggcgcgcgcgcgcggggggccaccgtcaccgcctccccgaggcggagcagcggcggcgtgcgcggcctcctacagcacctcgacctccccctctccgcgcgcggatccgggcgtcgaagccagcagccgccgcagcagctcaatcgctccgagccgtccccgacatcgtcgccgcagcagagggagagggtcggggaggagctcggggattgggcgccgccggagtgggcactgctgctcatcggctgcctcctt…	gi|475521484|gb|EMT06627.1|	71.83	71	17	1	402	605	19	89	9e-13	77
TCONS_00042334	gene=XLOC_027557	tgaatctgtcccctccacctcgtgcgtcggtccctgcgtgcgtgcgaaaccatagcggcgagagcgtggcgcggcggcgacggggagggcgtgcgcgaggcggcggccgccgctgcaagggcgacagcggctgcggcgagggtgggcgcgcgcgcgcggggggccaccgtcaccgcctccccgaggcggagcagcggcggcgtgcgcggcctcctacagcacctcgacctccccctctccgcgcgcggatccgggcgtcgaagccagcagccgccgcagcagctcaatcgctccgagccgtccccgacatcgtcgccgcagcagagggagagggtcggggaggagctcggggattgggcgccgccggagtgggcactgctgctcatcggctgcctcctt…	gi|470117449|ref|XP_004294870.1|	68.5	127	40	1	256	636	98	222	7e-25	117
TCONS_00042336	gene=XLOC_027559	ccgcatcccacctcgttcgccttccccggcgccggcgcctccaccaccagcgggcacctgtgtggatctgccgtcgtcctatatatagctaggtgaggtccagccgcctcttctcctgcttccttcgttacgctgccctgcccggggatcccactccgcctccgcccttcattccagccacacgtgatttcttctccctccaactctactctcccctttttattatcttctcctctcatggagtggatttttgctcattcagctagtgctgccgtttcttcatttctcctcaaataatcgtgctccctccactagtgcataagtttcacttcacacaatttgcatccaagttctaaagtcatacccaacacatccttaacttttattttcactttcggt…	gi|475610700|gb|EMT27818.1|	71.3	108	31	0	515	838	1	108	3e-32	140
TCONS_00049611	gene=XLOC_032573	gtacttaaaaagtcaacggtgtcaaacattttaaaacggagggagtacaattttaatttcaccctccatgcgtgtatgtttcatctattaaatttcaggacaaaataacgatgggtttgacaatgcatcggctggagatatctccgacgacagttttactgacggtcctctgaggcaaaacaaaagtatgctagcatctgaacagaacgacaccaatatttacagtggtttatggagcaataactcgtcaggcaaggtaggcttacccatcagagaaccagctaatgaaatttacagaagatatctcaagaatacaaaactgagcgtggacttagagacatctatgttgaggttaccaggtcggccgaaccttgagttcacacttgggattgggaaggc…	gi|125553776|gb|EAY99381.1|	99.04	104	1	0	95	406	242	345	6e-53	210
TCONS_00046221	gene=XLOC_030229	cggcagtatttgaccccggttttggccgaggtggcgcctacgtggctaatttgactcggtcttcatccgacgtggcattgacgtggcgcttacgtggcaattcaatccaaaaaataataaaacctatgggacccacatgtcagtttcacacacacaataaaaaaaaatggtggggcctacgtggaccccacctgtcatcctcactacagctctctctatcccccctctctctatcctctctccttcctctcctctctatcccgctctctctctcctgagaatggcgagcggcggcgggcggcgctgaggggtggcgacggagctgacaggcggcaggcggcttgtggagtagcggcgagcagcggcacacgcgcgcgtggcgtgggcgctggcacggtg…	gi|482554569|gb|EOA18762.1|	53.95	76	35	0	626	853	742	817	6e-18	88.6
TCONS_00046233	gene=XLOC_030235	ctggtatattcgcctatactctcataaagtcctcgtccaatataatatcgctcctaaatgcaaacaggagaaacaatataagtacacgatttcacaatgtagatatgttgcaaactactgcgcaggatgacaatgtgcatacttggtatatccacttaaagaattggaaaaactgtgacccatcagaaaaattggagagcctgtgacacgctggtatcttggccatcaatgcaaacacaagccgaacagcagcataaccaccaagaacaagaacgtaaatccggaaataaattgaatcagagcttcttgcatttttctcatccaagactttc	gi|482562262|gb|EOA26452.1|	63.49	63	23	1	331	143	579	640	2e-18	85.9
TCONS_00046234	gene=XLOC_030236	caactggtcaaaactagttgtggtgcgattggagagatggcatactctgtactaaaagttcccgattcgcggagcctctcctgctcacgctgcatatcatcaacccgacggcgactcttgtattgtagatagaagttccagaggacttggatgtcattctggcggtctatgggcgcgccatccttcttagcaagcttttgctgtagaatgcgatgggagcaagttagacagaaatggcattgacagagagagttagtggcacgggtgggaagaagcatatataccttgatgacagaagctaaacccgtcttgaactgaagaacaccccggccatcgctgtcgggatcgagattctgtgccatggtgtaggcttgctcacaaactggagtgcaaggagat…	gi|482562262|gb|EOA26452.1|	55.96	109	48	1	383	57	70	150	5e-25	113
TCONS_00049627	gene=XLOC_032584	ggagagctcgtcgatcgattcccccgcgaaacagaaatctcgctctcgccgccgccgccgccccgcgtctcctcctcctcctccctggccggcggcgtgaatttgaactactccgtccggccagcctccgccgctccatgccatattcatcccctcctccttaaatcctagcaccctgacacctccagtcgccttccctagccctatcaacccttgtgtttgtgaatggttggatggattccatctcggtgaatgatctcgcgggatttttttttgggcacaattgcgatccgatccgggtatcccaccgatcgaccgaagccgggagggcacgggcgatcaactgtcgcagatatcagtattctggaaaatggcataaaatgtgggcatccagttctg…	gi|297724405|ref|NP_001174566.1|	75.32	77	19	1	501	731	1	58	2e-24	116
TCONS_00053217	gene=XLOC_035009	atttcagcttcatcatatatacttcctcagttttttaatagatgacgccgttgactttttctcacatgtttgaccattcgtcttattcaaatttttttttgcaaatatataagatataaatcacacttaaaatactatgagtaataaaacaactcataacaaaataaattataattacgtaaattttttaaataagatgaatggtcaaacatgtgagaaaaagtcaacggcgtcatctattaaaaaatggaggtagtatatagaagaaattatacccttgtggccagagcaggaagcttttggtttcatggagctggttgctatgaccatataggcgccgggttcagcgtctccgccatgagcaacaagattaatggagctagagaggacgaaaagcac…	gi|115466068|ref|NP_001056633.1|	83.87	31	5	0	369	277	21	51	1e-07	57
TCONS_00046284	gene=XLOC_030267	gtccatttgctcattttctcactgctttaatcagagcagccatttgcagtcgagagcatcagcaggcgcggataatggcttcagccgctcttcctcatcccaggcgtctcgcctgatggtcatcggcgtggggaacgagaccagcagccgcccgtgtttgagatccgaacagaagatttctcaagtgtacaaaaaaggagaagccggcatgtaaggtttagatatggaaagacatcttgcaagagtatgccgacgagctccagaactacagcatgtcgaggcagtacagcatgaatctttttcctttttttacgtggacagaagatcttattcggtgttgtttatgttttgaccctctcccaacatgcttgtttttcacttttttttttttttgcaaga…	gi|297724429|ref|NP_001174578.1|	100	59	0	0	35	211	121	179	2e-18	95.5
TCONS_00053219	gene=XLOC_035011	ttagcatcggtgtcggtatagctacaagatatcgtaagcttagcttttgatcatgagccttgttgcgactaataggaaggttcatcagtgatgaaatgaatagtgaggcttcgttctggcatccctagggggcgatctcgtctgtgtctctttgttggtctagcggcggtcggtcacgcttaacggcggtcgatccggtgctagccttctcctgggattatgtgttggcgatgtcggtgtgtgggtggttgtatattttttcctttttcctggttacgaccctccagggttgtaatcttgtaatttttttcctgctctatcaatagaacttcgcaccgtctcgtgcgagtcgttcaaaaagaatagtgaggtttcgtgaagaacagttgttgggaag	gi|38637152|dbj|BAD03405.1|	60	50	18	1	307	164	169	218	6e-08	57.8
TCONS_00053232	gene=XLOC_035024	ggcggctgcgccggtgtggatcggcggcggcgccggctgatggagggggggagcaccggcggcggcagggggccgtggagggacgggatccacgccggcgtcaactcgcggcgagagggcggctacgccaagcacggatccacggcggtgccgctggtggagggagggagcaccggccgcggcggccggccgtggaggaaggggatccgcgccgccgtcaacttgtagagggagggcggctgcgccgagcgcagatctgcggcggtgccggtggagtttcgacccataggaagtccacccctgccgcttccagcccgccagcgagggggagctcgttgtccaggccaggcagagcgggccgatggcatggctgacgccggcacaggcgctcgtatggag…	gi|55296083|dbj|BAD67645.1|	100	114	0	0	467	126	43	156	9e-45	180
TCONS_00049980	gene=XLOC_032789	ttttttttttgcccttcttaggtgatggcttcttaacaatttgccacttttgcctacgtggcgtaccaccgtggcttgcaacccaaaaagcagtgtgggacccacaagtcagcttctatccccttcccttcatcttcctcctcggctcctcgctcatcctccagctcgccgacggggagcagccccctcctagtccggcatccctcactgcctccctctgagcccgacgccggcgagctcccacgcgcacacctccctccacaaccttcctccctacctccctccaagcccggtgccggcgagttccctccatgcccggcgtcccgcgagctccggcggccctctcctcagcggcgggcgtgcggcccttcgagaaggagggcctctcgtccgcgcgtt…	gi|55296127|dbj|BAD67845.1|	100	48	0	0	200	57	64	111	1e-18	69.3
TCONS_00053241	gene=XLOC_035032	caaccgccaagattcagaactgcactttgctcactcccacccactccttcagagttcagaaacaagacgtcagagtcagactcctgcttctttgcagttttgcaggcagcaccaccgccgccgccgcattctccccgccgataagaacgagaagacggcgagtcggcgcgcgccatcgccggcgtcgaagaattcgtggcttcgtcatctcgagctcggcgtccgcgcccgcgcgacgtacggatcatccgatggaaacagacacatggcgttgcagtaagtgggcgaggaaaggaggaggcggatcgaggagggcatctcgcagtcgcaggagctcgtcttctccggcgatcacgagatcgccgtcgccgtggaggcggagggccggcgacggcgacg…	gi|55773697|dbj|BAD72280.1|	88.24	51	6	0	176	24	1	51	8e-07	55.1
TCONS_00050227	gene=XLOC_032945	cctgagttcaccctgtgatccagtctcttgaacagttgaactacatcaagatttcacacgaaagtgtcttacagcaagtgcccagggtatactactcattgatgacagaagagttctctttcttttctaaaacaacgaagacgtgcttgggtacctgacttatattaaggaaacaataacattacagaaaagatcatagcaaaagaaactgcaaataaatttaaggaaaattataaaaagttggaaaccacggataacggtttgattttccatgtttagtttagtaccacctcggctgtccagggagatgtgcgggagcgctgcgggtataaagaggggaggtgggctaacgtttgatggcatctttgcgcttggggcaatgacgcagcttatgaggtt…	gi|475552867|gb|EMT11891.1|	64.29	70	25	0	512	303	588	657	4e-15	83.2
TCONS_00053256	gene=XLOC_035047	tgcccttatccgattgccattagggctctagctcagctattgtgtgttggcatccttatcctccatagttttcttacatcctaagccaagccaggccatcaaaaccccatccccctctgcctttctctagtcatgcatttcatcgaacaccttgctatcactctctcaccaccgctagagatcaccattgtgaggctccccggccagagctggaggttggagggagtgggggaggttccgtgctgccgccatcgccattgggggagcagaggaccgctggacaccgggaaccacgcgtcgaacactttcgggcgtcaccaacagctagccgcctctgcttcgtccgcaccgcaccacgcgtcaccgcccttcgccgtctctccatcccgg	gi|51091004|dbj|BAD35606.1|	100	65	0	0	133	327	1	65	3e-34	145
TCONS_00046831	gene=XLOC_030595	ctcatgaactagccgggctagctttagctatagctatctaacaccggaccggccgatcgatgttcgatggaaaaatagccaaaccgttcgtccggccggtcgggccggcggcgccgcctataaatagattgcaaagcactcagcgatcacctctcctcctcgatcccatgagccactgcgttctagctagctagctactgggcggtggccgggtcacccacaccgatcgatccactcgatctcacctacactcgccgtcgacgtccagctgcaccgcgcgctgcgccgccactgcttgccatggctccgccgcagccgccggcacgccgggtcgtcgcgccgcggtacgtgccgaggagggggatggtactcagggccgtgttcgccgtcctcctctcg…	gi|51091171|dbj|BAD35866.1|	100	63	0	0	411	223	5	67	2e-17	91.3
TCONS_00053265	gene=XLOC_035056	tgtaagcggtttatgctgatgtggcaagttgacttggtccaaatgtgctgatgtggcagccatatcaccaaaatagaagtgggtcccacatggaaggacaaatgctaaaataaaaaatttggtgggcccacttgtcagccccttttcttatcttcttcctcccttcaatctctttctcaccgccgcacgtgcaagaggctgattcggccggccggtggcggcgaacgtcggtcgggggcggcctcggaaggcttgaagacacgactcatctacccttactcccgacgaggtcctccctcgctcccaaccggccgcgaccacccgtcgaggtcctcccgtcacgcccggccggccgcgaccacccggcgagctcctcccccactcccggccagccgcgac…	gi|53792183|dbj|BAD52816.1|	88.35	103	12	0	234	542	40	142	9e-41	154
TCONS_00046931	gene=XLOC_030668	gcggctagctgtggcggtggaggtggagacgcccgggcggctggtggtggcggcagaggtggaccgagcggcgggtgacggtggaggaggctgacagggctgcaagttgtagagtctcgaagcaaatctggtttggcgtgctccattagctacgagaagggcacatcatcccgaggtggagcaccagcatggatgtgctggattggtggacacaaggaacaagcgatccagaagcaacaaaatacaaagagctcaaatcagtcttcttaccaattgcttgggaaatctggagagaga	gi|77555207|gb|ABA98003.1|	71.43	63	18	0	108	296	481	543	1e-22	106
TCONS_00050409	gene=XLOC_033040	ccgggggaaaaaaaataaaaaagagaggaggcggtggaggctgcggcagagtaacagactcggcgcctccctcctctcgctgtggatctgcggcggcgagccggcggcgaagcaagcagcgcggcgcggatcctcgggcggcgaggttgttcgcacaatctcgctcatccgtcgcggcgattccatgagaggttgagagctttgcactgaagaagtgggggatattctgatctgctcagctaaagggggttgcagctaaacatggcggcggcattagcatggcggttcaatggaaccaatggaggcgcagatctgtgacaatggaaaggagatagcatctaaaacactgaatcatctcattcacaaatcagatacaggaactattagtcagttgtctgc…	gi|475625309|gb|EMT32925.1|	89.75	283	29	0	317	1165	647	929	1e-126	454
TCONS_00050495	gene=XLOC_033090	tccctttcgtatatattttattgagtatgtggtgtgttatggtgctgattttattgcaaggaaatgttacaaatttcaatagagaagtgctacacgaagggatccttttctatctcgtcctatacaaagggattgctagaaatataccattgtcacgtaataaaagtgcgagtacgtgtgatgccacgcggtgaggacgtgagaccgcttaatctcgtgcaacgaggatgcaatacggctacttcgcatccctaagagtatctccaacagcttcttcaaatcacactctccaaacacccatatagtcagctctccaattgatttggcaagccaaactcattcctcacttcaacagcctctccatctacactctctattatgagcctacgacactgagac…	gi|51535118|dbj|BAD37781.1|	100	64	0	0	1102	1293	3	66	6e-22	107
TCONS_00047010	gene=XLOC_030715	cgctgctcccgtcgtcgcatgcggcggcgggggtgggagcggcggcggccacctccgtgctgcgggggaggcggcggcggagggggctgcggcgcccgcgggggctgctggggtggggcgcgctggtggccttcttcttcgtcatgaactggtggatgttctcccgcctccaggaccccgccgcgcgctcgcacttccgcctccgccgccgccactcgcccgccgccaacgcgtcgctgtccactctggaagaagtcagtggtgctggaaaggggaagagacctcatcaggtcatgctcactcggctacttgctttagctgcccatgcattggcagagagacgaggccagaaccccaggatttgtggaaagagccaataaatgctactatgtggcgacc…	gi|482569025|gb|EOA33213.1|	58.82	85	34	1	338	589	217	301	5e-54	122
TCONS_00047011	gene=XLOC_030715	cgctgctcccgtcgtcgcatgcggcggcgggggtgggagcggcggcggccacctccgtgctgcgggggaggcggcggcggagggggctgcggcgcccgcgggggctgctggggtggggcgcgctggtggccttcttcttcgtcatgaactggtggatgttctcccgcctccaggaccccgccgcgcgctcgcacttccgcctccgccgccgccactcgcccgccgccaacgcgtcgctgtccactctggaagaagtcagtggtgctggaaaggggaagagacctcatcaggtcatgctcactcggctacttgctttagctgcccatgcattggcagaggcagagacgaggccagaaccccaggatttgtggaaagagccaataaatgctactatgtggc…	gi|482569025|gb|EOA33213.1|	50.66	227	91	4	123	740	124	350	4e-49	196
TCONS_00047012	gene=XLOC_030715	cccgtcgtcgcatgcggcggcgggggtgggagcggcggcggccacctccgtgctgcgggggaggcggcggcggagggggctgcggcgcccgcgggggctgctggggtggggcgcgctggtggccttcttcttcgtcatgaactggtggatgttctcccgcctccaggaccccgccgcgcgctcgcacttccgcctccgccgccgccactcgcccgccgccaacgcgtcgctgtccactctgaagtcagtgg	gi|51535165|dbj|BAD37877.1|	97.59	83	2	0	2	250	17	99	1e-21	103
TCONS_00047013	gene=XLOC_030715	cccgtcgtcgcatgcggcggcgggggtgggagcggcggcggccacctccgtgctgcgggggaggcggcggcggagggggctgcggcgcccgcgggggctgctggggtggggcgcgctggtggccttcttcttcgtcatgaactggtggatgttctcccgcctccaggaccccgccgcgcgctcgcacttccgcctccgccgccgccactcgcccgccgccaacgcgtcgctgtccactctggaagaagtcagtggtgctggaaaggggaagagacctcatcaggtcatgctcactcggctacttgctttagctgcccatgcattggcagagagacgaggccagaaccccaggatttgtggaaagagccaataaatgctactatgtggcgaccttgttct…	gi|482569025|gb|EOA33213.1|	63.43	134	48	1	331	729	217	350	7e-47	189
TCONS_00050591	gene=XLOC_033152	taagattcaagttccaataatgttaggtctactttatgacatctgaaagagtaattgccgtacaatcatgaaactgaaggaggcaatcaagaaaagatcttcattttatttaatctccgaagggtgacttttacagtgcagtgttgtgtttgtctaagtggagtatatatatatatacttctggtacaagcaacactttgtaggaggtgaagtaccgtaaacaaagactcacgtggacatctcaattctcaaatgaattattatctaatgccttaacctagcaaatgtcaattcatcggccagaaagggctgctatccttgaaggcttgaagcaacacttgcatgctgtgcacagcactgatttaagtgattgaacactgtatctcatgttcagatgca…	gi|297605515|ref|NP_001057291.2|	100	43	0	0	874	1002	648	690	9e-26	89.4
TCONS_00047116	gene=XLOC_030783	cgcgcccctcggggcactgcgttgcaacggcctgcaggctccccatccaacctgttttgaaacacggaccacggagtctgacatgcgtgcgagtcgacgggttttgaaacctggaatacgcaaggaatctgacaagtggcaggccctcgcgggccatacctttggccgccctgatcttctgtgaagggttcgaattggagtacgcatgtcgggacccgaaagatggtgaattatgcttgagcggggcgaagtcagaggaaaatctaatggaggctcgaagcgatactgacgtacaaatcgtttgtctgacttgggtatagggatgagaccaatcgaaccatctagtagctggttccctccgaagtttccctcaggatagctagaaagacc	gi|482548000|gb|EOA12210.1|	63.83	47	15	1	145	11	20	66	3e-09	55.5
TCONS_00053289	gene=XLOC_035080	aaacaggccaatcgtaggccgctcgcctcctccacctcgccgtttttcctccagccgccggtcgcagcctccaaccttctagaaccttccccaccggcgagatgttcctctcgaagcttccgaaccctccccgcccgtggcgtccttcccttctagaagcccctcccctccgcaccctcccccgcctcctcccagcggcggcgccctcgccgacgagacggcggcgcctcctcgcgcctttggccgccgcctccaattcaggttctccgtcgaaggattccaaccggtcgccgccgccgccgtcgaagaagaagaagaagaagaagaaggcggccgatgagagtgggaggtggaagtcggtgccgcccgggatgcgggaatccgccgcccccgtccccg…	gi|53793192|dbj|BAD54398.1|	100	173	0	0	520	2	1	173	4e-34	146
TCONS_00053292	gene=XLOC_035083	atgcggaccaatttatgcttgcttaactggcctgagtaggctgcagctagccctgtgggttttgggcccttgtgcgacacagcgattggtgaaggcggctatcagggcattcacaatgcgcctccgtggcgttcagcctcggcttgaggaacggcatattctatgcctcgtcgattacactcggagcctcacgaggaacgcgtagcaagttttggtcacccattcttcccactaaaagcctgaaaaagctggcgccagtgacagggaagaggggagagagcagaaaactgcgagccgtagccattaacggcgagcgccgacgagctgaggagaggggagatgcgacgagccgtagccgccgcccgaggctagacccggcgagcgccggactgggctgct…	gi|55296960|dbj|BAD68436.1|	100	144	0	0	138	569	13	156	2e-64	236
TCONS_00053293	gene=XLOC_035084	tgtgatttcagtttgtatgattgttataaataattcaaatatgagcatcccttgtgatgtttttcaacaaaaaaataacaaatactagccaagtacaaaatttgaccaaaatttgaacaaaatttcgataggtccggaaagttgctactgaagaatttcatgacgaagaagctcatcagttacgaaaaacagagttcatcagttcatcagttataacttgagcatcagcatttaacaatcatgagaaatacaaagtgagtcatggtgcagatggaggacataaatgttgcaaccaagtggacacaagcacgcgttgtcgtcgccatcgatgtcgagcaggatggggtcgtcgccggctgcgtagtacgaggaggcgcggtgtggggaagtggccgtacg…	gi|55296013|dbj|BAD69157.1|	72.16	97	27	1	271	561	1	71	1e-13	79
TCONS_00047230	gene=XLOC_030870	aaaaactcaggggtatataagagatcaaacaaatttcaggggcgtagaagggattgggtgaaattacatgggcatatagggaattggcccttgtgtagcggcggcgcctccgccatctctcctgcgccgtcgccccccatcctcgagctggacgcggtggcacgccttcaccttccttgggtagcgtctcctcctcatcctccccctctccaaagctccatcgttgtcccctctcccaccccttcctctgcattcggctagatccagccaatagaagctatggccatggcatctggctcccctgagcttcgtggagtggagaggccaaggaggggaggcctcccctagtatcttcctctcccaatcaccattgctgccagctcttcctcccccttccgg…	gi|222636616|gb|EEE66748.1|	78.95	76	14	1	363	142	4	79	1e-20	102
TCONS_00047231	gene=XLOC_030870	gatcaaacaaatttcaggggcgtagaagggattgggtgaaattacatgggcatatagggaattggcccttgtgtagcggcggcgcctccgccatctctcctgcgccgtcgccccccatcctcgagctggacgcggtggcacgccttcaccttccttgggtagcgtctcctcctcatcctccccctctccaaagctccatcgttgtcccctctcccaccccttcctctgcattcggctagatccagccaatagaagctatggccatggcatctggctcccctgagcttcgtggagtggagaggccaaggaggggaggcctcccctagtatcttcctctcccaatcaccattgctgccagctcttcctcccccttccggatccggccagatctaggcttca…	gi|222636616|gb|EEE66748.1|	78.95	76	14	1	341	120	4	79	1e-20	102
TCONS_00047232	gene=XLOC_030870	gtgtagcggcggcgcctccgccatctctcctgcgccgtcgccccccatcctcgagctggacgcggtggcacgccttcaccttccttgggtagcgtctcctcctcatcctccccctctccaaagctccatcgttgtcccctctcccaccccttcctctgcattcggctagatccagccaatagaagctatggccatggcatctggctcccctgagcttcgtggagtggagaggccaaggaggggaggcctcccctagtatcttcctctcccaatcaccattgctgccagctcttcctcccccttccggatccggccagatctaggcttcatcgagttggggacttccagatctggagctccaggtcatggctacgtgctgcatccaccacaacagcaacg…	gi|222636616|gb|EEE66748.1|	78.95	76	14	1	271	50	4	79	2e-20	102
TCONS_00047233	gene=XLOC_030870	gtgtagcggcggcgcctccgccatctctcctgcgccgtcgccccccatcctcgagctggacgcggtggcacgccttcaccttccttgggtagcgtctcctcctcatcctccccctctccaaagctccatcgttgtcccctctcccaccccttcctctgcattcggctagatccagccaatagaagctatggccatggcatctggctcccctgagcttcgtggagtggagaggccaaggaggggaggcctcccctagtatcttcctctcccaatcaccattgctgccagctcttcctcccccttccggatccggccagatctaggcttcatcgagttggggacttccagatctggagctccaggtcatggctacgtgctgcatccaccacaacagcaacg…	gi|222636616|gb|EEE66748.1|	78.95	76	14	1	271	50	4	79	7e-21	102
TCONS_00053298	gene=XLOC_035089	gcgctccggtgactggagggtggcgacgtcggcggccacgcgtgttcccgagcagcacgcatccgaggagggtggtggccggcagagggagttagggaagaggccggaacggctagcgtaaaagcttgcttcggttggttagaggaggtggcggttgtggttgctatggggtgggagagaagggggaaaggggaaaaacggattcacctcgccgaggcaaagccaatggcgcgagggtttgggatgtagggctgtggaagaggagatcggccggtggcaatggtggtggccggtcatggaggagagagaacaaagagagaga	gi|77551308|gb|ABA94105.1|	49.52	105	53	1	7	321	104	207	1e-17	90.1
TCONS_00050866	gene=XLOC_033366	atctgattaaagagaaaaataagttctgtaatcactaaaatttgtgtttttacatacgtacatctatccatgatcaccatcacatcgacaaagttgagggcgatggcgaactcgatctacagccagccagttttctgctagctcggagtaaaggcttagcggcatgatccatgtacgctcacccatggcaacaaaaagtggcattgtgatctctgatgtcatgcagctccagcctccaagcgaccaatttggattcagccagaaatgagcctggaaggttgcagcttcaaccattgagagcaagtcattctgcatggcagaaaacacagatatcaacgtcgatgcattttttaggagaccttatttgtagttttgactaagaaagctataagagtgaat…	gi|55296578|dbj|BAD69102.1|	88.66	97	11	1	357	67	9	103	2e-45	183
TCONS_00053308	gene=XLOC_035098	agcgcgcacgggctcaagtgaacgagtgacctctaccagtaccagtttttgtctaactcgcacttaaggatcgtgttcaatcccgagatcttttaattgtttacacctagaggcatccgccaccttttggtcgtcgccgccacctccattgtccttgttataaaatcagacccggtagcacatcgagaaataaacacagaagaaacgtcacaggagatccaaacacgatatcgccgctgaaccaagatattagtagaggtcctgaaccggctttcctccgtctgaatcggcagtcgtagccactgaatcagctttctgttcctgaaaaccatcaacgaaggaggggcagatcgatcccctttctcccatcctcgctcctcgcgctcacacggcactcct…	gi|55296583|dbj|BAD69107.1|	75	112	28	1	588	253	83	166	2e-37	157
TCONS_00047327	gene=XLOC_030945	gctcaaccaattagttggaacgatacaataatgtatatgacggttgtgcaacgtacacgactctccagtatcaatagttgtacagtcactgtaactgttttcagatgcaaatatttgtgagtatttgcagacgattcagggttagttgcagtgcttgtacattctatttgaagctttgggtaaaaagttaaaacttccggtatcaataaggcctctcacagtgcaagacacgcaataagggggcttagcctaaaaaagtgacctaaagacactcaagcctacagtgcaggtatcttcttttgagtgacctaacgagatgaagctactgttgaaggatacaaagtctacagtgggcataccctagcacatggggcactagcaggtgaaggaaatttaatt…	gi|53792059|dbj|BAD54644.1|	100	203	0	0	1187	579	32	234	4e-53	211
TCONS_00053319	gene=XLOC_035109	aagcggcggcccactgtgggtaaacaacccacggtccagtgggtgggcgagggttaccagacccggtctggtcgcccccaccgccgccaccccctgcgcggttgccagacgaggcaggaacaccgccactgccgttggagttgcggcctccggatccgccgttgccaccactgcttcctccgctcccaccgccaccgccaccggttcgcttccccttgccgttcccgcgcccttttcctcctccacccccattgttggagaaagaacggccgccggacgaggagtcggaggtggcgacgagggcagtggtgttggtggtgatgctgtcagcggtgtggcgcatttctgccagcagcagcgccgagcgggcacgggcgaaggtggggaacgacgtctgca…	gi|482547726|gb|EOA12046.1|	39.04	187	112	1	892	338	14	200	5e-34	146
TCONS_00053323	gene=XLOC_035113	gaaaaagaaaaaccgatgacgtcagcatgacgtcatccatggccggcccgggttggcgacctcgccggagattggatggtcggctgcgactttggaggacatgtacacgtagaggacgacgagacgaacccaacggtactcaccacgacgacaaacgacgaacaatgacggccggcgacgaggaggacggcggcggcggctcggtcggcggtggcggcggagctccggtgaccggcgacgacggggagagggcggccgaggttcctcacctccgtgcgcacctaacggcagcgaggggaagcgacggcgacggcggaatcgacggcgcgacctcgccgaaggttggccggcggcggcggcgggttgggtggtgtggcggcggcgctacaaggcacgaga…	gi|54290638|dbj|BAD62209.1|	100	136	0	0	27	434	1	136	3e-27	124
TCONS_00047452	gene=XLOC_031034	atctagagtccatccactcccatgccggttttcccgcatcgaccaagagggagagggcacgggagaaggctggcggtggaagtgtcctccagcgacgggcggcggacgatgggcgaaatcggttaatgacgagtgaaatcggtcggaggtggcgatggtcgcgggtcgccgacgtcctttgcgccgagccatggagaggtgaggtggttctggctattttcctcgctcgatctggtgctcccttccccaccccgcccatgaatcggcgtcgacatcgacaggatctcttgaggaggagggggcggttgacggcgggatgcggggaggagcatccggctgcgttgaccacaccctgattcctccctcgaaggatctggcacggatcaggcctcccatcgc…	gi|47497467|dbj|BAD19522.1|	81.45	124	7	2	396	73	1	122	2e-51	203
TCONS_00053335	gene=XLOC_035125	aaggatcagggtcaaacatttcttacttttgttgagtatgactgaatgaggaagagctccttatatggtatcactttaccaccatctgaaatgcgcgaaactccgattggtggaagccagtccatgaagattcccccttctcttacgtgaaattcccctctttcggtaagcatccagtatctcagcaaatgaacatttctctaagcttatcctgtagcttatacgtcgttagaaagctgctccaaggatccaacgaatagctaaggtttgttgacgatccctggctacaatcccaggaacatcataaatagtacctgcgactcctactttgaccacttcgcatattggctttatattatctacggcgtcaaccataagtttgattacatcgcgttcagt…	gi|480541901|gb|AGJ90394.1|	89.39	132	13	1	471	79	18	149	2e-65	233
TCONS_00053336	gene=XLOC_035126	gggggggtgtggacacacttgcgcgaattcgggtaacggctacaagggataaaaataaaggaaactgtacccgaccagggatggac	gi|357435985|ref|XP_003588268.1|	89.29	28	3	0	3	86	212	239	2e-07	57
TCONS_00051132	gene=XLOC_033561	cggtgaggagatgatttagacttccagaggggtctttgggttaaagagggatgtaacatggactttagcggacaaagaggacttcacacagactcctttagagggatccatctctcgggatcggccgaggcaaaaaaagggagccaacacagacttgtacaaggaatcgacctcatgggcttggacagagaagtagggggagatgatatagacttttagagtgagagagttcagagaggaagagtctagactgtgggtcccaccccctttctctttctcttttcctttcctagactgtgggtcccaccccctttctctttctcttttcctttcccctctctctcggtctcatctccatctctgcctttctcctcttccttttgagcgctacaccaaggg…	gi|48716752|dbj|BAD23454.1|	68.75	112	35	1	602	267	92	184	1e-33	145
TCONS_00053340	gene=XLOC_035130	ttttggttcgtcagtccacgcgagatcgagagactgcatcgctcccgtcccgtacgcgcgtacaagcccagaactatgcacggaaacaagagaaactgaatcacaaatccaacaacaataaagcaaaaccatcccaaaatataaatcaccggggccaaaaaaaggaaaaaacttcacaaaaaaaatcaagcattggccggctcggcgaggcaatggggaggaggagacgaccatcggcgactcggacgcagcccagtgcgcacggtccacccctcaccacggaccaccaaatccatggacccgcgcgagagtgggggcaaagagacgacggatccgtgcgggaagggaagaggtcgctggatccacccctcccatcgccgctgacggcagatccatgcg…	gi|23617240|dbj|BAC20907.1|	86.15	65	9	0	565	759	51	115	2e-25	68.9
TCONS_00047588	gene=XLOC_031140	cctcctccacccgcggctgcgaaaacatcgcttctcctctctcgctcatcctcctccccgcgtgtattgaagttgcatcctcaccggagctcctccctgctgcagccgcttcgccgcatcctgcttcttccccaccgccgcggccattctcctcgctcgctcctccttctccccacgtgtactgaagccgcatcctcgccggagcagccgctgctgccgctgccggatactgcttcttcctcaccgccacggccggatccgacctcggccccttctgccgtcaccgacaccgccgtgcactccgccgctggccggcaccgaggtcggccctcttccccatttgccacttcatcatcatcagatcgccaatgttgaccctattgttgaaagcctatagta…	gi|50726317|dbj|BAD33892.1|	78.95	38	7	1	392	282	109	146	1e-09	66.2
TCONS_00047589	gene=XLOC_031140	gttcttaagccttggctatgttggctaaatattcaagaaacctagatagtgactgctgatagattcatgttatgtcctgtccgatgctgaatcatgagggattctccaagaggacaggaagctgtcctacagaaccaggcagtcaagttgtagagatggtgaaaagtatggagaagctacagtcaagttgcttgctgctacattatgactaacaggatcaatgggtgcttgctgataaaagaatgcatataaataacaaatggtccagcctcctacaactgtcactgtacagcatcaaaaaaggagattatgatatctgaaaacttcaatcgcaaagtttgaaaaatagagtgcatcaagtttgccatggagatggcaactaccaacccatggtcatgc…	gi|32487852|emb|CAE05620.1|	46.05	76	32	3	63	263	90	153	3e-06	54.3
TCONS_00053347	gene=XLOC_035137	tcccataaccactgtagcaggtcaaattcaattagaaaatgcttaattagtagggattattgaatcacatgcttgacaataagtaacttgcaccattaaaaatacaggtcaaggaaatctgtcatggtggtacataataaatcaaagaacgacatttccaagggcctaagggtttcttctgtacaacagtggggatagaaggattttcttgccaggactgccgtgggaaaaagagggcattgctccctcacgtgatggcgatggccaccggagaaccaaccggtcaagcaaaaggtcgtcggtggtggcgcaactgagtggactgtcactgggagaggagaggctgctgcagctcgtggatggcgacggccgtggacagatggaatggagatggtggag…	gi|37806341|dbj|BAC99854.1|	86.44	118	16	0	217	570	19	136	8e-35	147
TCONS_00051331	gene=XLOC_033711	tattactaccaccacagcactactagaaattaggagtagaaaatagtagaaacatctctaaccagcaaagaacaggagccacacgaatctaatggccaccgctttccacaccatcgccgccgcccgcccccgccttcctctcgctgcgttcgcttgcctctgccccggcccccgccccgccaccagaaagcttagcctcacctccacggcggtctccaccatagactccgcgcccgctagttcgtcggacgccaagaagacgaccaccgtcttcgtggccggctcgacgggccgcaccggcaagcgggtcgtggagaagcttctggagaggggcttcggcgtggtcgccggcacgacagacgtgggccgcgcccgcagaagcctgccccaggacccaaa…	gi|482565089|gb|EOA29279.1|	60.23	88	34	1	269	529	47	134	9e-23	107
TCONS_00051341	gene=XLOC_033714	cgctggagaagggactgagatgagcaagctagggtttttgcgggagcggagaagacgaggagcgcttggaggctggaaagttttctttgcactaagcggacttcaaaatggatccccaaaacttccttaaatagacgcactaccgacggtgcgaattcaaaggaagggagatatatgaccgccggaaatttctgggtccgttacgcgcagcagttttcggacttcaatttaaattcactcatgaccgttgaactccacatggtgtagtcgattactctttgcctctacggttttcataccgagatcgaccagtcgagaatgacaacaaccccgatatcgaagtcgcgatcggttacatgagttcatttaagtcgaagtcggaagctactgtcagggtca…	gi|62732817|gb|AAX94936.1|	75	112	28	1	7	342	51	161	1e-39	163
TCONS_00053362	gene=XLOC_035152	ttagtaaaggatctattattatacatcgtgcttatgttgcttgctggtcggccagatggtaaacccctcaactgattccaactaagatctctgaacataaataaggcaaggatcagagctgccacacacaaatttgtttctgctaactacggaaatagaattttctgctcctgagaaagtgaggttgcagtcttgaaattcgtcacatacaaatagccaagttgggctattccactgacatcagggacaggtccttccaagctgcagttcctcaaactcctgatgaagaccatatgaaatagatttagcctctaagtttcataattaccgagtgtagattctgtagaagtctgagttaaacctatattcttg	gi|357127053|ref|XP_003565200.1|	37.07	116	72	3	368	24	232	299	2e-07	57
TCONS_00053363	gene=XLOC_035153	tcagaggccttgtcaggacagcgtaaagggatatgaggataggtttcaactctaggtgtcgtcgtggtaagggatctctgggtaaaacagttggcaatattgtgtacctgatatcaactttgttggagtagaggtaatgggaggattgctacaccgctggtcgaaaaccagttgtagccccaactcgaccacttaaagtaaaggtagtgggagaatagctacaccactggtcgaggaccgggtagtagtcgtaacatgaccacttgaagtggaactagtgggagaatcgctacaccgctggttgagacccaagtgtagc	gi|51090452|dbj|BAD35422.1|	81.25	32	6	0	159	64	153	184	2e-14	59.7
TCONS_00053364	gene=XLOC_035154	tgaagtcgtggtgcgaggaccactatgctattggcgtagtcgtaactcgactatctgaagttaaggcgcgagagattgctacgatttactggttcgagaaccagcaagtagaattatctcttgaacgccaatggaagttgcggtgcgagagattgctacggtttactggttcgagaaccagcgagcgagtagaattatctctcgaacgccaatggaagttgcggtgcaagagattgctacggtttactggttcgagaaccagcgagcgagtagaattatctctcgaacgccaatagaagttgcggtgcgagagattgctacggtttatgtaacatcccgggtatttagctatagtcttagtcatgctaatgacttggtcacattggctgagagcggtgt…	gi|56202135|dbj|BAD73468.1|	77.65	85	19	2	107	361	299	381	1e-33	115
TCONS_00051344	gene=XLOC_033717	tctacataatttattagattagagttgttgataaattagactactggtcaactattatttataatggttttattatgagactatgctctaacatttactctcctgcacataatgatctggtaaagaaacttgcatgttctgttaagtctttacgatttagtacaactattattacttaacactatacatgcttaaatgtacatccagattcatcctatgatgtcttttctgaattttgtagtaaggaactagatacatatgcaaacccagattcataatctactaatttcacatgctatccttaattgctcaattctattctttttactaaaacctgctgctacctaatcttttatattttaatctgaaataccagtgcctcctgaacttctgctatat…	gi|108709274|gb|ABF97069.1|	71.84	103	25	1	722	1018	1	103	1e-29	133
TCONS_00047797	gene=XLOC_031313	cctcctcctacctccggctccccaatcccaaccgtcatgccgccattgccgcctcacgcgccgccgattccgcgccaccccgccaccccccttcttgcccaagtggtggaaccgcacccccaccacctcctccacctcttccccctctcttccccaaaaatacggcgccggtttgccccgccacgcgcccacgatgccgccccactccgacggccgttgccggccgattccaccctccacagccacgatctcgccactccaagcccatataaacactccccgcagcctcctctctcgtttcccgagctccccgcgcgttctcccgctcaccccacgccgagcccgtgcgtcaccgctttccggcgagctccggccgtcgctcctcgccgccctagccgc…	gi|51090430|dbj|BAD35382.1|	100	129	0	0	790	404	1	129	2e-47	191
TCONS_00051446	gene=XLOC_033796	cagatctggaacgatgaggcaagctccacgacgacgggcgcctgcctttcttccgcccatggtctccaccggcttcccttccgctgccgccgatctgctccgcgttggcgagctatacggaggagccaacgtccttcgtcctcgtcggcggccgccgttccgccttcgtccgctggcggcctccagatcaccaccatcgcccacgcccgctgccctcatccgccgcccgtggaggacgctgaggaggtgtagtagcagcatttggattggatttgcataagttgttggtgcgggcaaaggaggaggagggccggcgccgtctgcgttccttcacaagcgacaccaccgacaaccccgaactcgtctgcgtgattgaagtctacatcccccatgagagga…	gi|22953954|gb|AAN11187.1|	91.43	140	12	0	434	15	30	169	2e-57	215
TCONS_00051447	gene=XLOC_033796	cagatctggaacgatgaggcaagctccacgacgacgggcgcctgcctttcttccgcccatggtctccaccggcttcccttccgctgccgccgatctgctccgcgttggcgagctatacggaggagccaacgtccttcgtcctcgtcggcggccgccgttccgccttcgtccgctggcggcctccagatcaccaccatcgcccacgcccgctgccctcatccgccgcccgtggaggacgctgaggaggtgtagtagcagcatttggattggatttgcataagttgttggtgcgggcaaaggaggaggagggccggcgccgtctgcgttccttcacaagcgacaccaccgacaaccccgaactcgtctgcgtgattgaagtctacatcccccatgagagga…	gi|22953954|gb|AAN11187.1|	91.43	140	12	0	434	15	30	169	2e-57	215
TCONS_00053376	gene=XLOC_035166	ctctaatccaaccaaataaaatcatcacaagagaaatctacaagagaactccaatacaccataataaatcagcagagggtcgatcgcgctgcaacacgaaacaataaaaaattggatatgagatttccaactgcaccttgacctccttcttcaagcctggcgctggatcgatggcagctggggatcacttgatgtcgcggtgactctgctggatgcgccctcctcctccaccgctgaccatatcaagagaagatggggtggtcgccggcctccacccgtcgccagctttgcattgctagcctggctgccctctgtcgtgggcctttgctgtgctcgtgagaaacttgagtagagaggaaggggaggctagaggtaaaggatgtgagcgggaggagaacg…	gi|29647498|dbj|BAC75427.1|	83.33	30	5	0	208	297	13	42	2e-13	56.6
TCONS_00053380	gene=XLOC_035170	attcgattcgttatgctcagcagctccaacaagttctaaagttttttgctgcctcaaactctgccaagaaagcgctgctttacgtttgatcctatgtgcccagagaacgcaatgcgttctccactttcggatctcgcaaagagaaaacgtcttttttccgatttttg	gi|480541934|gb|AGJ90427.1|	90.38	52	5	0	159	4	212	263	5e-22	103
TCONS_00047959	gene=XLOC_031438	taaaaacaggaggaagacgtagcaaacaaatgcaagacctcctaaaacgggcgcatgacaatgcatatgcatcacccacagatgcaagcgacacaaatacatcacacactaacgtctcggaatcttatttcttcatatatcaatcaaaataacatctttgctggggtagtgggtaggagacattacgcgcatgtcgttaattaaaattttttttgctctagttacaaaattgacaggagaaccactaccgatctagtgttcgattatttctctgtagaaagtgttgctgctttatatatgctattactactagaaaaaaggtttctccagacgtgtcgacgtttgatgtcgtaattctggtatttacatagtatggggatcgtcggtgctaggatatac…	gi|52077393|dbj|BAD46504.1|	67.58	182	59	2	911	1456	136	258	3e-36	155
TCONS_00053387	gene=XLOC_035177	agatggcggcgcttagtaggtcttagttacggtcgttgcctgtggcaatggtgtcgccgctgccttgtctccgctgcttatctattttctacttttggatgtattccggaccatttggtcctatgttctaagactgcctgcgggcctatgatgtaataattcgcgctagacaatctttgtatgcgcacttgatatttcagcaatgtaatcgtgagtaccagactacttgatccagggaaatggtactattaacacgagtgattcctgttata	gi|77556973|gb|ABA99769.1|	77.42	31	7	0	271	179	507	537	7e-07	54.3
TCONS_00053395	gene=XLOC_035185	acctacattactcattcatcaaatccaacggctgataatacgtgaatccagcggctcagataatctcccctcctccgcgtgtgatccccaatcacgccctcctcaggcggacacggtcgcccgttgcgtactcccctccgcagatcgctccaacctcctcccatccctgttcaccggcctctcctcctctgcgcactccccatcgtgccgatcccctccgccgccagttcgccgctgcgccgtggtggccttgcctcacctcgccgccaacccccacctcaaacccta	gi|54290978|dbj|BAD61658.1|	83.33	60	10	1	274	95	12	64	2e-11	69.7
TCONS_00051726	gene=XLOC_034003	ggctggtttgctgatcgccaccacgagcggcgtacccctcgtcgactctccacgacgtgcaggatcatggtcggggcaacgagacatcaggcgctggtgacatcctggcactgcttgtagcagaggcaacgggagttcaccccgatcgcagatcagagcagcccatccaagcggtggagaaattataagtagtgagggcaactccccacaattgtctcgatgatggtaagaacaagactttccagtccgatatttcatttcatattcatcaatggcggcgacgacaacacggcatcgatcgatttgcgaagcctatgcatcacggcatcatggtggcggcgacggcaccgccgcagcaatcgaaggagcagagaggcggctgcaccacagtgcgccgct…	gi|297724913|ref|NP_001174820.1|	100	77	0	0	220	450	1	77	5e-27	122
TCONS_00048121	gene=XLOC_031559	accgccgacgccgctccggccgccgttcctcaccaccgaagcaacaccaagctccgttacagttcgcgccttgagtcgacccggcgacgtcgacgccggagttttgccgccgttggccatcaaccaccgtctccgccgctccctggaccttgctgcctccgtttctctgcttgaggaagaatacgtcgaagaagaagagggtgagtttgttgacgaccaggttcaggagtttgcagacgaagaccccgctgcaggtaatgactgtttggatgaggagtttgatgcagcttgtgatgttgcagattttcaggatggttctaactagggatttaccctagtcggtttgcccatgggcttttgggtagcacgcttaccgcatgaaccaatatttatggcttg…	gi|51090679|dbj|BAD36493.1|	87.5	80	10	1	96	335	2	77	8e-31	134
TCONS_00051744	gene=XLOC_034021	tccgtcgtttcggaagtccgcggtcgcgaggaaaagagttcggaagattgttttgaagaagcaagctctgtgattccaccggccctcccctgccgcaaccaaccggaggtattcgggcttctcgggttgcccctttcttgatccggcgcctcactagtggcgccggtgaggaggatcccgtgccttgccagtggtgtcggtgagggggtagatgtgcttgatccacgaaacgagcttatggtggatcactattcaatggcacaagcttccggcgggagttgatctggtgaagcagcggcaactgaatccgtgacgctgcttgcgtggtctctatccaccggcgttcgagttcctggttgtgcgtcccccatccaccccgagttccccactccttcagcc…	gi|115447211|ref|NP_001047385.1|	50	84	3	1	605	739	1	84	2e-11	73.2
TCONS_00053397	gene=XLOC_035187	ggcggcgaaggctaggagggagagggagggagcgctcaccgagcagcacggcaacggagggaggcaagatggcggcggcatcccacgggcgaggacgacgacgaggattgtgcggcgtccggcacaggaggaagggtggccgagggtcgacgatacctggggaagcgatttgaggaattaggaggggaagaggggactcccgacgacgtgaatcgccggccggaggcaagaaaagcgacgggtgctcaccggtgtgcgatggaggtggagttccggcaggattcgggcgacggggagcggtggccgaggaccttctcgtccttgcggagccgagggaggcgacggcaaagcgggggacggacgggagtggcggcgattggcggccggaggcggcaatgg…	gi|54290578|dbj|BAD61987.1|	100	84	0	0	306	557	32	115	4e-30	132
TCONS_00053398	gene=XLOC_035188	atccattgcagcgacgggaacgctgccgtgtcatcgccgactccggagcgagcaccgagtgccaccgtcgcttctctgtcgttgcgccggtcaccgtggaccaaaccaagccaagccttcgcgccagcatattctcctcagcatcctcatcaaaagcccccaagaatctccaagaaccgagcctcgagcaggcagaacggacgttgtcttccccagctccgaccaccgtctccatctcagattccgttcctccgatgagtcaaggttcaattcctcgcatgagtagcttcctagggacctatctaacgttgtagacgtgcatgcatgccagcccttcggggagattttgctgtcgctgttttccagaaatgaagcgccgccggccgccgacaagctact…	gi|54291268|dbj|BAD62020.1|	100	62	0	0	321	506	1	62	1e-32	140
TCONS_00051810	gene=XLOC_034073	ctcctcttctctcttattctcgttctcctcttcatctcgtttttccctttctctttctcgctctcttctctccatggcgctgtggcgcacaagggctgcggcgctgcgccccaattgtagggggcgtcgccgccgcctctgcctggctgcccggcggggtgccgccgccgcctcctctctccttccttccttcttcttttccccttatcctccctctttttctctctcatcccaactctaaccctacccgttgccctgcctctccaattgccatggctgccgtggagatggccggtgccaagcaccgcgcaactccggcggccccgacctatctccatgagtgtgctctccggtctgtactcccccccccccccccctctcctgatttctagtgtttta…	gi|475617884|gb|EMT30277.1|	84.09	88	14	0	1568	1305	158	245	7e-34	146
TCONS_00051811	gene=XLOC_034073	tcctcttctctcttattctcgttctcctcttcatctcgtttttccctttctctttctcgctctcttctctccatggcgctgtggcgcacaagggctgcggcgctgcgccccaattgtagggggcgtcgccgccgcctctgcctggctgcccggcggggtgccgccgccgcctcctctctccttccttccttcttcttttccccttatcctccctctttttctctctcatcccaactctaaccctacccgttgccctgcctctccaattgccatggctgccgtggagatggccggtgccaagcaccgcgcaactccggcggccccgacctatctccatgagtgtgctctccggcacactttcctgcagccaggccttgcgggtggcatttctcctcaaga…	gi|475617884|gb|EMT30277.1|	77.5	80	18	0	571	332	158	237	2e-27	122
TCONS_00048204	gene=XLOC_031631	ttgattttcttcttcctgcagcggcgcaacctgcagatcagcacgcgtccctcttgtcccgattgggagttaaatcagaggcaccatcttcttccggggagattaaaaattaccgctttagatcagatgtgccttccccaccttcttatacggctgttggagggccagcttcactccttcctaaacgcaagccactgtcagaggaagaaattgaggctatcatgcaaggtggtatctactgatattgcatccgatgaataagataccaaaccttttaaatggggtcactagagccatgtcgatatggaccttttcgttgtactccctttttggtgtcaggaagcagctgccctgatactcctttttttgagtattgccaaaatgaccaattcgtgaaaa…	gi|482557707|gb|EOA21899.1|	57.69	52	21	1	81	233	22	73	1e-06	54.3
[truncated: 763 more rows]
