# Supplementary material for: Comparative transcriptome and translatome analysis in contrasting rice genotypes reveals differential mRNA translation in salt-tolerant Pokkali under salt stress
Source: BMC Genomics. 2018 Dec 31;19(Suppl 10):935. doi: 10.1186/s12864-018-5279-4 (PMC6311934; doi:10.1186/s12864-018-5279-4)
Supplement: Supplementary file 14 — Table S12. Significantly regulated alternative splice variants in IR29 and Pok. (XLSX 15 kb) [file 12864_2018_5279_MOESM14_ESM.xlsx]

## Sheet: Sheet1
Additional file 14: Table S12. Significantly regulated alternative splice variants in IR29 and Pok
transcript_id	gene_id	msu_id	locus_id	class_code	gene anotation	IR29c_RNA (FPKM)	IR29s_RNA (FPKM)	log2FC	p_value	q_value	IR29_significant	Pokc_RNA (FPKM)	Poks_RNA (FPKM)	log2FC	p_value	q_value	Pok significant	IR29c_PS (FPKM)	IR29s_PS (FPKM)	log2FC	p_value	q_value	IR29-ps_significant	Pokc_PS (FPKM)	Poks_PS (FPKM)	log2FC	p_value	q_value	Pok_ps_significant
TCONS_00003488	XLOC_002232	13101.m05248	Os01g50450.1	j	expressed protein	28.7039	61.3386	1.09555	0.0314121	0.318077	no	26.339	93.902	1.83396	7.64347e-05	0.0037089	yes	18.643	45.169	1.2767	0.0473608	0.352841	no	26.1321	86.6649	1.72963	1	1	no
TCONS_00068596	XLOC_045840	13109.m02946	Os09g29710.1	j	beta-expansin precursor, putative, expressed	60.549	600.446	3.30986	4.43071e-06	0.000386759	yes	15.3237	7.65469	-1.00135	0.284589	0.614922	no	70.4644	449.316	2.67276	0.000232356	0.00988403	yes	32.5491	42.8222	0.395741	0.630047	1	no
TCONS_00068597	XLOC_045840	13109.m02946	Os09g29710.1	j	beta-expansin precursor, putative, expressed	27.7621	268.102	3.27159	1.68894e-07	2.49558e-05	yes	5.88003	17.0177	1.53314	0.0197496	0.152461	no	19.3453	225.716	3.54446	1.05872e-07	1.89213e-05	yes	18.0383	45.197	1.32517	0.0387914	0.365953	no
TCONS_00077422	XLOC_052115	13111.m00166	Os11g02400.1	j	LTPL8 - Protease inhibitor/seed storage/LTP family protein precursor, expressed	19.0558	12.7848	-0.575801	0.419768	1	no	15.3205	251.027	4.03431	7.99649e-12	3.32589e-09	yes	19.6035	22.6021	0.205344	0.76522	1	no	23.2198	31.8678	0.456748	0.464398	1	no
TCONS_00079570	XLOC_053679	13111.m03725	Os11g37970.1	j	WIP5 - Wound-induced protein precursor, expressed	34.1904	224.393	2.71436	0.00132668	0.0387298	yes	5.45041	43.7883	3.00611	8.11021e-05	0.00388908	yes	44.8674	143.589	1.6782	0.0044515	0.0800438	no	23.7675	75.5757	1.66894	0.0320588	0.321979	no
TCONS_00081900	XLOC_055367	13111.m02563	Os11g26790.1	j	dehydrin, putative, expressed	0.391125	21.2612	5.76445	2.89568e-12	3.08748e-09	yes	0.139636	25.5996	7.5183	1.13198e-12	5.91534e-10	yes	0	9.0224	1.79769e+308	0.00196443	0.0473965	yes	0.524579	121.019	7.84986	0	0	yes
TCONS_00086888	XLOC_059028	13112.m00920	Os12g08700.1	j	expressed protein	1.18919	36.4371	4.93736	1.1122e-08	2.43112e-06	yes	0.128911	19.5964	7.24807	0.0262738	0.180339	no	0.106506	16.1391	7.24348	0.00876456	0.125269	no	0.275234	12.0138	5.44789	0.00732171	0.113759	no
TCONS_00053860	XLOC_035534	13107.m00487	Os07g05360.1	j	photosystem II 10 kDa polypeptide, chloroplast precursor, putative, expressed	48.1609	50.1338	0.0579212	0.923503	1	no	101.789	22.1553	-2.19987	9.71868e-05	0.00444096	yes	73.421	75.3528	0.0374688	0.951071	1	no	112.217	50.1593	-1.1617	0.0255384	0.274492	no
