# Supplementary material for: Comparative transcriptome and translatome analysis in contrasting rice genotypes reveals differential mRNA translation in salt-tolerant Pokkali under salt stress
Source: BMC Genomics. 2018 Dec 31;19(Suppl 10):935. doi: 10.1186/s12864-018-5279-4 (PMC6311934; doi:10.1186/s12864-018-5279-4)
Supplement: Supplementary file 16 — Table S13. Primer sequences used for qPCR validation. (XLSX 10 kb) [file 12864_2018_5279_MOESM16_ESM.xlsx]

## Sheet: Sheet2
Additional file 16: Table S13. Primer sequences used for qPCR validation
Gene ID	Forward primer (5'to 3')	Revese primer (5'to 3')
Os08g08970.1	CTCACCTGTGCGAGTAAATGG	TCGATGCGAGCTAGTGAGATG
Os01g62600.1	CTCGTCCAAAGACACGTACAAG	GTGGTGAGGAGCAAGTTCATG
Os12g38010.1	TGTGGTTCCTGCGGATGCAGC	GCTTTGCCAACTCCCTCAAATTG
Os03g19427.1	TACTACGGCAACTACGTCAACC	CGGTCGTAGTTGTCGAACACC
Os09g39850.1	AAGCGTCCATGGGGCAAGTTC	AGTGCCTGGAGCGACTCCTG
Os04g34630.1	AGCGGCTCCAACAACCTCATC	TTCAGGGTGAAGTCCGGCTTC
Os06g32240.1	ATGTCGTTTCGCGGGTGGCTC	GCTTCTTCATTGGCAAAAAGAGTGC
Os01g09080.1	ACGAGGTGCTGCAGCAGCAG	TCTGCACCTGCTTGCGTACAG
Os01g24600.1	CGTGTACAAGGGCCCCTGCAAC	CACAGGTGCCCTGGGGCCAC
Os08g09040.1	AAGCACTCGCCTGTGCTTGTC	GCGAGCAATTGAGATGCCGAG
Os08g09010.1	CACTCACCTGTGCTTGTTAATG	TGCCGAGTGTATTAAGTCCAG
Os10g31620.1	TTGAAGGATCTCATGCGGTTG	TTGTCCTTCACCATCACCACC
Os06g07040.1	AGTGAGCTTGACCTTCTCAAC	ACCAGCTTCCTCCTCTTGTTG
Os05g06520.1	AAGAACTCCGGTAGCAACAAG	CATGAGCTGCATCACCTTCAC
